# Supplementary material for: PRMT3-mediated arginine methylation of IGF2BP1 promotes oxaliplatin resistance in liver cancer
Source: Nat Commun. 2023 Apr 6;14:1932. doi: 10.1038/s41467-023-37542-5 (PMC10079833; doi:10.1038/s41467-023-37542-5)
Supplement: Supplementary file 3 — Supplementary Data 2 [file 41467_2023_37542_MOESM3_ESM.xlsx]

## Sheet: Sheet1
Supplementary Data 2：All differentially upregulated genes identified by transcriptome sequencing of clinical specimens responsive or non-responsive to OXA-based HAIC.
ensembl_gene_id	log2FoldChange	pvalue	padj	Style	external_gene_name	gene_biotype	NR(Response)3824	NR(Response)5640	NR(Response)4752	R(Non-response)4349	R(Non-response)4654	R(Non-response)5453
ENSG00000137573	7.01544	2.69e-66	6.57e-62	up	SULF1	protein_coding	0.442483	0.485066	0.50018	70.7099	72.5158	41.4275
ENSG00000078098	6.34894	9.9e-45	8.99e-41	up	FAP	protein_coding	0.155404	0.0983203	0.143929	9.3714	12.9347	10.4293
ENSG00000123095	6.29245	1.1e-44	8.99e-41	up	BHLHE41	protein_coding	0.227011	0.196202	0.289343	21.1281	19.6147	15.4305
ENSG00000026508	4.99263	4.74e-44	2.9e-40	up	CD44	protein_coding	1.10122	1.36927	1.30957	48.7972	36.6856	34.797
ENSG00000134516	4.69293	3.91e-40	1.91e-36	up	DOCK2	protein_coding	0.45691	0.373915	0.411827	12.1107	10.3174	9.75836
ENSG00000079215	4.70055	2.93e-38	1.19e-34	up	SLC1A3	protein_coding	1.02182	1.00286	1.22271	31.2479	30.377	22.8633
ENSG00000162493	7.58369	6.56e-38	2.29e-34	up	PDPN	protein_coding	0.069077	0.139305	0.181267	20.5458	36.3665	17.3633
ENSG00000196664	6.00065	3.02e-36	9.22e-33	up	TLR7	protein_coding	0.196635	0.0991366	0.206398	12.0398	11.7805	8.80329
ENSG00000168461	4.26773	1.46e-35	3.97e-32	up	RAB31	protein_coding	1.444	1.87973	1.85251	34.8687	33.3998	31.354
ENSG00000038427	5.58188	2.31e-35	5.65e-32	up	VCAN	protein_coding	0.423011	0.499074	0.747574	20.8174	37.5316	21.6472
ENSG00000133110	7.03163	3.76e-35	8.35e-32	up	POSTN	protein_coding	0.632673	0.740329	1.19289	56.0739	194.392	85.4097
ENSG00000171310	4.50126	4.69e-34	9.54e-31	up	CHST11	protein_coding	0.463463	0.609841	0.579629	13.8224	11.5469	11.9866
ENSG00000082074	4.71308	7.14e-34	1.31e-30	up	FYB1	protein_coding	0.79759	0.917109	0.638909	24.2705	20.8654	16.4837
ENSG00000164932	5.45666	7.73e-34	1.31e-30	up	CTHRC1	protein_coding	0.720913	1.35691	1.21073	42.0821	60.9646	40.5296
ENSG00000122861	4.4245	8.03e-34	1.31e-30	up	PLAU	protein_coding	2.73429	3.53021	2.87005	78.5254	56.2707	61.1229
ENSG00000173391	7.61115	1.09e-32	1.67e-29	up	OLR1	protein_coding	0.251294	0.0281541	0.48358	49.8084	48.5304	53.8379
ENSG00000136286	4.9263	1.75e-32	2.51e-29	up	MYO1G	protein_coding	0.244142	0.248663	0.364982	10.6282	7.88621	7.61839
ENSG00000105967	5.269	5.14e-32	6.98e-29	up	TFEC	protein_coding	0.192555	0.119482	0.202115	8.21604	6.39155	5.37572
ENSG00000139329	5.1736	8.19e-32	1.05e-28	up	LUM	protein_coding	6.29956	5.17891	2.77003	141.826	177.051	195.318
ENSG00000121966	4.724	1.33e-31	1.63e-28	up	CXCR4	protein_coding	4.77826	8.90083	7.03982	186.416	151.075	209.438
ENSG00000109099	3.97141	2.76e-31	3.21e-28	up	PMP22	protein_coding	2.71389	2.3834	2.50404	38.1999	44.1709	36.9416
ENSG00000123338	4.45586	5.73e-31	6.36e-28	up	NCKAP1L	protein_coding	0.869995	0.990958	1.1288	28.2136	19.9214	17.4734
ENSG00000167613	4.72258	7.51e-31	7.97e-28	up	LAIR1	protein_coding	1.06285	1.31164	1.19055	38.2917	35.2099	20.564
ENSG00000101265	4.46484	1.17e-30	1.19e-27	up	RASSF2	protein_coding	1.28946	0.941523	0.95677	28.3225	18.7743	23.3954
ENSG00000136235	6.34029	4.18e-30	4.08e-27	up	GPNMB	protein_coding	7.71731	3.26581	10.7969	881.712	487.561	396.092
ENSG00000165025	4.75597	1.28e-29	1.2e-26	up	SYK	protein_coding	0.83554	1.10681	1.36713	39.3478	24.4104	25.6366
ENSG00000170571	4.48538	1.34e-29	1.21e-26	up	EMB	protein_coding	0.450568	0.491157	0.434592	10.5388	8.28839	11.9583
ENSG00000133805	4.68224	3.48e-29	3.04e-26	up	AMPD3	protein_coding	0.452351	0.557479	0.395675	15.6366	9.59163	10.7599
ENSG00000222047	4.90026	3.91e-29	3.29e-26	up	C10orf55	protein_coding	0.585678	0.958584	0.5613	24.4041	17.6334	20.2966
ENSG00000141506	4.97191	4.71e-29	3.75e-26	up	PIK3R5	protein_coding	0.622602	0.32106	0.384947	17.0079	14.0747	10.7894
ENSG00000105639	4.7976	4.76e-29	3.75e-26	up	JAK3	protein_coding	0.28189	0.202124	0.41424	8.29563	8.73251	8.10948
ENSG00000158714	5.1212	7.59e-29	5.79e-26	up	SLAMF8	protein_coding	1.17521	1.20655	2.04099	68.5494	50.0753	35.5096
ENSG00000122122	4.21096	1.32e-28	9.76e-26	up	SASH3	protein_coding	1.39322	1.74611	1.68547	36.0034	27.3155	25.9157
ENSG00000143119	4.83746	1.4e-28	1e-25	up	CD53	protein_coding	5.94005	3.55854	6.33189	193.78	152.226	107.239
ENSG00000169896	4.68992	1.52e-28	1.06e-25	up	ITGAM	protein_coding	0.858835	0.911567	0.901476	30.7616	15.2401	22.9496
ENSG00000131389	4.57645	1.77e-28	1.17e-25	up	SLC6A6	protein_coding	0.938463	0.604785	0.496599	14.6407	15.4876	18.6131
ENSG00000120594	5.18465	1.77e-28	1.17e-25	up	PLXDC2	protein_coding	0.733545	0.260249	0.598862	19.6167	18.7799	19.7176
ENSG00000244682	6.86553	6.71e-28	4.32e-25	up	FCGR2C	polymorphic_pseudogene	0.268228	0.0480822	0.375394	39.4506	22.0828	20.6031
ENSG00000188004	5.05632	2.08e-27	1.3e-24	up	SNHG28	protein_coding	0.435142	0.722675	0.725422	26.984	19.8674	15.5349
ENSG00000081237	4.59929	2.76e-27	1.68e-24	up	PTPRC	protein_coding	1.10124	1.1721	0.77061	33.0254	17.7107	22.9943
ENSG00000099985	7.11022	4.92e-27	2.93e-24	up	OSM	protein_coding	0.0605649	0.0407129	0.254288	16.4456	14.2509	19.7986
ENSG00000155926	4.58284	7.53e-27	4.38e-24	up	SLA	protein_coding	0.90531	0.552218	0.73909	23.6623	14.7731	14.3307
ENSG00000115380	3.65869	8.68e-27	4.93e-24	up	EFEMP1	protein_coding	2.56909	3.04124	2.76448	40.0422	32.0867	33.5717
ENSG00000122254	6.52783	9.49e-27	5.27e-24	up	HS3ST2	protein_coding	1.25331	0.660784	0.670666	132.912	75.4043	30.9176
ENSG00000093072	4.317	1.04e-26	5.63e-24	up	ADA2	protein_coding	3.27812	3.24978	2.76892	85.5102	53.7374	46.0384
ENSG00000172578	5.36398	1.06e-26	5.63e-24	up	KLHL6	protein_coding	0.43706	0.130578	0.26761	12.6341	12.0066	9.993
ENSG00000127507	5.30286	1.12e-26	5.84e-24	up	ADGRE2	protein_coding	0.163347	0.119787	0.233805	8.68983	7.469	4.37086
ENSG00000105366	7.63393	2.15e-26	1.09e-23	up	SIGLEC8	protein_coding	0.12113	0	0.0847626	15.5564	19.1128	8.50141
ENSG00000151490	5.2853	2.28e-26	1.14e-23	up	PTPRO	protein_coding	0.204337	0.10302	0.125115	7.54967	5.02855	4.45022
ENSG00000101307	6.49343	2.7e-26	1.32e-23	up	SIRPB1	protein_coding	0.0525506	0.0141302	0.0772236	3.84588	5.37759	4.20685
ENSG00000079931	5.11167	3.12e-26	1.49e-23	up	MOXD1	protein_coding	0.290272	0.325211	0.126952	7.2591	9.12016	9.11513
ENSG00000012779	6.32465	3.43e-26	1.61e-23	up	ALOX5	protein_coding	0.961115	0.184594	0.684566	69.4647	38.2834	40.1154
ENSG00000236841	5.34339	3.92e-26	1.81e-23	up	AC007750.1	antisense_RNA	0.153998	0.103521	0.242467	6.55942	7.98889	6.01697
ENSG00000255443	5.45644	4.54e-26	2.05e-23	up	CD44-AS1	antisense_RNA	1.3087	1.17298	0.80131	62.4995	42.1087	39.3913
ENSG00000043462	3.98881	6.22e-26	2.76e-23	up	LCP2	protein_coding	1.24605	1.11683	1.57693	25.6903	18.6239	18.2925
ENSG00000091986	5.43832	9.48e-26	4.11e-23	up	CCDC80	protein_coding	0.656284	1.07987	0.334153	29.1771	38.0606	22.3507
ENSG00000185811	4.30845	9.58e-26	4.11e-23	up	IKZF1	protein_coding	0.352097	0.307693	0.246386	6.10116	4.59187	7.26574
ENSG00000090104	5.57272	9.88e-26	4.16e-23	up	RGS1	protein_coding	2.28577	0.919833	3.23166	129.889	75.9504	101.149
ENSG00000188042	4.12931	1.08e-25	4.47e-23	up	ARL4C	protein_coding	3.57335	2.80957	3.21494	75.1443	48.0663	44.8629
ENSG00000122877	5.12933	1.32e-25	5.38e-23	up	EGR2	protein_coding	0.225596	0.583269	0.291442	11.9441	14.5929	11.3909
ENSG00000066294	5.18482	1.68e-25	6.71e-23	up	CD84	protein_coding	0.95455	0.427778	0.617139	32.9846	25.0472	14.8703
ENSG00000107099	4.25038	1.94e-25	7.65e-23	up	DOCK8	protein_coding	0.436565	0.305955	0.497239	8.97384	5.99208	8.68592
ENSG00000171051	5.20696	2.23e-25	8.64e-23	up	FPR1	protein_coding	0.765047	0.46451	0.803031	22.4331	36.5759	16.4993
ENSG00000147155	-3.87983	2.31e-25	8.83e-23	down	EBP	protein_coding	80.812	104.181	107.836	5.06783	7.15515	7.66031
ENSG00000142512	5.81479	4.01e-25	1.51e-22	up	SIGLEC10	protein_coding	0.261864	0.281649	0.384812	14.3817	28.3547	9.57969
ENSG00000128815	4.94736	7.64e-25	2.83e-22	up	WDFY4	protein_coding	0.280818	0.113263	0.152293	6.9094	4.60465	5.4535
ENSG00000225217	5.61874	1.09e-24	3.96e-22	up	HSPA7	unprocessed_pseudogene	0.996634	0.803948	2.44094	95.4176	63.4272	50.3626
ENSG00000072694	5.77809	1.19e-24	4.29e-22	up	FCGR2B	protein_coding	0.221379	0.452917	0.39402	33.031	11.4532	13.9314
ENSG00000082397	4.6867	1.92e-24	6.8e-22	up	EPB41L3	protein_coding	0.440665	0.275065	0.319376	12.889	7.14121	6.69114
ENSG00000110876	4.0609	2.29e-24	7.99e-22	up	SELPLG	protein_coding	2.41283	1.48392	2.61346	40.4033	35.5698	33.0291
ENSG00000110934	4.22239	2.4e-24	8.25e-22	up	BIN2	protein_coding	1.18136	0.622431	1.05569	18.4833	19.4123	15.7325
ENSG00000171860	4.91037	3.33e-24	1.12e-21	up	C3AR1	protein_coding	2.83526	1.64511	3.94715	106.32	91.1508	56.594
ENSG00000112149	4.68832	3.35e-24	1.12e-21	up	CD83	protein_coding	1.29816	1.67685	2.43133	64.2139	33.7051	41.5052
ENSG00000171608	3.84887	3.52e-24	1.16e-21	up	PIK3CD	protein_coding	0.808808	0.638843	0.679172	12.3121	9.332	9.0503
ENSG00000087245	5.21808	3.71e-24	1.21e-21	up	MMP2	protein_coding	3.81533	2.09367	2.87417	55.6149	165.804	105.747
ENSG00000204577	4.50372	3.94e-24	1.27e-21	up	LILRB3	protein_coding	0.976707	0.66808	0.881312	25.7441	18.4683	13.271
ENSG00000157827	4.53005	4.82e-24	1.53e-21	up	FMNL2	protein_coding	1.47301	0.673328	0.886458	25.9807	26.0066	18.2635
ENSG00000129009	4.62652	6.34e-24	1.98e-21	up	ISLR	protein_coding	0.455382	0.676679	0.553464	10.1159	13.7393	17.5428
ENSG00000163565	3.70755	7.31e-24	2.26e-21	up	IFI16	protein_coding	2.32174	2.12973	1.9293	34.2518	26.6392	22.479
ENSG00000131459	6.72742	7.47e-24	2.28e-21	up	GFPT2	protein_coding	0.0267854	0.0900284	0.0984036	6.48239	11.4314	4.53505
ENSG00000114450	4.00856	8e-24	2.41e-21	up	GNB4	protein_coding	1.31037	0.819687	1.06023	20.0846	17.9773	13.3843
ENSG00000279933	5.31162	8.77e-24	2.61e-21	up	AL031595.1	TEC	0.693326	0.201049	0.413819	22.7672	15.0816	14.5657
ENSG00000012124	5.3331	9.68e-24	2.85e-21	up	CD22	protein_coding	0.187093	0.0978194	0.109101	7.50622	4.23488	4.3048
ENSG00000204252	5.21197	1.03e-23	2.99e-21	up	HLA-DOA	protein_coding	1.85094	0.600668	1.75861	67.7641	46.2262	42.6019
ENSG00000188404	4.28312	1.11e-23	3.19e-21	up	SELL	protein_coding	0.634298	0.44218	0.542496	9.05127	11.6677	10.9739
ENSG00000146094	4.19807	1.13e-23	3.19e-21	up	DOK3	protein_coding	0.690498	0.624839	0.933853	17.5079	13.0432	10.8146
ENSG00000137462	4.57709	1.14e-23	3.19e-21	up	TLR2	protein_coding	0.548718	1.25002	0.799947	21.0704	24.2629	16.3574
ENSG00000007237	4.21281	1.5e-23	4.15e-21	up	GAS7	protein_coding	0.41833	0.426075	0.339304	9.74366	6.84145	5.34922
ENSG00000115165	4.76057	2.3e-23	6.31e-21	up	CYTIP	protein_coding	0.298796	0.301285	0.568457	10.8107	8.3902	12.6149
ENSG00000075223	6.43142	2.47e-23	6.7e-21	up	SEMA3C	protein_coding	0.0612799	0.0411936	0.150086	11.8347	5.12089	5.1522
ENSG00000134955	4.85233	3.04e-23	8.16e-21	up	SLC37A2	protein_coding	1.32636	0.49984	1.11799	35.6402	28.5149	21.1568
ENSG00000171522	4.23773	3.12e-23	8.29e-21	up	PTGER4	protein_coding	0.646474	0.651859	0.407143	12.9231	9.85175	9.33173
ENSG00000170921	4.29064	3.52e-23	9.25e-21	up	TANC2	protein_coding	0.16798	0.127975	0.0940374	1.94593	2.82957	2.86352
ENSG00000203710	7.83974	4.29e-23	1.11e-20	up	CR1	protein_coding	0.0390859	0	0.0410265	10.2322	6.43695	2.35133
ENSG00000135077	4.74105	6.69e-23	1.72e-20	up	HAVCR2	protein_coding	1.06022	1.01814	2.19039	47.8146	39.1731	27.3534
ENSG00000185477	4.11519	7.95e-23	2.02e-20	up	GPRIN3	protein_coding	0.206303	0.186795	0.278416	4.92757	3.10832	3.62636
ENSG00000134028	7.66744	1.22e-22	3.07e-20	up	ADAMDEC1	protein_coding	0.13129	0.0353023	0.496112	76.13	40.575	20.2909
ENSG00000204287	4.88448	1.26e-22	3.12e-20	up	HLA-DRA	protein_coding	171.796	60.247	134.286	4464.09	3752.73	2605.08
ENSG00000170525	5.02098	1.28e-22	3.12e-20	up	PFKFB3	protein_coding	1.44494	0.563082	1.20895	48.217	34.2441	22.2643
ENSG00000140678	4.79476	1.28e-22	3.12e-20	up	ITGAX	protein_coding	2.30766	1.022	2.28925	72.8959	38.3002	44.9759
ENSG00000171476	4.96539	1.32e-22	3.19e-20	up	HOPX	protein_coding	0.123856	0.111011	0.0953375	3.33318	2.38623	4.60268
ENSG00000235568	4.61403	1.35e-22	3.24e-20	up	NFAM1	protein_coding	0.539254	0.369895	0.646889	16.0442	14.3118	7.88316
ENSG00000115956	4.59092	1.39e-22	3.27e-20	up	PLEK	protein_coding	2.39533	1.63616	3.30503	84.2433	44.3703	48.472
ENSG00000160791	4.95865	1.39e-22	3.27e-20	up	CCR5	protein_coding	0.383545	0.304704	0.365989	15.2566	6.45612	11.1863
ENSG00000163393	4.45331	1.5e-22	3.5e-20	up	SLC22A15	protein_coding	0.205648	0.260218	0.203161	5.39851	5.46358	3.71816
ENSG00000059377	4.21438	2.68e-22	6.18e-20	up	TBXAS1	protein_coding	0.743425	0.846789	0.97542	16.5024	20.8794	10.2381
ENSG00000185989	4.00956	3.68e-22	8.4e-20	up	RASA3	protein_coding	0.819871	0.451749	0.550205	10.3178	10.0926	9.07913
ENSG00000275302	4.16264	3.94e-22	8.91e-20	up	CCL4	protein_coding	0.787612	1.22832	1.25661	23.8493	17.0151	17.5613
ENSG00000169554	3.96566	4e-22	8.92e-20	up	ZEB2	protein_coding	0.5589	0.503236	0.374056	9.94226	6.74306	5.752
ENSG00000186818	5.48831	4.01e-22	8.92e-20	up	LILRB4	protein_coding	1.06223	0.476035	1.5291	72.754	32.3591	32.8863
ENSG00000231389	4.64113	4.25e-22	9.35e-20	up	HLA-DPA1	protein_coding	14.8015	5.68989	14.1101	347.798	236.601	279.281
ENSG00000229124	4.18839	4.56e-22	9.91e-20	up	VIM-AS1	antisense_RNA	17.7718	14.7766	12.3462	396.376	195.492	226.714
ENSG00000095303	5.51566	4.59e-22	9.91e-20	up	PTGS1	protein_coding	0.486486	0.133783	0.649905	24.596	15.758	18.1726
ENSG00000184922	3.9164	5.61e-22	1.2e-19	up	FMNL1	protein_coding	1.1154	0.761153	1.11756	18.315	11.149	15.8254
ENSG00000117091	4.63049	6.18e-22	1.31e-19	up	CD48	protein_coding	1.01677	0.630914	1.25196	34.4876	19.2371	18.3863
ENSG00000251442	7.38081	7.47e-22	1.57e-19	up	LINC01094	lincRNA	0.0216934	0.0291654	0.0910818	7.14007	10.62	6.2722
ENSG00000038945	5.0029	8.07e-22	1.68e-19	up	MSR1	protein_coding	3.28608	1.54242	1.87515	102.588	74.4627	38.0517
ENSG00000011422	4.71781	9.14e-22	1.89e-19	up	PLAUR	protein_coding	1.17779	1.23588	2.50268	60.0945	30.9955	38.4108
ENSG00000198223	4.79246	9.97e-22	2.05e-19	up	CSF2RA	protein_coding	0.401152	0.157303	0.526336	10.2423	9.55522	10.6378
ENSG00000164694	5.76546	1.08e-21	2.19e-19	up	FNDC1	protein_coding	0.140102	0.125572	0.245096	4.42138	15.5021	7.97177
ENSG00000185567	5.25846	1.16e-21	2.33e-19	up	AHNAK2	protein_coding	0.0204626	0.0229256	0.028638	1.15551	0.778236	0.826156
ENSG00000178695	3.85325	1.57e-21	3.15e-19	up	KCTD12	protein_coding	3.21885	2.11538	3.20596	52.6734	39.0171	31.841
ENSG00000101916	6.73109	1.7e-21	3.37e-19	up	TLR8	protein_coding	0.0294129	0.0790876	0.0771831	10.1222	5.77124	3.4987
ENSG00000187554	4.24426	1.72e-21	3.38e-19	up	TLR5	protein_coding	0.388993	0.522977	0.262483	7.98853	7.87613	6.23625
ENSG00000131401	4.96564	1.88e-21	3.67e-19	up	NAPSB	transcribed_unprocessed_pseudogene	1.60461	0.404493	1.05267	32.62	30.5398	33.4952
ENSG00000159842	4.22056	3.51e-21	6.8e-19	up	ABR	protein_coding	1.17548	0.690948	0.562402	18.9689	13.9827	12.3756
ENSG00000150337	5.75424	3.96e-21	7.62e-19	up	FCGR1A	protein_coding	0.661952	0.344498	1.41205	50.0858	58.2698	22.8229
ENSG00000163823	4.83532	4.04e-21	7.72e-19	up	CCR1	protein_coding	1.87527	0.850902	1.23024	55.6179	33.9822	23.772
ENSG00000138964	4.76138	4.37e-21	8.24e-19	up	PARVG	protein_coding	0.90967	0.457381	1.28864	32.5394	21.8927	17.7487
ENSG00000102445	4.98189	4.38e-21	8.24e-19	up	RUBCNL	protein_coding	0.167776	0.12688	0.286173	8.4862	5.89516	4.10616
ENSG00000106066	4.34637	5.01e-21	9.34e-19	up	CPVL	protein_coding	5.0217	4.17451	5.81423	134.872	115.458	55.1341
ENSG00000110446	3.97841	5.89e-21	1.09e-18	up	SLC15A3	protein_coding	2.09275	1.81475	1.95502	43.3133	28.5952	20.5326
ENSG00000117115	6.33522	6.57e-21	1.21e-18	up	PADI2	protein_coding	0.0320941	0.0143829	0.0786044	4.63959	3.15078	2.61012
ENSG00000108932	4.64172	6.89e-21	1.26e-18	up	SLC16A6	protein_coding	0.157639	0.254323	0.264745	4.4865	7.13219	5.17373
ENSG00000026751	4.51011	7.74e-21	1.4e-18	up	SLAMF7	protein_coding	0.423867	0.391781	0.681271	13.1432	7.13294	13.9275
ENSG00000144810	3.8208	1.03e-20	1.85e-18	up	COL8A1	protein_coding	0.340227	0.420821	0.307123	3.80736	5.31911	5.92583
ENSG00000106483	5.82506	1.06e-20	1.9e-18	up	SFRP4	protein_coding	0.248541	0.262545	0.167709	8.95375	6.57428	22.8284
ENSG00000187474	5.26064	1.15e-20	2.03e-18	up	FPR3	protein_coding	4.50337	1.05566	2.56953	129.219	107.386	75.8156
ENSG00000162511	4.84956	1.17e-20	2.05e-18	up	LAPTM5	protein_coding	14.7235	11.9085	32.469	768.266	538.655	397.335
ENSG00000169604	4.69955	1.18e-20	2.06e-18	up	ANTXR1	protein_coding	1.36872	1.65089	0.788122	26.3408	21.868	50.6396
ENSG00000155659	4.72562	1.24e-20	2.14e-18	up	VSIG4	protein_coding	4.70199	1.88468	3.89317	130.248	86.5906	61.0606
ENSG00000172828	-5.15059	1.3e-20	2.24e-18	down	CES3	protein_coding	32.6896	17.4925	11.1925	0.351612	0.563348	0.810943
ENSG00000224397	5.63901	1.35e-20	2.31e-18	up	SMIM25	lincRNA	0.4179	0.351151	1.04179	46.1943	28.3983	16.124
ENSG00000140285	5.28946	1.47e-20	2.49e-18	up	FGF7	protein_coding	0.038466	0.0775729	0.161504	3.36995	3.89529	3.60704
ENSG00000203747	5.09777	1.64e-20	2.76e-18	up	FCGR3A	protein_coding	9.47921	2.50229	6.5878	238.061	251.576	146.926
ENSG00000140030	4.85937	2e-20	3.35e-18	up	GPR65	protein_coding	0.382234	0.152264	0.326913	11.2651	8.35009	5.66651
ENSG00000160255	5.05694	2.34e-20	3.89e-18	up	ITGB2	protein_coding	1.75183	1.45619	3.16354	118.208	48.5621	45.4513
ENSG00000120457	5.03505	2.76e-20	4.56e-18	up	KCNJ5	protein_coding	0.73354	0.479012	0.934952	38.2542	20.1727	12.1375
ENSG00000042980	5.3752	2.8e-20	4.59e-18	up	ADAM28	protein_coding	0.0889982	0.0552243	0.208392	6.68029	3.37309	4.72557
ENSG00000054967	3.86154	3.01e-20	4.9e-18	up	RELT	protein_coding	0.41517	0.503715	0.680246	8.02828	9.07491	6.14565
ENSG00000065911	3.96474	3.36e-20	5.43e-18	up	MTHFD2	protein_coding	0.604679	0.459496	0.565712	11.3254	6.87116	7.32742
ENSG00000133104	3.89805	3.47e-20	5.58e-18	up	SPART	protein_coding	0.571313	0.512064	0.31562	8.01449	6.74285	6.08311
ENSG00000271605	4.10434	3.88e-20	6.2e-18	up	MILR1	protein_coding	0.987048	0.900482	1.18406	21.4307	19.0389	12.4879
ENSG00000102034	3.61866	4.36e-20	6.92e-18	up	ELF4	protein_coding	0.771291	0.578301	0.59162	9.0459	7.63602	7.22481
ENSG00000249835	5.32279	4.82e-20	7.59e-18	up	VCAN-AS1	antisense_RNA	0.729956	1.07952	2.60507	44.4471	82.8244	49.9427
ENSG00000142185	4.0742	4.91e-20	7.69e-18	up	TRPM2	protein_coding	0.324621	0.680322	0.601303	10.2685	9.35565	7.32822
ENSG00000102524	4.5451	5.28e-20	8.22e-18	up	TNFSF13B	protein_coding	0.334839	0.562714	0.834728	17.4833	11.3356	11.5927
ENSG00000197471	4.66751	6.19e-20	9.57e-18	up	SPN	protein_coding	0.208129	0.186545	0.100129	4.07156	2.9307	5.54931
ENSG00000137841	4.30665	6.91e-20	1.06e-17	up	PLCB2	protein_coding	1.63744	0.62062	1.30734	28.6081	21.9177	20.1991
ENSG00000010671	4.45066	6.92e-20	1.06e-17	up	BTK	protein_coding	0.685648	0.357437	0.910629	18.7608	12.8386	11.3475
ENSG00000169508	4.86003	8.61e-20	1.31e-17	up	GPR183	protein_coding	0.640171	0.911299	1.38344	37.4017	15.8779	31.9768
ENSG00000018280	6.27301	8.94e-20	1.35e-17	up	SLC11A1	protein_coding	0.302524	0.0892813	0.828714	41.5501	24.9068	28.2786
ENSG00000242574	4.60691	9.35e-20	1.4e-17	up	HLA-DMB	protein_coding	2.77797	1.47913	3.62322	90.8606	60.6029	40.801
ENSG00000173068	4.79143	9.98e-20	1.49e-17	up	BNC2	protein_coding	0.0459563	0.039318	0.0438528	0.934246	1.62631	1.02657
ENSG00000143819	-3.63277	1.05e-19	1.55e-17	down	EPHX1	protein_coding	608.75	741.111	752.012	37.5586	72.4355	59.4397
ENSG00000197405	4.70816	1.21e-19	1.78e-17	up	C5AR1	protein_coding	2.6249	1.25411	3.73435	83.2238	72.7982	43.4157
ENSG00000088854	3.39594	1.26e-19	1.84e-17	up	C20orf194	protein_coding	0.794499	0.72554	0.991294	10.4483	8.42757	7.58813
ENSG00000169403	4.99586	1.63e-19	2.38e-17	up	PTAFR	protein_coding	0.993041	0.256043	0.828165	27.9834	22.6208	16.0632
ENSG00000119535	5.1143	1.66e-19	2.4e-17	up	CSF3R	protein_coding	0.607589	0.214428	0.837055	24.2475	21.2829	12.1401
ENSG00000167261	5.04392	1.75e-19	2.51e-17	up	DPEP2	protein_coding	0.311118	0.36907	0.787598	23.1729	15.751	9.62937
ENSG00000186517	3.62953	1.97e-19	2.81e-17	up	ARHGAP30	protein_coding	2.88229	1.76757	2.28231	36.4071	25.1541	24.3452
ENSG00000011028	4.17114	2.15e-19	3.05e-17	up	MRC2	protein_coding	1.05451	0.476757	0.871779	12.4034	19.1064	11.9188
ENSG00000185862	4.73177	2.27e-19	3.21e-17	up	EVI2B	protein_coding	0.957785	1.53691	2.36741	64.9326	32.5925	31.6546
ENSG00000000938	5.3541	2.36e-19	3.32e-17	up	FGR	protein_coding	1.06879	0.421169	1.7795	68.1081	35.1389	30.9917
ENSG00000110031	3.61235	2.43e-19	3.39e-17	up	LPXN	protein_coding	4.17785	4.22137	4.08567	70.2362	39.6472	42.8085
ENSG00000135362	3.74445	2.47e-19	3.43e-17	up	PRR5L	protein_coding	0.290283	0.273188	0.253913	4.33689	3.34641	3.27653
ENSG00000142347	3.83324	2.49e-19	3.43e-17	up	MYO1F	protein_coding	1.16054	0.885837	1.50895	21.9111	16.5181	12.3064
ENSG00000116701	4.54112	2.85e-19	3.91e-17	up	NCF2	protein_coding	1.83656	1.44033	3.55714	74.5861	45.4377	39.3526
ENSG00000124813	5.196	3.16e-19	4.31e-17	up	RUNX2	protein_coding	0.0234438	0.105062	0.106634	2.38294	3.00497	3.10078
ENSG00000134242	4.56763	3.33e-19	4.52e-17	up	PTPN22	protein_coding	0.213248	0.229359	0.179069	6.34442	3.18799	5.17199
ENSG00000145569	3.63587	3.38e-19	4.56e-17	up	FAM105A	protein_coding	0.487121	0.507023	0.692738	7.75786	6.60073	6.64436
ENSG00000282608	4.45347	3.49e-19	4.68e-17	up	ADORA3	protein_coding	0.571794	0.256247	0.825253	12.1775	12.5476	11.8945
ENSG00000011201	5.55365	4.19e-19	5.59e-17	up	ANOS1	protein_coding	0.179546	0.0482777	0.0471151	4.74499	5.35886	3.0399
ENSG00000143158	-2.83589	5.26e-19	6.98e-17	down	MPC2	protein_coding	126.153	124.379	138.341	16.44	19.094	18.9271
ENSG00000111817	3.76964	5.3e-19	7e-17	up	DSE	protein_coding	0.805756	0.647681	0.398269	9.16615	9.19324	6.8961
ENSG00000169499	3.16778	6.02e-19	7.91e-17	up	PLEKHA2	protein_coding	1.89268	1.55125	1.32798	15.1965	14.513	13.1906
ENSG00000153132	-5.44588	6.08e-19	7.95e-17	down	CLGN	protein_coding	3.21416	6.79839	5.65156	0.118909	0.0646596	0.177753
ENSG00000124126	3.41723	6.31e-19	8.2e-17	up	PREX1	protein_coding	2.64104	1.97909	1.53605	23.0518	23.5406	19.1944
ENSG00000145335	5.87448	7.45e-19	9.63e-17	up	SNCA	protein_coding	0.0478454	0.150092	0.0837015	8.39874	4.08008	3.60032
ENSG00000156515	3.2957	7.82e-19	1e-16	up	HK1	protein_coding	1.51794	1.8282	1.93631	21.0824	16.68	14.0949
ENSG00000147570	7.24528	9.24e-19	1.18e-16	up	DNAJC5B	protein_coding	0.0435935	0	0.0915159	9.62174	7.98574	4.03107
ENSG00000168685	4.64659	1.15e-18	1.46e-16	up	IL7R	protein_coding	0.51763	0.241442	0.354828	6.30965	7.36528	14.3728
ENSG00000112799	4.58343	1.37e-18	1.74e-16	up	LY86	protein_coding	1.58256	0.960877	2.94717	41.3144	56.715	34.3518
ENSG00000121281	4.0432	1.56e-18	1.97e-16	up	ADCY7	protein_coding	1.37233	0.578435	0.739696	16.1356	12.1888	16.134
ENSG00000070190	4.69716	1.6e-18	2.01e-16	up	DAPP1	protein_coding	0.253366	0.113545	0.192072	6.78581	3.78996	4.11865
ENSG00000196139	-4.23614	1.64e-18	2.05e-16	down	AKR1C3	protein_coding	71.5178	115.693	146.875	3.47326	6.41326	7.83711
ENSG00000234961	3.91664	1.76e-18	2.19e-16	up	AL133415.1	antisense_RNA	81.1548	91.3092	82.1385	1984.58	908.641	951.531
ENSG00000101336	4.32096	2.07e-18	2.55e-16	up	HCK	protein_coding	1.69774	1.44744	2.54265	57.1614	33.2843	23.3875
ENSG00000143226	4.39722	2.1e-18	2.57e-16	up	FCGR2A	protein_coding	4.2646	2.04073	3.23712	84.6891	80.7393	35.8144
ENSG00000048740	4.30011	2.23e-18	2.72e-16	up	CELF2	protein_coding	0.594803	0.313599	0.244837	10.0144	6.01802	6.73907
ENSG00000154237	3.54917	2.45e-18	2.97e-16	up	LRRK1	protein_coding	0.240064	0.224948	0.145081	2.15492	2.29188	2.68758
ENSG00000184060	3.3561	2.45e-18	2.97e-16	up	ADAP2	protein_coding	2.27047	1.69839	1.98899	24.706	20.2999	16.0821
ENSG00000114013	4.37536	2.56e-18	3.08e-16	up	CD86	protein_coding	1.28668	0.701975	1.85948	36.8075	22.5131	20.8215
ENSG00000135838	4.23841	2.67e-18	3.2e-16	up	NPL	protein_coding	2.56068	3.23509	2.68782	77.642	55.699	26.7247
ENSG00000054219	5.06088	3.15e-18	3.75e-16	up	LY75	protein_coding	0.0582106	0.068478	0.038188	2.55691	1.40761	1.49098
ENSG00000242539	4.25234	3.23e-18	3.83e-16	up	AC007620.2	antisense_RNA	2.24274	1.15288	0.865476	30.8102	28.464	22.2219
ENSG00000176788	5.11406	3.75e-18	4.43e-16	up	BASP1	protein_coding	1.1839	0.349393	1.45484	47.0448	36.252	20.9347
ENSG00000113532	3.89178	3.9e-18	4.59e-16	up	ST8SIA4	protein_coding	0.303905	0.36441	0.59488	7.49003	6.31035	4.9707
ENSG00000277632	4.40331	4.03e-18	4.71e-16	up	CCL3	protein_coding	0.899839	2.59238	2.51871	51.726	38.2322	36.7208
ENSG00000122862	4.28349	4.09e-18	4.76e-16	up	SRGN	protein_coding	17.4735	10.3704	23.6286	484.903	293.881	224.293
ENSG00000138316	5.08563	4.15e-18	4.79e-16	up	ADAMTS14	protein_coding	0.0607488	0.0980077	0.153036	3.50494	4.71996	2.35246
ENSG00000135905	3.97212	4.16e-18	4.79e-16	up	DOCK10	protein_coding	0.36449	0.373359	0.242912	7.09607	3.53126	4.74707
ENSG00000140575	3.38479	4.38e-18	5.03e-16	up	IQGAP1	protein_coding	2.78046	2.54433	2.0447	33.9971	22.0815	20.8986
ENSG00000167460	2.80889	4.78e-18	5.46e-16	up	TPM4	protein_coding	13.4614	12.6651	10.7038	89.1626	89.2868	79.6341
ENSG00000183742	6.28108	5.11e-18	5.81e-16	up	MACC1	protein_coding	0.00646768	0.0173908	0.0407328	2.36667	1.26139	1.40952
ENSG00000145936	4.20646	5.31e-18	6e-16	up	KCNMB1	protein_coding	0.147432	0.113265	0.17686	3.31317	2.31161	2.51447
ENSG00000060718	9.93608	5.43e-18	6.11e-16	up	COL11A1	protein_coding	0.00752081	0	0.0157884	1.41242	14.5728	8.12333
ENSG00000086300	3.7087	5.6e-18	6.27e-16	up	SNX10	protein_coding	1.31019	1.12538	1.75725	24.5385	14.6269	15.7523
ENSG00000133048	5.3852	6.28e-18	7e-16	up	CHI3L1	protein_coding	3.39997	1.86883	1.24217	117.47	31.3105	123.53
ENSG00000084207	3.40581	6.31e-18	7e-16	up	GSTP1	protein_coding	7.65531	8.17975	10.8425	104.494	110.123	68.1804
ENSG00000069424	4.0697	6.38e-18	7.06e-16	up	KCNAB2	protein_coding	1.07434	0.640945	1.19111	23.8292	13.2493	11.8
ENSG00000020633	3.5677	6.9e-18	7.59e-16	up	RUNX3	protein_coding	0.339688	0.494748	0.41598	4.94622	4.57086	5.23514
ENSG00000110324	4.1598	7.54e-18	8.26e-16	up	IL10RA	protein_coding	2.06226	0.807344	1.186	31.7431	20.1018	20.7666
ENSG00000182667	4.94281	7.74e-18	8.42e-16	up	NTM	protein_coding	0.0368126	0.136104	0.0869408	2.94891	1.99836	2.86068
ENSG00000277089	4.64824	7.75e-18	8.42e-16	up	AC243829.4	antisense_RNA	0.487821	1.56394	1.69368	39.3044	27.4071	26.7817
ENSG00000180353	3.41776	8.33e-18	9e-16	up	HCLS1	protein_coding	3.40637	2.65316	4.86848	42.2108	41.2679	33.3959
ENSG00000135842	3.94767	8.82e-18	9.47e-16	up	FAM129A	protein_coding	0.642312	0.421495	1.07551	12.2359	10.8679	9.992
ENSG00000141524	3.56584	8.84e-18	9.47e-16	up	TMC6	protein_coding	0.974768	0.615545	1.11618	12.9605	8.82208	10.3357
ENSG00000153029	3.49698	9.62e-18	1.03e-15	up	MR1	protein_coding	0.602643	1.03119	0.81227	11.3562	8.38676	7.81902
ENSG00000134369	3.46831	1.14e-17	1.21e-15	up	NAV1	protein_coding	0.262307	0.325823	0.170585	2.92014	2.65424	2.80232
ENSG00000188060	5.0486	1.2e-17	1.27e-15	up	RAB42	protein_coding	0.349184	0.82155	0.97739	36.1971	22.3329	12.3294
ENSG00000188921	4.07499	1.22e-17	1.29e-15	up	HACD4	protein_coding	0.307775	0.141063	0.154186	3.90031	2.96592	3.37072
ENSG00000126882	3.53257	1.56e-17	1.64e-15	up	FAM78A	protein_coding	0.488947	0.766919	0.659858	8.85792	7.29857	5.94345
ENSG00000115112	5.04606	1.7e-17	1.77e-15	up	TFCP2L1	protein_coding	0.0683068	0.0459172	0.0716982	1.60021	3.21991	1.37594
ENSG00000148288	3.96773	1.7e-17	1.77e-15	up	GBGT1	protein_coding	0.603447	0.370879	0.470532	9.39672	8.01847	5.31433
ENSG00000123096	4.10959	1.8e-17	1.86e-15	up	SSPN	protein_coding	0.122009	0.201887	0.167472	2.22593	2.64558	3.54476
ENSG00000121797	4.49076	1.95e-17	2.01e-15	up	CCRL2	protein_coding	0.669241	0.42176	0.526852	17.5326	12.4677	6.53709
ENSG00000155307	3.5208	1.98e-17	2.03e-15	up	SAMSN1	protein_coding	0.686836	0.651818	0.805753	10.032	7.41706	7.20883
ENSG00000164674	4.70837	2e-17	2.04e-15	up	SYTL3	protein_coding	0.132632	0.178316	0.185623	4.558	3.31632	5.0478
ENSG00000166503	3.6628	2.01e-17	2.05e-15	up	HDGFL3	protein_coding	0.362368	0.180046	0.281136	3.83581	3.80048	2.83509
ENSG00000174600	3.94682	2.26e-17	2.29e-15	up	CMKLR1	protein_coding	1.63137	0.95294	1.07466	24.0698	20.9653	11.4781
ENSG00000104972	5.44097	2.36e-17	2.38e-15	up	LILRB1	protein_coding	0.754195	0.171859	0.362276	31.0972	14.6253	10.6217
ENSG00000026025	3.87187	2.78e-17	2.79e-15	up	VIM	protein_coding	33.8206	38.7619	46.5731	905.821	407.243	431.413
ENSG00000019582	4.09769	3.33e-17	3.33e-15	up	CD74	protein_coding	128.054	62.9014	135.826	2556.56	1840.56	1197.98
ENSG00000178726	3.88383	3.51e-17	3.5e-15	up	THBD	protein_coding	1.2308	0.649326	0.572364	13.8905	10.0997	12.3368
ENSG00000204257	4.27951	3.58e-17	3.55e-15	up	HLA-DMA	protein_coding	9.29688	4.51734	11.7208	222.428	168.958	104.893
ENSG00000160219	3.77347	3.87e-17	3.83e-15	up	GAB3	protein_coding	0.607143	0.342832	0.637287	9.16879	6.63486	6.02013
ENSG00000244509	3.69105	4.08e-17	4.02e-15	up	APOBEC3C	protein_coding	1.20401	1.64926	0.83458	19.3744	14.2961	13.7676
ENSG00000166501	4.41104	4.15e-17	4.07e-15	up	PRKCB	protein_coding	0.159453	0.145775	0.174064	5.00737	1.81301	3.3947
ENSG00000170345	4.20916	4.42e-17	4.32e-15	up	FOS	protein_coding	7.03832	14.5394	5.66535	152.919	125.792	224.806
ENSG00000162576	3.52147	4.93e-17	4.8e-15	up	MXRA8	protein_coding	1.69675	1.49703	2.52308	22.1743	16.8167	26.7482
ENSG00000137752	3.13939	5.49e-17	5.32e-15	up	CASP1	protein_coding	1.50608	1.72227	1.79891	17.7134	14.3797	12.1899
ENSG00000105664	6.3157	6.17e-17	5.96e-15	up	COMP	protein_coding	0.020644	0.0832639	0.065007	3.31741	3.5372	6.14805
ENSG00000223865	4.24724	6.24e-17	6e-15	up	HLA-DPB1	protein_coding	17.5468	8.20274	22.1497	386.462	329.8	193.735
ENSG00000187837	-4.42952	7e-17	6.71e-15	down	HIST1H1C	protein_coding	231.539	345.609	94.9321	9.36331	11.3378	10.476
ENSG00000042493	5.27558	7.04e-17	6.72e-15	up	CAPG	protein_coding	2.45559	3.26837	10.4647	306.768	191.759	128.842
ENSG00000183023	3.97835	7.83e-17	7.44e-15	up	SLC8A1	protein_coding	0.178134	0.117782	0.0735651	2.3633	1.56102	1.90924
ENSG00000167207	4.37536	7.97e-17	7.54e-15	up	NOD2	protein_coding	0.10493	0.128248	0.190242	3.4167	1.90561	3.47862
ENSG00000172243	5.50902	8.59e-17	8.1e-15	up	CLEC7A	protein_coding	0.763927	0.0821643	0.5613	27.7467	21.0153	15.8923
ENSG00000100055	3.55175	9.43e-17	8.86e-15	up	CYTH4	protein_coding	1.39235	1.28521	1.70143	24.3722	13.0123	14.0019
ENSG00000118113	7.98295	1.06e-16	9.94e-15	up	MMP8	protein_coding	0.0186205	0	0.0781798	16.5113	5.043	4.09034
ENSG00000248905	4.4708	1.08e-16	1e-14	up	FMN1	protein_coding	0.0860617	0.0342829	0.0301115	1.20648	1.20052	0.965874
ENSG00000122694	3.67962	1.34e-16	1.24e-14	up	GLIPR2	protein_coding	1.11061	1.4368	1.93558	25.3972	17.8034	14.2461
ENSG00000198019	5.95341	1.4e-16	1.29e-14	up	FCGR1B	protein_coding	0.113539	0	0.0993136	4.32318	6.40998	3.12174
ENSG00000197093	5.26018	1.41e-16	1.3e-14	up	GAL3ST4	protein_coding	0.546511	0.177354	1.22641	22.6396	32.9892	19.5859
ENSG00000275718	-4.93263	1.43e-16	1.32e-14	down	CCL15	protein_coding	5.3758	9.65497	6.84878	0.198627	0.162012	0.356304
ENSG00000165685	7.27392	1.54e-16	1.41e-14	up	TMEM52B	protein_coding	0.0366965	0	0.0385185	4.84903	4.62158	2.99504
ENSG00000132205	4.58671	1.55e-16	1.41e-14	up	EMILIN2	protein_coding	0.706327	0.347746	1.16953	26.4354	13.2594	13.898
ENSG00000237541	5.54388	1.61e-16	1.46e-14	up	HLA-DQA2	protein_coding	4.45263	0.677694	2.95414	62.1749	152.505	163.942
ENSG00000253196	-6.90387	1.68e-16	1.52e-14	down	AC083841.1	antisense_RNA	20.7339	12.0751	17.7517	0.277485	0	0.165921
ENSG00000136404	5.16433	1.7e-16	1.53e-14	up	TM6SF1	protein_coding	0.673611	0.0970317	0.6313	20.0284	19.2997	11.6347
ENSG00000135046	3.91054	1.75e-16	1.57e-14	up	ANXA1	protein_coding	4.15459	4.03823	3.44744	93.9289	38.778	42.3365
ENSG00000100368	4.70458	1.79e-16	1.6e-14	up	CSF2RB	protein_coding	0.781009	0.172134	0.389734	14.8112	10.8981	9.5937
ENSG00000163131	3.94891	1.83e-16	1.63e-14	up	CTSS	protein_coding	16.0497	11.2368	21.8847	358.477	249.152	151.868
ENSG00000266094	3.79818	1.84e-16	1.63e-14	up	RASSF5	protein_coding	0.660727	0.629218	0.288972	7.18679	6.28223	8.46181
ENSG00000118257	3.97335	2.04e-16	1.8e-14	up	NRP2	protein_coding	1.26228	0.470718	0.633464	14.815	10.8509	11.5679
ENSG00000139438	-4.76281	2.07e-16	1.83e-14	down	FAM222A	protein_coding	3.93872	13.9668	8.9907	0.283051	0.421004	0.283741
ENSG00000244482	4.38612	2.08e-16	1.83e-14	up	LILRA6	protein_coding	0.847909	0.601647	0.618061	21.2044	14.8407	7.30069
ENSG00000077585	3.94889	2.13e-16	1.87e-14	up	GPR137B	protein_coding	2.80023	2.08738	4.83086	62.1595	53.7219	34.4478
ENSG00000155254	3.16224	2.37e-16	2.07e-14	up	MARVELD1	protein_coding	1.55354	2.16505	1.33238	16.0477	14.4657	14.5744
ENSG00000163814	4.3901	2.57e-16	2.23e-14	up	CDCP1	protein_coding	0.167249	0.092588	0.3098	4.90478	3.89964	3.26308
ENSG00000234211	6.05541	2.62e-16	2.27e-14	up	AL451067.1	antisense_RNA	0.189213	0.423976	0.198608	30.5889	11.6036	10.4048
ENSG00000141968	4.05726	2.84e-16	2.45e-14	up	VAV1	protein_coding	0.609687	0.479817	1.18626	16.3818	11.7064	9.92884
ENSG00000132965	4.72398	2.94e-16	2.53e-14	up	ALOX5AP	protein_coding	0.709228	1.90703	1.68479	36.8939	19.3938	56.9122
ENSG00000129450	4.22207	3.25e-16	2.79e-14	up	SIGLEC9	protein_coding	0.882473	0.372878	0.979219	17.5493	14.9513	9.54485
ENSG00000094804	-3.5709	3.38e-16	2.88e-14	down	CDC6	protein_coding	8.36474	5.17748	5.13154	0.41153	0.582483	0.575375
ENSG00000004468	4.38918	3.52e-16	3e-14	up	CD38	protein_coding	0.177436	0.0627769	0.117629	2.65786	1.93195	3.03256
ENSG00000147257	-5.85811	3.56e-16	3.02e-14	down	GPC3	protein_coding	755.289	94.4484	543.092	10.881	3.76637	9.36983
ENSG00000198771	3.24122	3.59e-16	3.03e-14	up	RCSD1	protein_coding	1.10838	0.963326	0.716847	10.3503	7.31076	8.70982
ENSG00000114993	-3.4394	3.85e-16	3.24e-14	down	RTKN	protein_coding	29.4676	32.8183	27.4479	1.67168	3.02896	3.56633
ENSG00000239713	3.40808	3.93e-16	3.3e-14	up	APOBEC3G	protein_coding	0.647589	0.474897	0.420204	5.16335	4.72286	6.52239
ENSG00000177409	3.33353	3.99e-16	3.34e-14	up	SAMD9L	protein_coding	0.565253	0.639321	0.489722	7.03532	4.27193	5.7492
ENSG00000267121	4.80781	4.03e-16	3.36e-14	up	AC008105.3	antisense_RNA	0.172135	0.0694276	0.289091	5.44897	3.47948	6.20251
ENSG00000143387	4.12629	4.18e-16	3.47e-14	up	CTSK	protein_coding	7.26002	3.55762	11.2171	154.157	98.2291	132.905
ENSG00000130775	4.49878	4.42e-16	3.66e-14	up	THEMIS2	protein_coding	2.57675	0.782259	1.62863	53.0266	36.7649	23.2269
ENSG00000101825	5.15598	4.53e-16	3.74e-14	up	MXRA5	protein_coding	0.542573	0.51853	0.137232	7.00527	22.1382	13.5255
ENSG00000145416	4.17935	4.87e-16	4.01e-14	up	2021-03-01	protein_coding	0.540592	0.256029	0.490055	11.6438	6.9266	4.81641
ENSG00000181481	3.74759	5.13e-16	4.2e-14	up	RNF135	protein_coding	1.43055	0.961644	1.0511	19.1627	17.8611	9.31566
ENSG00000118849	5.30848	5.61e-16	4.58e-14	up	RARRES1	protein_coding	0.543974	1.50117	0.661137	50.4974	44.1501	11.8575
ENSG00000228863	4.46976	5.79e-16	4.72e-14	up	AL121985.1	antisense_RNA	0.35729	0.25062	0.733754	14.3763	7.71523	7.80946
ENSG00000134061	4.89236	6.25e-16	5.08e-14	up	CD180	protein_coding	0.406601	0.0911085	0.616473	12.4534	10.0774	10.8264
ENSG00000148848	7.03481	6.66e-16	5.38e-14	up	ADAM12	protein_coding	0.0389557	0.00872892	0.0817796	1.33245	11.8167	4.12084
ENSG00000085662	3.91179	6.69e-16	5.39e-14	up	AKR1B1	protein_coding	2.20387	3.85656	5.08557	67.9487	64.3171	35.4458
ENSG00000103154	-4.69957	6.86e-16	5.51e-14	down	NECAB2	protein_coding	25.6068	19.4334	16.5589	0.368879	0.521524	1.47781
ENSG00000164691	4.45909	8.22e-16	6.59e-14	up	TAGAP	protein_coding	0.438366	0.357824	0.115033	6.24414	5.56284	8.19682
ENSG00000149150	-3.32372	9.05e-16	7.22e-14	down	SLC43A1	protein_coding	45.9104	51.5136	46.04	3.08805	4.75137	6.48368
ENSG00000079257	3.72632	9.35e-16	7.44e-14	up	LXN	protein_coding	1.91541	2.97573	1.6084	37.0841	28.2314	20.3264
ENSG00000140961	-4.47737	9.38e-16	7.44e-14	down	OSGIN1	protein_coding	47.2728	92.1863	86.0919	1.34332	4.149	4.6266
ENSG00000154451	3.65998	1.08e-15	8.54e-14	up	GBP5	protein_coding	0.353773	0.422778	0.247558	4.26944	3.07271	5.56312
ENSG00000171812	5.06528	1.1e-15	8.67e-14	up	COL8A2	protein_coding	0.0411245	0.294877	0.143888	5.87868	4.01567	5.78448
ENSG00000171659	3.37205	1.18e-15	9.29e-14	up	GPR34	protein_coding	2.05864	1.91955	2.33512	28.5108	21.1839	15.7409
ENSG00000167895	3.54519	1.26e-15	9.84e-14	up	TMC8	protein_coding	1.2196	0.64641	0.984731	10.3191	8.61134	14.4482
ENSG00000110079	4.50768	1.39e-15	1.09e-13	up	MS4A4A	protein_coding	3.72667	2.12766	3.5634	108.722	77.454	28.3236
ENSG00000172716	3.26046	1.54e-15	1.2e-13	up	SLFN11	protein_coding	1.08086	0.80571	1.50522	12.4523	10.047	10.0723
ENSG00000110077	4.36827	1.6e-15	1.24e-13	up	MS4A6A	protein_coding	3.32743	1.85778	5.07071	91.3255	84.9997	35.6287
ENSG00000109861	3.63532	1.69e-15	1.3e-13	up	CTSC	protein_coding	2.1524	2.2909	3.62424	41.1571	38.921	20.1874
ENSG00000116132	5.05802	1.75e-15	1.35e-13	up	PRRX1	protein_coding	0.131978	0.219186	0.0407443	2.96857	6.50389	3.42425
ENSG00000255441	5.64	1.83e-15	1.41e-13	up	AC008750.2	antisense_RNA	0.191096	0.513834	0.200584	11.1611	23.3374	9.18094
ENSG00000151117	3.98711	1.87e-15	1.43e-13	up	TMEM86A	protein_coding	0.497894	0.933087	0.839351	15.3505	13.7478	6.79891
ENSG00000106772	3.94811	1.88e-15	1.43e-13	up	PRUNE2	protein_coding	0.0480478	0.0469799	0.0458485	0.676546	0.724277	0.773677
ENSG00000186074	4.85314	1.89e-15	1.44e-13	up	CD300LF	protein_coding	0.622101	0.278792	1.21269	26.9567	23.1804	11.4459
ENSG00000100197	-5.01909	1.97e-15	1.49e-13	down	CYP2D6	protein_coding	208.167	433.823	461.98	3.24698	15.7043	15.0847
ENSG00000175471	3.76595	2.25e-15	1.7e-13	up	MCTP1	protein_coding	0.211819	0.121031	0.205661	2.59902	3.09416	1.67362
ENSG00000175445	4.95801	2.26e-15	1.7e-13	up	LPL	protein_coding	0.204528	0.412462	0.69005	22.8257	7.20956	10.5789
ENSG00000100644	3.49149	2.38e-15	1.79e-13	up	HIF1A	protein_coding	4.48654	6.61669	4.63103	77.7322	62.7553	36.3974
ENSG00000131094	-6.31074	2.76e-15	2.07e-13	down	C1QL1	protein_coding	29.4133	41.1394	7.10872	0.0957091	0.234198	0.643823
ENSG00000164692	4.5656	2.81e-15	2.09e-13	up	COL1A2	protein_coding	6.74831	8.47093	5.80041	69.8653	305.284	122.557
ENSG00000177575	4.61409	2.81e-15	2.09e-13	up	CD163	protein_coding	6.25524	1.77672	3.35227	94.2954	134.513	50.1905
ENSG00000087586	-3.57771	2.82e-15	2.09e-13	down	AURKA	protein_coding	28.2043	17.1664	12.3697	1.58739	1.69183	1.55664
ENSG00000204161	3.43256	3.17e-15	2.35e-13	up	C10orf128	protein_coding	1.2732	0.751496	0.684505	10.7319	8.14059	10.4615
ENSG00000026652	3.67859	3.26e-15	2.4e-13	up	AGPAT4	protein_coding	0.255514	0.363152	0.298851	5.63957	3.00323	3.07423
ENSG00000186340	4.46184	3.31e-15	2.43e-13	up	THBS2	protein_coding	4.73348	4.34574	1.29202	50.0365	98.1954	80.2601
ENSG00000123500	6.14181	3.43e-15	2.51e-13	up	COL10A1	protein_coding	0.184536	0.0676628	0.140871	3.05311	5.57667	19.4892
ENSG00000136869	3.74755	3.57e-15	2.61e-13	up	TLR4	protein_coding	1.6321	2.01413	0.84378	26.5879	17.734	15.8946
ENSG00000158869	4.23564	3.62e-15	2.64e-13	up	FCER1G	protein_coding	11.3557	9.19597	23.8391	417.216	239.367	180.3
ENSG00000143314	-3.2231	3.69e-15	2.69e-13	down	MRPL24	protein_coding	124.182	214.787	135.263	19.5604	18.0421	13.1826
ENSG00000135604	4.00304	3.75e-15	2.72e-13	up	STX11	protein_coding	0.598291	0.714992	0.383775	11.4226	9.2382	6.37795
ENSG00000165071	4.78594	3.78e-15	2.73e-13	up	TMEM71	protein_coding	0.0768513	0.232474	0.181501	6.36083	3.26163	3.68665
ENSG00000173083	4.32582	4.05e-15	2.91e-13	up	HPSE	protein_coding	0.461043	0.236999	0.711667	13.6125	8.71548	6.11053
ENSG00000151651	4.16818	4.11e-15	2.96e-13	up	ADAM8	protein_coding	1.37945	2.05265	1.04027	38.8295	13.0176	28.4313
ENSG00000179344	4.51408	4.35e-15	3.12e-13	up	HLA-DQB1	protein_coding	1.30541	1.47423	3.46666	75.6448	39.8382	27.327
ENSG00000138756	3.34854	4.39e-15	3.14e-13	up	BMP2K	protein_coding	0.908273	1.57619	1.27792	16.3316	12.7107	9.23967
ENSG00000241839	3.56977	5.03e-15	3.58e-13	up	PLEKHO2	protein_coding	3.40188	2.65639	5.33813	61.1566	40.1967	34.087
ENSG00000242797	-3.6454	5.2e-15	3.69e-13	down	GLYCTK-AS1	processed_transcript	43.5372	76.3529	59.0799	3.34139	3.96096	6.99288
ENSG00000245750	-7.21982	5.77e-15	4.08e-13	down	DRAIC	lincRNA	13.194	20.2116	2.19297	0.0439671	0.0179311	0.177457
ENSG00000169495	6.47495	5.95e-15	4.2e-13	up	HTRA4	protein_coding	0.183343	0	0.609411	37.3013	22.1493	12.3637
ENSG00000184730	3.90543	6.24e-15	4.39e-13	up	APOBR	protein_coding	0.540229	0.794396	1.32903	18.1404	10.3308	11.4626
ENSG00000101412	-3.43787	6.51e-15	4.57e-13	down	E2F1	protein_coding	24.7321	15.9549	13.4767	1.55981	2.08007	1.35461
ENSG00000161929	3.47775	6.57e-15	4.6e-13	up	SCIMP	protein_coding	0.958431	0.797675	0.54293	11.1337	7.48365	7.00076
ENSG00000134668	6.14217	6.85e-15	4.78e-13	up	SPOCD1	protein_coding	0.00903559	0.0485912	0.151747	8.34452	3.46735	3.02826
ENSG00000157087	-3.99709	6.95e-15	4.83e-13	down	ATP2B2	protein_coding	11.6761	6.80747	7.80037	0.365794	0.377926	0.902239
ENSG00000060982	4.32938	7.19e-15	4.99e-13	up	BCAT1	protein_coding	0.282708	0.687075	0.907354	18.5783	10.9338	8.19944
ENSG00000170909	5.42864	7.23e-15	5e-13	up	OSCAR	protein_coding	0.430057	0.123897	1.35423	35.6545	24.6189	22.6708
ENSG00000140937	4.49969	8.26e-15	5.7e-13	up	CDH11	protein_coding	0.229641	0.328034	0.0853692	2.93162	5.02039	6.52994
ENSG00000255301	-4.84852	8.34e-15	5.74e-13	down	AP002893.1	antisense_RNA	33.3189	49.4508	12.5746	0.815416	1.1824	1.3002
ENSG00000186907	-4.88523	8.39e-15	5.76e-13	down	RTN4RL2	protein_coding	40.9259	43.7006	9.76827	0.649053	1.14352	1.39715
ENSG00000109586	3.76187	8.44e-15	5.78e-13	up	GALNT7	protein_coding	0.335705	0.213131	0.303432	5.55172	2.96733	3.10101
ENSG00000180543	4.07596	8.63e-15	5.89e-13	up	TSPYL5	protein_coding	0.185309	0.153315	0.104736	2.13886	2.93764	2.40106
ENSG00000151650	4.20526	9.3e-15	6.33e-13	up	VENTX	protein_coding	0.241906	0.354794	0.20775	6.8337	3.71597	4.14346
ENSG00000179085	-3.44314	9.38e-15	6.36e-13	down	DPM3	protein_coding	130.093	93.1241	67.4116	9.46512	10.7272	6.52346
ENSG00000129465	3.83096	9.41e-15	6.37e-13	up	RIPK3	protein_coding	0.471871	0.264334	0.392112	7.11836	4.84363	4.23363
ENSG00000196743	3.51448	9.85e-15	6.65e-13	up	GM2A	protein_coding	7.00344	11.4141	10.7717	162.698	94.0645	76.7421
ENSG00000074410	6.20067	1.01e-14	6.81e-13	up	CA12	protein_coding	0.0437694	0.0353072	0.229713	6.25394	13.7757	2.88064
ENSG00000175489	4.09816	1.1e-14	7.37e-13	up	LRRC25	protein_coding	1.24588	1.03352	2.08682	36.4645	24.9285	13.5564
ENSG00000167552	2.93505	1.16e-14	7.74e-13	up	TUBA1A	protein_coding	6.04429	9.33379	8.74073	72.6776	60.3587	51.3428
ENSG00000181804	3.1365	1.18e-14	7.88e-13	up	SLC9A9	protein_coding	0.657871	0.610704	0.789182	7.18731	5.78818	5.15442
ENSG00000157227	2.87914	1.2e-14	8e-13	up	MMP14	protein_coding	17.1946	12.2044	12.1476	85.4886	123.346	96.8725
ENSG00000133246	4.72198	1.21e-14	8.01e-13	up	PRAM1	protein_coding	0.136098	0.137232	0.428566	8.97543	5.02387	4.66765
ENSG00000099337	3.117	1.22e-14	8.09e-13	up	KCNK6	protein_coding	0.67452	0.474353	0.599085	6.09771	4.84255	4.2708
ENSG00000105339	3.51137	1.3e-14	8.57e-13	up	DENND3	protein_coding	0.589115	0.234675	0.513013	4.85803	5.35798	5.07715
ENSG00000147650	3.30294	1.41e-14	9.29e-13	up	LRP12	protein_coding	0.183336	0.272894	0.21993	2.68119	2.05251	1.9102
ENSG00000140511	4.293	1.41e-14	9.28e-13	up	HAPLN3	protein_coding	0.236158	0.0976925	0.324156	3.37643	4.28881	5.44162
ENSG00000179388	4.68581	1.43e-14	9.36e-13	up	EGR3	protein_coding	0.145044	0.195003	0.055362	2.14444	4.58104	3.30867
ENSG00000132334	3.3402	1.49e-14	9.75e-13	up	PTPRE	protein_coding	0.609687	0.383031	0.478473	6.67429	3.71178	4.54661
ENSG00000091490	3.11073	1.52e-14	9.9e-13	up	SEL1L3	protein_coding	1.53012	0.873428	1.46253	9.78107	10.6441	13.033
ENSG00000074370	3.55284	1.52e-14	9.9e-13	up	ATP2A3	protein_coding	0.724407	0.524419	0.692135	7.18342	4.83257	10.8054
ENSG00000216490	4.73799	1.63e-14	1.06e-12	up	IFI30	protein_coding	0.180621	0.069381	0.325009	6.66926	5.03236	3.98785
ENSG00000170293	-3.10105	1.7e-14	1.1e-12	down	CMTM8	protein_coding	16.0315	20.0139	22.6656	1.95311	2.32502	2.55665
ENSG00000073331	2.9842	1.79e-14	1.15e-12	up	ALPK1	protein_coding	0.322033	0.46787	0.381638	3.56494	3.03081	2.65177
ENSG00000106952	4.33493	1.94e-14	1.25e-12	up	TNFSF8	protein_coding	0.61682	0.177702	0.23123	5.94979	7.96656	7.07703
ENSG00000090376	3.50182	2.02e-14	1.3e-12	up	IRAK3	protein_coding	0.460739	0.275305	0.208223	4.15663	3.2287	3.33923
ENSG00000159314	2.66787	2.06e-14	1.32e-12	up	ARHGAP27	protein_coding	0.86576	0.808995	1.05054	6.10444	5.40093	5.82704
ENSG00000162849	4.63216	2.16e-14	1.38e-12	up	KIF26B	protein_coding	0.031113	0.0717077	0.0979731	0.920775	2.41455	1.6247
ENSG00000122176	3.60522	2.18e-14	1.39e-12	up	FMOD	protein_coding	1.3345	1.37811	1.36015	8.9681	18.4323	22.1494
ENSG00000013725	3.9883	2.34e-14	1.49e-12	up	CD6	protein_coding	0.225639	0.274467	0.236842	2.38192	3.36815	5.91472
ENSG00000167208	3.79651	2.35e-14	1.49e-12	up	SNX20	protein_coding	0.267016	0.508565	0.36202	7.49605	3.74232	4.48222
ENSG00000163171	3.31285	2.48e-14	1.56e-12	up	CDC42EP3	protein_coding	0.504459	0.496255	0.245381	4.13303	4.19207	4.03816
ENSG00000128805	3.98138	2.61e-14	1.65e-12	up	ARHGAP22	protein_coding	0.188758	0.139575	0.326913	4.73261	3.15224	2.53211
ENSG00000107819	2.90598	2.71e-14	1.7e-12	up	SFXN3	protein_coding	2.6956	2.54614	2.52473	24.7699	14.6589	18.7959
ENSG00000185339	3.14072	2.75e-14	1.72e-12	up	TCN2	protein_coding	3.9575	3.91465	3.12087	41.6452	33.4988	21.7918
ENSG00000107798	3.14588	2.77e-14	1.73e-12	up	LIPA	protein_coding	24.5247	23.7868	31.2302	333.46	188.684	181.931
ENSG00000138080	3.33814	2.87e-14	1.79e-12	up	EMILIN1	protein_coding	2.71725	2.218	2.73332	19.6656	38.2109	19.7168
ENSG00000115935	3.40934	2.89e-14	1.8e-12	up	WIPF1	protein_coding	1.07385	2.17031	2.29118	24.3987	16.199	18.1784
ENSG00000162512	3.80877	2.98e-14	1.84e-12	up	SDC3	protein_coding	4.35719	4.0677	2.59578	48.6337	78.2927	27.4968
ENSG00000149781	3.64532	3.04e-14	1.88e-12	up	FERMT3	protein_coding	2.17149	2.52643	4.31752	54.21	29.3955	29.2602
ENSG00000168918	3.27614	3.14e-14	1.94e-12	up	INPP5D	protein_coding	1.29052	0.753496	0.626983	8.46658	7.75014	9.69396
ENSG00000164176	3.2936	3.46e-14	2.13e-12	up	EDIL3	protein_coding	0.535521	0.914969	0.503557	6.19932	5.42652	7.43954
ENSG00000128487	3.2264	3.55e-14	2.18e-12	up	SPECC1	protein_coding	0.201282	0.289492	0.196536	1.6449	2.22504	2.53613
ENSG00000188603	4.07927	3.66e-14	2.24e-12	up	CLN3	protein_coding	0.084421	0.0436534	0.0613471	1.295	0.902454	1.04874
ENSG00000196735	4.93014	3.75e-14	2.29e-12	up	HLA-DQA1	protein_coding	2.6616	1.52826	0.640235	87.7819	28.9261	30.5962
ENSG00000166927	3.62257	3.76e-14	2.29e-12	up	MS4A7	protein_coding	4.99122	2.45454	3.7245	64.1381	44.4675	29.1084
ENSG00000253645	3.62337	3.86e-14	2.35e-12	up	AC108863.1	antisense_RNA	2.85615	1.72134	1.55067	29.4604	25.1961	21.2927
ENSG00000259279	3.82549	4.03e-14	2.44e-12	up	AC037198.1	antisense_RNA	3.87292	11.639	8.84782	119.091	94.4396	129.365
ENSG00000247774	3.23848	4.08e-14	2.46e-12	up	PCED1B-AS1	processed_transcript	0.641828	0.751556	0.977943	8.77864	6.08141	7.53216
ENSG00000264924	-5.32638	4.19e-14	2.53e-12	down	AC090772.1	antisense_RNA	61.2393	35.3096	16.6995	0.366696	0.797596	1.64448
ENSG00000183160	4.18785	4.45e-14	2.68e-12	up	TMEM119	protein_coding	0.361338	0.269888	0.442492	3.59509	9.65304	6.41414
ENSG00000112494	-5.62432	4.54e-14	2.72e-12	down	UNC93A	protein_coding	2.86998	10.3638	18.5728	0.0918438	0.280924	0.267723
ENSG00000108821	4.68238	4.56e-14	2.73e-12	up	COL1A1	protein_coding	9.258	10.387	9.9914	101.834	513.209	145.902
ENSG00000182578	3.57996	4.88e-14	2.91e-12	up	CSF1R	protein_coding	4.1137	1.90481	4.81366	54.9455	39.1153	35.6096
ENSG00000137817	2.81016	4.91e-14	2.93e-12	up	PARP6	protein_coding	0.931642	1.12952	0.873123	8.21349	6.0229	6.31958
ENSG00000171223	2.51781	5.48e-14	3.26e-12	up	JUNB	protein_coding	25.7475	29.6979	27.2474	136.099	155.615	181.807
ENSG00000226450	-4.12332	5.62e-14	3.33e-12	down	CYP2D8P	unprocessed_pseudogene	6.44468	16.4047	15.8744	0.790242	0.576718	0.857999
ENSG00000109323	2.93323	5.67e-14	3.35e-12	up	MANBA	protein_coding	1.0471	1.40776	1.55306	11.958	10.7302	7.91225
ENSG00000153250	2.62126	5.97e-14	3.52e-12	up	RBMS1	protein_coding	0.914142	1.00223	0.851011	6.49477	5.52093	5.00322
ENSG00000165168	3.98723	6e-14	3.53e-12	up	CYBB	protein_coding	4.11053	1.73185	4.1475	81.6854	40.6393	36.2806
ENSG00000158457	-2.49966	6.31e-14	3.7e-12	down	TSPAN33	protein_coding	35.4306	28.543	31.5697	5.4535	5.45915	5.9828
ENSG00000079689	-5.24301	6.72e-14	3.94e-12	down	SCGN	protein_coding	25.4859	26.8306	17.3657	0.543611	0.102323	1.20018
ENSG00000125538	4.91716	6.97e-14	4.07e-12	up	IL1B	protein_coding	0.165419	0.138997	0.499192	12.2502	4.32659	7.9174
ENSG00000182600	-5.3379	7.01e-14	4.09e-12	down	C2orf82	protein_coding	20.0118	3.51437	14.3368	0.217856	0.177696	0.541104
ENSG00000111863	4.74582	7.38e-14	4.29e-12	up	ADTRP	protein_coding	0.200536	0.103695	0.0485751	4.40521	2.53347	2.61175
ENSG00000166928	5.2054	8.15e-14	4.73e-12	up	MS4A14	protein_coding	0.0479409	0.0859382	0.335475	8.0133	4.12608	5.31414
ENSG00000204147	-3.27713	8.29e-14	4.8e-12	down	ASAH2B	protein_coding	8.05228	7.70989	5.4268	0.546512	0.65692	0.980353
ENSG00000171747	-5.57567	8.64e-14	4.99e-12	down	LGALS4	protein_coding	132.996	100.547	168.865	0.773181	1.12753	6.53552
ENSG00000092068	3.92983	1.01e-13	5.83e-12	up	SLC7A8	protein_coding	0.790731	0.430982	0.919719	11.6268	15.3221	5.78008
ENSG00000233665	4.61739	1.1e-13	6.33e-12	up	AC060234.2	processed_transcript	0.197482	0.132751	0.241835	6.21309	4.70392	3.315
ENSG00000174837	4.9092	1.28e-13	7.32e-12	up	ADGRE1	protein_coding	0.103616	0.0696524	0.0725067	3.07601	2.87714	1.49942
ENSG00000181656	-8.0894	1.33e-13	7.62e-12	down	GPR88	protein_coding	91.6154	184.017	5.15853	0.0532555	0.101356	0.875705
ENSG00000092929	3.3042	1.35e-13	7.7e-12	up	UNC13D	protein_coding	0.561554	0.421898	0.901489	7.38671	5.28168	6.00146
ENSG00000197506	6.86873	1.36e-13	7.76e-12	up	SLC28A3	protein_coding	0.0505764	0	0.0132719	4.01475	1.1681	2.79948
ENSG00000185215	3.23105	1.43e-13	8.12e-12	up	TNFAIP2	protein_coding	10.3873	6.07553	5.93256	90.3881	69.052	50.9082
ENSG00000162739	3.82222	1.44e-13	8.16e-12	up	SLAMF6	protein_coding	0.442944	0.532826	0.342585	4.42332	5.24621	8.88606
ENSG00000154127	4.2896	1.44e-13	8.16e-12	up	UBASH3B	protein_coding	0.277069	0.0764107	0.25354	5.42621	4.08375	2.46736
ENSG00000162062	-3.67059	1.45e-13	8.16e-12	down	TEDC2	protein_coding	3.40946	4.3124	2.73114	0.282281	0.265667	0.272659
ENSG00000259357	-3.06141	1.57e-13	8.82e-12	down	AL590133.2	antisense_RNA	969.966	1477.85	713.24	117.969	142.222	118.454
ENSG00000139946	3.45691	1.6e-13	8.98e-12	up	PELI2	protein_coding	0.183547	0.164512	0.19266	1.5794	2.15782	2.21342
ENSG00000119457	5.39213	1.63e-13	9.11e-12	up	SLC46A2	protein_coding	0.0767591	0.103198	0.0537135	3.17041	4.2022	2.26599
ENSG00000167363	-3.15319	1.67e-13	9.36e-12	down	FN3K	protein_coding	16.7152	15.0484	26.2917	1.64852	2.21929	2.65572
ENSG00000111348	2.81653	1.74e-13	9.7e-12	up	ARHGDIB	protein_coding	21.2274	25.6318	21.5461	213.982	136.421	131.422
ENSG00000145685	4.53102	1.96e-13	1.09e-11	up	LHFPL2	protein_coding	0.609916	0.809206	2.77981	35.752	37.342	24.0464
ENSG00000109610	3.4322	2.03e-13	1.12e-11	up	SOD3	protein_coding	1.47408	0.970682	2.33669	18.6672	19.0266	14.1309
ENSG00000033327	2.75765	2.03e-13	1.12e-11	up	GAB2	protein_coding	1.15346	1.2584	1.62754	10.3606	9.33165	7.63441
ENSG00000120738	2.8769	2.17e-13	1.2e-11	up	EGR1	protein_coding	10.4247	8.25564	8.41551	46.4096	70.9729	81.6924
ENSG00000106624	3.79942	2.54e-13	1.4e-11	up	AEBP1	protein_coding	6.48569	9.3623	4.27177	51.4033	88.3743	140.243
ENSG00000106948	2.5157	2.6e-13	1.43e-11	up	AKNA	protein_coding	1.34665	1.28277	1.17898	6.86885	6.5372	8.37343
ENSG00000154589	4.05239	2.72e-13	1.49e-11	up	LY96	protein_coding	3.37487	1.98507	5.42435	78.9194	67.619	33.3317
ENSG00000230729	-5.5713	3.35e-13	1.84e-11	down	AL160270.1	antisense_RNA	25.5663	16.2314	12.5659	0.0982118	0.160214	0.880878
ENSG00000124731	6.71785	3.42e-13	1.86e-11	up	TREM1	protein_coding	0.0443639	0	0.294922	15.9474	4.2269	16.1139
ENSG00000142405	5.42856	3.42e-13	1.86e-11	up	NLRP12	protein_coding	0.012582	0.0676628	0.03962	1.35198	1.36105	2.22858
ENSG00000167676	-3.10738	3.57e-13	1.94e-11	down	PLIN4	protein_coding	9.67838	8.33932	8.17467	0.629057	1.33716	1.06858
ENSG00000153898	4.95702	3.77e-13	2.05e-11	up	MCOLN2	protein_coding	0.0557964	0.025005	0.136656	2.41261	2.40843	2.13161
ENSG00000163563	4.3929	4.25e-13	2.3e-11	up	MNDA	protein_coding	0.90165	0.459805	1.8602	29.3154	26.3172	12.4179
ENSG00000154553	3.63452	4.26e-13	2.3e-11	up	PDLIM3	protein_coding	0.456412	1.07619	0.486444	10.971	7.77315	6.243
ENSG00000275944	-4.17648	4.26e-13	2.3e-11	down	AC244100.3	antisense_RNA	12.0095	19.4649	13.201	0.290643	0.895581	1.27445
ENSG00000143333	3.97306	4.33e-13	2.33e-11	up	RGS16	protein_coding	0.633049	1.8795	0.636794	13.7885	15.2664	19.9477
ENSG00000141526	3.66615	4.75e-13	2.55e-11	up	SLC16A3	protein_coding	0.63341	0.822876	1.73312	17.5684	11.9134	11.0302
ENSG00000239961	7.20488	4.82e-13	2.58e-11	up	LILRA4	protein_coding	0	0.079288	0.0309514	3.13997	5.40169	6.27266
ENSG00000100365	3.57311	4.86e-13	2.6e-11	up	NCF4	protein_coding	2.91152	1.95718	3.8201	51.3318	29.2826	23.036
ENSG00000105699	-3.21208	5e-13	2.67e-11	down	LSR	protein_coding	57.1456	93.0918	44.1518	6.07815	6.03244	8.86361
ENSG00000162777	3.14329	5.08e-13	2.71e-11	up	DENND2D	protein_coding	1.34651	2.0756	0.962548	14.9563	12.2634	11.4291
ENSG00000235897	4.13161	5.3e-13	2.82e-11	up	TM4SF19-AS1	antisense_RNA	0.479529	0.44323	0.471879	13.2879	4.85125	6.34942
ENSG00000160883	4.28953	5.59e-13	2.96e-11	up	HK3	protein_coding	0.81724	0.470884	2.04242	29.7049	16.2244	19.4289
ENSG00000121594	4.20049	5.69e-13	3.01e-11	up	CD80	protein_coding	0.159993	0.134438	0.146944	3.56225	2.55818	2.03163
ENSG00000140749	3.83424	5.77e-13	3.04e-11	up	IGSF6	protein_coding	1.77624	1.07218	2.0737	36.618	21.3382	12.3851
ENSG00000124496	3.34035	5.89e-13	3.1e-11	up	TRERF1	protein_coding	0.33946	0.233757	0.217265	3.42239	2.00046	2.60952
ENSG00000127084	3.1158	5.92e-13	3.11e-11	up	FGD3	protein_coding	0.662996	0.394535	0.844223	5.54483	5.48386	5.53003
ENSG00000142621	4.60568	6.91e-13	3.62e-11	up	FHAD1	protein_coding	0.0899889	0.0873778	0.0157428	2.16332	1.12109	1.38904
ENSG00000162711	3.75944	7.63e-13	3.99e-11	up	NLRP3	protein_coding	0.390266	0.325669	0.155382	4.8853	2.8265	4.07791
ENSG00000136867	3.19901	8.37e-13	4.37e-11	up	SLC31A2	protein_coding	3.34914	2.47477	3.48859	38.4105	29.4121	17.8027
ENSG00000100889	-2.93544	8.51e-13	4.43e-11	down	PCK2	protein_coding	107.984	158.327	88.1451	12.3973	14.8663	19.0674
ENSG00000196126	4.10138	9.02e-13	4.68e-11	up	HLA-DRB1	protein_coding	60.8397	18.4179	71.7336	1098.4	942.597	551.492
ENSG00000163382	-3.14226	9.02e-13	4.68e-11	down	NAXE	protein_coding	100.546	172.891	80.2662	15.4208	13.5979	11.0419
ENSG00000241388	-5.07102	9.08e-13	4.7e-11	down	HNF1A-AS1	processed_transcript	16.589	5.84338	5.71136	0.0642359	0.379861	0.388897
ENSG00000187098	3.47774	9.27e-13	4.78e-11	up	MITF	protein_coding	0.329297	0.658097	0.541824	8.06415	4.79967	4.11872
ENSG00000234906	-3.08959	9.27e-13	4.78e-11	down	APOC2	protein_coding	16.9772	12.0337	18.9945	2.21327	1.49799	1.94289
ENSG00000139278	2.81073	9.54e-13	4.91e-11	up	GLIPR1	protein_coding	1.99001	2.89497	2.80651	22.7318	16.817	14.3898
ENSG00000172322	4.87042	1.05e-12	5.38e-11	up	CLEC12A	protein_coding	0.157581	0.0264822	0.392836	6.44505	6.22125	4.54929
ENSG00000172602	-4.50273	1.06e-12	5.45e-11	down	RND1	protein_coding	27.1644	66.6541	21.1409	0.659911	2.05518	2.34961
ENSG00000236472	2.99841	1.07e-12	5.45e-11	up	AC002401.1	antisense_RNA	4.37724	4.04589	3.44593	34.8259	30.4582	29.5732
ENSG00000066336	3.96721	1.17e-12	5.94e-11	up	SPI1	protein_coding	3.8367	3.41107	9.67824	127.118	81.2818	56.5505
ENSG00000227039	4.1376	1.19e-12	6.03e-11	up	ITGB2-AS1	antisense_RNA	0.472645	0.176512	0.248056	4.95671	3.79418	7.27281
ENSG00000136010	4.02931	1.23e-12	6.25e-11	up	ALDH1L2	protein_coding	0.127929	0.151758	0.0394943	1.50795	2.03807	1.61386
ENSG00000167123	3.73457	1.26e-12	6.39e-11	up	CERCAM	protein_coding	0.316969	0.994339	0.876126	9.26659	12.2719	7.48573
ENSG00000117122	5.45299	1.34e-12	6.77e-11	up	MFAP2	protein_coding	0.0439226	0.118102	0.230517	2.87004	10.5084	3.79455
ENSG00000100060	2.49977	1.39e-12	6.99e-11	up	MFNG	protein_coding	1.894	1.83904	1.96595	11.5917	10.186	10.4699
ENSG00000183484	4.54102	1.41e-12	7.08e-11	up	GPR132	protein_coding	0.0762109	0.0409843	0.223985	2.95103	2.27464	2.87181
ENSG00000120820	3.9692	1.46e-12	7.36e-11	up	GLT8D2	protein_coding	0.391422	0.289434	0.205428	2.61452	5.76407	5.52266
ENSG00000140470	-4.05846	1.49e-12	7.49e-11	down	ADAMTS17	protein_coding	3.5263	2.27647	3.14699	0.090228	0.122659	0.323708
ENSG00000168237	-3.6119	1.5e-12	7.49e-11	down	GLYCTK	protein_coding	69.8813	131.714	78.235	4.56611	6.30797	12.0096
ENSG00000161642	4.13865	1.52e-12	7.58e-11	up	ZNF385A	protein_coding	1.63114	1.97638	4.18519	78.0152	28.5891	30.7379
ENSG00000172985	3.52183	1.54e-12	7.67e-11	up	SH3RF3	protein_coding	0.375079	0.237304	0.196851	3.97268	2.24734	3.11298
ENSG00000254087	2.64656	1.55e-12	7.72e-11	up	LYN	protein_coding	2.96021	2.75526	3.35706	23.957	17.8817	14.99
ENSG00000198879	3.19403	1.56e-12	7.74e-11	up	SFMBT2	protein_coding	0.527419	0.285363	0.276803	2.90151	3.10305	3.99857
ENSG00000126561	2.82661	1.56e-12	7.74e-11	up	STAT5A	protein_coding	2.11388	2.16888	1.59989	17.7816	13.5022	10.4328
ENSG00000235865	3.49333	1.58e-12	7.8e-11	up	GSN-AS1	antisense_RNA	0.215048	0.180699	0.211617	2.51113	1.72985	2.62571
ENSG00000135100	-3.77525	1.58e-12	7.81e-11	down	HNF1A	protein_coding	10.2239	13.0265	7.75128	0.320458	1.0757	0.862273
ENSG00000151948	-3.83079	1.63e-12	8.04e-11	down	GLT1D1	protein_coding	6.57105	19.8217	10.0079	0.694909	0.726677	1.13468
ENSG00000073756	4.48265	1.65e-12	8.1e-11	up	PTGS2	protein_coding	0.145797	0.0980077	0.102024	1.51724	4.365	1.8883
ENSG00000166823	-4.99928	1.7e-12	8.32e-11	down	MESP1	protein_coding	2.70228	2.03451	2.66627	0.0261594	0.106686	0.0938513
ENSG00000103187	3.25315	1.8e-12	8.82e-11	up	COTL1	protein_coding	2.31946	2.01103	4.53138	34.0468	27.7182	22.7775
ENSG00000167900	-2.87508	1.94e-12	9.5e-11	down	TK1	protein_coding	26.9003	28.6736	21.4477	3.09692	4.67179	2.71794
ENSG00000139629	4.12072	2.01e-12	9.79e-11	up	GALNT6	protein_coding	0.121987	0.187434	0.384131	5.99725	2.60066	3.48768
ENSG00000131042	3.7481	2.05e-12	9.99e-11	up	LILRB2	protein_coding	1.59623	0.745463	1.46384	26.6104	14.4877	10.183
ENSG00000169242	-5.10193	2.07e-12	1.01e-10	down	EFNA1	protein_coding	383.977	561.792	99.695	3.05099	14.7522	12.6316
ENSG00000138061	3.73897	2.14e-12	1.04e-10	up	CYP1B1	protein_coding	2.05442	1.57422	1.00559	13.8596	34.0907	13.9282
ENSG00000180447	4.73835	2.24e-12	1.09e-10	up	GAS1	protein_coding	0.317029	0.274002	0.213923	2.41135	12.0513	7.0192
ENSG00000137801	3.65566	2.33e-12	1.12e-10	up	THBS1	protein_coding	1.8734	4.84938	6.52292	58.6423	44.7963	63.4675
ENSG00000170006	4.22195	2.4e-12	1.15e-10	up	TMEM154	protein_coding	0.0497242	0.0371395	0.0347953	0.49205	0.98155	0.805904
ENSG00000155465	4.31003	2.41e-12	1.16e-10	up	SLC7A7	protein_coding	0.873358	0.436123	2.23942	28.6971	25.5152	16.336
ENSG00000138172	2.79432	2.59e-12	1.24e-10	up	CALHM2	protein_coding	1.93617	1.35691	1.47017	13.3793	9.44923	10.2833
ENSG00000178078	-3.44432	2.64e-12	1.26e-10	down	STAP2	protein_coding	20.6216	35.8457	32.8204	1.74757	2.21123	4.24009
ENSG00000278621	4.24818	2.67e-12	1.28e-10	up	AC037198.3	antisense_RNA	1.21706	2.29076	0.510993	24.0346	19.3157	31.4902
ENSG00000181631	4.57829	2.73e-12	1.3e-10	up	P2RY13	protein_coding	0.463221	0.124554	0.559153	13.5647	9.8023	4.36382
ENSG00000101197	6.24213	2.74e-12	1.3e-10	up	BIRC7	protein_coding	0.0409841	0.110201	0.0860379	9.56156	4.82177	3.09588
ENSG00000197629	3.34937	2.75e-12	1.3e-10	up	MPEG1	protein_coding	6.18265	2.94512	4.85587	69.3519	37.7344	35.5499
ENSG00000071246	2.82362	2.75e-12	1.3e-10	up	VASH1	protein_coding	2.81589	1.60168	2.97637	15.7836	17.4064	19.2174
ENSG00000162946	3.03937	2.76e-12	1.31e-10	up	DISC1	protein_coding	0.223212	0.146713	0.177022	1.70943	1.62147	1.18437
ENSG00000002587	3.30431	2.89e-12	1.37e-10	up	HS3ST1	protein_coding	0.172468	0.115937	0.139888	1.20665	1.64654	1.40218
ENSG00000124313	3.25703	2.91e-12	1.37e-10	up	IQSEC2	protein_coding	0.264028	0.184059	0.112908	1.77968	1.9728	1.61745
ENSG00000267815	-4.36758	2.92e-12	1.37e-10	down	AC008655.1	antisense_RNA	30.2575	53.6742	109.542	1.62726	4.4243	3.28392
ENSG00000115232	3.77894	2.93e-12	1.38e-10	up	ITGA4	protein_coding	0.291687	0.359475	0.12757	4.94926	2.46948	3.22202
ENSG00000160752	-3.381	2.99e-12	1.4e-10	down	FDPS	protein_coding	205.034	78.729	87.9254	11.0342	11.9368	12.7073
ENSG00000174282	2.38805	3.01e-12	1.41e-10	up	ZBTB4	protein_coding	3.30222	2.93634	2.56673	16.722	13.7962	15.579
ENSG00000237949	-5.42998	3.02e-12	1.41e-10	down	LINC00844	lincRNA	100.522	14.0739	28.3151	0.649598	1.48358	1.16527
ENSG00000168961	3.72869	3.19e-12	1.49e-10	up	LGALS9	protein_coding	2.11747	1.22006	3.81018	44.2933	28.2108	22.354
ENSG00000130635	4.24369	3.27e-12	1.52e-10	up	COL5A1	protein_coding	1.60772	1.89226	1.2011	11.1936	56.1043	21.7336
ENSG00000136161	2.74762	3.38e-12	1.57e-10	up	RCBTB2	protein_coding	2.13089	1.40815	2.0661	14.4571	12.8758	10.3954
ENSG00000163359	3.78838	3.39e-12	1.57e-10	up	COL6A3	protein_coding	1.96946	2.71796	1.00282	14.8419	39.5154	24.2372
ENSG00000131981	4.22495	3.39e-12	1.57e-10	up	LGALS3	protein_coding	4.91412	4.02149	14.381	214.923	134.604	86.7259
ENSG00000009950	-3.72421	3.46e-12	1.6e-10	down	MLXIPL	protein_coding	166.897	93.2707	105.587	4.01561	10.288	13.3677
ENSG00000089639	3.32894	3.53e-12	1.62e-10	up	GMIP	protein_coding	0.736026	1.58787	1.86854	16.8351	13.7587	11.4734
ENSG00000140403	3.30836	3.62e-12	1.66e-10	up	DNAJA4	protein_coding	0.456502	0.195874	0.265071	3.39429	2.8376	2.92633
ENSG00000213088	4.93212	3.67e-12	1.68e-10	up	ACKR1	protein_coding	0.334372	0.204338	0.0319067	5.385	8.11259	3.95893
ENSG00000124212	4.10553	3.68e-12	1.69e-10	up	PTGIS	protein_coding	0.34424	0.617079	0.843106	18.0505	6.8768	6.11726
ENSG00000118523	3.89438	3.73e-12	1.71e-10	up	CTGF	protein_coding	12.2068	27.2294	7.75665	157.486	317.225	226.659
ENSG00000265531	5.37202	3.8e-12	1.73e-10	up	FCGR1CP	unprocessed_pseudogene	0.227212	0.0763683	0.655857	15.2867	19.6898	5.62246
ENSG00000153071	2.70886	3.85e-12	1.75e-10	up	DAB2	protein_coding	3.98189	4.9519	6.30421	39.6146	34.2836	25.7281
ENSG00000175857	5.72692	4e-12	1.82e-10	up	GAPT	protein_coding	0	0.0262961	0.143712	3.84364	2.34746	2.95494
ENSG00000135272	3.19149	4.02e-12	1.83e-10	up	MDFIC	protein_coding	2.20623	1.11435	1.07472	16.2009	13.4069	10.615
ENSG00000258407	4.81033	4.08e-12	1.85e-10	up	AL157955.1	antisense_RNA	1.93405	0.260022	0.812031	36.509	30.6951	20.1511
ENSG00000103522	3.79459	4.14e-12	1.87e-10	up	IL21R	protein_coding	0.117097	0.0944582	0.135202	1.62099	1.22047	2.00291
ENSG00000116711	3.82568	4.17e-12	1.88e-10	up	PLA2G4A	protein_coding	0.200401	0.149682	0.210351	3.0393	2.25047	2.726
ENSG00000123329	3.5372	4.27e-12	1.93e-10	up	ARHGAP9	protein_coding	0.611827	0.486824	1.36305	8.60616	8.33095	11.7195
ENSG00000165215	-4.90416	4.39e-12	1.98e-10	down	CLDN3	protein_coding	41.6564	52.9644	55.4865	0.29186	1.30932	3.40307
ENSG00000168234	-4.02699	4.53e-12	2.03e-10	down	TTC39C	protein_coding	92.3385	30.988	27.8392	2.25022	2.63005	4.39223
ENSG00000106348	3.34652	4.54e-12	2.03e-10	up	IMPDH1	protein_coding	1.2237	0.869602	2.05513	16.669	15.722	9.91152
ENSG00000169710	-3.39438	4.55e-12	2.04e-10	down	FASN	protein_coding	68.8574	33.2632	64.4831	3.05093	6.73681	6.05458
ENSG00000204219	-3.79507	4.82e-12	2.15e-10	down	TCEA3	protein_coding	54.5648	41.5522	47.4861	1.3223	5.5509	3.46309
ENSG00000153208	2.77097	4.91e-12	2.19e-10	up	MERTK	protein_coding	4.80809	3.27788	4.57502	32.1593	33.7164	20.6013
ENSG00000206190	3.56055	5.24e-12	2.33e-10	up	ATP10A	protein_coding	0.167484	0.153527	0.127855	1.05386	2.17002	2.06893
ENSG00000162706	5.44517	5.29e-12	2.35e-10	up	CADM3	protein_coding	0.0332816	0.0671176	0.034934	2.17473	2.47023	1.08364
ENSG00000109084	-3.27523	5.45e-12	2.42e-10	down	TMEM97	protein_coding	63.8061	27.5165	40.9065	3.18641	4.69823	5.77086
ENSG00000230113	3.76707	5.54e-12	2.45e-10	up	AC138207.1	antisense_RNA	2.93657	0.947528	1.47954	28.5411	23.929	21.6214
ENSG00000233175	3.86488	5.64e-12	2.49e-10	up	AC008105.1	antisense_RNA	0.697962	0.71316	0.234437	9.94573	5.53313	8.38721
ENSG00000225855	-3.16983	5.8e-12	2.56e-10	down	RUSC1-AS1	antisense_RNA	127.106	52.6537	61.6533	8.47792	9.10031	9.24809
ENSG00000100181	5.83505	5.93e-12	2.61e-10	up	TPTEP1	transcribed_unprocessed_pseudogene	0.00663184	0.0089161	0.0208833	0.92447	0.607431	0.570057
ENSG00000278535	-2.72059	6.02e-12	2.64e-10	down	DHRS11	protein_coding	6.15324	4.3333	5.09318	0.714795	0.703336	0.946404
ENSG00000178882	5.83521	6.05e-12	2.66e-10	up	RFLNA	protein_coding	0.0605267	0.0813745	0.0423546	3.30073	5.92617	1.13865
ENSG00000015285	2.91489	6.41e-12	2.8e-10	up	WAS	protein_coding	2.93065	2.56647	2.90682	29.8016	17.4295	16.2011
ENSG00000205542	2.6233	6.49e-12	2.83e-10	up	TMSB4X	protein_coding	146.169	161.029	190.591	1333.35	951.66	782.178
ENSG00000136250	3.8272	6.63e-12	2.89e-10	up	AOAH	protein_coding	1.31317	0.416849	1.68468	18.9269	17.7997	11.956
ENSG00000229719	-5.24383	6.67e-12	2.91e-10	down	MIR194-2HG	lincRNA	2.21172	0.920378	2.10044	0.0509775	0.0277201	0.0609634
ENSG00000126860	4.194	6.79e-12	2.95e-10	up	EVI2A	protein_coding	0.432757	0.457141	1.23295	20.0787	11.1054	7.83697
ENSG00000146376	2.92057	6.88e-12	2.99e-10	up	ARHGAP18	protein_coding	1.66941	2.20733	1.66541	19.286	12.4626	10.1703
ENSG00000196209	4.70118	7.11e-12	3.08e-10	up	SIRPB2	protein_coding	0.381508	0.0854858	0.0934384	7.71875	3.53452	3.51123
ENSG00000176845	3.6777	7.75e-12	3.35e-10	up	METRNL	protein_coding	1.68209	0.98325	2.99386	34.4077	20.3269	17.8858
ENSG00000240694	4.45704	7.91e-12	3.41e-10	up	PNMA2	protein_coding	0.0573733	0.0462809	0.0481775	1.33296	1.11442	0.90663
ENSG00000140931	3.25777	7.92e-12	3.41e-10	up	CMTM3	protein_coding	2.59064	2.58501	5.79968	42.3789	33.6558	29.0306
ENSG00000008323	-4.41855	7.96e-12	3.42e-10	down	PLEKHG6	protein_coding	7.60391	5.07109	6.53027	0.0581893	0.391566	0.443623
ENSG00000174125	3.48292	8.18e-12	3.51e-10	up	TLR1	protein_coding	1.35516	0.550374	0.948295	15.182	9.29587	7.55003
ENSG00000276180	-3.18413	8.36e-12	3.58e-10	down	HIST1H4I	protein_coding	37.5495	51.2146	21.9139	4.69337	4.21882	3.26456
ENSG00000115325	3.44996	8.37e-12	3.58e-10	up	DOK1	protein_coding	0.671875	0.790384	1.52066	14.0447	11.0412	7.56547
ENSG00000167601	2.97607	8.47e-12	3.62e-10	up	AXL	protein_coding	1.98734	0.868353	1.42109	10.5691	11.6022	11.5718
ENSG00000079263	4.22777	8.5e-12	3.63e-10	up	SP140	protein_coding	0.14909	0.0616748	0.0842653	1.70972	1.21343	2.68856
ENSG00000188452	3.55539	8.66e-12	3.69e-10	up	CERKL	protein_coding	0.255262	0.343185	0.676891	6.43777	4.45541	4.12939
ENSG00000122986	3.47522	8.87e-12	3.77e-10	up	HVCN1	protein_coding	0.503388	1.09684	0.419061	8.72106	7.57941	5.96828
ENSG00000260135	9.4645	9.15e-12	3.88e-10	up	MMP2-AS1	lincRNA	0.0422555	0	0	8.63103	4.13723	23.224
ENSG00000113749	4.49686	9.25e-12	3.92e-10	up	HRH2	protein_coding	0.123999	0.272796	0.0591614	4.9215	3.39121	1.81069
ENSG00000130592	4.70435	9.58e-12	4.05e-10	up	LSP1	protein_coding	0.889291	1.35501	3.59687	91.3677	20.4943	40.4805
ENSG00000077420	3.63971	9.78e-12	4.12e-10	up	APBB1IP	protein_coding	3.24829	0.972876	1.28281	26.2768	21.5091	20.9851
ENSG00000177096	3.28598	9.8e-12	4.13e-10	up	FAM109B	protein_coding	0.652969	0.667187	0.411234	4.98099	7.15628	4.69432
ENSG00000007908	5.53907	9.93e-12	4.17e-10	up	SELE	protein_coding	0.209434	0.0563144	0.0732776	1.8382	11.1348	3.00647
ENSG00000072786	2.92148	1.01e-11	4.22e-10	up	STK10	protein_coding	1.38141	2.16044	1.39821	16.9752	9.76116	10.654
ENSG00000131242	-3.10786	1.02e-11	4.27e-10	down	RAB11FIP4	protein_coding	5.58064	4.95713	3.23245	0.427029	0.404171	0.76602
ENSG00000185909	3.24968	1.03e-11	4.31e-10	up	KLHDC8B	protein_coding	4.2421	5.98242	7.90902	81.2983	55.9585	35.2097
ENSG00000104415	4.63804	1.03e-11	4.29e-10	up	WISP1	protein_coding	0.216499	0.13434	0.139845	1.62829	7.14032	3.51373
ENSG00000280416	-3.35727	1.05e-11	4.36e-10	down	AC009084.3	TEC	258.412	304.485	148.23	13.0467	28.6861	27.6009
ENSG00000135931	2.97694	1.06e-11	4.43e-10	up	ARMC9	protein_coding	0.265054	0.204901	0.153018	1.64214	1.7266	1.54191
ENSG00000111341	3.12395	1.09e-11	4.54e-10	up	MGP	protein_coding	6.35562	8.96872	11.3054	81.9322	47.3106	102.889
ENSG00000140443	3.81165	1.09e-11	4.52e-10	up	IGF1R	protein_coding	0.251159	0.063711	0.109431	1.78451	2.34609	1.88035
ENSG00000170430	-2.33049	1.13e-11	4.69e-10	down	MGMT	protein_coding	18.3575	23.7852	22.6315	4.30334	4.6185	3.9535
ENSG00000160867	-3.98202	1.15e-11	4.77e-10	down	FGFR4	protein_coding	10.0884	33.525	41.5085	1.16782	1.92602	2.29056
ENSG00000223534	4.55669	1.19e-11	4.9e-10	up	HLA-DQB1-AS1	antisense_RNA	1.50765	3.89797	9.86022	173.341	110.894	75.3196
ENSG00000112137	3.67145	1.2e-11	4.96e-10	up	PHACTR1	protein_coding	0.348727	0.261322	0.108012	3.47546	3.59765	2.07482
ENSG00000076826	-3.15771	1.21e-11	4.98e-10	down	CAMSAP3	protein_coding	9.50017	9.69921	8.32143	0.550006	1.09546	1.43404
ENSG00000130449	2.68121	1.23e-11	5.06e-10	up	ZSWIM6	protein_coding	0.942626	0.641475	0.891706	6.1735	4.94358	4.80962
ENSG00000000003	-3.20013	1.23e-11	5.05e-10	down	TSPAN6	protein_coding	38.1421	38.7729	31.0715	1.95412	4.58106	5.20903
ENSG00000132718	3.16327	1.25e-11	5.11e-10	up	SYT11	protein_coding	0.842973	0.476326	0.948945	7.27339	4.76537	8.35873
ENSG00000228709	-4.52483	1.25e-11	5.1e-10	down	LINC02575	lincRNA	9.26564	15.1939	6.48378	0.271805	0.277125	0.792307
ENSG00000239998	5.03887	1.32e-11	5.37e-10	up	LILRA2	protein_coding	0.227393	0.0321806	0.11306	7.12517	3.60042	1.74575
ENSG00000142871	3.71946	1.33e-11	5.4e-10	up	CYR61	protein_coding	9.67428	20.3336	5.14573	124.448	159.961	178.297
ENSG00000264324	3.90415	1.34e-11	5.45e-10	up	AC006030.1	protein_coding	0.126541	0.204152	0.0796943	2.7072	1.59866	1.74694
ENSG00000129038	3.4171	1.34e-11	5.45e-10	up	LOXL1	protein_coding	0.510447	0.544279	0.480364	3.10114	5.73995	7.5344
ENSG00000179918	-2.21913	1.36e-11	5.5e-10	down	SEPHS2	protein_coding	165.476	200.002	150.881	36.9741	37.9256	35.9952
ENSG00000156968	-2.61875	1.4e-11	5.68e-10	down	MPV17L	protein_coding	5.39069	4.44014	6.93314	0.866303	0.883259	0.980503
ENSG00000256235	3.02759	1.42e-11	5.73e-10	up	SMIM3	protein_coding	1.97651	2.32514	1.84413	20.3295	19.5731	10.1537
ENSG00000124145	-2.42399	1.51e-11	6.08e-10	down	SDC4	protein_coding	96.8464	88.1093	92.7057	15.8902	14.0056	21.8462
ENSG00000197977	-3.67925	1.54e-11	6.19e-10	down	ELOVL2	protein_coding	15.1034	13.2643	33.0682	0.976786	1.46698	2.35016
ENSG00000160991	2.57825	1.59e-11	6.38e-10	up	ORAI2	protein_coding	0.50162	0.573626	0.726242	3.63915	4.05183	3.06878
ENSG00000197872	2.97744	1.6e-11	6.41e-10	up	FAM49A	protein_coding	1.22206	0.900482	0.678369	9.37309	7.13494	5.57058
ENSG00000095539	-3.02524	1.63e-11	6.52e-10	down	SEMA4G	protein_coding	13.113	24.1178	21.8357	1.61624	2.59811	3.03682
ENSG00000197893	-3.98849	1.7e-11	6.79e-10	down	NRAP	protein_coding	10.6583	26.0276	18.2311	0.433065	1.33346	1.68964
ENSG00000168542	4.84483	1.71e-11	6.82e-10	up	COL3A1	protein_coding	24.7666	16.3137	14.8282	119.749	1139.14	347.782
ENSG00000163251	-2.87595	1.71e-11	6.81e-10	down	FZD5	protein_coding	11.328	15.1015	7.51292	1.26567	1.58244	1.77323
ENSG00000196924	2.69401	1.86e-11	7.41e-10	up	FLNA	protein_coding	12.8155	10.4321	6.44976	68.2947	59.449	64.4316
ENSG00000267391	-4.24394	1.95e-11	7.77e-10	down	AC105105.2	lincRNA	18.7902	8.2431	6.0641	0.301565	0.436045	1.00815
ENSG00000203650	-6.09539	2e-11	7.95e-10	down	LINC01285	lincRNA	1.93991	1.00311	2.78459	0	0.0654593	0.0143961
ENSG00000270164	5.74064	2.15e-11	8.51e-10	up	LINC01480	lincRNA	0.111528	0	0.0780436	4.35457	3.6399	2.8405
ENSG00000173207	-3.19045	2.15e-11	8.51e-10	down	CKS1B	protein_coding	46.8491	17.854	30.7812	3.02171	4.10781	3.32835
ENSG00000228697	-6.7452	2.19e-11	8.63e-10	down	AL023755.1	lincRNA	3.92997	4.10175	1.62833	0	0	0.0897955
ENSG00000167851	4.65228	2.29e-11	9.03e-10	up	CD300A	protein_coding	0.858011	0.416557	3.12712	50.9201	33.1213	26.964
ENSG00000122641	3.80851	2.33e-11	9.18e-10	up	INHBA	protein_coding	0.902193	0.684224	0.598949	3.90402	16.214	10.5114
ENSG00000143851	3.45988	2.43e-11	9.54e-10	up	PTPN7	protein_coding	0.270983	0.451758	0.671273	4.98417	3.4406	6.90793
ENSG00000147168	3.46815	2.45e-11	9.62e-10	up	IL2RG	protein_coding	1.2989	1.77747	3.60324	29.1222	16.7393	28.1139
ENSG00000158373	-3.3099	2.5e-11	9.78e-10	down	HIST1H2BD	protein_coding	29.0319	17.5889	17.8982	1.49415	3.07581	1.91447
ENSG00000163291	3.018	2.52e-11	9.82e-10	up	PAQR3	protein_coding	0.696792	1.45724	1.09979	11.0473	8.94559	6.33229
ENSG00000121064	2.66579	2.52e-11	9.82e-10	up	SCPEP1	protein_coding	4.22018	5.58442	5.91209	41.7058	34.0439	23.9616
ENSG00000100600	3.25002	2.56e-11	9.98e-10	up	LGMN	protein_coding	29.6196	20.7056	22.4732	313.005	267.725	111.908
ENSG00000131171	3.5141	2.57e-11	1e-09	up	SH3BGRL	protein_coding	5.86268	14.083	5.30798	132.524	85.3431	70.3236
ENSG00000130222	-2.82287	2.61e-11	1.01e-09	down	GADD45G	protein_coding	71.4261	41.2107	44.3735	6.75031	9.25305	6.18061
ENSG00000053918	3.19842	2.64e-11	1.02e-09	up	KCNQ1	protein_coding	0.531998	0.628544	0.372275	5.52454	5.35899	3.1354
ENSG00000105357	-3.95781	2.67e-11	1.03e-09	down	MYH14	protein_coding	9.24225	10.7139	14.5042	0.225238	0.862449	1.12794
ENSG00000169442	3.94233	2.7e-11	1.04e-09	up	CD52	protein_coding	3.76571	3.68202	11.5706	138.26	61.0356	93.5109
ENSG00000197766	4.56155	2.74e-11	1.06e-09	up	CFD	protein_coding	2.09549	1.54949	6.87352	123.385	90.6714	34.842
ENSG00000233038	5.38669	2.75e-11	1.06e-09	up	AC011899.2	antisense_RNA	0.0686584	0	0.187375	5.96852	2.74315	2.27723
ENSG00000105989	8.93583	2.78e-11	1.07e-09	up	WNT2	protein_coding	0	0	0	1.40235	1.81669	3.23697
ENSG00000161955	3.90583	2.79e-11	1.07e-09	up	TNFSF13	protein_coding	0.196889	0.22689	0.236188	4.3293	3.13147	2.41773
ENSG00000267062	-2.68488	2.98e-11	1.14e-09	down	AC018761.2	antisense_RNA	161.989	247.152	146.196	27.636	33.1292	25.5383
ENSG00000137868	8.52898	2.99e-11	1.14e-09	up	STRA6	protein_coding	0	0	0.00873805	1.22493	1.42638	1.05529
ENSG00000184867	3.2922	3.03e-11	1.16e-09	up	ARMCX2	protein_coding	0.535111	0.935252	0.35573	5.23193	6.91527	5.59086
ENSG00000235531	3.46587	3.05e-11	1.16e-09	up	MSC-AS1	antisense_RNA	0.26487	0.164355	0.106931	1.79485	2.3649	1.78674
ENSG00000257824	5.09391	3.05e-11	1.16e-09	up	AC068789.1	antisense_RNA	0.443793	0.149163	0.232914	11.3847	8.49761	9.24785
ENSG00000104814	3.14921	3.05e-11	1.16e-09	up	MAP4K1	protein_coding	0.631588	0.457225	0.645948	4.57772	3.69549	7.17115
ENSG00000197746	2.9938	3.09e-11	1.17e-09	up	PSAP	protein_coding	274.884	156.59	299.299	2609.58	1857.2	1354.46
ENSG00000059804	4.33753	3.25e-11	1.23e-09	up	SLC2A3	protein_coding	0.831526	2.20792	1.12374	26.2617	9.2166	48.5622
ENSG00000103489	3.77683	3.28e-11	1.24e-09	up	XYLT1	protein_coding	0.104717	0.070393	0.213726	1.22772	2.47594	1.66185
ENSG00000125520	-2.51281	3.38e-11	1.28e-09	down	SLC2A4RG	protein_coding	69.0381	73.6403	52.3131	8.69922	13.2676	12.1867
ENSG00000141756	2.95122	3.4e-11	1.28e-09	up	FKBP10	protein_coding	2.53192	2.33648	2.56328	15.5618	28.7458	13.1772
ENSG00000050438	4.19867	3.44e-11	1.3e-09	up	SLC4A8	protein_coding	0.046286	0.0191473	0.0448469	1.11328	0.449812	0.491533
ENSG00000102879	2.91121	3.46e-11	1.3e-09	up	CORO1A	protein_coding	2.08966	2.56205	3.97297	24.0329	15.4725	25.3897
ENSG00000021488	-4.06876	3.52e-11	1.32e-09	down	SLC7A9	protein_coding	6.1626	15.7088	8.40915	0.286353	0.486597	1.02734
ENSG00000151702	2.63789	3.56e-11	1.34e-09	up	FLI1	protein_coding	1.43357	1.17958	0.830489	8.24317	6.22258	6.97173
ENSG00000169071	3.72615	3.67e-11	1.38e-09	up	ROR2	protein_coding	0.187056	0.162726	0.0923968	1.2782	2.6412	1.92029
ENSG00000149591	3.14699	3.77e-11	1.41e-09	up	TAGLN	protein_coding	8.13902	14.9634	14.7703	80.8938	166.548	87.9657
ENSG00000277075	-4.33686	3.8e-11	1.42e-09	down	HIST1H2AE	protein_coding	11.3193	11.6673	8.18492	0.73051	0.496539	0.327604
ENSG00000168913	-5.41852	3.84e-11	1.43e-09	down	ENHO	protein_coding	19.5246	13.1248	11.2407	0.0572751	0.0934338	0.873307
ENSG00000119547	-3.64181	3.84e-11	1.43e-09	down	ONECUT2	protein_coding	7.52006	5.14791	3.78736	0.183235	0.616511	0.517007
ENSG00000106628	-2.2758	3.86e-11	1.44e-09	down	POLD2	protein_coding	24.7926	27.9747	29.8061	4.81349	6.47065	5.76142
ENSG00000028277	3.63693	3.97e-11	1.48e-09	up	POU2F2	protein_coding	0.155244	0.0948712	0.281463	3.08082	1.82199	1.75843
ENSG00000149742	-3.3007	4.02e-11	1.49e-09	down	SLC22A9	protein_coding	19.9749	16.3972	17.7804	0.918292	2.84625	1.71786
ENSG00000057252	3.11839	4.04e-11	1.49e-09	up	SOAT1	protein_coding	2.34867	1.81841	4.01926	31.5476	22.4199	17.171
ENSG00000071073	2.36659	4.16e-11	1.54e-09	up	MGAT4A	protein_coding	2.26686	2.23435	2.64456	14.0224	13.1854	9.65062
ENSG00000198053	2.94847	4.21e-11	1.55e-09	up	SIRPA	protein_coding	6.56845	7.42134	4.50799	68.966	38.8483	34.9425
ENSG00000146192	3.58351	4.62e-11	1.7e-09	up	FGD2	protein_coding	0.96967	0.23703	0.56839	7.78379	7.48247	6.08482
ENSG00000158874	-4.88651	4.7e-11	1.73e-09	down	APOA2	protein_coding	4429.1	6478.26	28940.4	203.883	458.138	685.117
ENSG00000101335	2.67292	4.73e-11	1.74e-09	up	MYL9	protein_coding	8.80491	11.4715	14.1489	61.1149	96.2753	62.125
ENSG00000172731	-3.60813	5.07e-11	1.86e-09	down	LRRC20	protein_coding	25.3949	22.8404	8.52689	0.940259	1.85458	1.85534
ENSG00000256928	3.32765	5.32e-11	1.95e-09	up	AP000763.4	antisense_RNA	1.61745	2.06012	3.75294	24.7227	30.8529	19.1438
ENSG00000171700	2.59466	5.52e-11	2.02e-09	up	RGS19	protein_coding	3.28293	2.71612	2.68385	21.2684	17.7964	13.4299
ENSG00000122417	2.55917	5.57e-11	2.03e-09	up	ODF2L	protein_coding	0.246717	0.284311	0.28363	1.51261	1.54918	1.73411
ENSG00000174827	-3.37016	5.62e-11	2.05e-09	down	PDZK1	protein_coding	49.51	50.6338	74.7551	2.67378	8.58087	5.64799
ENSG00000140545	2.50997	5.76e-11	2.1e-09	up	MFGE8	protein_coding	2.16293	3.21005	1.92633	14.1673	12.5168	14.845
ENSG00000160179	3.87216	5.79e-11	2.1e-09	up	ABCG1	protein_coding	1.00403	0.674926	2.6786	29.2798	19.6047	15.0105
ENSG00000121807	4.22927	5.82e-11	2.11e-09	up	CCR2	protein_coding	0.137192	0.438059	0.108003	3.287	3.20916	6.04524
ENSG00000198121	4.47361	5.93e-11	2.15e-09	up	LPAR1	protein_coding	0.277064	0.103471	0.04847	2.60761	4.69137	2.33881
ENSG00000141449	-4.64437	6.06e-11	2.19e-09	down	GREB1L	protein_coding	4.97749	2.74353	0.978823	0.041033	0.153001	0.152471
ENSG00000148908	3.49583	6.13e-11	2.22e-09	up	RGS10	protein_coding	1.32943	1.64985	4.07896	31.3818	25.1123	23.3077
ENSG00000146242	4.03317	6.26e-11	2.26e-09	up	TPBG	protein_coding	0.0278174	0.0997302	0.0875956	0.951476	1.35448	1.15128
ENSG00000113083	3.65912	6.59e-11	2.37e-09	up	LOX	protein_coding	0.346226	0.449963	0.678376	5.32909	10.0148	3.28671
ENSG00000267296	-2.72919	6.6e-11	2.38e-09	down	CEBPA-AS1	antisense_RNA	6.69879	9.59347	6.66453	1.26875	1.08086	1.11268
ENSG00000167815	-2.59971	6.82e-11	2.45e-09	down	PRDX2	protein_coding	81.2066	108.89	65.7509	11.3699	17.4127	13.4112
ENSG00000104763	3.60642	7.14e-11	2.56e-09	up	ASAH1	protein_coding	5.40345	1.99805	6.3796	80.5131	51.8592	35.5195
ENSG00000259457	-8.34103	7.41e-11	2.65e-09	down	AC100826.1	lincRNA	15.321	22.919	2.86902	0.069631	0	0.0624533
ENSG00000187808	4.42961	7.53e-11	2.69e-09	up	SOWAHD	protein_coding	0.45373	0.0554556	0.303073	8.06589	5.82992	4.15443
ENSG00000162745	3.69505	7.56e-11	2.7e-09	up	OLFML2B	protein_coding	0.674851	1.05851	2.47925	20.9415	21.1812	12.4839
ENSG00000189366	-5.53678	7.74e-11	2.76e-09	down	ALG1L	protein_coding	8.58118	45.3307	11.3985	0.367566	0.119923	0.923093
ENSG00000140379	5.65743	7.81e-11	2.78e-09	up	BCL2A1	protein_coding	0.0587852	0.632265	2.34475	83.4255	36.9476	33.1765
ENSG00000011347	-5.87553	7.87e-11	2.8e-09	down	SYT7	protein_coding	40.746	111.224	3.65721	0.374765	1.16328	1.11111
ENSG00000150782	4.49314	7.89e-11	2.8e-09	up	IL18	protein_coding	0.487193	0.29475	1.99439	27.0713	21.2539	14.4669
ENSG00000143321	-2.06481	8.06e-11	2.86e-09	down	HDGF	protein_coding	117.932	124.079	132.758	30.6797	32.0023	26.8938
ENSG00000142173	2.6624	8.1e-11	2.87e-09	up	COL6A2	protein_coding	12.2781	13.8864	10.6919	73.1785	106.473	53.6536
ENSG00000166923	4.39654	8.19e-11	2.89e-09	up	GREM1	protein_coding	1.27105	0.206241	0.326639	8.5282	13.9157	15.6179
ENSG00000088827	3.43376	9.04e-11	3.19e-09	up	SIGLEC1	protein_coding	2.25675	0.851285	1.49115	25.2649	12.7811	11.7214
ENSG00000224137	5.80412	9.12e-11	3.21e-09	up	LINC01857	lincRNA	0.65058	0.174933	0	24.6879	12.3287	10.6196
ENSG00000261572	-4.8333	9.16e-11	3.22e-09	down	AC097639.1	sense_intronic	11.9165	4.36935	3.3047	0.0655438	0.320768	0.293937
ENSG00000183091	-4.0242	9.26e-11	3.25e-09	down	NEB	protein_coding	4.38551	1.13191	1.83998	0.10137	0.110796	0.24003
ENSG00000149256	4.33343	9.31e-11	3.27e-09	up	TENM4	protein_coding	0.0117606	0.0158115	0.0205743	0.349136	0.303348	0.31655
ENSG00000179583	2.81542	9.35e-11	3.28e-09	up	CIITA	protein_coding	2.41008	1.64384	1.06101	13.3019	10.4316	12.2795
ENSG00000182156	-4.1777	9.56e-11	3.35e-09	down	ENPP7	protein_coding	4.67186	5.52925	6.21024	0.0698469	0.284856	0.54816
ENSG00000134215	2.96542	9.65e-11	3.37e-09	up	VAV3	protein_coding	0.47544	0.331437	0.295731	3.59676	2.08559	2.95079
ENSG00000179593	4.97883	9.83e-11	3.43e-09	up	ALOX15B	protein_coding	0.0634251	0.596899	0.355062	15.2268	12.7204	3.68965
ENSG00000178199	3.75129	9.84e-11	3.43e-09	up	ZC3H12D	protein_coding	0.0665557	0.115046	0.199601	2.29184	1.35885	1.48597
ENSG00000227028	3.98907	9.9e-11	3.44e-09	up	SLC8A1-AS1	antisense_RNA	0.0981973	0.0609325	0.023786	1.03834	0.829041	1.04936
ENSG00000010610	3.14281	9.9e-11	3.44e-09	up	CD4	protein_coding	3.4921	8.4884	4.99971	68.6515	42.2536	38.9557
ENSG00000113070	3.00735	9.94e-11	3.45e-09	up	HBEGF	protein_coding	1.71815	1.31182	1.2691	16.9611	8.22363	9.42966
ENSG00000110811	3.67487	9.94e-11	3.45e-09	up	P3H3	protein_coding	0.139137	0.205768	0.306696	1.97997	4.07589	2.2591
ENSG00000125772	2.43256	1.02e-10	3.53e-09	up	GPCPD1	protein_coding	2.40691	2.7557	2.23182	16.203	13.6661	10.0356
ENSG00000166750	2.35136	1.04e-10	3.58e-09	up	SLFN5	protein_coding	0.854837	0.8278	0.69649	4.67579	3.48816	3.9758
ENSG00000236662	-3.57683	1.05e-10	3.62e-09	down	AL133215.1	antisense_RNA	19.8416	39.2587	41.4569	1.99324	2.5126	3.90059
ENSG00000123342	3.37181	1.08e-10	3.72e-09	up	MMP19	protein_coding	2.80897	2.48696	3.75386	47.9378	14.4005	31.3846
ENSG00000128340	3.24282	1.08e-10	3.71e-09	up	RAC2	protein_coding	1.74454	2.85531	3.39693	33.5802	13.8946	28.1868
ENSG00000105767	-2.7783	1.1e-10	3.79e-09	down	CADM4	protein_coding	7.55322	4.98162	7.21021	1.0485	0.967743	0.866171
ENSG00000060558	3.40074	1.11e-10	3.82e-09	up	GNA15	protein_coding	0.783983	0.527009	1.20865	13.0679	7.06081	6.61555
ENSG00000033867	3.16956	1.13e-10	3.88e-09	up	SLC4A7	protein_coding	0.233007	0.44752	0.621922	4.87859	3.2591	3.57223
ENSG00000255197	4.08683	1.13e-10	3.87e-09	up	AC090559.1	antisense_RNA	0.460141	0.386645	0.18112	6.84862	4.54157	6.04276
ENSG00000235027	2.88353	1.15e-10	3.94e-09	up	AC068580.3	antisense_RNA	52.8975	27.6782	50.7885	427.681	307.701	234.223
ENSG00000168995	3.8108	1.16e-10	3.96e-09	up	SIGLEC7	protein_coding	1.50407	0.547662	2.07211	25.3589	22.0945	10.7195
ENSG00000163191	3.72423	1.17e-10	4e-09	up	S100A11	protein_coding	24.1947	29.8704	78.6583	859.947	511.349	383.199
ENSG00000113657	3.88789	1.2e-10	4.07e-09	up	DPYSL3	protein_coding	0.732748	2.84728	0.74099	21.1243	25.2456	17.4416
ENSG00000175984	-3.46041	1.21e-10	4.11e-09	down	DENND2C	protein_coding	2.05532	1.3584	2.88253	0.117038	0.184107	0.269932
ENSG00000107562	3.70925	1.22e-10	4.12e-09	up	CXCL12	protein_coding	4.59297	1.16135	2.04561	22.4962	43.361	36.2751
ENSG00000204282	3.53597	1.24e-10	4.21e-09	up	TNRC6C-AS1	processed_transcript	0.334483	0.21507	0.73271	6.13803	4.24867	4.58355
ENSG00000176894	-4.22133	1.27e-10	4.3e-09	down	PXMP2	protein_coding	12.8216	9.41359	5.87007	0.132042	0.574405	0.789537
ENSG00000109062	-3.02585	1.3e-10	4.39e-09	down	SLC9A3R1	protein_coding	88.6561	215.521	133.665	13.1706	18.5378	22.0413
ENSG00000206077	-4.84594	1.35e-10	4.56e-09	down	ZDHHC11B	protein_coding	7.39371	11.0785	1.54106	0.115236	0.177543	0.401946
ENSG00000146070	3.92536	1.4e-10	4.72e-09	up	PLA2G7	protein_coding	2.43303	1.147	4.17899	62.5528	35.1788	20.4391
ENSG00000196932	4.2729	1.42e-10	4.76e-09	up	TMEM26	protein_coding	0.148295	0.0498434	0.0583717	2.66477	1.33194	1.03812
ENSG00000117155	-2.40817	1.43e-10	4.8e-09	down	SSX2IP	protein_coding	3.71994	4.06475	3.69463	0.882337	0.696281	0.585495
ENSG00000163297	2.4753	1.45e-10	4.85e-09	up	ANTXR2	protein_coding	1.07085	1.46586	1.25345	6.97997	5.45242	8.62715
ENSG00000162614	2.82897	1.48e-10	4.96e-09	up	NEXN	protein_coding	0.375213	0.407441	0.393842	2.23523	3.16778	2.94457
ENSG00000169750	-3.91332	1.48e-10	4.95e-09	down	RAC3	protein_coding	12.032	42.2163	17.866	0.852262	1.91995	2.00202
ENSG00000163701	-3.601	1.54e-10	5.14e-09	down	IL17RE	protein_coding	9.39173	3.73645	5.81998	0.384341	0.345921	0.832087
ENSG00000004660	3.5355	1.55e-10	5.16e-09	up	CAMKK1	protein_coding	0.293182	0.0811517	0.190074	2.74632	2.0358	1.8418
ENSG00000235863	3.72582	1.56e-10	5.19e-09	up	B3GALT4	protein_coding	0.27172	0.219186	0.228168	4.10338	3.30405	2.1469
ENSG00000086730	2.62801	1.6e-10	5.31e-09	up	LAT2	protein_coding	2.04235	1.07939	1.38974	9.53095	9.85374	8.57293
ENSG00000096996	3.41467	1.62e-10	5.37e-09	up	IL12RB1	protein_coding	0.446839	0.280349	0.156341	3.41723	2.5168	3.51761
ENSG00000163013	3.39097	1.64e-10	5.45e-09	up	FBXO41	protein_coding	0.0958938	0.161154	0.301965	2.02678	1.96234	1.8803
ENSG00000277734	3.16965	1.65e-10	5.45e-09	up	TRAC	TR_C_gene	3.41075	6.17285	5.57668	34.986	32.3174	68.8528
ENSG00000167701	-4.6689	1.65e-10	5.45e-09	down	GPT	protein_coding	29.9645	138.001	38.8398	0.831985	3.74155	3.54959
ENSG00000203995	-4.65623	1.68e-10	5.56e-09	down	ZYG11A	protein_coding	1.05013	2.58531	1.11659	0.0264046	0.0538428	0.106572
ENSG00000174130	3.56262	1.7e-10	5.62e-09	up	TLR6	protein_coding	0.243976	0.142613	0.41197	4.56957	2.42059	2.51438
ENSG00000172123	3.36143	1.7e-10	5.6e-09	up	SLFN12	protein_coding	0.269735	0.169233	0.188752	2.4719	2.14402	1.88921
ENSG00000009790	3.17068	1.75e-10	5.76e-09	up	TRAF3IP3	protein_coding	0.396493	0.655221	0.962414	5.8933	4.21339	8.02553
ENSG00000168496	-2.24126	1.76e-10	5.78e-09	down	FEN1	protein_coding	20.409	17.7136	19.3072	4.10143	4.58968	3.45434
ENSG00000169856	-4.97256	1.79e-10	5.87e-09	down	ONECUT1	protein_coding	10.8746	3.66624	1.62317	0.0804826	0.144422	0.288745
ENSG00000136457	-3.793	1.8e-10	5.89e-09	down	CHAD	protein_coding	30.8362	75.3207	22.9703	1.68513	4.34788	3.26961
ENSG00000084636	3.56267	1.82e-10	5.95e-09	up	COL16A1	protein_coding	0.704471	0.603556	0.659704	3.13569	12.8591	7.262
ENSG00000105383	3.65798	1.82e-10	5.95e-09	up	CD33	protein_coding	0.728563	0.230473	0.371122	8.26634	3.57852	5.04204
ENSG00000143630	-3.16543	1.83e-10	5.97e-09	down	HCN3	protein_coding	18.1752	18.525	6.9299	1.44365	1.57003	1.84783
ENSG00000169894	-5.06015	1.85e-10	6.03e-09	down	MUC3A	protein_coding	23.1101	5.2061	19.3599	0.141662	0.226651	1.06045
ENSG00000105122	3.08365	1.86e-10	6.05e-09	up	RASAL3	protein_coding	1.28554	0.62514	0.990492	6.43414	6.55467	11.6843
ENSG00000131187	-4.26461	1.86e-10	6.04e-09	down	F12	protein_coding	145.697	166.664	115.608	1.85758	5.75028	14.6536
ENSG00000091483	-2.70197	1.87e-10	6.07e-09	down	FH	protein_coding	77.5856	158.513	122.753	14.6105	20.3654	20.1626
ENSG00000197614	5.43676	1.88e-10	6.08e-09	up	MFAP5	protein_coding	0.0165163	0.0444103	0.052009	2.36631	1.57798	0.874765
ENSG00000149809	-4.3374	1.88e-10	6.09e-09	down	TM7SF2	protein_coding	72.301	13.9657	44.8168	0.854656	3.12957	2.49538
ENSG00000077782	2.34899	1.9e-10	6.14e-09	up	FGFR1	protein_coding	0.670521	0.501572	0.523891	2.78672	2.6472	3.21734
ENSG00000213654	3.44696	2.01e-10	6.51e-09	up	GPSM3	protein_coding	2.4861	2.73892	6.95876	61.4368	35.4161	36.1562
ENSG00000114554	2.46916	2.08e-10	6.69e-09	up	PLXNA1	protein_coding	1.70221	2.16269	1.60253	11.9424	10.9511	7.3644
ENSG00000198523	4.0556	2.08e-10	6.69e-09	up	PLN	protein_coding	0.447896	0.387109	0.067162	4.55264	5.27959	5.08334
ENSG00000156414	5.9345	2.08e-10	6.69e-09	up	TDRD9	protein_coding	0.0350459	0.0157057	0	1.3005	1.07921	0.781008
ENSG00000131196	2.57768	2.09e-10	6.72e-09	up	NFATC1	protein_coding	0.345924	0.256265	0.333458	2.07757	1.81722	1.71016
ENSG00000140368	3.93509	2.1e-10	6.73e-09	up	PSTPIP1	protein_coding	0.143279	0.520101	0.300786	5.58965	2.4776	6.53118
ENSG00000275385	6.45297	2.1e-10	6.73e-09	up	CCL18	protein_coding	2.19959	0.184826	4.47329	312.786	273.507	15.9151
ENSG00000174004	3.40768	2.12e-10	6.78e-09	up	NRROS	protein_coding	1.12195	0.828137	0.785103	16.0785	6.40965	6.58979
ENSG00000176387	-5.79807	2.12e-10	6.79e-09	down	HSD11B2	protein_coding	1.89131	18.4751	2.88986	0.0927025	0.0756136	0.249439
ENSG00000133083	3.70419	2.13e-10	6.79e-09	up	DCLK1	protein_coding	0.0267202	0.0419109	0.0327213	0.495773	0.355152	0.456267
ENSG00000166974	2.10592	2.18e-10	6.96e-09	up	MAPRE2	protein_coding	2.49646	3.03602	2.76176	12.4244	11.3364	11.9261
ENSG00000164951	2.70554	2.38e-10	7.57e-09	up	PDP1	protein_coding	0.639828	0.998459	0.64761	6.18278	4.50175	4.17644
ENSG00000072110	2.54531	2.41e-10	7.67e-09	up	ACTN1	protein_coding	2.39778	3.39376	4.64159	18.9601	22.9239	19.0143
ENSG00000133789	2.252	2.42e-10	7.68e-09	up	SWAP70	protein_coding	2.64438	3.639	2.6168	15.2214	14.3628	12.7788
ENSG00000135469	-2.81133	2.42e-10	7.69e-09	down	COQ10A	protein_coding	14.4103	24.947	12.4321	2.10203	2.30683	2.96513
ENSG00000180592	-4.11371	2.44e-10	7.72e-09	down	SKIDA1	protein_coding	0.984144	1.41304	0.842452	0.018499	0.0829887	0.0829603
ENSG00000161791	2.13473	2.49e-10	7.87e-09	up	FMNL3	protein_coding	2.02676	1.87855	2.3126	8.91904	8.17107	10.2231
ENSG00000224043	-3.82956	2.5e-10	7.9e-09	down	CCNT2-AS1	antisense_RNA	28.8429	29.887	11.2239	0.749108	1.83305	2.32107
ENSG00000277196	-6.03724	2.5e-10	7.9e-09	down	AC007325.2	protein_coding	5.03087	11.3086	2.15138	0.0515357	0	0.231116
ENSG00000135596	3.77684	2.55e-10	8.03e-09	up	MICAL1	protein_coding	1.38813	0.707468	3.13313	34.0686	18.7763	18.9059
ENSG00000170412	-2.93657	2.57e-10	8.1e-09	down	GPRC5C	protein_coding	8.58893	14.1277	16.2092	1.04512	2.07116	1.96504
ENSG00000250138	3.87373	2.58e-10	8.1e-09	up	AC139495.3	unprocessed_pseudogene	0.447269	0.135783	0.136299	2.93307	4.80755	2.91885
ENSG00000062282	-3.57306	2.63e-10	8.26e-09	down	DGAT2	protein_coding	24.1573	24.1924	11.059	0.729078	1.77125	2.48912
ENSG00000176635	-9.30114	2.66e-10	8.35e-09	down	HORMAD2	protein_coding	1.36736	5.41471	0.782861	0	0	0
ENSG00000133574	2.45692	2.7e-10	8.44e-09	up	GIMAP4	protein_coding	6.30538	4.2386	5.66857	36.2561	28.5353	24.332
ENSG00000271913	4.2403	2.71e-10	8.48e-09	up	AL035530.2	antisense_RNA	0.13125	0.132343	0.20665	3.04935	2.07269	3.81762
ENSG00000203446	5.09862	2.82e-10	8.8e-09	up	AC004988.1	antisense_RNA	0.180737	0	0.151769	5.17888	4.65233	2.1342
ENSG00000073008	-2.27086	2.89e-10	9e-09	down	PVR	protein_coding	19.72	24.9715	29.6356	4.8253	4.99875	5.57572
ENSG00000259081	2.99864	2.9e-10	9.02e-09	up	AF111169.4	antisense_RNA	3.35519	1.53369	2.46525	16.175	18.9156	24.0628
ENSG00000166532	2.73998	2.96e-10	9.2e-09	up	RIMKLB	protein_coding	0.586768	0.369473	0.335237	3.24993	3.03204	2.36676
ENSG00000121933	4.02485	2.98e-10	9.26e-09	up	TMIGD3	protein_coding	0.672979	0.113097	0.647526	5.48325	10.8269	7.35269
ENSG00000279660	3.63884	3.08e-10	9.56e-09	up	AC005703.6	TEC	1.2524	0.712369	0.303366	8.81312	9.05218	10.4977
ENSG00000011600	3.68127	3.14e-10	9.74e-09	up	TYROBP	protein_coding	15.175	12.7155	41.1175	424.236	285.452	176.004
ENSG00000158517	4.2174	3.17e-10	9.8e-09	up	NCF1	protein_coding	0.40681	0.124303	0.892835	13.2106	6.43891	7.04827
ENSG00000006025	2.97335	3.22e-10	9.97e-09	up	OSBPL7	protein_coding	0.418858	0.19644	0.368083	2.46114	2.22281	3.09549
ENSG00000166793	3.61664	3.25e-10	1e-08	up	YPEL4	protein_coding	0.172243	0.15438	0.105464	2.43162	1.37136	1.49552
ENSG00000176903	2.48692	3.38e-10	1.04e-08	up	PNMA1	protein_coding	1.97736	1.52861	2.2312	12.7293	9.91437	9.59297
ENSG00000171368	-4.71864	3.39e-10	1.04e-08	down	TPPP	protein_coding	11.1727	8.3323	1.75186	0.12349	0.184664	0.498423
ENSG00000283787	4.54851	3.4e-10	1.05e-08	up	AC051649.2	protein_coding	0.462914	0.544565	1.96384	41.7127	9.27494	18.6729
ENSG00000099725	2.59232	3.41e-10	1.05e-08	up	PRKY	transcribed_unprocessed_pseudogene	0.650682	0.381324	0.542888	3.0687	2.87188	3.59257
ENSG00000164362	-5.90588	3.47e-10	1.07e-08	down	TERT	protein_coding	21.1495	4.51218	2.82408	0.201381	0.0109505	0.264912
ENSG00000206538	4.06605	3.49e-10	1.07e-08	up	VGLL3	protein_coding	0.0352462	0.121851	0.031711	0.965108	1.40741	0.71698
ENSG00000105976	-2.97229	3.59e-10	1.1e-08	down	MET	protein_coding	24.8374	19.0744	18.4623	1.39104	2.7719	3.78242
ENSG00000171097	-2.36198	3.64e-10	1.11e-08	down	KYAT1	protein_coding	6.12967	8.00348	8.43653	1.38513	1.40875	1.59511
ENSG00000189060	-2.38036	3.65e-10	1.11e-08	down	H1F0	protein_coding	120.769	158.806	151.534	21.9174	35.7327	25.1358
ENSG00000143412	-3.20493	3.66e-10	1.11e-08	down	ANXA9	protein_coding	13.2522	37.3303	23.6988	1.96843	2.85126	3.22664
ENSG00000169903	-4.36817	3.76e-10	1.15e-08	down	TM4SF4	protein_coding	257.504	527.865	368.037	5.00986	12.1881	38.6487
ENSG00000160963	-5.32544	3.77e-10	1.15e-08	down	COL26A1	protein_coding	2.12985	2.94526	11.7103	0.0392723	0.0960982	0.281792
ENSG00000144843	2.50432	3.88e-10	1.18e-08	up	ADPRH	protein_coding	1.19295	1.47331	0.990097	8.41955	6.24316	6.04613
ENSG00000233360	2.99013	3.88e-10	1.18e-08	up	Z83844.2	antisense_RNA	1.4482	0.619506	1.41646	9.90909	9.61575	8.37323
ENSG00000135638	-8.29397	3.98e-10	1.21e-08	down	EMX1	protein_coding	0.533863	4.66535	1.07201	0	0.00916383	0.0100768
ENSG00000019144	2.33725	4.05e-10	1.23e-08	up	PHLDB1	protein_coding	0.704359	0.633954	0.674369	2.522	3.6511	3.99949
ENSG00000136295	3.25484	4.16e-10	1.26e-08	up	TTYH3	protein_coding	3.21705	2.00809	6.02995	49.1304	29.7892	28.5852
ENSG00000011638	3.42598	4.2e-10	1.27e-08	up	TMEM159	protein_coding	0.700735	0.336463	0.367763	7.17107	4.01141	4.04164
ENSG00000146374	7.29101	4.25e-10	1.28e-08	up	RSPO3	protein_coding	0.040275	0	0	2.00789	2.90979	2.01072
ENSG00000164111	2.66631	4.26e-10	1.28e-08	up	ANXA5	protein_coding	27.5987	19.8573	14.8831	170.841	124.786	100.138
ENSG00000117525	3.9486	4.31e-10	1.3e-08	up	F3	protein_coding	0.400803	0.209555	0.537565	2.69442	9.45901	5.70334
ENSG00000178789	4.70699	4.33e-10	1.3e-08	up	CD300LB	protein_coding	0.0941428	0.126569	0.568198	10.5261	3.27073	6.96836
ENSG00000135823	2.43272	4.44e-10	1.33e-08	up	STX6	protein_coding	1.37384	1.6743	2.29276	10.2281	10.3639	8.24698
ENSG00000123453	-3.90057	4.48e-10	1.34e-08	down	SARDH	protein_coding	29.0953	52.0269	14.0953	0.919891	2.26082	3.1917
ENSG00000258227	5.06605	4.53e-10	1.36e-08	up	CLEC5A	protein_coding	0.0930256	0.0416891	0.374303	6.16865	1.93425	9.1405
ENSG00000115461	2.88136	4.56e-10	1.36e-08	up	IGFBP5	protein_coding	4.03461	6.58663	3.45261	23.7901	47.6915	32.1576
ENSG00000116741	3.41649	4.63e-10	1.38e-08	up	RGS2	protein_coding	2.99317	1.88888	7.24532	47.1883	40.3224	42.1914
ENSG00000267601	3.1383	4.65e-10	1.39e-08	up	AC022966.2	antisense_RNA	41.3408	15.947	15.7461	238.43	200.538	205.219
ENSG00000197646	3.93401	4.78e-10	1.42e-08	up	PDCD1LG2	protein_coding	0.839125	0.254744	0.255713	8.43757	8.27144	4.13644
ENSG00000119321	2.60397	4.82e-10	1.43e-08	up	FKBP15	protein_coding	4.31797	2.73921	3.25649	27.7415	19.9814	15.0015
ENSG00000180340	4.4954	4.93e-10	1.46e-08	up	FZD2	protein_coding	0.212178	0	0.286345	4.25468	4.42771	2.97392
ENSG00000162894	3.96097	4.99e-10	1.48e-08	up	FCMR	protein_coding	0.381703	0.439866	0.572364	12.4841	2.97086	6.27326
ENSG00000178860	3.69258	5.02e-10	1.49e-08	up	MSC	protein_coding	0.75742	0.651715	0.540617	4.80991	14.6882	5.70828
ENSG00000172061	5.90811	5.09e-10	1.51e-08	up	LRRC15	protein_coding	0.0646638	0.0289788	0	0.490348	2.38272	2.80724
ENSG00000225756	-3.95605	5.09e-10	1.51e-08	down	DBH-AS1	antisense_RNA	57.2533	58.4645	27.8018	1.30375	1.93778	6.0027
ENSG00000106384	-4.71513	5.1e-10	1.51e-08	down	MOGAT3	protein_coding	10.2751	16.8021	20.7828	0.0838209	0.455795	1.27807
ENSG00000173369	3.85964	5.13e-10	1.51e-08	up	C1QB	protein_coding	31.1889	14.2997	53.0933	634.116	597.89	199.42
ENSG00000279619	-4.54771	5.38e-10	1.59e-08	down	AC020907.5	TEC	21.2619	13.6036	15.8965	0.352111	0.182765	1.6365
ENSG00000100767	4.11124	5.47e-10	1.61e-08	up	PAPLN	protein_coding	0.23282	0.201222	0.820416	9.54648	3.49284	8.69957
ENSG00000264456	3.6049	5.48e-10	1.61e-08	up	AC138207.4	sense_intronic	0.693744	0.207266	0.606823	6.67846	7.48629	4.48415
ENSG00000118503	2.1809	5.5e-10	1.62e-08	up	TNFAIP3	protein_coding	5.03164	4.39622	4.77593	17.1032	23.5876	23.7256
ENSG00000279332	-3.95041	5.52e-10	1.62e-08	down	AC090772.4	TEC	192.051	41.1315	57.7288	6.50531	5.72501	6.60245
ENSG00000143418	-2.86036	5.59e-10	1.64e-08	down	CERS2	protein_coding	319.024	427.278	158.367	38.7389	44.8768	40.9575
ENSG00000138075	-3.80967	5.66e-10	1.65e-08	down	ABCG5	protein_coding	50.5253	46.1107	32.1166	0.832952	4.60636	3.73544
ENSG00000258777	4.90367	5.7e-10	1.66e-08	up	HIF1A-AS1	lincRNA	0.392743	0.26401	0.103061	9.79	6.74486	6.30855
ENSG00000168509	-4.39121	5.72e-10	1.67e-08	down	HFE2	protein_coding	75.0573	69.9785	49.827	0.486956	5.22619	3.56304
ENSG00000139970	3.67722	5.8e-10	1.69e-08	up	RTN1	protein_coding	0.123724	0.110893	0.303024	3.36357	1.73404	1.82622
ENSG00000108819	2.37995	5.82e-10	1.69e-08	up	PPP1R9B	protein_coding	5.19823	3.90486	6.58198	31.3174	26.3793	24.0025
ENSG00000173917	2.66405	5.84e-10	1.7e-08	up	HOXB2	protein_coding	0.65771	0.921095	0.805426	4.90786	4.97687	5.16336
ENSG00000102575	4.53729	5.89e-10	1.71e-08	up	ACP5	protein_coding	4.4134	4.12902	22.112	371.72	230.195	110.08
ENSG00000189057	-3.03413	6.04e-10	1.75e-08	down	FAM111B	protein_coding	6.62875	3.96582	2.9223	0.60961	0.510318	0.532381
ENSG00000123360	2.873	6.38e-10	1.85e-08	up	PDE1B	protein_coding	0.378153	0.451915	0.344005	3.95356	2.71384	1.91893
ENSG00000158163	3.10343	6.41e-10	1.85e-08	up	DZIP1L	protein_coding	0.241095	0.170599	0.306343	1.95312	2.59501	1.66365
ENSG00000248124	3.25467	6.61e-10	1.91e-08	up	RRN3P1	transcribed_unprocessed_pseudogene	0.41435	0.638991	1.2536	9.4615	6.76471	5.80912
ENSG00000143110	4.04805	6.8e-10	1.96e-08	up	C1orf162	protein_coding	1.89646	0.746247	4.73379	57.1133	37.4542	27.6913
ENSG00000165716	-2.76213	6.87e-10	1.98e-08	down	FAM69B	protein_coding	9.63571	14.4506	19.8306	1.76472	2.075	2.63117
ENSG00000162881	-3.92997	6.91e-10	1.99e-08	down	OXER1	protein_coding	40.0062	69.4916	12.3752	2.71409	1.78804	3.49542
ENSG00000106031	-5.75659	7.01e-10	2.02e-08	down	HOXA13	protein_coding	3.39847	1.86146	0.739865	0.0243695	0	0.0874297
ENSG00000259330	2.41015	7.09e-10	2.04e-08	up	INAFM2	protein_coding	1.88779	2.48162	2.37783	13.97	12.5707	9.28819
ENSG00000101076	-3.62874	7.33e-10	2.11e-08	down	HNF4A	protein_coding	57.8877	54.9059	29.108	1.32233	4.61158	5.53477
ENSG00000261416	3.18876	7.36e-10	2.11e-08	up	AC012645.3	antisense_RNA	2.21021	0.955122	1.73996	16.9639	11.0943	17.1342
ENSG00000259834	4.69183	7.37e-10	2.11e-08	up	AL365361.1	lincRNA	0.147124	0.0988993	0.0193035	1.70907	1.51019	3.64063
ENSG00000163219	3.11942	7.41e-10	2.12e-08	up	ARHGAP25	protein_coding	0.974582	1.98908	0.813446	15.0041	9.24358	8.48228
ENSG00000184254	3.12537	7.52e-10	2.15e-08	up	ALDH1A3	protein_coding	0.465821	0.477157	0.314324	2.43721	5.5084	3.00451
ENSG00000204482	3.46816	7.58e-10	2.16e-08	up	LST1	protein_coding	1.5436	0.943305	3.44668	24.8865	25.9054	15.0594
ENSG00000159399	5.5321	7.64e-10	2.18e-08	up	HK2	protein_coding	0.0633415	0.0993519	0.975134	27.2761	7.6355	17.8831
ENSG00000169213	-3.67066	7.72e-10	2.2e-08	down	RAB3B	protein_coding	4.52566	3.34378	1.03587	0.299147	0.188904	0.212051
ENSG00000276231	4.11374	7.76e-10	2.21e-08	up	PIK3R6	protein_coding	0.215546	0.169043	0.773013	10.2591	5.24765	4.66314
ENSG00000196632	-5.03553	7.96e-10	2.26e-08	down	WNK3	protein_coding	7.94076	12.814	1.92707	0.0378139	0.308432	0.344005
ENSG00000133131	-2.46334	8.03e-10	2.28e-08	down	MORC4	protein_coding	11.5453	9.8931	7.23559	1.36123	1.76145	2.07462
ENSG00000135047	3.14984	8.04e-10	2.28e-08	up	CTSL	protein_coding	56.4141	60.167	60.7487	646.511	712.517	214.863
ENSG00000178163	2.87304	8.1e-10	2.29e-08	up	ZNF518B	protein_coding	0.228947	0.134172	0.123238	1.27864	1.1959	1.10606
ENSG00000042781	-5.48419	8.12e-10	2.3e-08	down	USH2A	protein_coding	1.23002	3.27379	0.190059	0.0120885	0.0542304	0.0379483
ENSG00000137809	3.66998	8.15e-10	2.3e-08	up	ITGA11	protein_coding	0.306415	0.554556	0.142259	2.43574	5.97881	4.29769
ENSG00000113273	2.30374	8.61e-10	2.43e-08	up	ARSB	protein_coding	1.38026	1.14932	1.52356	6.87041	7.7625	5.39675
ENSG00000113088	3.55256	8.78e-10	2.47e-08	up	GZMK	protein_coding	0.815505	1.69941	0.770395	8.09184	9.88416	20.2508
ENSG00000031081	2.99978	8.92e-10	2.51e-08	up	ARHGAP31	protein_coding	0.832277	0.54113	0.279265	4.27937	4.34697	4.60234
ENSG00000197601	2.97544	8.94e-10	2.51e-08	up	FAR1	protein_coding	0.588879	0.550756	1.3079	7.70824	5.80884	5.76508
ENSG00000187210	2.96282	9e-10	2.53e-08	up	GCNT1	protein_coding	0.237724	0.239704	0.447069	2.78072	2.55749	1.89205
ENSG00000049759	-2.63671	9.03e-10	2.53e-08	down	NEDD4L	protein_coding	9.50996	6.68617	8.15355	1.64027	0.799264	1.47755
ENSG00000168615	2.75028	9.23e-10	2.59e-08	up	ADAM9	protein_coding	4.1394	3.06271	4.95729	39.8293	22.6744	19.3452
ENSG00000276085	2.70181	9.48e-10	2.65e-08	up	CCL3L3	protein_coding	1.2202	1.46472	2.01267	11.4325	8.67121	10.481
ENSG00000250799	-4.06371	9.52e-10	2.66e-08	down	PRODH2	protein_coding	20.8155	64.9206	51.5962	0.816909	3.05396	4.33514
ENSG00000136193	2.86174	9.59e-10	2.68e-08	up	SCRN1	protein_coding	0.688242	1.49472	0.755756	7.89252	5.57646	7.81441
ENSG00000095970	4.32235	1e-09	2.79e-08	up	TREM2	protein_coding	3.15701	2.358	13.93	202.837	96.7561	89.9487
ENSG00000161888	-2.84787	1.02e-09	2.83e-08	down	SPC24	protein_coding	8.41084	7.48805	6.72192	0.589374	1.17511	1.3705
ENSG00000147251	3.28766	1.03e-09	2.86e-08	up	DOCK11	protein_coding	0.73342	1.02446	0.319931	9.3589	5.4827	5.39211
ENSG00000157103	-3.85388	1.03e-09	2.87e-08	down	SLC6A1	protein_coding	58.2472	55.1082	20.937	1.0615	3.58699	4.63573
ENSG00000057657	3.03606	1.04e-09	2.88e-08	up	PRDM1	protein_coding	0.864417	0.662159	0.327063	4.45643	4.24604	6.50175
ENSG00000205702	-4.56966	1.05e-09	2.92e-08	down	CYP2D7	polymorphic_pseudogene	6.93991	71.4433	78.5237	1.80979	1.96823	2.82836
ENSG00000173621	3.2494	1.06e-09	2.95e-08	up	LRFN4	protein_coding	0.611196	0.304339	0.807868	7.14383	5.46944	3.91128
ENSG00000152127	2.06179	1.08e-09	2.99e-08	up	MGAT5	protein_coding	1.84335	1.51505	1.77037	6.59595	7.57213	7.25734
ENSG00000198286	3.44711	1.08e-09	2.99e-08	up	CARD11	protein_coding	0.32641	0.475408	0.171308	2.29086	3.21091	5.03049
ENSG00000035862	3.19411	1.09e-09	3.01e-08	up	TIMP2	protein_coding	15.2173	6.40194	4.53299	87.1761	78.7603	73.4731
ENSG00000170482	-3.61469	1.11e-09	3.07e-08	down	SLC23A1	protein_coding	7.35507	19.1857	7.72025	0.445004	1.19938	1.14533
ENSG00000159374	4.59138	1.14e-09	3.15e-08	up	M1AP	protein_coding	0.106695	0.0573781	0.044797	2.18966	1.78602	1.1302
ENSG00000121297	3.04611	1.16e-09	3.19e-08	up	TSHZ3	protein_coding	0.330155	0.443874	0.161722	2.43966	2.51131	2.72327
ENSG00000255248	2.36205	1.18e-09	3.25e-08	up	MIR100HG	processed_transcript	0.343084	0.328351	0.299081	1.71127	1.45091	1.8277
ENSG00000106868	2.99362	1.22e-09	3.35e-08	up	SUSD1	protein_coding	1.04068	1.23453	1.63852	11.941	13.6792	5.55435
ENSG00000254814	-3.84521	1.23e-09	3.37e-08	down	AP003031.1	antisense_RNA	82.0906	89.3599	46.2745	1.38986	5.66827	8.06619
ENSG00000112514	-2.22579	1.25e-09	3.41e-08	down	CUTA	protein_coding	105.683	88.4987	141.555	26.328	22.8488	22.6067
ENSG00000254235	-6.8749	1.29e-09	3.54e-08	down	AC022784.6	lincRNA	13.3601	2.09215	0.278875	0.0367421	0.00998966	0.0878789
ENSG00000183914	3.64826	1.3e-09	3.56e-08	up	DNAH2	protein_coding	0.048298	0.0299694	0.0155988	0.381231	0.44003	0.361287
ENSG00000267892	-5.18042	1.3e-09	3.56e-08	down	AC022144.1	antisense_RNA	19.0431	2.34233	4.04024	0.15689	0.191953	0.351794
ENSG00000019169	6.05435	1.32e-09	3.6e-08	up	MARCO	protein_coding	0.184754	0.0827967	1.71302	85.7587	8.80147	37.6705
ENSG00000004399	2.5667	1.37e-09	3.74e-08	up	PLXND1	protein_coding	9.57167	5.7272	4.67153	45.9282	37.5604	34.8467
ENSG00000119714	3.63878	1.4e-09	3.8e-08	up	GPR68	protein_coding	0.371057	0.39384	0.143493	2.15521	5.07327	4.01869
ENSG00000082512	2.32688	1.44e-09	3.92e-08	up	TRAF5	protein_coding	0.808906	0.63916	1.02782	3.99773	3.91069	4.5344
ENSG00000179588	-2.3225	1.44e-09	3.92e-08	down	ZFPM1	protein_coding	2.98607	4.08502	3.58523	0.638987	0.761111	0.72777
ENSG00000131941	-3.35535	1.44e-09	3.92e-08	down	RHPN2	protein_coding	6.38306	12.7022	5.70687	0.3999	1.12585	0.890908
ENSG00000162989	-5.31618	1.47e-09	3.99e-08	down	KCNJ3	protein_coding	1.56663	2.6328	0.861992	0.0978435	0	0.0329091
ENSG00000102265	4.49338	1.48e-09	4e-08	up	TIMP1	protein_coding	13.5844	34.237	63.8816	1420.96	892.539	202.459
ENSG00000181634	3.05525	1.48e-09	4.01e-08	up	TNFSF15	protein_coding	0.113606	0.109098	0.110729	1.09191	0.858586	0.824345
ENSG00000184584	2.159	1.49e-09	4.02e-08	up	TMEM173	protein_coding	2.5108	2.10138	2.93217	10.672	11.4356	11.622
ENSG00000109743	3.19416	1.51e-09	4.07e-08	up	BST1	protein_coding	0.816326	0.750921	0.338233	7.13298	6.39479	3.87965
ENSG00000151883	2.90218	1.51e-09	4.07e-08	up	PARP8	protein_coding	0.311937	0.761732	0.701624	4.83768	3.40805	4.99676
ENSG00000089472	3.20056	1.51e-09	4.07e-08	up	HEPH	protein_coding	0.684001	0.483999	0.273959	2.75313	6.14702	4.3604
ENSG00000227220	3.82051	1.54e-09	4.13e-08	up	AL133346.1	antisense_RNA	5.30243	9.21527	1.62898	47.6994	97.8276	81.2978
ENSG00000135218	3.681	1.54e-09	4.14e-08	up	CD36	protein_coding	2.81004	5.20742	3.4943	94.6208	30.8833	22.1125
ENSG00000104894	3.88333	1.55e-09	4.15e-08	up	CD37	protein_coding	1.69235	1.11695	4.23101	59.6929	24.7818	19.5297
ENSG00000259347	-4.35464	1.57e-09	4.21e-08	down	AC087482.1	antisense_RNA	18.1276	9.78755	10.911	0.0876543	0.986645	0.817634
ENSG00000167513	-3.27105	1.57e-09	4.2e-08	down	CDT1	protein_coding	7.59915	3.71513	3.26309	0.408686	0.681848	0.416542
ENSG00000186567	-3.73151	1.57e-09	4.2e-08	down	CEACAM19	protein_coding	10.8889	2.94445	13.328	0.619359	0.47604	0.950783
ENSG00000149633	3.51392	1.58e-09	4.22e-08	up	KIAA1755	protein_coding	0.10296	0.0425917	0.149638	0.935363	1.05685	1.43033
ENSG00000109943	4.33096	1.65e-09	4.41e-08	up	CRTAM	protein_coding	0.0478633	0.0643493	0.150719	1.66802	1.77625	1.89088
ENSG00000089041	2.41634	1.7e-09	4.54e-08	up	P2RX7	protein_coding	2.90882	1.97088	2.22935	16.2472	10.0621	11.6759
ENSG00000132000	4.55338	1.72e-09	4.58e-08	up	PODNL1	protein_coding	0.168951	0.0206495	0.0806089	1.05566	3.20168	2.26708
ENSG00000075884	3.2057	1.77e-09	4.69e-08	up	ARHGAP15	protein_coding	0.298184	0.2903	0.733906	5.35508	3.58039	3.30322
ENSG00000175463	3.24641	1.77e-09	4.7e-08	up	TBC1D10C	protein_coding	0.589783	0.258563	0.780561	4.20757	4.1001	7.23597
ENSG00000211648	7.63291	1.77e-09	4.69e-08	up	IGLV1-47	IG_V_gene	0.15729	0.422934	0	40.5023	2.35972	65.5529
ENSG00000183621	2.67756	1.79e-09	4.73e-08	up	ZNF438	protein_coding	1.12521	0.786646	1.43304	9.14978	6.81156	5.49712
ENSG00000160783	-2.25393	1.79e-09	4.73e-08	down	PMF1	protein_coding	21.9995	24.4881	16.9056	5.21349	4.13207	3.94819
ENSG00000204991	-2.7391	1.79e-09	4.73e-08	down	SPIRE2	protein_coding	4.39892	2.52536	3.05856	0.341912	0.538753	0.613334
ENSG00000233483	3.35411	1.85e-09	4.87e-08	up	AC008105.2	antisense_RNA	0.775603	0.721905	0.563616	8.49005	4.71087	7.87389
ENSG00000154175	3.87939	1.88e-09	4.96e-08	up	ABI3BP	protein_coding	0.29157	0.203839	0.0612093	1.55804	4.22689	2.405
ENSG00000162545	-2.72953	1.89e-09	4.99e-08	down	CAMK2N1	protein_coding	30.5275	32.485	50.3646	3.48368	7.05541	6.54673
ENSG00000117069	6.26001	1.91e-09	5.04e-08	up	ST6GALNAC5	protein_coding	0	0.0403787	0.0157625	0.843151	1.93274	1.16043
ENSG00000133315	-2.69536	1.92e-09	5.06e-08	down	MACROD1	protein_coding	14.587	9.35244	15.279	1.36462	2.39551	2.28826
ENSG00000182993	2.55461	1.93e-09	5.07e-08	up	C12orf60	protein_coding	2.87167	3.59712	2.8231	19.1475	11.6249	23.7902
ENSG00000177191	3.6349	1.93e-09	5.07e-08	up	B3GNT8	protein_coding	0.273285	0.321489	0.501995	6.91146	3.37164	3.38127
ENSG00000147065	2.40728	1.97e-09	5.16e-08	up	MSN	protein_coding	14.3237	17.3259	8.75534	76.1283	71.7877	66.3817
ENSG00000147614	4.66081	1.98e-09	5.2e-08	up	ATP6V0D2	protein_coding	0.0850726	0.257344	0.602751	14.5149	6.31426	3.10233
ENSG00000142484	-4.26489	1.99e-09	5.2e-08	down	TM4SF5	protein_coding	53.4392	124.668	201.515	1.59584	10.1963	7.93197
ENSG00000164761	4.3799	2.02e-09	5.26e-08	up	TNFRSF11B	protein_coding	0.475543	0.730672	0.736846	29.1115	4.05883	7.23548
ENSG00000156709	-2.02263	2.03e-09	5.29e-08	down	AIFM1	protein_coding	38.5148	41.4455	41.1588	8.60405	11.6813	9.5161
ENSG00000134460	3.20357	2.05e-09	5.34e-08	up	IL2RA	protein_coding	0.342661	0.325191	0.275045	2.22442	4.1062	2.34514
ENSG00000274993	-5.07785	2.18e-09	5.67e-08	down	AC254629.1	antisense_RNA	14.858	4.51389	22.6177	0.14553	0.118703	0.978964
ENSG00000153283	3.56476	2.19e-09	5.71e-08	up	CD96	protein_coding	0.244425	0.328615	0.221575	1.72084	2.16683	5.47924
ENSG00000146521	-4.81211	2.24e-09	5.83e-08	down	LINC01558	lincRNA	23.4471	4.17101	4.66549	0.144389	0.635968	0.362613
ENSG00000138185	2.35895	2.25e-09	5.83e-08	up	ENTPD1	protein_coding	2.40466	1.38201	2.10016	10.8039	10.8052	8.63037
ENSG00000011465	3.77899	2.27e-09	5.87e-08	up	DCN	protein_coding	6.757	2.89414	1.55344	24.6642	68.6192	60.5503
ENSG00000130193	-2.45398	2.27e-09	5.87e-08	down	THEM6	protein_coding	30.2588	15.5794	26.1304	4.66562	4.05374	4.4212
ENSG00000147416	2.63268	2.3e-09	5.96e-08	up	ATP6V1B2	protein_coding	6.3968	4.77906	9.52568	55.2083	41.2737	31.9377
ENSG00000165140	-2.54432	2.3e-09	5.96e-08	down	FBP1	protein_coding	513.212	435.238	242.96	76.4242	56.5782	71.2454
ENSG00000145649	3.17983	2.34e-09	6.03e-08	up	GZMA	protein_coding	1.50376	3.56206	1.42809	16.9833	16.3969	24.8695
ENSG00000245148	3.00752	2.35e-09	6.05e-08	up	ARAP1-AS2	antisense_RNA	1.2635	1.22683	0.773633	11.2799	9.47769	5.45473
ENSG00000136574	-3.24461	2.35e-09	6.05e-08	down	GATA4	protein_coding	7.20427	8.69776	12.205	0.404496	1.21733	1.33861
ENSG00000124107	-5.80858	2.35e-09	6.05e-08	down	SLPI	protein_coding	1515.04	576.332	122.215	3.53529	3.22284	32.7345
ENSG00000134531	2.59863	2.37e-09	6.1e-08	up	EMP1	protein_coding	2.71162	2.65734	1.38883	16.5642	10.9311	13.4243
ENSG00000184557	3.75055	2.39e-09	6.13e-08	up	SOCS3	protein_coding	1.10051	4.97389	5.55457	43.498	75.7845	37.103
ENSG00000110448	3.85805	2.5e-09	6.41e-08	up	CD5	protein_coding	0.278249	0.187044	0.12517	1.61615	2.41675	4.55573
ENSG00000146555	5.08898	2.52e-09	6.46e-08	up	SDK1	protein_coding	0.0106147	0.0142708	0.0334251	0.369918	1.2991	0.327178
ENSG00000110848	3.91888	2.53e-09	6.49e-08	up	CD69	protein_coding	0.452098	0.729382	0.189818	3.7857	5.15829	11.6191
ENSG00000175352	5.32167	2.55e-09	6.51e-08	up	NRIP3	protein_coding	0.0621073	0	0.195573	5.51627	1.14017	3.8961
ENSG00000131153	-3.62	2.6e-09	6.65e-08	down	GINS2	protein_coding	11.5913	7.35684	2.49101	0.626551	0.572997	0.544935
ENSG00000178096	-2.57681	2.62e-09	6.7e-08	down	BOLA1	protein_coding	17.3517	16.7304	16.1435	2.62987	3.87498	1.90224
ENSG00000065361	-3.63107	2.64e-09	6.74e-08	down	ERBB3	protein_coding	38.7445	50.0915	29.9345	0.909032	3.85325	4.82134
ENSG00000112562	3.31084	2.65e-09	6.76e-08	up	SMOC2	protein_coding	0.80974	1.08865	0.316646	7.17776	5.0648	9.6499
ENSG00000159189	3.50211	2.69e-09	6.84e-08	up	C1QC	protein_coding	45.5073	23.8538	69.8129	695.707	660.603	220.876
ENSG00000120217	2.82786	2.69e-09	6.84e-08	up	CD274	protein_coding	0.405172	0.37712	0.278073	3.10763	2.23945	2.17842
ENSG00000134042	3.24382	2.71e-09	6.87e-08	up	MRO	protein_coding	0.498233	0.202511	0.243242	3.08456	3.90658	2.01207
ENSG00000135723	2.17254	2.74e-09	6.96e-08	up	FHOD1	protein_coding	1.84699	1.44851	1.36703	6.53298	6.74031	7.76132
ENSG00000118308	2.9004	2.76e-09	7e-08	up	LRMP	protein_coding	0.542354	0.403643	0.243978	3.84393	2.58474	2.46383
ENSG00000280390	-5.06638	2.79e-09	7.05e-08	down	AC010872.1	TEC	4.64717	7.5229	4.38016	0.0918098	0.149771	0.247037
ENSG00000116221	-2.09074	2.8e-09	7.09e-08	down	MRPL37	protein_coding	42.1172	50.9177	58.9708	12.0102	13.2269	10.4451
ENSG00000076382	-2.49584	2.88e-09	7.27e-08	down	SPAG5	protein_coding	6.71525	7.29809	8.74328	0.872042	1.64428	1.51351
ENSG00000151090	-2.49339	2.92e-09	7.36e-08	down	THRB	protein_coding	3.38132	3.72572	3.1557	0.412717	0.603624	0.804169
ENSG00000276070	3.54948	2.93e-09	7.39e-08	up	CCL4L2	protein_coding	0.366598	1.35539	1.9721	15.26	14.2199	13.6472
ENSG00000189046	-2.45405	2.96e-09	7.46e-08	down	ALKBH2	protein_coding	8.44243	14.4698	9.91795	1.97551	1.87622	2.13596
ENSG00000163220	4.18467	2.97e-09	7.47e-08	up	S100A9	protein_coding	4.65982	2.98326	14.79	168.193	188.787	51.8265
ENSG00000166963	3.6089	2.97e-09	7.46e-08	up	MAP1A	protein_coding	0.0602287	0.178143	0.0505753	1.00866	1.49327	0.956982
ENSG00000163344	-2.23234	2.98e-09	7.49e-08	down	PMVK	protein_coding	69.4686	57.3557	55.8038	14.3794	14.8484	9.64025
ENSG00000182912	-3.95637	3e-09	7.52e-08	down	TSPEAR-AS2	antisense_RNA	5.69088	1.87721	2.99782	0.348155	0.100227	0.238792
ENSG00000159261	-5.28509	3.01e-09	7.54e-08	down	CLDN14	protein_coding	38.4148	37.2867	4.94605	0.108608	0.496086	1.46118
ENSG00000167772	-3.42774	3.04e-09	7.6e-08	down	ANGPTL4	protein_coding	155.761	87.9397	36.7653	8.58914	11.4252	6.04654
ENSG00000091592	2.86118	3.08e-09	7.7e-08	up	NLRP1	protein_coding	1.21956	0.544303	0.577101	5.77718	4.2623	6.99566
ENSG00000132437	-4.00503	3.09e-09	7.72e-08	down	DDC	protein_coding	12.6769	20.0348	18.5345	0.197614	1.32172	1.66608
ENSG00000105851	3.26466	3.2e-09	7.98e-08	up	PIK3CG	protein_coding	0.205114	0.232222	0.147309	2.33047	1.04846	2.22146
ENSG00000106258	-4.11597	3.32e-09	8.27e-08	down	CYP3A5	protein_coding	116.897	118.967	145.842	1.1969	10.2357	10.5783
ENSG00000253972	-3.25728	3.32e-09	8.27e-08	down	MAL2-AS1	lincRNA	7.26795	5.16971	10.7336	0.61358	0.600566	1.21073
ENSG00000197813	3.81434	3.47e-09	8.63e-08	up	AC011450.1	lincRNA	1.97776	1.67936	3.9334	64.2893	25.4793	17.4433
ENSG00000130755	2.52451	3.49e-09	8.66e-08	up	GMFG	protein_coding	4.12459	4.50553	6.58426	37.6405	27.6825	22.2707
ENSG00000176171	-1.95787	3.56e-09	8.84e-08	down	BNIP3	protein_coding	28.3599	29.2386	26.8025	6.27281	8.27748	7.17104
ENSG00000178821	-7.40145	3.72e-09	9.22e-08	down	TMEM52	protein_coding	1.68677	2.96969	7.03994	0	0.0317112	0.0348704
ENSG00000153956	3.36594	3.74e-09	9.27e-08	up	CACNA2D1	protein_coding	0.220259	0.0859716	0.208821	2.3248	2.02527	1.00556
ENSG00000150681	4.21176	3.78e-09	9.35e-08	up	RGS18	protein_coding	0.296587	0.0306725	0.215524	4.94713	3.36864	2.00069
ENSG00000234456	3.25804	3.82e-09	9.45e-08	up	MAGI2-AS3	processed_transcript	0.115644	0.296145	0.109825	1.20478	2.10887	1.62567
ENSG00000102802	5.51738	3.84e-09	9.49e-08	up	MEDAG	protein_coding	0.0269659	0	0.226438	6.47387	3.79001	1.70918
ENSG00000153551	2.35478	3.9e-09	9.63e-08	up	CMTM7	protein_coding	2.4576	2.56985	3.42158	18.6361	12.1552	12.4474
ENSG00000110395	2.36674	3.91e-09	9.64e-08	up	CBL	protein_coding	0.632537	0.791759	1.10466	5.03058	3.8492	4.16639
ENSG00000167969	-2.1152	3.92e-09	9.64e-08	down	ECI1	protein_coding	20.0128	21.6632	25.1828	4.36906	6.15825	4.89835
ENSG00000116824	3.53366	3.97e-09	9.77e-08	up	CD2	protein_coding	0.571922	1.94792	1.72091	10.5562	13.0659	25.2592
ENSG00000147394	2.90985	4.02e-09	9.88e-08	up	ZNF185	protein_coding	0.811522	0.66178	0.768029	8.73166	4.56946	3.56926
ENSG00000119655	2.88999	4.03e-09	9.9e-08	up	NPC2	protein_coding	9.38483	13.6818	21.1926	157.646	96.0571	74.3876
ENSG00000211592	6.559	4.05e-09	9.92e-08	up	IGKC	IG_C_gene	57.1625	28.7988	76.1892	710.363	154.736	14425.5
ENSG00000198759	8.58373	4.09e-09	1e-07	up	EGFL6	protein_coding	0	0	0	0.594281	3.7809	1.44982
ENSG00000133106	2.3641	4.11e-09	1.01e-07	up	EPSTI1	protein_coding	1.2221	1.15362	1.21454	7.55138	4.47579	6.46818
ENSG00000269313	-3.26236	4.16e-09	1.02e-07	down	MAGIX	protein_coding	1.52929	2.96609	2.85519	0.15775	0.386011	0.217675
ENSG00000166562	-2.28551	4.33e-09	1.06e-07	down	SEC11C	protein_coding	24.5226	42.9286	31.1027	5.79739	7.09303	7.31912
ENSG00000242220	-3.91752	4.43e-09	1.08e-07	down	TCP10L	protein_coding	1.1001	3.18556	3.39753	0.102399	0.200453	0.202055
ENSG00000143257	-2.76108	4.52e-09	1.1e-07	down	NR1I3	protein_coding	31.5146	33.2289	27.6712	2.32511	4.90947	6.39083
ENSG00000116133	-3.41097	4.53e-09	1.1e-07	down	DHCR24	protein_coding	221.605	403.989	157.696	10.0613	33.7539	29.8189
ENSG00000143702	2.52018	4.55e-09	1.11e-07	up	CEP170	protein_coding	0.836863	0.75532	1.33912	6.91721	5.60511	4.30887
ENSG00000188522	-2.80593	4.58e-09	1.11e-07	down	FAM83G	protein_coding	5.60841	5.37646	5.12754	0.723894	0.417166	1.16446
ENSG00000229771	7.39256	4.62e-09	1.12e-07	up	AL035665.1	lincRNA	0.0383566	0	0.040261	9.17135	2.54404	2.43115
ENSG00000167850	3.80201	4.67e-09	1.13e-07	up	CD300C	protein_coding	0.464198	0.283675	1.01879	12.7865	7.26394	4.83653
ENSG00000089820	2.53693	4.71e-09	1.14e-07	up	ARHGAP4	protein_coding	1.95034	3.3779	3.44407	22.3453	13.7964	14.7426
ENSG00000272908	4.85758	4.72e-09	1.14e-07	up	AC006033.2	lincRNA	0.0975871	0.0437333	0.0682882	2.64513	1.66951	1.92057
ENSG00000072952	2.84277	4.74e-09	1.15e-07	up	MRVI1	protein_coding	0.507149	0.771251	0.349068	2.97786	3.41361	5.24072
ENSG00000140044	2.43237	4.93e-09	1.19e-07	up	JDP2	protein_coding	1.10888	0.634978	0.765178	3.97573	5.18043	4.42171
ENSG00000158717	1.95079	5.01e-09	1.21e-07	up	RNF166	protein_coding	3.58403	4.42676	4.35838	15.9936	15.5876	16.2171
ENSG00000153086	-4.15085	5.02e-09	1.21e-07	down	ACMSD	protein_coding	48.4553	50.8368	22.1733	0.489542	2.0328	4.31096
ENSG00000187116	4.35272	5.03e-09	1.21e-07	up	LILRA5	protein_coding	0.254614	0.0978036	0.763586	12.5352	6.2323	4.35824
ENSG00000163803	3.20443	5.07e-09	1.22e-07	up	PLB1	protein_coding	0.178732	0.188056	0.0815678	1.8581	1.24559	1.01208
ENSG00000071967	2.99037	5.11e-09	1.23e-07	up	CYBRD1	protein_coding	5.6151	2.81015	1.85645	24.5085	22.8031	34.439
ENSG00000211452	-4.1024	5.17e-09	1.24e-07	down	DIO1	protein_coding	45.5021	75.1673	107.33	1.14058	3.18969	8.93914
ENSG00000152049	4.27294	5.21e-09	1.25e-07	up	KCNE4	protein_coding	0.170754	0.229568	0.179232	1.09698	7.26837	2.78995
ENSG00000177106	-3.09752	5.27e-09	1.26e-07	down	EPS8L2	protein_coding	25.0648	28.1498	32.1991	1.37158	5.19417	3.40745
ENSG00000235501	-2.87396	5.34e-09	1.28e-07	down	AC105942.1	antisense_RNA	10.5641	22.7074	13.5454	1.89834	1.89803	2.58144
ENSG00000112293	-4.23164	5.42e-09	1.3e-07	down	GPLD1	protein_coding	41.086	22.7109	6.43405	0.818897	0.637112	2.28255
ENSG00000102409	2.96685	5.47e-09	1.31e-07	up	BEX4	protein_coding	2.36208	6.28653	3.64313	42.5122	29.7272	23.5225
ENSG00000165178	3.81527	5.49e-09	1.31e-07	up	NCF1C	unprocessed_pseudogene	1.25612	0.784073	1.93064	35.0897	12.3624	8.68613
ENSG00000279713	4.17187	5.71e-09	1.36e-07	up	AC080038.3	TEC	0.360752	0.352734	0.034424	3.30177	6.05951	3.98652
ENSG00000140548	2.09218	5.73e-09	1.36e-07	up	ZNF710	protein_coding	2.61983	1.90059	2.21898	10.4332	9.69786	8.63705
ENSG00000204262	3.83134	5.76e-09	1.37e-07	up	COL5A2	protein_coding	3.12213	2.70614	4.69505	15.3457	98.842	35.629
ENSG00000074047	3.99614	5.9e-09	1.4e-07	up	GLI2	protein_coding	0.0784844	0.0468967	0.0457673	0.438976	1.18433	1.12817
ENSG00000100075	-2.37176	6.11e-09	1.45e-07	down	SLC25A1	protein_coding	64.0171	55.0238	106.788	14.665	14.7833	14.1876
ENSG00000099954	-3.74208	6.16e-09	1.46e-07	down	CECR2	protein_coding	3.74261	1.35992	1.00553	0.12096	0.10336	0.23248
ENSG00000197467	4.18327	6.23e-09	1.48e-07	up	COL13A1	protein_coding	0.0888972	0	0.104975	1.34464	1.17573	1.12884
ENSG00000225614	3.91409	6.31e-09	1.5e-07	up	ZNF469	protein_coding	0.0529983	0.0842081	0.020229	0.522377	1.25542	0.560561
ENSG00000115085	3.40014	6.78e-09	1.61e-07	up	ZAP70	protein_coding	0.626268	0.235754	0.486448	2.61903	4.11423	7.58005
ENSG00000259583	3.24921	6.81e-09	1.61e-07	up	AC015712.2	antisense_RNA	0.301612	0.27878	0.138507	1.56936	3.48297	1.76767
ENSG00000091513	-4.81013	6.81e-09	1.61e-07	down	TF	protein_coding	547.027	2785.09	976.027	9.63762	36.4073	107.52
ENSG00000171488	2.45338	6.86e-09	1.62e-07	up	LRRC8C	protein_coding	0.573337	0.477172	0.298036	2.67465	2.20316	2.50799
ENSG00000103222	2.66043	6.93e-09	1.64e-07	up	ABCC1	protein_coding	0.971877	0.545376	1.3927	5.58767	6.43941	6.41319
ENSG00000021461	-4.78716	6.95e-09	1.64e-07	down	CYP3A43	protein_coding	13.9347	9.13872	13.9386	0.0470016	1.07344	0.210783
ENSG00000164171	3.0155	6.96e-09	1.64e-07	up	ITGA2	protein_coding	0.372287	0.250258	0.390771	4.30903	1.83403	2.07999
ENSG00000254760	4.84451	6.97e-09	1.64e-07	up	AC008750.1	antisense_RNA	0.65058	0	0.682882	11.4622	21.4725	7.00441
ENSG00000076716	3.61736	7e-09	1.64e-07	up	GPC4	protein_coding	0.206507	0.520567	0.528352	5.77236	2.08917	7.49704
ENSG00000169174	-5.06759	7e-09	1.64e-07	down	PCSK9	protein_coding	21.5018	12.1818	7.35226	0.0248832	0.304443	0.892727
ENSG00000182866	2.98492	7.01e-09	1.64e-07	up	LCK	protein_coding	0.556004	1.03105	0.76473	4.4915	4.70809	9.33881
ENSG00000225216	4.24075	7.1e-09	1.66e-07	up	AC007362.1	antisense_RNA	0.276106	0.212119	0.0414021	4.20017	2.46042	3.32199
ENSG00000091972	2.73803	7.21e-09	1.69e-07	up	CD200	protein_coding	1.09157	0.661833	0.786307	4.24747	7.60496	5.14764
ENSG00000132465	5.76355	7.36e-09	1.72e-07	up	JCHAIN	protein_coding	1.98148	0.973378	1.5199	16.0831	6.82995	220.514
ENSG00000265972	2.92419	7.67e-09	1.79e-07	up	TXNIP	protein_coding	55.0459	20.4662	22.7075	202.463	235.322	307.848
ENSG00000166710	1.99194	7.87e-09	1.84e-07	up	B2M	protein_coding	216.558	173.307	219.873	944.922	794.376	686.098
ENSG00000134317	-2.71592	7.93e-09	1.85e-07	down	GRHL1	protein_coding	1.73085	1.10398	1.43653	0.155864	0.241551	0.251635
ENSG00000232629	5.207	8.14e-09	1.9e-07	up	HLA-DQB2	protein_coding	0.126267	0.0424394	1.39162	14.8817	25.224	17.9522
ENSG00000182492	2.61804	8.19e-09	1.9e-07	up	BGN	protein_coding	34.6053	27.7885	30.4613	103.126	260.775	206.178
ENSG00000198829	3.45213	8.22e-09	1.91e-07	up	SUCNR1	protein_coding	0.21436	0.391121	0.321433	4.37255	4.25563	1.46237
ENSG00000168010	2.49385	8.23e-09	1.91e-07	up	ATG16L2	protein_coding	4.4575	1.96765	3.22838	19.9572	18.6247	15.8358
ENSG00000149260	-2.7371	8.27e-09	1.92e-07	down	CAPN5	protein_coding	19.3214	16.066	9.17591	1.43723	2.37736	2.86661
ENSG00000182287	2.95624	8.3e-09	1.92e-07	up	AP1S2	protein_coding	1.77594	3.3491	1.45125	23.7341	16.7237	10.504
ENSG00000138944	5.35849	8.31e-09	1.93e-07	up	KIAA1644	protein_coding	0.00948261	0.0127488	0.0199069	0.679292	0.591507	0.461068
ENSG00000237181	4.21032	8.63e-09	2e-07	up	AC147651.3	antisense_RNA	0.437874	0.235478	0.735382	14.0729	7.60635	4.8664
ENSG00000110002	3.29398	8.69e-09	2.01e-07	up	VWA5A	protein_coding	0.659867	0.228509	0.913012	7.7525	5.92867	4.06263
ENSG00000132357	2.72197	8.71e-09	2.01e-07	up	CARD6	protein_coding	0.451132	0.841302	1.09981	5.80412	5.43511	4.5235
ENSG00000134291	-2.19941	8.84e-09	2.04e-07	down	TMEM106C	protein_coding	25.441	40.5692	26.8396	6.47358	6.10936	7.62972
ENSG00000065357	3.05313	8.86e-09	2.04e-07	up	DGKA	protein_coding	0.407353	0.353874	0.769641	3.0273	3.14717	6.55139
ENSG00000211772	3.16428	9.02e-09	2.08e-07	up	TRBC2	TR_C_gene	3.54712	6.47207	9.48539	43.2493	40.6782	90.8547
ENSG00000172575	3.65545	9.03e-09	2.08e-07	up	RASGRP1	protein_coding	0.199496	0.127047	0.0661265	1.21971	1.1441	2.59821
ENSG00000183048	-3.64857	9.05e-09	2.08e-07	down	SLC25A10	protein_coding	6.42369	10.1468	9.97294	0.189154	1.19571	0.721036
ENSG00000108798	2.5359	9.07e-09	2.08e-07	up	ABI3	protein_coding	1.77246	2.31288	2.6539	15.2153	15.2713	8.57741
ENSG00000259409	3.05929	9.11e-09	2.09e-07	up	BMF-AS1	antisense_RNA	2.91618	7.28117	6.9965	61.5683	50.1091	31.1074
ENSG00000099834	-3.73754	9.37e-09	2.15e-07	down	CDHR5	protein_coding	65.0254	69.4004	38.2215	1.05606	7.08685	4.79341
ENSG00000143369	2.65642	9.49e-09	2.17e-07	up	ECM1	protein_coding	1.90527	1.05022	2.17986	13.8145	8.16886	10.4881
ENSG00000130304	2.28434	9.49e-09	2.17e-07	up	SLC27A1	protein_coding	1.46675	1.70068	1.24632	9.11281	6.99174	5.38382
ENSG00000089220	-2.76917	9.68e-09	2.21e-07	down	PEBP1	protein_coding	497.176	1118.2	558.176	77.2556	142.073	99.4881
ENSG00000146112	1.93697	9.76e-09	2.23e-07	up	PPP1R18	protein_coding	7.50277	7.09272	6.03431	29.7933	24.7847	24.4137
ENSG00000138162	-2.48714	9.81e-09	2.24e-07	down	TACC2	protein_coding	2.65662	1.57117	1.61535	0.269671	0.423824	0.34806
ENSG00000147573	-4.33823	9.86e-09	2.25e-07	down	TRIM55	protein_coding	13.1733	3.99468	11.8863	0.58331	0.0820313	0.77575
ENSG00000099953	4.47059	9.88e-09	2.25e-07	up	MMP11	protein_coding	0.395778	1.36351	1.58382	19.5397	5.28329	49.2369
ENSG00000109944	4.02169	1.01e-08	2.3e-07	up	JHY	protein_coding	0.0820732	0.0735616	0.0287161	1.16528	0.745254	1.06891
ENSG00000188158	3.56365	1.02e-08	2.32e-07	up	NHS	protein_coding	0.0440716	0.033858	0.0330427	0.432729	0.432499	0.45372
ENSG00000111674	4.00102	1.03e-08	2.34e-07	up	ENO2	protein_coding	0.328983	0.341776	1.28709	14.0562	4.06176	13.3083
ENSG00000268758	4.57111	1.03e-08	2.34e-07	up	ADGRE4P	transcribed_unprocessed_pseudogene	0.154212	0.0777481	0.28327	7.94939	1.15677	3.28044
ENSG00000100162	-3.42178	1.03e-08	2.33e-07	down	CENPM	protein_coding	3.96056	3.6305	8.04986	0.52282	0.653879	0.281356
ENSG00000172403	3.01821	1.04e-08	2.36e-07	up	SYNPO2	protein_coding	0.447034	0.686869	0.220251	3.06016	2.92826	4.95474
ENSG00000214855	-4.72013	1.06e-08	2.4e-07	down	APOC1P1	transcribed_unprocessed_pseudogene	51.4594	321.788	23.7119	3.898	4.58055	6.57757
ENSG00000112183	-3.00564	1.09e-08	2.46e-07	down	RBM24	protein_coding	2.58373	1.47444	2.1462	0.269911	0.29354	0.20981
ENSG00000153563	3.18865	1.12e-08	2.52e-07	up	CD8A	protein_coding	0.45802	1.11314	0.628687	5.06482	4.50673	10.3703
ENSG00000198551	2.91218	1.12e-08	2.52e-07	up	ZNF627	protein_coding	3.41246	3.55333	3.16049	39.9164	24.2502	12.0549
ENSG00000249437	2.93025	1.13e-08	2.55e-07	up	NAIP	protein_coding	0.0874827	0.13571	0.141271	1.12699	0.951123	0.689461
ENSG00000104951	4.8655	1.16e-08	2.6e-07	up	IL4I1	protein_coding	0.349684	0.302226	1.38953	39.8959	3.62886	16.1784
ENSG00000156886	4.35192	1.17e-08	2.64e-07	up	ITGAD	protein_coding	0.624062	0.136584	0.121869	10.832	2.78465	4.54899
ENSG00000103066	2.59514	1.18e-08	2.66e-07	up	PLA2G15	protein_coding	3.05458	5.53344	3.46214	31.2635	25.5682	15.913
ENSG00000196196	-4.56471	1.19e-08	2.66e-07	down	HRCT1	protein_coding	2.89762	16.1263	9.61958	0.130467	0.425665	0.643597
ENSG00000246100	4.52092	1.22e-08	2.74e-07	up	LINC00900	lincRNA	0	0.108351	0.112792	2.30151	1.38937	1.28287
ENSG00000166582	-3.24489	1.22e-08	2.74e-07	down	CENPV	protein_coding	9.02464	26.9259	37.8208	2.06572	3.10658	2.60547
ENSG00000137965	2.61667	1.24e-08	2.78e-07	up	IFI44	protein_coding	3.58094	1.73148	1.94531	17.363	12.1781	15.1095
ENSG00000108691	3.35769	1.26e-08	2.82e-07	up	CCL2	protein_coding	2.6432	6.97724	2.84211	65.997	21.6596	39.8264
ENSG00000166250	3.66944	1.27e-08	2.85e-07	up	CLMP	protein_coding	0.163277	0.168858	0.316401	1.09426	4.25445	2.92257
ENSG00000226791	5.97937	1.29e-08	2.89e-07	up	AC109826.1	lincRNA	0	0.0409648	0.0639653	2.44819	2.71865	1.29633
ENSG00000198851	3.19913	1.29e-08	2.89e-07	up	CD3E	protein_coding	0.585248	1.69471	1.1341	7.27796	7.9625	15.9675
ENSG00000123610	4.62959	1.31e-08	2.92e-07	up	TNFAIP6	protein_coding	0.0810856	0.218029	0.127667	2.55108	5.82627	1.90089
ENSG00000179241	2.80702	1.31e-08	2.92e-07	up	LDLRAD3	protein_coding	0.44777	0.37625	0.220313	2.35695	2.91685	2.02895
ENSG00000237649	-2.54612	1.31e-08	2.91e-07	down	KIFC1	protein_coding	5.68403	5.24894	7.09119	0.815172	1.4507	0.814226
ENSG00000186047	5.32474	1.32e-08	2.94e-07	up	DLEU7	protein_coding	0.0175102	0.0235413	0.0367591	1.18655	1.16138	0.77537
ENSG00000106351	-2.99312	1.32e-08	2.94e-07	down	AGFG2	protein_coding	13.9417	26.568	34.0148	1.65167	3.73709	3.96734
ENSG00000167703	3.36509	1.33e-08	2.95e-07	up	SLC43A2	protein_coding	0.422515	0.251563	0.918665	5.8606	7.48731	3.09728
ENSG00000154274	-2.98546	1.33e-08	2.95e-07	down	C4orf19	protein_coding	9.79901	7.36387	5.62793	0.514566	0.894164	1.46483
ENSG00000198937	-2.66911	1.34e-08	2.97e-07	down	CCDC167	protein_coding	34.5424	57.7025	84.89	8.50983	10.6158	8.71016
ENSG00000125967	-2.45073	1.38e-08	3.05e-07	down	NECAB3	protein_coding	10.5123	7.47289	15.5531	1.79835	2.08384	2.25304
ENSG00000266964	-4.97515	1.38e-08	3.06e-07	down	FXYD1	protein_coding	5.84995	2.4131	2.65154	0.0321763	0.0262449	0.288595
ENSG00000128309	-2.80834	1.39e-08	3.07e-07	down	MPST	protein_coding	35.342	24.6997	69.1438	4.73955	6.64747	7.05482
ENSG00000186407	3.63409	1.4e-08	3.09e-07	up	CD300E	protein_coding	0.204746	0.068817	0.197002	2.79137	1.91305	1.2444
ENSG00000283828	-3.51058	1.4e-08	3.09e-07	down	AL137002.2	antisense_RNA	2.86046	4.99943	2.64219	0.166144	0.496894	0.248362
ENSG00000125384	3.85357	1.41e-08	3.11e-07	up	PTGER2	protein_coding	0.155319	0.278422	0.16303	4.66103	1.65563	2.20266
ENSG00000103485	-2.43879	1.42e-08	3.13e-07	down	QPRT	protein_coding	40.4106	20.2997	38.5424	5.12176	5.98189	7.20356
ENSG00000163520	3.47656	1.43e-08	3.15e-07	up	FBLN2	protein_coding	1.92903	1.1447	0.600459	8.03622	23.5616	9.32166
ENSG00000143344	2.48188	1.44e-08	3.17e-07	up	RGL1	protein_coding	1.78596	2.02797	0.949985	9.84771	9.07095	7.65909
ENSG00000166068	2.26893	1.45e-08	3.18e-07	up	SPRED1	protein_coding	0.821527	1.16701	1.22026	6.36972	4.85282	4.23268
ENSG00000048471	2.70364	1.46e-08	3.21e-07	up	SNX29	protein_coding	0.91793	0.929385	0.356854	4.95312	4.69326	4.69837
ENSG00000136048	3.28872	1.47e-08	3.23e-07	up	DRAM1	protein_coding	1.56214	4.69457	1.7683	38.4283	24.1734	15.6777
ENSG00000160972	-2.65011	1.49e-08	3.27e-07	down	PPP1R16A	protein_coding	13.7754	18.7427	35.1368	3.60566	3.95866	3.21345
ENSG00000260314	2.47125	1.5e-08	3.27e-07	up	MRC1	protein_coding	2.54935	2.4671	1.40906	15.3558	10.7552	9.50628
ENSG00000173918	2.64669	1.54e-08	3.37e-07	up	C1QTNF1	protein_coding	1.00233	0.726978	1.82732	6.95808	7.70607	7.66075
ENSG00000159352	-1.88224	1.54e-08	3.37e-07	down	PSMD4	protein_coding	92.7582	92.5214	102.003	29.2354	26.9187	21.778
ENSG00000164542	-3.54194	1.57e-08	3.41e-07	down	KIAA0895	protein_coding	1.29404	1.88048	0.93882	0.046055	0.187826	0.115661
ENSG00000137825	-4.78262	1.57e-08	3.43e-07	down	ITPKA	protein_coding	1.65245	3.45585	17.5698	0.236985	0.241624	0.345404
ENSG00000130475	3.64411	1.58e-08	3.45e-07	up	FCHO1	protein_coding	0.168644	0.0604616	0.354034	2.91682	1.61568	2.84067
ENSG00000214193	2.69492	1.59e-08	3.46e-07	up	SH3D21	protein_coding	1.41656	1.40431	2.47816	15.8184	10.9591	7.566
ENSG00000274225	-4.55952	1.6e-08	3.48e-07	down	AP001065.1	lincRNA	17.9924	26.1943	3.23457	0.673605	0.392451	0.949406
ENSG00000274895	-3.7421	1.62e-08	3.52e-07	down	AC011700.1	antisense_RNA	2.72932	1.3105	2.09746	0.0707708	0.173174	0.211585
ENSG00000147383	-2.09326	1.63e-08	3.53e-07	down	NSDHL	protein_coding	23.7338	30.8307	23.2963	4.96766	6.88826	6.37705
ENSG00000278828	-4.27032	1.64e-08	3.56e-07	down	HIST1H3H	protein_coding	11.1784	7.58393	1.84693	0.250492	0.408631	0.404406
ENSG00000121316	3.44467	1.66e-08	3.59e-07	up	PLBD1	protein_coding	2.9744	1.39355	6.66989	53.159	41.2957	25.8841
ENSG00000112312	-3.09067	1.66e-08	3.6e-07	down	GMNN	protein_coding	29.7333	9.59391	27.5187	2.42781	3.5318	1.88571
ENSG00000164136	2.97589	1.67e-08	3.6e-07	up	IL15	protein_coding	0.146604	0.1971	0.0769415	1.18266	1.04182	1.05368
ENSG00000177854	-2.39727	1.68e-08	3.64e-07	down	TMEM187	protein_coding	11.8784	13.9568	7.89304	2.41573	2.02296	1.96449
ENSG00000163032	-3.89504	1.69e-08	3.65e-07	down	VSNL1	protein_coding	2.77246	8.95924	10.7639	0.161679	0.606625	0.739565
ENSG00000126953	-2.55483	1.7e-08	3.66e-07	down	TIMM8A	protein_coding	11.3716	9.4939	5.54638	1.27291	1.65352	1.56454
ENSG00000279095	-3.25951	1.7e-08	3.67e-07	down	AC243964.3	TEC	9.46999	5.8142	21.8684	1.28344	1.14654	1.45262
ENSG00000142677	-3.68795	1.73e-08	3.72e-07	down	IL22RA1	protein_coding	5.42246	5.26	6.72436	0.0885942	0.560035	0.695289
ENSG00000222009	3.03987	1.74e-08	3.74e-07	up	BTBD19	protein_coding	1.05483	1.88272	0.515421	11.3204	8.18528	8.76386
ENSG00000023902	2.86238	1.74e-08	3.74e-07	up	PLEKHO1	protein_coding	1.33592	1.90095	3.16275	22.8818	11.0335	12.6322
ENSG00000145423	8.24158	1.75e-08	3.75e-07	up	SFRP2	protein_coding	0.0315045	0.0423559	0	0.487966	2.51246	18.5734
ENSG00000064547	3.21645	1.76e-08	3.78e-07	up	LPAR2	protein_coding	0.322234	0.490987	1.14999	7.54889	5.66541	5.07339
ENSG00000179604	-2.22716	1.81e-08	3.89e-07	down	CDC42EP4	protein_coding	11.7883	12.5139	9.8371	1.70803	2.61471	2.964
ENSG00000100867	-4.99196	1.82e-08	3.9e-07	down	DHRS2	protein_coding	12.6831	6.60653	8.07485	0.492099	0.361246	0.0073562
ENSG00000175567	3.35237	1.84e-08	3.93e-07	up	UCP2	protein_coding	3.46092	4.22758	8.05434	94.154	41.0846	25.5852
ENSG00000111252	2.01706	1.85e-08	3.95e-07	up	SH2B3	protein_coding	6.55719	5.36215	5.00242	27.103	19.1978	22.206
ENSG00000043355	-8.99425	1.87e-08	3.99e-07	down	ZIC2	protein_coding	0.0967026	5.74648	3.41053	0	0	0.0167926
ENSG00000101680	4.82552	1.88e-08	4.01e-07	up	LAMA1	protein_coding	0.0121	0.00542258	0.00846718	0.222554	0.359872	0.171597
ENSG00000159212	6.62175	1.9e-08	4.05e-07	up	CLIC6	protein_coding	0.0165847	0	0.0174082	0.947235	1.29643	1.35359
ENSG00000238057	3.92242	1.92e-08	4.1e-07	up	ZEB2-AS1	antisense_RNA	0.143162	0.160393	0.0500899	2.26359	1.37532	1.65735
ENSG00000105963	3.67251	2e-08	4.25e-07	up	ADAP1	protein_coding	0.0885262	0.0680104	0.106196	0.905946	1.68759	0.779617
ENSG00000197903	-3.12965	2.01e-08	4.27e-07	down	HIST1H2BK	protein_coding	233.889	274.692	70.5465	26.0248	20.166	19.9867
ENSG00000143079	2.22729	2.02e-08	4.28e-07	up	CTTNBP2NL	protein_coding	1.05485	1.16244	0.707895	5.13919	4.08259	4.45929
ENSG00000156463	-3.03522	2.02e-08	4.28e-07	down	SH3RF2	protein_coding	2.3192	2.45158	3.72586	0.162813	0.524208	0.345859
ENSG00000099937	-3.13176	2.02e-08	4.28e-07	down	SERPIND1	protein_coding	359.027	435.291	289.18	14.9043	46.37	62.3327
ENSG00000133216	3.94828	2.04e-08	4.32e-07	up	EPHB2	protein_coding	0.117641	0.0206297	0.171801	2.29249	1.70835	0.834906
ENSG00000143153	-2.06257	2.05e-08	4.35e-07	down	ATP1B1	protein_coding	100.694	65.9306	87.2045	19.5623	23.6185	17.5833
ENSG00000156804	2.7321	2.07e-08	4.37e-07	up	FBXO32	protein_coding	0.354929	0.442265	0.69967	2.17047	4.08756	3.69053
ENSG00000091106	3.4305	2.08e-08	4.4e-07	up	NLRC4	protein_coding	0.441619	0.189994	0.704589	7.26764	4.35179	2.8988
ENSG00000104081	2.91866	2.12e-08	4.47e-07	up	BMF	protein_coding	1.42208	4.39263	3.18275	28.9777	23.1163	15.8679
ENSG00000261644	3.23898	2.15e-08	4.54e-07	up	AC007728.2	antisense_RNA	0.206567	0.151482	0.137979	1.85424	1.30484	1.54897
ENSG00000116661	-2.99269	2.19e-08	4.61e-07	down	FBXO2	protein_coding	4.27281	7.20585	4.09153	0.326548	0.873042	0.748489
ENSG00000204444	-3.44113	2.19e-08	4.61e-07	down	APOM	protein_coding	82.5281	124.123	196.041	4.03189	14.6162	18.4162
ENSG00000216588	-4.94858	2.19e-08	4.62e-07	down	IGSF23	protein_coding	23.4302	87.345	24.4438	0.138021	3.15219	1.07288
ENSG00000065320	-3.46913	2.23e-08	4.69e-07	down	NTN1	protein_coding	3.42	2.46754	1.52645	0.0873797	0.205897	0.374446
ENSG00000115884	-4.0233	2.26e-08	4.74e-07	down	SDC1	protein_coding	246.096	387.075	136.728	3.03394	18.813	25.4957
ENSG00000124225	3.32592	2.27e-08	4.76e-07	up	PMEPA1	protein_coding	0.524077	0.413563	1.01648	2.76826	8.4471	8.41813
ENSG00000148357	-5.4151	2.27e-08	4.76e-07	down	HMCN2	protein_coding	3.10921	9.70015	0.333288	0.0426068	0.0496466	0.215641
ENSG00000106829	3.25601	2.28e-08	4.78e-07	up	TLE4	protein_coding	0.36751	0.178715	0.0820759	2.06648	2.03747	1.92135
ENSG00000203805	7.87916	2.29e-08	4.78e-07	up	PLPP4	protein_coding	0	0	0.0376446	1.18041	2.86012	6.13442
ENSG00000103888	4.98945	2.35e-08	4.92e-07	up	CEMIP	protein_coding	0.646807	0.169401	0.0440858	16.6293	2.30154	8.48229
ENSG00000041982	3.56821	2.38e-08	4.98e-07	up	TNC	protein_coding	0.810511	0.741342	0.571818	16.4126	5.91716	2.86108
ENSG00000101003	-2.19867	2.4e-08	5.01e-07	down	GINS1	protein_coding	4.68955	5.05655	3.70005	0.914036	0.907075	1.10675
ENSG00000063241	-2.74438	2.41e-08	5.02e-07	down	ISOC2	protein_coding	15.2055	32.8219	45.3662	3.95055	5.2176	4.76645
ENSG00000026297	2.92836	2.42e-08	5.05e-07	up	RNASET2	protein_coding	1.5663	1.92562	4.24643	27.1303	14.0671	17.7303
ENSG00000186204	-4.03945	2.49e-08	5.18e-07	down	CYP4F12	protein_coding	42.3391	33.1498	9.89537	0.428509	2.15378	2.60726
ENSG00000134853	3.80561	2.5e-08	5.2e-07	up	PDGFRA	protein_coding	0.881452	0.468717	0.117378	3.91621	8.45577	8.1616
ENSG00000164124	3.74024	2.51e-08	5.22e-07	up	TMEM144	protein_coding	0.13852	0.0744928	0.436193	4.08317	2.73984	1.90029
ENSG00000105251	-5.35073	2.51e-08	5.22e-07	down	SHD	protein_coding	2.32293	16.3194	2.55778	0.0881844	0.0359642	0.395471
ENSG00000203999	-3.02361	2.56e-08	5.31e-07	down	LINC01270	lincRNA	5.7985	2.94125	2.54157	0.411225	0.586984	0.387277
ENSG00000130005	-2.97931	2.56e-08	5.31e-07	down	GAMT	protein_coding	114.128	88.2519	77.8496	4.64207	14.8298	16.0528
ENSG00000162976	2.15503	2.58e-08	5.35e-07	up	PQLC3	protein_coding	4.13649	4.6533	4.16465	24.7614	17.5973	15.319
ENSG00000137267	-2.89689	2.61e-08	5.4e-07	down	TUBB2A	protein_coding	14.6049	49.7365	35.2903	4.30608	4.30255	4.76337
ENSG00000135828	3.08833	2.62e-08	5.43e-07	up	RNASEL	protein_coding	0.282198	0.590175	0.15359	2.94428	2.82242	2.87673
ENSG00000138031	2.48582	2.65e-08	5.47e-07	up	ADCY3	protein_coding	2.48333	3.3671	1.6749	18.6488	12.1905	11.2763
ENSG00000009694	-4.37614	2.66e-08	5.5e-07	down	TENM1	protein_coding	1.68283	1.7152	0.656532	0.00961098	0.0470357	0.137924
ENSG00000136542	5.35306	2.67e-08	5.52e-07	up	GALNT5	protein_coding	0.0281683	0.0126235	0	0.572633	0.674661	0.448385
ENSG00000105697	2.97541	2.7e-08	5.57e-07	up	HAMP	protein_coding	1.82906	0.657656	2.18776	9.5531	11.6881	15.6594
ENSG00000122224	3.85069	2.74e-08	5.64e-07	up	LY9	protein_coding	0.0280838	0.0471963	0.110543	1.02629	0.47676	1.18872
ENSG00000181513	-2.40124	2.78e-08	5.71e-07	down	ACBD4	protein_coding	20.0901	28.6055	14.6101	3.0198	4.65852	4.29829
ENSG00000163235	2.80975	2.82e-08	5.79e-07	up	TGFA	protein_coding	0.154787	0.225443	0.284325	1.74814	1.42589	1.47834
ENSG00000167083	3.1982	2.83e-08	5.8e-07	up	GNGT2	protein_coding	0.454829	0.40766	0.437627	4.73318	4.78841	2.43527
ENSG00000141505	-2.87241	2.83e-08	5.8e-07	down	ASGR1	protein_coding	77.9034	116.953	130.859	6.86185	21.8887	15.72
ENSG00000101134	3.59007	2.85e-08	5.84e-07	up	DOK5	protein_coding	0.196673	0.198311	0.0774143	1.61831	2.27115	1.75032
ENSG00000088386	-4.2206	2.85e-08	5.84e-07	down	SLC15A1	protein_coding	4.48975	11.1895	8.91239	0.118266	0.204988	0.994455
ENSG00000129474	-2.70306	2.85e-08	5.84e-07	down	AJUBA	protein_coding	8.22297	8.55057	11.542	0.860285	1.20895	2.27763
ENSG00000198721	-2.40413	2.88e-08	5.89e-07	down	ECI2	protein_coding	44.9895	58.9256	48.8962	5.63009	11.0942	12.1388
ENSG00000160113	-2.87726	2.88e-08	5.89e-07	down	NR2F6	protein_coding	20.43	48.9193	36.6362	2.70952	6.57346	5.13046
ENSG00000173846	2.90688	2.89e-08	5.9e-07	up	PLK3	protein_coding	1.15926	3.29029	1.46791	19.4162	12.5824	12.2383
ENSG00000257715	2.66643	2.93e-08	5.98e-07	up	AC007298.1	antisense_RNA	6.34316	3.5424	3.4827	36.6539	21.4982	27.0291
ENSG00000224557	7.68401	2.94e-08	6e-07	up	HLA-DPB2	transcribed_unprocessed_pseudogene	0	0	0	2.01408	1.86395	1.21589
ENSG00000148702	-3.67025	2.98e-08	6.08e-07	down	HABP2	protein_coding	94.9141	197.905	88.8775	2.64358	10.9333	16.3999
ENSG00000093009	-3.08415	3e-08	6.11e-07	down	CDC45	protein_coding	7.153	3.96163	5.26515	0.3484	1.0479	0.52732
ENSG00000265933	-21.6591	3.04e-08	6.18e-07	down	LINC00668	lincRNA	0	1.18506	0	0	0	0
ENSG00000267519	2.79531	3.05e-08	6.2e-07	up	AC020916.1	lincRNA	1.98475	4.12385	3.56053	31.1954	13.5915	22.2146
ENSG00000128228	-2.35233	3.06e-08	6.21e-07	down	SDF2L1	protein_coding	41.9985	35.163	70.1304	10.15	9.75078	8.95201
ENSG00000118971	3.03857	3.09e-08	6.27e-07	up	CCND2	protein_coding	0.57246	0.937996	0.319219	3.91381	3.65847	7.40905
ENSG00000125798	-3.70328	3.09e-08	6.26e-07	down	FOXA2	protein_coding	19.2568	29.4936	14.0432	0.357117	2.44679	2.00724
ENSG00000135439	2.19493	3.11e-08	6.3e-07	up	AGAP2	protein_coding	0.799262	0.729166	0.529335	2.82778	3.26817	3.32113
ENSG00000013523	1.95407	3.15e-08	6.38e-07	up	ANGEL1	protein_coding	2.76469	2.34826	2.47243	11.4784	9.61462	8.31065
ENSG00000072818	2.86782	3.15e-08	6.38e-07	up	ACAP1	protein_coding	0.862648	0.463911	0.570452	3.45725	3.14007	7.2803
ENSG00000160271	1.95361	3.18e-08	6.42e-07	up	RALGDS	protein_coding	3.64421	4.88813	3.52548	17.0942	13.9497	15.6383
ENSG00000106927	-4.02328	3.21e-08	6.47e-07	down	AMBP	protein_coding	2512.22	3409.24	3363.43	28.0557	203.379	339.574
ENSG00000101057	-3.18983	3.29e-08	6.63e-07	down	MYBL2	protein_coding	6.43168	20.5792	25.7942	1.62907	2.51191	1.64128
ENSG00000169562	-4.4992	3.31e-08	6.66e-07	down	GJB1	protein_coding	172.689	480.975	125.883	1.4973	14.09	18.876
ENSG00000176834	-1.92759	3.34e-08	6.73e-07	down	VSIG10	protein_coding	5.74237	6.63799	5.45612	1.34334	1.65869	1.68414
ENSG00000283526	-5.22065	3.36e-08	6.76e-07	down	PRRT1B	protein_coding	2.87882	7.67519	1.74135	0	0.192636	0.127096
ENSG00000008394	-3.03735	3.36e-08	6.75e-07	down	MGST1	protein_coding	99.2093	65.1982	66.3195	3.50673	12.6777	11.9161
ENSG00000229512	4.23331	3.43e-08	6.89e-07	up	AC068580.1	sense_intronic	1.77825	0	1.0666	20.4113	17.6516	18.0867
ENSG00000106538	-3.31392	3.43e-08	6.89e-07	down	RARRES2	protein_coding	457.751	1061.3	665.764	29.1631	126.224	64.2927
ENSG00000141738	-2.87965	3.43e-08	6.89e-07	down	GRB7	protein_coding	3.82643	5.07262	4.65157	0.275659	0.801006	0.757183
ENSG00000148680	5.29293	3.44e-08	6.9e-07	up	HTR7	protein_coding	0.0204462	0	0.0643841	1.34592	1.06552	1.10066
ENSG00000151632	-3.97138	3.53e-08	7.07e-07	down	AKR1C2	protein_coding	17.3196	10.6169	64.4811	0.911206	2.00282	2.97661
ENSG00000111057	-3.337	3.54e-08	7.07e-07	down	KRT18	protein_coding	95.3692	80.3436	242.368	6.50914	13.9956	20.8654
ENSG00000174175	3.21376	3.64e-08	7.27e-07	up	SELP	protein_coding	0.678692	0.369916	0.211791	3.62241	5.40237	2.7075
ENSG00000163501	-3.9857	3.69e-08	7.36e-07	down	IHH	protein_coding	1.23414	4.55224	4.48413	0.122534	0.299838	0.219806
ENSG00000196526	2.33152	3.73e-08	7.45e-07	up	AFAP1	protein_coding	0.771829	0.420216	0.482073	2.53172	2.77015	3.14581
ENSG00000147955	-2.91072	3.73e-08	7.45e-07	down	SIGMAR1	protein_coding	82.1495	196.63	64.2275	11.7114	18.8058	15.0855
ENSG00000068078	-2.28999	3.76e-08	7.48e-07	down	FGFR3	protein_coding	8.58153	7.40669	13.3724	1.75633	1.91358	2.33418
ENSG00000196154	3.5629	3.82e-08	7.6e-07	up	S100A4	protein_coding	1.99858	5.28998	12.1935	105.019	52.6682	72.6109
ENSG00000188549	2.48722	3.84e-08	7.64e-07	up	C15orf52	protein_coding	0.912095	0.504255	0.429479	3.77111	3.25767	3.34537
ENSG00000160688	-2.06575	3.84e-08	7.64e-07	down	FLAD1	protein_coding	28.2096	17.4961	19.5618	5.47398	5.32015	4.79907
ENSG00000106003	2.71372	3.85e-08	7.64e-07	up	LFNG	protein_coding	1.17995	0.629514	0.57012	6.3821	3.88942	5.39897
ENSG00000138030	-4.08908	3.85e-08	7.65e-07	down	KHK	protein_coding	75.6908	331.527	107.667	2.71379	17.3778	10.154
ENSG00000226015	-3.43282	3.87e-08	7.68e-07	down	CCT8P1	processed_pseudogene	5.177	9.45336	16.8699	0.448799	1.25073	1.20761
ENSG00000104783	5.01894	3.88e-08	7.68e-07	up	KCNN4	protein_coding	0.058392	0.0523363	0.388178	9.57178	1.15265	5.61073
ENSG00000188582	-3.32189	3.94e-08	7.8e-07	down	PAQR9	protein_coding	1.71982	4.04633	3.09464	0.148649	0.254618	0.479972
ENSG00000124406	2.22374	4.03e-08	7.96e-07	up	ATP8A1	protein_coding	0.405859	0.45343	0.282007	1.90358	1.77384	1.64284
ENSG00000185689	-2.53566	4.03e-08	7.96e-07	down	C6orf201	protein_coding	34.3135	44.006	32.6159	3.41693	7.24938	8.45725
ENSG00000204228	-2.49341	4.03e-08	7.96e-07	down	HSD17B8	protein_coding	25.257	42.0413	20.9448	4.18084	6.3886	5.07893
ENSG00000188706	-2.69049	4.04e-08	7.97e-07	down	ZDHHC9	protein_coding	24.4322	40.6779	15.2898	3.04953	5.13864	4.26178
ENSG00000005189	-2.25266	4.06e-08	8.01e-07	down	REXO5	protein_coding	2.3808	2.90796	2.76034	0.557353	0.589764	0.540432
ENSG00000254838	3.38325	4.07e-08	8.01e-07	up	GVINP1	transcribed_unprocessed_pseudogene	0.106215	0.122399	0.0398172	1.13837	0.593057	1.04738
ENSG00000110880	2.05354	4.09e-08	8.04e-07	up	CORO1C	protein_coding	6.17434	9.32877	8.35315	39.6763	31.2789	28.0555
ENSG00000276600	3.39543	4.13e-08	8.13e-07	up	RAB7B	protein_coding	0.521029	0.256847	1.07557	9.76818	4.14145	5.70009
ENSG00000102349	3.33247	4.14e-08	8.14e-07	up	KLF8	protein_coding	0.106435	0.0572382	0.0372398	0.556385	0.700339	0.782431
ENSG00000090661	-2.35762	4.14e-08	8.14e-07	down	CERS4	protein_coding	11.8445	20.3983	20.9914	2.53444	3.84805	3.99861
ENSG00000100100	3.25201	4.15e-08	8.14e-07	up	PIK3IP1	protein_coding	1.74975	1.42503	5.81008	31.2057	31.0592	23.4166
ENSG00000169756	2.12628	4.24e-08	8.31e-07	up	LIMS1	protein_coding	2.4302	3.30048	3.89978	17.1138	12.4174	12.51
ENSG00000231381	-4.9093	4.25e-08	8.32e-07	down	RNF2P1	processed_pseudogene	5.89465	2.3008	3.39304	0.061358	0.0500472	0.275165
ENSG00000150995	2.22759	4.44e-08	8.68e-07	up	ITPR1	protein_coding	0.635455	0.473886	0.750381	3.20551	2.23437	3.28457
ENSG00000007001	-6.05905	4.47e-08	8.74e-07	down	UPP2	protein_coding	46.1131	10.129	1.4089	0.0628728	0.068377	0.733092
ENSG00000164283	-3.94774	4.52e-08	8.84e-07	down	ESM1	protein_coding	3.08802	15.3931	2.91721	0.505891	0.487658	0.391868
ENSG00000172482	-4.42136	4.55e-08	8.88e-07	down	AGXT	protein_coding	795.354	615.421	202.973	3.18266	41.0253	31.1013
ENSG00000174669	-3.26669	4.58e-08	8.93e-07	down	SLC29A2	protein_coding	10.8029	5.69562	24.2102	1.02527	1.4867	1.71655
ENSG00000035681	2.17083	4.59e-08	8.94e-07	up	NSMAF	protein_coding	2.45061	1.50775	2.47419	11.2685	9.30602	8.42993
ENSG00000143476	-2.42491	4.64e-08	9.04e-07	down	DTL	protein_coding	5.52141	4.69202	2.82943	0.705942	0.884276	0.836691
ENSG00000173898	-3.67802	4.71e-08	9.17e-07	down	SPTBN2	protein_coding	11.8688	2.96718	4.06689	0.24417	0.392786	0.8395
ENSG00000143217	4.45287	4.76e-08	9.26e-07	up	NECTIN4	protein_coding	0.0365603	0.0737297	0.17269	3.5923	0.837169	1.79353
ENSG00000143575	-1.96334	4.76e-08	9.25e-07	down	HAX1	protein_coding	98.3279	74.8445	63.6721	21.9129	19.8438	18.9835
ENSG00000101856	-3.78805	4.87e-08	9.45e-07	down	PGRMC1	protein_coding	870.186	579.552	101.021	24.0911	42.4874	45.6775
ENSG00000237798	4.20489	4.99e-08	9.68e-07	up	AC010894.4	antisense_RNA	0.280162	0.753323	0.441109	10.7128	5.64099	10.095
ENSG00000138207	-4.10207	4.99e-08	9.68e-07	down	RBP4	protein_coding	3914.72	6978.45	1975.2	43.3673	328.298	377.653
ENSG00000213930	-1.92346	5.01e-08	9.7e-07	down	GALT	protein_coding	15.8191	15.0378	13.4788	3.36084	3.65888	4.66664
ENSG00000197785	-2.10165	5.09e-08	9.86e-07	down	ATAD3A	protein_coding	11.6186	13.8818	18.6545	3.67508	3.60702	3.00647
ENSG00000075702	-2.28495	5.1e-08	9.87e-07	down	WDR62	protein_coding	1.54558	1.15343	1.77355	0.272612	0.315438	0.329804
ENSG00000099331	2.34782	5.13e-08	9.91e-07	up	MYO9B	protein_coding	9.88443	6.93866	4.87013	46.4164	34.2472	29.7752
ENSG00000236213	3.83451	5.2e-08	1e-06	up	AC006369.1	antisense_RNA	0.584098	1.41351	0.245239	7.803	10.7921	12.3744
ENSG00000067225	3.31867	5.24e-08	1.01e-06	up	PKM	protein_coding	3.36854	4.78988	14.7625	103.488	58.7039	66.5237
ENSG00000244486	2.53985	5.28e-08	1.02e-06	up	SCARF2	protein_coding	1.26463	1.33957	0.603372	5.49045	6.09719	7.02071
ENSG00000160957	-2.90925	5.31e-08	1.02e-06	down	RECQL4	protein_coding	7.99458	4.44965	15.1967	1.09723	1.20522	1.37778
ENSG00000005884	2.11118	5.35e-08	1.03e-06	up	ITGA3	protein_coding	0.659634	0.825373	0.521002	3.05369	2.61969	2.97708
ENSG00000128591	3.76403	5.4e-08	1.04e-06	up	FLNC	protein_coding	0.0482888	0.0463724	0.1593	0.841425	1.89009	0.742709
ENSG00000161921	2.7304	5.54e-08	1.07e-06	up	CXCL16	protein_coding	17.3905	11.0587	19.9374	167.062	92.8275	61.3128
ENSG00000128016	2.07162	5.56e-08	1.07e-06	up	ZFP36	protein_coding	54.8764	47.915	31.6922	184.281	170.58	210.443
ENSG00000155962	2.50433	5.61e-08	1.08e-06	up	CLIC2	protein_coding	1.44264	2.57595	1.23034	11.9143	9.61118	8.1418
ENSG00000092964	2.39292	5.8e-08	1.11e-06	up	DPYSL2	protein_coding	2.75173	3.75844	1.58215	15.4569	14.1575	12.8515
ENSG00000139974	2.70996	5.82e-08	1.12e-06	up	SLC38A6	protein_coding	0.982583	1.50496	1.68413	12.7026	9.65385	4.92443
ENSG00000163154	2.93344	5.94e-08	1.14e-06	up	TNFAIP8L2	protein_coding	1.30425	2.04574	2.79506	23.4629	13.6024	9.86157
ENSG00000255277	-4.77232	5.95e-08	1.14e-06	down	ABCC6P2	transcribed_unprocessed_pseudogene	3.68529	13.1858	6.05197	0	0.563205	0.258047
ENSG00000101945	-2.7856	5.96e-08	1.14e-06	down	SUV39H1	protein_coding	8.11618	17.7347	6.36443	1.63761	1.71094	1.32027
ENSG00000104903	2.7507	6.08e-08	1.16e-06	up	LYL1	protein_coding	0.492597	1.35213	1.03411	7.86815	6.22325	5.18588
ENSG00000064886	4.75941	6.18e-08	1.18e-06	up	CHI3L2	protein_coding	0.0388571	0.052241	0.0203932	1.03443	1.07385	0.843451
ENSG00000152315	3.75157	6.2e-08	1.18e-06	up	KCNK13	protein_coding	0.0761504	0.238886	0.239794	3.66129	2.22474	1.49868
ENSG00000165434	2.91397	6.26e-08	1.19e-06	up	PGM2L1	protein_coding	0.108873	0.253713	0.319979	2.12896	1.30094	1.70153
ENSG00000211751	3.31643	6.29e-08	1.2e-06	up	TRBC1	TR_C_gene	3.11662	2.71791	4.68601	15.3298	26.6705	62.9702
ENSG00000169413	3.23785	6.32e-08	1.2e-06	up	RNASE6	protein_coding	4.04255	2.35245	8.80319	73.7702	36.2552	33.6853
ENSG00000051128	2.66601	6.32e-08	1.2e-06	up	HOMER3	protein_coding	0.710886	0.653929	1.45309	7.26202	5.84947	4.82416
ENSG00000117090	3.33457	6.33e-08	1.2e-06	up	SLAMF1	protein_coding	0.119966	0.100805	0.204625	1.27747	1.03014	2.01814
ENSG00000173156	-3.06787	6.38e-08	1.21e-06	down	RHOD	protein_coding	39.1188	21.2276	66.2394	2.7924	5.35446	6.94243
ENSG00000168421	3.36004	6.39e-08	1.21e-06	up	RHOH	protein_coding	0.125942	0.143272	0.203376	1.21918	0.879689	2.75898
ENSG00000182487	3.02723	6.39e-08	1.21e-06	up	NCF1B	transcribed_unprocessed_pseudogene	0.572182	0.497759	0.565262	6.71196	2.94994	3.71141
ENSG00000177380	-2.7201	6.44e-08	1.22e-06	down	PPFIA3	protein_coding	1.39923	2.54826	3.24989	0.317015	0.454467	0.318801
ENSG00000261065	-4.68503	6.49e-08	1.23e-06	down	AL592146.1	antisense_RNA	95.0164	496.049	57.9637	1.81448	12.8646	10.5158
ENSG00000027697	2.54079	6.52e-08	1.23e-06	up	IFNGR1	protein_coding	8.441	10.4111	19.2883	82.195	86.4874	53.2918
ENSG00000204516	2.35584	6.63e-08	1.25e-06	up	MICB	protein_coding	0.800786	0.645965	0.936607	4.67334	3.95638	3.6155
ENSG00000105426	3.04064	6.69e-08	1.26e-06	up	PTPRS	protein_coding	0.186857	0.190925	0.109835	0.781428	1.23345	1.98582
ENSG00000260441	2.62247	6.77e-08	1.28e-06	up	AC020978.3	antisense_RNA	5.22589	8.95801	9.7365	64.2481	50.9603	31.8754
ENSG00000231964	7.55428	6.79e-08	1.28e-06	up	AL731567.1	antisense_RNA	0	0	0	6.0362	3.71996	6.37645
ENSG00000111412	2.19279	6.79e-08	1.28e-06	up	C12orf49	protein_coding	1.064	1.60929	1.93893	8.26145	6.43514	6.38337
ENSG00000128965	-6.27342	6.9e-08	1.3e-06	down	CHAC1	protein_coding	57.5159	0.460028	5.2568	0.511913	0.147369	0.162051
ENSG00000170190	2.7606	6.95e-08	1.31e-06	up	SLC16A5	protein_coding	0.559554	0.362212	0.89188	5.15594	3.43639	3.77874
ENSG00000138764	1.98639	7.04e-08	1.32e-06	up	CCNG2	protein_coding	1.03682	1.3709	1.3941	5.71523	4.60078	4.73921
ENSG00000124587	-2.26535	7.07e-08	1.33e-06	down	PEX6	protein_coding	25.1202	14.734	19.9532	2.97549	4.5217	4.94039
ENSG00000148584	-3.23337	7.1e-08	1.33e-06	down	A1CF	protein_coding	34.0118	20.9992	18.8579	0.813123	3.59513	3.44394
ENSG00000122025	7.75775	7.11e-08	1.33e-06	up	FLT3	protein_coding	0	0	0	0.447018	0.425383	1.18945
ENSG00000054983	3.07716	7.16e-08	1.34e-06	up	GALC	protein_coding	1.12558	3.02654	0.915632	18.6505	14.7607	9.27612
ENSG00000119729	2.4768	7.18e-08	1.34e-06	up	RHOQ	protein_coding	3.14611	5.16142	6.99742	36.2519	28.0699	20.8663
ENSG00000138119	3.39103	7.23e-08	1.35e-06	up	MYOF	protein_coding	0.906651	1.66588	0.269639	11.9145	7.20064	10.6404
ENSG00000169246	2.26676	7.27e-08	1.36e-06	up	NPIPB3	protein_coding	1.2893	0.748092	0.797743	4.2961	4.91867	4.466
ENSG00000163564	3.67614	7.28e-08	1.36e-06	up	PYHIN1	protein_coding	0.0920051	0.0989562	0.135202	1.15785	0.944409	2.07699
ENSG00000065989	2.43394	7.36e-08	1.37e-06	up	PDE4A	protein_coding	1.03067	0.647511	0.475202	4.39191	3.40737	3.85555
ENSG00000122952	-1.98982	7.37e-08	1.37e-06	down	ZWINT	protein_coding	11.3605	10.4236	10.3139	2.71028	3.12469	2.24391
ENSG00000136830	1.91167	7.41e-08	1.38e-06	up	FAM129B	protein_coding	5.39354	6.89801	5.05164	24.7806	19.1642	21.2776
ENSG00000123643	2.97713	7.47e-08	1.39e-06	up	SLC36A1	protein_coding	1.14644	1.92356	0.587239	11.4088	11.6158	5.71761
ENSG00000139269	-3.33028	7.5e-08	1.4e-06	down	INHBE	protein_coding	44.9712	19.0975	12.1242	1.45936	2.09567	4.01897
ENSG00000136059	2.61057	7.53e-08	1.4e-06	up	VILL	protein_coding	0.16805	0.265803	0.363163	1.55025	1.56888	1.74235
ENSG00000162366	-4.91143	7.68e-08	1.43e-06	down	PDZK1IP1	protein_coding	148.023	98.6959	15.4671	0.30167	3.33938	5.06358
ENSG00000164107	4.0504	7.69e-08	1.43e-06	up	HAND2	protein_coding	0.088888	0.119504	0.149282	0.636754	2.18979	3.08711
ENSG00000264920	-2.59576	7.77e-08	1.44e-06	down	AC018521.5	processed_transcript	1.61312	2.16875	1.94406	0.419313	0.271254	0.259372
ENSG00000174992	-5.62877	7.82e-08	1.45e-06	down	ZG16	protein_coding	7.60357	19.5657	7.76654	0	0.0484173	0.656637
ENSG00000100122	3.94724	8.01e-08	1.48e-06	up	CRYBB1	protein_coding	0.348551	0.234303	0.426832	7.92922	5.59602	2.2193
ENSG00000089163	-3.48075	8.01e-08	1.48e-06	down	SIRT4	protein_coding	2.61936	6.76141	4.72898	0.253566	0.455012	0.545827
ENSG00000106683	2.63649	8.16e-08	1.51e-06	up	LIMK1	protein_coding	1.14084	1.12229	2.60916	12.8397	8.97144	8.51227
ENSG00000106560	2.36079	8.18e-08	1.51e-06	up	GIMAP2	protein_coding	2.22854	3.07822	1.5381	13.7715	10.124	11.1591
ENSG00000143375	-4.22158	8.32e-08	1.54e-06	down	CGN	protein_coding	53.5476	32.6394	8.50101	0.421512	1.45164	3.20092
ENSG00000118762	2.53095	8.71e-08	1.61e-06	up	PKD2	protein_coding	1.18766	2.66122	1.19774	10.4714	8.12734	10.4939
ENSG00000077092	2.82637	8.75e-08	1.61e-06	up	RARB	protein_coding	0.363635	0.372484	0.181757	1.77684	2.13293	2.57094
ENSG00000267909	-7.754	8.88e-08	1.64e-06	down	CCDC177	protein_coding	2.83591	2.87515	0.113863	0	0	0.0269104
ENSG00000188783	3.22243	8.92e-08	1.64e-06	up	PRELP	protein_coding	1.09164	1.54253	0.689845	8.19531	4.57365	18.2119
ENSG00000138435	7.11536	9e-08	1.66e-06	up	CHRNA1	protein_coding	0.0263716	0	0	2.74437	0.760037	0.469396
ENSG00000197355	3.16133	9.13e-08	1.68e-06	up	UAP1L1	protein_coding	1.13905	0.456157	2.37849	13.4078	11.5007	10.7211
ENSG00000276075	-3.23993	9.21e-08	1.69e-06	down	AC027682.6	antisense_RNA	6.52496	5.94575	4.03326	0.350915	0.629699	0.75538
ENSG00000137478	1.987	9.31e-08	1.71e-06	up	FCHSD2	protein_coding	2.85042	2.83683	1.91691	10.2967	9.10988	10.7246
ENSG00000162433	-2.23272	9.4e-08	1.72e-06	down	AK4	protein_coding	15.6537	14.6739	24.3848	3.78634	2.94161	4.91434
ENSG00000160606	-2.7541	9.4e-08	1.72e-06	down	TLCD1	protein_coding	5.37138	6.1711	10.8661	0.94541	1.31092	1.05994
ENSG00000010327	2.23204	9.52e-08	1.74e-06	up	STAB1	protein_coding	4.49837	3.78799	6.9493	24.1495	28.9212	18.5208
ENSG00000183019	6.40393	9.52e-08	1.74e-06	up	MCEMP1	protein_coding	0	0	0.0705095	2.14592	2.38683	1.74974
ENSG00000254607	-5.49795	9.61e-08	1.76e-06	down	AP001783.1	antisense_RNA	11.855	29.9287	5.25397	0.127514	0	0.914953
ENSG00000119900	2.66227	9.7e-08	1.77e-06	up	OGFRL1	protein_coding	0.679002	1.37882	1.41058	10.8319	5.50099	5.60686
ENSG00000262801	-5.05146	9.97e-08	1.82e-06	down	U91319.1	lincRNA	6.20021	3.33432	3.41672	0	0.305979	0.0672923
ENSG00000142227	3.08253	1e-07	1.83e-06	up	EMP3	protein_coding	3.72505	2.63313	10.037	61.7114	37.7819	39.5786
ENSG00000244405	2.64414	1.02e-07	1.86e-06	up	ETV5	protein_coding	1.3461	0.563694	1.41294	9.0896	5.60189	6.14081
ENSG00000112245	-2.70159	1.03e-07	1.88e-06	down	PTP4A1	protein_coding	202.333	206.728	73.0567	18.4695	25.6616	29.9794
ENSG00000260704	-5.40223	1.03e-07	1.88e-06	down	LINC00543	lincRNA	1.56139	5.69116	1.63892	0	0.0273971	0.180759
ENSG00000240535	3.75338	1.04e-07	1.9e-06	up	AC034238.1	processed_transcript	0.231946	0.415783	0.0649233	2.00584	2.33203	5.15556
ENSG00000216775	-4.11409	1.04e-07	1.9e-06	down	AL109918.1	transcribed_unprocessed_pseudogene	38.0859	19.4281	5.85944	0.591371	0.598788	2.46915
ENSG00000125510	3.22096	1.05e-07	1.91e-06	up	OPRL1	protein_coding	0.216457	0.169758	0.0946683	1.48425	1.80883	1.19029
ENSG00000159322	2.30679	1.06e-07	1.92e-06	up	ADPGK	protein_coding	7.23174	3.36665	4.96234	31.1164	24.0423	21.8829
ENSG00000156096	-3.2935	1.06e-07	1.92e-06	down	UGT2B4	protein_coding	240.665	252.019	279.427	6.52853	33.927	38.2829
ENSG00000257838	4.26548	1.07e-07	1.94e-06	up	AC106788.1	transcribed_unprocessed_pseudogene	0.0962302	0.0323439	0.277772	3.9591	2.83037	1.19063
ENSG00000130881	-2.05027	1.07e-07	1.94e-06	down	LRP3	protein_coding	8.87067	10.2368	12.3049	1.90963	2.75805	2.91281
ENSG00000161267	-3.42944	1.08e-07	1.95e-06	down	BDH1	protein_coding	29.4729	36.3665	16.1759	0.666362	3.33324	3.61042
ENSG00000185168	-4.56434	1.08e-07	1.96e-06	down	LINC00482	lincRNA	15.0646	1.72369	4.55719	0.282074	0.0920303	0.531293
ENSG00000142273	-4.52229	1.08e-07	1.95e-06	down	CBLC	protein_coding	7.21662	11.5011	40.7259	0.235484	0.448174	1.90089
ENSG00000131238	2.0808	1.11e-07	2.01e-06	up	PPT1	protein_coding	21.5781	33.0195	31.2866	144.491	128.028	90.7819
ENSG00000228223	2.80396	1.11e-07	2e-06	up	HCG11	lincRNA	0.202301	0.120881	0.165158	1.32734	0.922921	1.19052
ENSG00000147443	2.71616	1.11e-07	2e-06	up	DOK2	protein_coding	2.02677	2.41346	4.04207	27.0758	17.5122	11.1871
ENSG00000182472	-3.59804	1.11e-07	2e-06	down	CAPN12	protein_coding	53.7697	6.65051	21.8053	1.80742	2.44859	2.53414
ENSG00000147676	-2.95204	1.12e-07	2.01e-06	down	MAL2	protein_coding	11.9076	9.73587	21.8826	1.42733	1.12001	3.07896
ENSG00000087116	3.01441	1.13e-07	2.04e-06	up	ADAMTS2	protein_coding	1.72405	0.877833	0.839367	3.98419	13.2307	10.6122
ENSG00000259953	2.99759	1.15e-07	2.06e-06	up	AL138756.1	sense_overlapping	0.423604	0.480524	0.819797	6.4714	5.15302	2.16081
ENSG00000167914	4.7278	1.15e-07	2.06e-06	up	GSDMA	protein_coding	0.0563283	0.15146	0	1.58133	2.22383	1.36941
ENSG00000171777	2.68959	1.15e-07	2.06e-06	up	RASGRP4	protein_coding	0.382603	0.267481	0.546175	3.37785	2.10263	2.28552
ENSG00000157895	-2.0935	1.15e-07	2.07e-06	down	C12orf43	protein_coding	5.34866	9.18143	7.09165	1.66536	1.87701	1.52085
ENSG00000213160	-2.60148	1.17e-07	2.09e-06	down	KLHL23	protein_coding	5.40351	4.01511	3.09814	0.40497	0.706511	0.948419
ENSG00000158186	2.09032	1.19e-07	2.13e-06	up	MRAS	protein_coding	2.10205	2.17703	2.7026	13.0856	8.48947	8.16504
ENSG00000107317	4.11117	1.19e-07	2.12e-06	up	PTGDS	protein_coding	0.259752	0.0317474	0.148718	1.73731	1.62215	4.44913
ENSG00000166669	-2.37824	1.19e-07	2.13e-06	down	ATF7IP2	protein_coding	14.7146	6.78733	8.75824	1.55147	2.11176	2.15689
ENSG00000119865	2.51388	1.21e-07	2.16e-06	up	CNRIP1	protein_coding	0.992374	1.18864	0.75756	5.76399	7.40834	3.57188
ENSG00000113578	3.00376	1.21e-07	2.16e-06	up	FGF1	protein_coding	0.0970876	0.114212	0.127385	1.01034	0.88159	0.821897
ENSG00000132669	2.66386	1.21e-07	2.16e-06	up	RIN2	protein_coding	1.82435	2.70823	0.851082	13.1106	10.2636	10.6811
ENSG00000270933	-3.32159	1.21e-07	2.16e-06	down	AC010719.1	lincRNA	11.4837	4.95433	6.29677	0.580725	1.01501	0.66968
ENSG00000227117	-6.75043	1.21e-07	2.16e-06	down	HORMAD2-AS1	antisense_RNA	2.53577	4.84464	1.07401	0.0430658	0	0.0386264
ENSG00000079950	2.30888	1.23e-07	2.19e-06	up	STX7	protein_coding	1.15244	1.39707	1.97236	10.1729	6.80159	5.43386
ENSG00000230630	3.95865	1.24e-07	2.21e-06	up	DNM3OS	antisense_RNA	0.279102	0.0592477	0.0925134	0.895872	2.9345	2.97176
ENSG00000198055	-1.75226	1.24e-07	2.21e-06	down	GRK6	protein_coding	33.0155	41.9763	35.1176	11.8536	10.3649	10.4658
ENSG00000125810	2.13998	1.25e-07	2.22e-06	up	CD93	protein_coding	4.00823	5.11938	3.03522	13.5898	21.3856	18.6024
ENSG00000163040	3.04107	1.26e-07	2.24e-06	up	CCDC74A	protein_coding	0.270466	0.111884	0.349408	1.97375	2.10273	2.04125
ENSG00000004864	-2.16895	1.26e-07	2.24e-06	down	SLC25A13	protein_coding	39.8597	39.9249	59.6972	7.23281	11.8535	11.9257
ENSG00000131370	2.1476	1.27e-07	2.25e-06	up	SH3BP5	protein_coding	4.34067	3.58009	3.11824	21.2334	11.8986	15.797
ENSG00000234883	3.87462	1.33e-07	2.36e-06	up	MIR155HG	lincRNA	0.200053	0.053792	0.293981	3.67956	2.02191	2.57073
ENSG00000008735	-4.47928	1.33e-07	2.35e-06	down	MAPK8IP2	protein_coding	4.22007	2.30446	0.353002	0.0525094	0.0856595	0.169548
ENSG00000162882	-4.03452	1.34e-07	2.36e-06	down	HAAO	protein_coding	89.6381	335.523	29.0622	9.11615	6.08204	12.5195
ENSG00000139351	-2.36201	1.34e-07	2.38e-06	down	SYCP3	protein_coding	3.00942	5.8442	4.68561	0.987273	0.818479	0.827437
ENSG00000267344	3.09829	1.35e-07	2.38e-06	up	AC003070.1	antisense_RNA	1.96114	1.50665	0.735181	11.6621	12.1668	12.1627
ENSG00000116521	-1.87422	1.36e-07	2.39e-06	down	SCAMP3	protein_coding	55.5497	68.9383	50.6031	18.5509	15.4624	13.7479
ENSG00000261150	-4.16976	1.36e-07	2.39e-06	down	EPPK1	protein_coding	1.96028	0.188248	0.823043	0.0348547	0.0537002	0.0764176
ENSG00000138308	-3.37864	1.4e-07	2.47e-06	down	PLA2G12B	protein_coding	20.1472	32.9619	44.7375	0.87903	3.58494	4.92761
ENSG00000198056	-2.27028	1.4e-07	2.47e-06	down	PRIM1	protein_coding	8.35349	9.42959	6.12122	1.22061	1.74231	1.98431
ENSG00000133256	3.55636	1.42e-07	2.51e-06	up	PDE6B	protein_coding	0.201391	0.0676894	0.0528475	1.64494	1.28208	0.918012
ENSG00000237674	-5.28873	1.42e-07	2.49e-06	down	GSTA7P	unprocessed_pseudogene	21.7201	38.2307	2.9998	0.13833	0.225659	1.2407
ENSG00000142089	-2.09985	1.44e-07	2.52e-06	down	IFITM3	protein_coding	814.794	773.455	955.045	152.355	275.5	165.431
ENSG00000211893	5.65907	1.45e-07	2.54e-06	up	IGHG2	IG_C_gene	1.87116	0.566024	4.88561	23.1403	10.453	336.729
ENSG00000006534	2.7802	1.46e-07	2.57e-06	up	ALDH3B1	protein_coding	0.96615	0.506583	1.3285	9.30603	5.80543	4.17756
ENSG00000188338	-4.41022	1.46e-07	2.56e-06	down	SLC38A3	protein_coding	124.695	367.043	91.9198	1.21819	7.94903	18.2803
ENSG00000266028	1.86469	1.48e-07	2.59e-06	up	SRGAP2	protein_coding	0.988334	0.823609	0.814492	3.53841	2.70555	3.32614
ENSG00000236924	-4.93931	1.48e-07	2.59e-06	down	AL162411.1	lincRNA	7.05892	4.74515	7.53715	0	0.0960982	0.528359
ENSG00000169860	2.80367	1.49e-07	2.6e-06	up	P2RY1	protein_coding	0.284647	0.178589	0.258942	2.18605	1.91792	0.963874
ENSG00000204397	2.63089	1.49e-07	2.61e-06	up	CARD16	protein_coding	1.0619	1.93753	1.83116	12.7027	10.8402	6.28936
ENSG00000271503	2.7321	1.5e-07	2.62e-06	up	CCL5	protein_coding	3.64119	8.08302	4.04418	31.9695	22.2316	50.3265
ENSG00000184956	4.31425	1.51e-07	2.64e-06	up	MUC6	protein_coding	0.0531704	0.0612723	0.079729	0.308829	2.7349	0.817791
ENSG00000100092	2.69705	1.52e-07	2.65e-06	up	SH3BP1	protein_coding	1.00643	0.516124	1.73162	7.70377	7.22578	6.22498
ENSG00000058085	4.71551	1.53e-07	2.67e-06	up	LAMC2	protein_coding	0.00978406	0.0131541	0.0718889	0.416743	0.672115	1.44417
ENSG00000170915	2.96308	1.56e-07	2.72e-06	up	PAQR8	protein_coding	0.341796	0.680776	1.14274	7.81845	5.32765	3.73707
ENSG00000124224	2.47861	1.56e-07	2.72e-06	up	PPP4R1L	transcribed_unprocessed_pseudogene	0.262961	0.148857	0.297808	1.56755	1.16384	1.24974
ENSG00000105518	-2.36203	1.56e-07	2.72e-06	down	TMEM205	protein_coding	111.053	170.527	70.1662	24.0786	25.022	19.3123
ENSG00000100526	-3.1506	1.57e-07	2.72e-06	down	CDKN3	protein_coding	4.56767	18.6573	13.0292	0.978855	1.76201	1.33206
ENSG00000236886	3.45413	1.59e-07	2.77e-06	up	AC007563.2	antisense_RNA	0.566523	0.95207	0.297326	4.11316	6.8217	8.60805
ENSG00000160325	-2.55829	1.6e-07	2.78e-06	down	CACFD1	protein_coding	8.20219	13.1057	17.6961	1.46126	2.1253	3.03182
ENSG00000157107	2.4932	1.63e-07	2.83e-06	up	FCHO2	protein_coding	2.42402	4.07368	2.17149	22.3328	16.137	10.2966
ENSG00000265168	-2.39763	1.63e-07	2.83e-06	down	AC005726.5	antisense_RNA	27.4973	45.9217	35.6272	7.27855	5.76718	7.64738
ENSG00000112406	1.9857	1.64e-07	2.84e-06	up	HECA	protein_coding	1.79029	2.39161	3.00429	9.86865	9.30099	9.287
ENSG00000211679	5.44986	1.66e-07	2.87e-06	up	IGLC3	IG_C_gene	3.04843	6.33394	11.6356	122.736	11.1599	784.785
ENSG00000237190	-2.37404	1.66e-07	2.88e-06	down	CDKN2AIPNL	protein_coding	13.2989	14.1567	26.8476	3.24496	3.97016	3.25845
ENSG00000211895	5.07292	1.69e-07	2.92e-06	up	IGHA1	IG_C_gene	3.46647	12.7103	5.00895	100.192	16.4582	595.86
ENSG00000231770	-2.38587	1.7e-07	2.94e-06	down	TMEM44-AS1	antisense_RNA	12.5288	19.0748	11.4094	2.54754	3.47826	2.18559
ENSG00000171084	-3.75606	1.74e-07	3e-06	down	FAM86JP	transcribed_unprocessed_pseudogene	1.47399	7.07261	2.37412	0.319822	0.180599	0.308919
ENSG00000160013	2.29621	1.76e-07	3.04e-06	up	PTGIR	protein_coding	0.577707	0.631062	0.549541	3.44287	2.72267	2.46097
ENSG00000107537	-2.41358	1.76e-07	3.03e-06	down	PHYH	protein_coding	55.6481	73.8482	84.2876	7.77166	13.0966	19.2512
ENSG00000178803	-3.74789	1.76e-07	3.04e-06	down	ADORA2A-AS1	antisense_RNA	24.1913	5.26025	16.4775	0.400314	0.904207	2.11286
ENSG00000075426	2.16216	1.79e-07	3.08e-06	up	FOSL2	protein_coding	6.10922	4.00452	2.9293	18.5387	19.4436	20.4098
ENSG00000111224	2.36297	1.79e-07	3.09e-06	up	PARP11	protein_coding	0.495616	0.347045	0.357654	2.6288	1.82624	1.73922
ENSG00000189292	7.98564	1.8e-07	3.1e-06	up	ALKAL2	protein_coding	0	0	0	3.36587	0.692118	0.532748
ENSG00000184384	2.97856	1.82e-07	3.12e-06	up	MAML2	protein_coding	0.846478	0.702193	0.198496	5.40476	3.86093	4.49577
ENSG00000261829	-4.59733	1.82e-07	3.12e-06	down	AC009407.1	sense_overlapping	14.1309	4.46167	42.1377	0.207263	1.35245	0.929489
ENSG00000164949	3.29117	1.83e-07	3.14e-06	up	GEM	protein_coding	2.56262	3.18526	0.938911	18.4651	10.2699	36.6288
ENSG00000132535	1.84115	1.83e-07	3.13e-06	up	DLG4	protein_coding	1.44835	1.18331	1.37993	4.75626	4.87355	4.75932
ENSG00000249364	-4.91873	1.84e-07	3.16e-06	down	AC112206.2	lincRNA	0.827298	3.65454	0.661618	0.0190682	0.0466594	0.102616
ENSG00000187955	3.3019	1.85e-07	3.17e-06	up	COL14A1	protein_coding	1.10311	0.557391	0.691616	2.32922	8.44702	12.4447
ENSG00000137726	1.93134	1.85e-07	3.16e-06	up	FXYD6	protein_coding	2.70425	1.84298	2.11907	9.53038	8.04905	7.87711
ENSG00000109072	-3.58592	1.87e-07	3.19e-06	down	VTN	protein_coding	1441.74	1527.12	727.329	22.6233	104.344	180.835
ENSG00000163406	2.79186	1.88e-07	3.21e-06	up	SLC15A2	protein_coding	0.123705	0.166313	0.173129	1.31727	0.773273	1.10988
ENSG00000163083	-3.28085	1.88e-07	3.21e-06	down	INHBB	protein_coding	33.0076	13.5118	5.68352	1.89551	1.84584	1.63072
ENSG00000139800	-6.97323	1.88e-07	3.21e-06	down	ZIC5	protein_coding	0.193197	1.76253	1.07188	0.0133588	0.0108962	0
ENSG00000044446	-2.0626	1.9e-07	3.23e-06	down	PHKA2	protein_coding	11.5712	20.3801	18.5459	3.40436	4.18758	4.49395
ENSG00000259939	-1.94369	1.9e-07	3.23e-06	down	AC022167.1	antisense_RNA	69.1823	63.5508	53.5593	13.7883	16.808	17.803
ENSG00000186469	2.60983	1.91e-07	3.25e-06	up	GNG2	protein_coding	1.41502	1.09287	0.568829	7.92739	4.19976	6.65711
ENSG00000153786	2.0671	1.91e-07	3.26e-06	up	ZDHHC7	protein_coding	6.3417	5.42962	3.81348	26.2049	21.2333	17.8706
ENSG00000171791	2.43735	1.92e-07	3.27e-06	up	BCL2	protein_coding	0.462512	0.329199	0.211325	1.7804	1.46509	2.19216
ENSG00000180921	-2.22977	1.92e-07	3.26e-06	down	FAM83H	protein_coding	6.83876	6.36294	11.5637	1.51257	1.65393	2.11362
ENSG00000180596	-3.24963	1.93e-07	3.27e-06	down	HIST1H2BC	protein_coding	8.36675	4.54071	5.15649	0.371532	0.848522	0.666468
ENSG00000205413	2.91394	1.95e-07	3.31e-06	up	SAMD9	protein_coding	0.214791	0.65288	0.274468	3.79695	2.18266	2.56227
ENSG00000134962	-3.16254	1.95e-07	3.31e-06	down	KLB	protein_coding	6.77853	2.81607	7.75589	0.275112	0.664882	0.996151
ENSG00000171631	3.25676	1.96e-07	3.33e-06	up	P2RY6	protein_coding	0.161009	0.173173	0.169003	0.888426	2.42822	1.48185
ENSG00000186480	-3.86385	1.97e-07	3.34e-06	down	INSIG1	protein_coding	401.712	73.9941	60.5497	6.7235	12.5192	17.5887
ENSG00000137133	-2.76898	1.98e-07	3.36e-06	down	HINT2	protein_coding	13.3915	32.0551	43.2072	3.80369	5.7618	3.4348
ENSG00000171729	3.5812	1.99e-07	3.36e-06	up	TMEM51	protein_coding	0.657319	0.768456	3.86975	24.678	21.4151	17.4194
ENSG00000088882	4.03938	1.99e-07	3.36e-06	up	CPXM1	protein_coding	0.348065	0.107989	1.09604	3.91372	13.5724	8.22941
ENSG00000164087	-2.61018	2e-07	3.37e-06	down	POC1A	protein_coding	3.90314	7.46911	9.12089	0.882551	1.30475	1.16263
ENSG00000143543	-1.85216	2.01e-07	3.39e-06	down	JTB	protein_coding	233.603	212.406	161.79	61.1431	59.5354	47.6695
ENSG00000261795	3.88397	2.02e-07	3.4e-06	up	AC093627.7	lincRNA	0.179599	0.0268289	0.188516	0.98521	2.28473	2.70293
ENSG00000077984	2.36742	2.02e-07	3.4e-06	up	CST7	protein_coding	1.99623	2.036	1.95084	9.59561	8.47896	12.7902
ENSG00000272989	-4.5263	2.02e-07	3.4e-06	down	LINC02012	lincRNA	0.742227	3.49258	3.19422	0.0718512	0.087909	0.161111
ENSG00000250564	-6.88096	2.02e-07	3.4e-06	down	AC109454.3	lincRNA	2.77503	12.9937	3.91723	0	0	0.166169
ENSG00000160796	2.33898	2.03e-07	3.41e-06	up	NBEAL2	protein_coding	2.97951	1.41999	3.05901	14.7497	9.93038	13.0878
ENSG00000160961	2.4895	2.05e-07	3.44e-06	up	ZNF333	protein_coding	0.782915	0.474403	0.312511	3.4319	3.03869	2.35527
ENSG00000105329	1.95562	2.05e-07	3.44e-06	up	TGFB1	protein_coding	9.78643	10.26	7.86508	46.1246	30.6439	31.4824
ENSG00000088325	-2.37383	2.06e-07	3.45e-06	down	TPX2	protein_coding	9.09203	14.3724	14.5016	1.99409	3.51941	1.80396
ENSG00000117152	3.5957	2.11e-07	3.53e-06	up	RGS4	protein_coding	0.238277	0.854264	0.250108	4.76705	2.37269	8.96507
ENSG00000088448	1.87166	2.11e-07	3.53e-06	up	ANKRD10	protein_coding	6.6781	8.39357	10.2789	34.2114	28.5916	29.9661
ENSG00000178445	-4.27362	2.11e-07	3.54e-06	down	GLDC	protein_coding	9.1453	21.991	6.99093	0.194116	0.20357	1.57317
ENSG00000283633	4.93266	2.12e-07	3.55e-06	up	AP000547.3	lincRNA	0.104228	0	0.0218807	2.11886	1.1028	0.868774
ENSG00000143554	-2.90353	2.17e-07	3.63e-06	down	SLC27A3	protein_coding	42.4245	43.9934	12.309	4.80365	3.07722	5.31447
ENSG00000248996	5.64615	2.18e-07	3.64e-06	up	AC145098.1	antisense_RNA	0.442515	0	0	7.99634	9.78342	6.27555
ENSG00000132329	-2.91356	2.19e-07	3.66e-06	down	RAMP1	protein_coding	121.342	46.3814	55.3792	5.37355	14.5826	9.63926
ENSG00000250696	-4.67433	2.23e-07	3.72e-06	down	AC111000.4	antisense_RNA	2.51836	1.65021	15.3495	0.389243	0.0668399	0.31237
ENSG00000122223	3.18198	2.26e-07	3.76e-06	up	CD244	protein_coding	0.246478	0.18075	0.682069	4.14301	3.30851	2.70427
ENSG00000109436	2.35591	2.27e-07	3.78e-06	up	TBC1D9	protein_coding	2.25082	1.07526	2.61443	11.348	9.64402	9.47388
ENSG00000183578	3.28627	2.27e-07	3.78e-06	up	TNFAIP8L3	protein_coding	0.140388	0.226492	0.206302	1.76673	1.48539	2.2916
ENSG00000162676	3.734	2.28e-07	3.8e-06	up	GFI1	protein_coding	0.077573	0.104292	0.162849	1.18274	0.934083	2.47524
ENSG00000171848	-2.62137	2.29e-07	3.81e-06	down	RRM2	protein_coding	5.03911	10.8493	8.18011	1.08273	1.9467	0.877138
ENSG00000262370	2.60053	2.3e-07	3.82e-06	up	AC108134.3	lincRNA	1.06212	0.97361	1.41891	9.5341	5.83242	5.65894
ENSG00000135426	3.86974	2.32e-07	3.85e-06	up	TESPA1	protein_coding	0.0891781	0.0513834	0.0668613	0.579635	0.714206	1.76982
ENSG00000197006	1.82338	2.32e-07	3.85e-06	up	METTL9	protein_coding	2.46605	2.52023	3.18069	9.76042	10.7418	8.40665
ENSG00000129667	2.2185	2.32e-07	3.85e-06	up	RHBDF2	protein_coding	1.68271	1.41705	2.62028	10.6866	6.84043	9.1194
ENSG00000161911	4.12298	2.34e-07	3.88e-06	up	TREML1	protein_coding	0.215837	0.0580358	0.634348	8.94263	3.06763	4.12284
ENSG00000140832	-3.25285	2.34e-07	3.88e-06	down	MARVELD3	protein_coding	2.61193	3.53829	3.3358	0.105754	0.266618	0.620851
ENSG00000167747	-2.42747	2.34e-07	3.88e-06	down	C19orf48	protein_coding	14.7853	13.4017	29.9656	4.30147	3.50853	3.00451
ENSG00000173638	-2.66289	2.35e-07	3.89e-06	down	SLC19A1	protein_coding	44.8786	78.5692	35.9165	4.55583	11.7041	8.90068
ENSG00000137509	1.7305	2.37e-07	3.92e-06	up	PRCP	protein_coding	5.58737	5.05051	4.78843	18.9043	17.8959	14.3931
ENSG00000258944	3.85035	2.37e-07	3.91e-06	up	AC004846.2	antisense_RNA	0.659121	0.332306	2.33498	22.8107	8.00175	17.6694
ENSG00000126562	-3.80035	2.39e-07	3.94e-06	down	WNK4	protein_coding	0.402544	1.96184	1.50527	0.121776	0.0695291	0.0873781
ENSG00000139687	2.48439	2.4e-07	3.95e-06	up	RB1	protein_coding	1.1415	1.42306	2.84293	12.1753	9.58677	8.51456
ENSG00000135919	2.82068	2.42e-07	3.99e-06	up	SERPINE2	protein_coding	0.828025	0.706658	0.377885	6.1407	5.1679	2.20058
ENSG00000089327	2.77051	2.44e-07	4.02e-06	up	FXYD5	protein_coding	3.27251	10.1509	6.30871	63.5659	40.1612	30.7909
ENSG00000105928	2.97707	2.47e-07	4.06e-06	up	GSDME	protein_coding	0.489284	1.48975	1.51807	14.1329	5.92005	7.45944
ENSG00000161653	-2.93806	2.49e-07	4.09e-06	down	NAGS	protein_coding	7.96244	24.6429	13.8582	1.09801	2.65098	2.30449
ENSG00000124357	2.39918	2.5e-07	4.11e-06	up	NAGK	protein_coding	4.36906	3.80306	4.92596	36.2256	17.8059	15.0739
ENSG00000141068	2.72919	2.51e-07	4.13e-06	up	KSR1	protein_coding	0.599309	0.351593	0.183001	1.95145	2.63278	2.94237
ENSG00000143921	-3.92349	2.53e-07	4.15e-06	down	ABCG8	protein_coding	66.4433	62.2332	18.6584	0.558093	4.93148	4.21308
ENSG00000159259	-2.51172	2.56e-07	4.2e-06	down	CHAF1B	protein_coding	2.45161	3.06061	1.85123	0.290605	0.58271	0.412694
ENSG00000221890	3.41365	2.59e-07	4.25e-06	up	NPTXR	protein_coding	0.0774758	0.0892813	0.220732	0.782145	1.31088	2.05651
ENSG00000029993	-3.64803	2.59e-07	4.24e-06	down	HMGB3	protein_coding	26.0458	90.1893	9.95992	3.31182	3.23648	3.51687
ENSG00000132541	-2.86816	2.61e-07	4.27e-06	down	RIDA	protein_coding	163.577	114.024	77.7445	6.6836	19.1288	22.8435
ENSG00000254027	3.56824	2.62e-07	4.28e-06	up	AC009902.2	antisense_RNA	4.10952	4.91111	13.7075	165.67	69.1515	35.0469
ENSG00000169515	3.82628	2.63e-07	4.31e-06	up	CCDC8	protein_coding	0.0597732	0.0803615	0.167309	0.790799	2.02946	1.55696
ENSG00000224307	3.46975	2.64e-07	4.31e-06	up	AL161785.1	lincRNA	0.329419	0.590512	1.15258	6.80306	8.84367	7.34121
ENSG00000142182	-5.53233	2.69e-07	4.39e-06	down	DNMT3L	protein_coding	3.20258	4.44456	0.614483	0	0.0271908	0.149498
ENSG00000170890	-6.48461	2.77e-07	4.51e-06	down	PLA2G1B	protein_coding	1.20408	32.7811	4.7395	0	0.0792283	0.348485
ENSG00000170153	4.513	2.8e-07	4.56e-06	up	RNF150	protein_coding	0.0116321	0.0547352	0	0.371593	0.445455	0.611029
ENSG00000073111	-2.27259	2.8e-07	4.56e-06	down	MCM2	protein_coding	13.0463	9.49864	5.83952	2.1618	1.75298	1.96163
ENSG00000117595	-3.37657	2.85e-07	4.64e-06	down	IRF6	protein_coding	10.7846	19.8401	15.7769	0.390869	1.33697	2.73676
ENSG00000145107	4.80196	2.86e-07	4.65e-06	up	TM4SF19	protein_coding	0.0674219	0	0.247693	5.51512	1.67694	1.90254
ENSG00000167799	-2.65988	2.86e-07	4.65e-06	down	NUDT8	protein_coding	7.81226	3.90949	7.38012	0.924322	1.26798	0.829041
ENSG00000251169	-4.83292	2.87e-07	4.66e-06	down	LINC01843	lincRNA	1.44573	3.42092	4.91675	0	0.182647	0.150633
ENSG00000235899	-5.28406	2.87e-07	4.66e-06	down	LINC01564	antisense_RNA	9.38767	1.52062	8.07297	0.10949	0.178614	0.196408
ENSG00000001626	4.69978	2.89e-07	4.7e-06	up	CFTR	protein_coding	0.0300656	0.0404213	0.0236687	0.123696	1.29381	1.00503
ENSG00000269915	-3.00541	2.89e-07	4.69e-06	down	AP006621.4	antisense_RNA	19.7346	22.0021	27.914	1.16488	4.84573	2.612
ENSG00000187796	3.13398	2.95e-07	4.79e-06	up	CARD9	protein_coding	0.286687	0.102782	0.541657	3.32106	2.85976	2.04943
ENSG00000148841	2.49022	3e-07	4.86e-06	up	ITPRIP	protein_coding	1.05693	1.83747	0.650341	5.76849	6.74832	7.34942
ENSG00000105717	3.96077	3e-07	4.86e-06	up	PBX4	protein_coding	0.100262	0.0673979	0.13155	1.18896	1.02916	2.50278
ENSG00000164935	4.71517	3.07e-07	4.97e-06	up	DCSTAMP	protein_coding	0.0921773	0	0.31445	6.9601	1.89235	2.06087
ENSG00000240382	8.07092	3.12e-07	5.04e-06	up	IGKV1-17	IG_V_gene	0	0	0	2.62314	3.20938	22.351
ENSG00000101160	2.64752	3.12e-07	5.05e-06	up	CTSZ	protein_coding	154.86	99.6233	121.961	1298.45	657.144	403.239
ENSG00000184731	-3.33832	3.14e-07	5.07e-06	down	FAM110C	protein_coding	15.1976	11.2139	3.86104	0.65595	0.585986	1.75099
ENSG00000196781	-2.69725	3.14e-07	5.07e-06	down	TLE1	protein_coding	36.0537	16.7362	20.0107	1.88214	4.73949	4.59985
ENSG00000099974	-2.64044	3.16e-07	5.1e-06	down	DDTL	protein_coding	40.3577	25.458	71.8927	5.73588	6.31437	10.0374
ENSG00000264569	-4.08523	3.17e-07	5.1e-06	down	AC137723.1	antisense_RNA	2.52818	8.37607	6.34993	0.174814	0.285177	0.548778
ENSG00000071889	-1.8925	3.27e-07	5.26e-06	down	FAM3A	protein_coding	15.772	20.2422	12.3636	4.4005	4.46184	4.16494
ENSG00000173372	3.25079	3.32e-07	5.35e-06	up	C1QA	protein_coding	41.5205	20.1635	83.4662	659.423	523.121	199.392
ENSG00000172201	2.78792	3.34e-07	5.37e-06	up	ID4	protein_coding	0.901265	0.771079	0.802678	2.93466	5.56369	8.60784
ENSG00000245164	3.51086	3.34e-07	5.37e-06	up	LINC00861	lincRNA	0.0447359	0.19547	0.15261	1.2992	0.838929	2.28199
ENSG00000019991	3.05558	3.36e-07	5.4e-06	up	HGF	protein_coding	0.755513	0.241843	0.181263	2.77225	3.36341	3.69848
ENSG00000136244	5.94616	3.39e-07	5.44e-06	up	IL6	protein_coding	0	0.0831968	0.0649546	1.16815	6.79181	0.805946
ENSG00000160185	4.05583	3.41e-07	5.47e-06	up	UBASH3A	protein_coding	0.0327035	0.0439679	0.137309	0.728147	1.01999	1.84568
ENSG00000108405	3.19574	3.42e-07	5.47e-06	up	P2RX1	protein_coding	0.225753	0.108397	0.220036	2.45077	0.967663	1.72211
ENSG00000137812	-2.38397	3.44e-07	5.51e-06	down	KNL1	protein_coding	1.7675	2.67018	1.86836	0.253932	0.404381	0.5477
ENSG00000101049	-3.1349	3.44e-07	5.51e-06	down	SGK2	protein_coding	9.90846	18.516	6.2679	0.524223	1.9068	1.51221
ENSG00000176531	-2.35318	3.48e-07	5.57e-06	down	PHLDB3	protein_coding	8.29565	4.02642	5.93293	0.871114	1.32114	1.37951
ENSG00000112972	-2.46581	3.49e-07	5.58e-06	down	HMGCS1	protein_coding	33.0841	19.4026	41.9436	3.71672	5.39662	7.97933
ENSG00000141384	3.25735	3.51e-07	5.6e-06	up	TAF4B	protein_coding	0.0711961	0.0638125	0.0871861	0.643264	0.637116	0.855129
ENSG00000216895	-2.5392	3.52e-07	5.61e-06	down	AC009403.1	antisense_RNA	4.19216	2.50023	3.90403	0.549231	0.671978	0.602085
ENSG00000180992	-2.74648	3.53e-07	5.63e-06	down	MRPL14	protein_coding	39.9189	151.313	109.937	14.3459	17.1303	13.3887
ENSG00000159335	-2.75311	3.53e-07	5.63e-06	down	PTMS	protein_coding	259.758	832.371	288.736	59.3667	77.6892	67.7552
ENSG00000146733	-2.71496	3.54e-07	5.65e-06	down	PSPH	protein_coding	10.0128	6.04527	19.6332	1.83985	2.06803	1.52945
ENSG00000163541	-1.97207	3.6e-07	5.73e-06	down	SUCLG1	protein_coding	25.4216	41.407	45.9206	9.61529	9.57646	9.54489
ENSG00000078804	-2.7222	3.61e-07	5.75e-06	down	TP53INP2	protein_coding	23.3781	53.3746	15.3526	4.03079	4.63872	5.28489
ENSG00000139572	5.19694	3.64e-07	5.79e-06	up	GPR84	protein_coding	0.0626697	0.0421278	0.0328906	2.73003	0.766998	1.6052
ENSG00000198455	-2.93794	3.66e-07	5.82e-06	down	ZXDB	protein_coding	12.9468	10.0757	2.88437	1.10401	1.09774	1.17881
ENSG00000156966	3.58993	3.7e-07	5.88e-06	up	B3GNT7	protein_coding	0.252301	0.180908	0.776827	8.62978	3.04136	2.97925
ENSG00000256678	-5.36953	3.71e-07	5.9e-06	down	AC025423.3	processed_pseudogene	22.6585	2.75268	7.59353	0	0.538888	0.237029
ENSG00000272419	2.64886	3.72e-07	5.9e-06	up	AC241585.2	transcribed_unprocessed_pseudogene	0.169134	0.270026	0.255201	1.2689	1.08507	1.9825
ENSG00000022556	4.5852	3.72e-07	5.9e-06	up	NLRP2	protein_coding	0.0304216	0.0681666	0	0.569358	0.472408	1.22384
ENSG00000105419	2.81126	3.73e-07	5.91e-06	up	MEIS3	protein_coding	0.387452	0.252051	0.341094	1.20991	3.28629	2.40912
ENSG00000232993	3.05753	3.79e-07	6e-06	up	AL445183.1	antisense_RNA	2.19331	1.47438	0.863326	9.0237	14.504	14.2827
ENSG00000090889	-3.10251	3.8e-07	6.01e-06	down	KIF4A	protein_coding	1.9489	7.99344	7.01158	0.751917	0.791724	0.429168
ENSG00000004142	-1.79924	3.8e-07	6.01e-06	down	POLDIP2	protein_coding	75.6978	103.841	99.732	23.4914	31.0293	25.7083
ENSG00000075275	2.46635	3.84e-07	6.06e-06	up	CELSR1	protein_coding	1.11977	0.571272	0.461753	5.02316	3.65115	3.23795
ENSG00000271725	2.81882	3.85e-07	6.09e-06	up	AC103858.1	3prime_overlapping_ncRNA	1.88286	1.98895	1.83517	14.7118	8.6016	16.9319
ENSG00000135749	2.75068	3.94e-07	6.22e-06	up	PCNX2	protein_coding	0.0880438	0.168209	0.23347	0.946508	0.812275	1.53292
ENSG00000240929	5.85426	3.95e-07	6.23e-06	up	HIST2H2BB	transcribed_unprocessed_pseudogene	0	0	0.355532	9.18098	9.36068	2.94092
ENSG00000272502	-3.7388	4e-07	6.31e-06	down	AC104958.2	antisense_RNA	3.19805	6.33623	19.9643	0.543134	0.930325	0.73072
ENSG00000099977	-2.72204	4.07e-07	6.42e-06	down	DDT	protein_coding	48.0585	51.6992	135.119	8.62583	11.5916	15.3782
ENSG00000169313	7.4806	4.1e-07	6.45e-06	up	P2RY12	protein_coding	0	0	0	2.1335	0.543816	1.13619
ENSG00000146021	2.53525	4.11e-07	6.46e-06	up	KLHL3	protein_coding	0.270023	0.152473	0.272093	1.27038	0.912536	1.86153
ENSG00000164616	-4.20737	4.12e-07	6.48e-06	down	FBXL21	transcribed_unitary_pseudogene	12.3504	62.2831	13.8313	0.272086	2.25846	2.25377
ENSG00000211677	5.39731	4.13e-07	6.49e-06	up	IGLC2	IG_C_gene	9.69956	4.65731	40.87	370.488	37.9655	1920.52
ENSG00000137265	4.91306	4.17e-07	6.54e-06	up	IRF4	protein_coding	0.0759783	0.0437778	0.0341788	0.651448	0.29139	3.72252
ENSG00000196660	-3.07858	4.17e-07	6.54e-06	down	SLC30A10	protein_coding	8.66506	4.71355	4.62334	0.247027	1.14762	0.732121
ENSG00000122863	2.43761	4.19e-07	6.57e-06	up	CHST3	protein_coding	0.450049	0.580367	0.231376	2.07165	2.35696	2.37645
ENSG00000087253	2.97566	4.27e-07	6.7e-06	up	LPCAT2	protein_coding	0.35283	1.20325	0.406479	6.95608	3.60812	4.80443
ENSG00000183486	2.63654	4.29e-07	6.71e-06	up	MX2	protein_coding	0.274773	0.804797	0.453224	4.01364	2.23933	3.25057
ENSG00000167910	-5.20964	4.3e-07	6.73e-06	down	CYP7A1	protein_coding	128.251	42.4209	5.17064	0.126044	2.39887	2.22334
ENSG00000167136	-2.25314	4.31e-07	6.75e-06	down	ENDOG	protein_coding	24.8531	46.7054	56.2448	8.6718	9.87663	8.25215
ENSG00000244067	-5.39277	4.32e-07	6.75e-06	down	GSTA2	protein_coding	253.533	1240.66	18.1679	4.20067	5.92867	25.8655
ENSG00000176273	-2.58956	4.33e-07	6.77e-06	down	SLC35G1	protein_coding	1.98735	1.14689	2.21394	0.408365	0.207254	0.276737
ENSG00000085265	3.34614	4.35e-07	6.79e-06	up	FCN1	protein_coding	0.629761	0.155512	0.418202	7.12904	2.29347	2.90136
ENSG00000166347	-2.56608	4.37e-07	6.82e-06	down	CYB5A	protein_coding	59.3703	70.8092	47.1877	4.46504	13.9273	11.5548
ENSG00000160233	-2.84278	4.37e-07	6.82e-06	down	LRRC3	protein_coding	13.2092	17.583	4.31636	1.70002	1.30912	1.88467
ENSG00000143845	-4.45798	4.38e-07	6.83e-06	down	ETNK2	protein_coding	30.4625	143.189	15.4315	0.512735	4.03522	4.05192
ENSG00000261604	-2.80115	4.39e-07	6.83e-06	down	AC114947.2	antisense_RNA	18.4847	13.9596	42.4648	2.40739	3.44137	4.89722
ENSG00000133135	-3.71864	4.39e-07	6.83e-06	down	RNF128	protein_coding	48.7963	42.9082	22.3202	0.433368	3.62317	4.59956
ENSG00000127418	-2.27506	4.4e-07	6.84e-06	down	FGFRL1	protein_coding	15.151	10.1744	15.4493	1.71936	3.68285	3.01719
ENSG00000103316	-3.98776	4.41e-07	6.85e-06	down	CRYM	protein_coding	2.77599	5.96234	1.31477	0.0983156	0.0935573	0.440905
ENSG00000169385	5.25451	4.44e-07	6.9e-06	up	RNASE2	protein_coding	0	0	0.356003	6.15612	4.48569	3.53378
ENSG00000167700	-2.6504	4.45e-07	6.9e-06	down	MFSD3	protein_coding	13.4847	15.6743	37.4128	3.97733	3.85416	2.7746
ENSG00000182162	2.6412	4.51e-07	6.99e-06	up	P2RY8	protein_coding	1.09112	0.636962	0.361672	4.75315	3.43484	4.87399
ENSG00000143416	-3.67112	4.53e-07	7.02e-06	down	SELENBP1	protein_coding	108.193	159.411	51.4706	1.8924	16.0414	7.10656
ENSG00000135678	2.43895	4.54e-07	7.03e-06	up	CPM	protein_coding	10.9343	6.30512	5.27933	40.4728	55.8339	25.8184
ENSG00000146648	-3.53605	4.55e-07	7.04e-06	down	EGFR	protein_coding	28.4475	21.3501	7.87285	0.450397	1.68344	2.83666
ENSG00000156738	5.57619	4.56e-07	7.05e-06	up	MS4A1	protein_coding	0.0131398	0	0.0965454	1.3992	0.290504	3.68503
ENSG00000172831	-3.14947	4.57e-07	7.06e-06	down	CES2	protein_coding	153.914	158.652	42.5836	6.28647	14.0111	19.7242
ENSG00000182168	3.1109	4.62e-07	7.14e-06	up	UNC5C	protein_coding	0.0958609	0.0805495	0.0440214	0.353792	0.761645	0.785503
ENSG00000127152	3.50334	4.62e-07	7.14e-06	up	BCL11B	protein_coding	0.0814986	0.0766989	0.119763	0.512814	0.688555	1.9601
ENSG00000211897	5.51728	4.63e-07	7.14e-06	up	IGHG3	IG_C_gene	0.862705	0.565057	4.62057	40.1081	3.87753	233.243
ENSG00000180573	-2.46578	4.64e-07	7.15e-06	down	HIST1H2AC	protein_coding	74.8785	28.0183	35.9343	7.76503	9.63679	7.73103
ENSG00000198113	2.43532	4.68e-07	7.22e-06	up	TOR4A	protein_coding	0.601897	0.767715	1.34456	5.85653	5.03283	3.80561
ENSG00000204531	-3.56426	4.71e-07	7.26e-06	down	POU5F1	protein_coding	4.86318	1.01046	6.98407	0.320986	0.401449	0.36467
ENSG00000171793	-2.25903	4.75e-07	7.32e-06	down	CTPS1	protein_coding	17.0415	9.91143	13.9878	1.79266	3.57221	3.18521
ENSG00000265206	3.57228	4.77e-07	7.33e-06	up	AC004687.1	antisense_RNA	0.157581	0.158893	0.206756	1.56359	2.17744	2.49698
ENSG00000204872	-4.60785	4.77e-07	7.33e-06	down	NAT8B	polymorphic_pseudogene	1.25524	24.3013	20.6418	0.486052	0.462528	0.944555
ENSG00000279970	-3.94545	4.84e-07	7.44e-06	down	AC023024.2	TEC	3.8224	7.47095	1.11262	0.155473	0.228263	0.41834
ENSG00000186185	-2.14329	4.84e-07	7.44e-06	down	KIF18B	protein_coding	2.73671	3.05071	3.00251	0.505891	0.857844	0.62091
ENSG00000162755	-3.57049	4.85e-07	7.44e-06	down	KLHDC9	protein_coding	5.17348	9.75761	1.75802	0.39633	0.64654	0.355475
ENSG00000239697	2.65376	4.86e-07	7.46e-06	up	TNFSF12	protein_coding	1.8057	3.98501	5.65029	30.5076	24.2381	17.2164
ENSG00000106078	-3.89117	4.88e-07	7.49e-06	down	COBL	protein_coding	4.49266	5.97413	1.92937	0.0431888	0.260682	0.530694
ENSG00000233485	4.2395	4.9e-07	7.5e-06	up	AL031283.2	antisense_RNA	0.103087	0.110876	0	1.81624	1.04188	1.10988
ENSG00000164405	-2.30905	4.98e-07	7.62e-06	down	UQCRQ	protein_coding	69.5838	151.611	173.923	25.2181	30.15	24.3555
ENSG00000076604	-2.21825	5.06e-07	7.74e-06	down	TRAF4	protein_coding	18.8876	9.25091	18.5241	2.81812	3.24447	3.96679
ENSG00000166148	-4.85645	5.09e-07	7.78e-06	down	AVPR1A	protein_coding	19.9255	5.97548	2.14106	0.0207854	0.330599	0.615211
ENSG00000111678	-1.7797	5.11e-07	7.81e-06	down	C12orf57	protein_coding	65.754	58.3312	60.796	14.2747	21.5233	18.0354
ENSG00000100298	3.83294	5.23e-07	7.98e-06	up	APOBEC3H	protein_coding	0.204691	0.550389	0.0537135	4.01255	2.99003	4.08767
ENSG00000248774	3.94012	5.26e-07	8.03e-06	up	AC097534.1	antisense_RNA	1.59736	0.660784	0.128974	18.4369	9.41099	9.175
ENSG00000080293	3.40828	5.29e-07	8.06e-06	up	SCTR	protein_coding	0.280285	0.0502435	0.137294	1.30238	2.1541	1.6224
ENSG00000115762	2.55444	5.3e-07	8.07e-06	up	PLEKHB2	protein_coding	4.80509	2.26425	6.94128	33.3991	28.9252	20.0259
ENSG00000148803	-2.47251	5.3e-07	8.07e-06	down	FUOM	protein_coding	40.1353	63.1427	119.633	13.6589	13.7786	12.727
ENSG00000271936	2.60206	5.31e-07	8.08e-06	up	AC012073.1	antisense_RNA	1.09777	0.621423	1.09162	6.488	5.42886	5.31755
ENSG00000121440	3.68416	5.36e-07	8.15e-06	up	PDZRN3	protein_coding	0.114763	0.0841595	0.175217	0.474685	2.80912	1.54902
ENSG00000174567	-3.33013	5.42e-07	8.24e-06	down	GOLT1A	protein_coding	22.1468	46.3671	78.4934	1.69113	4.93908	7.97544
ENSG00000152284	-2.19304	5.42e-07	8.24e-06	down	TCF7L1	protein_coding	7.01955	11.0752	8.1749	1.5163	1.56888	2.65702
ENSG00000185527	4.18162	5.46e-07	8.29e-06	up	PDE6G	protein_coding	0.242642	0.108739	0.466931	9.9045	3.51247	1.6503
ENSG00000281103	2.91531	5.54e-07	8.4e-06	up	TRG-AS1	antisense_RNA	0.263509	0.250074	0.130161	1.92067	1.04033	1.88418
ENSG00000117834	-3.08611	5.63e-07	8.54e-06	down	SLC5A9	protein_coding	4.67247	11.9564	11.2462	0.423621	1.11461	1.74043
ENSG00000164048	2.68647	5.67e-07	8.59e-06	up	ZNF589	protein_coding	1.15952	0.639151	2.33681	10.3604	8.0294	8.28566
ENSG00000116761	-4.37762	5.67e-07	8.59e-06	down	CTH	protein_coding	136.706	52.1965	6.48574	1.12956	4.39727	3.86827
ENSG00000233822	-4.65977	5.68e-07	8.59e-06	down	HIST1H2BN	protein_coding	6.826	0.88	0.417135	0.0792042	0.119978	0.121782
ENSG00000175906	-3.51594	5.68e-07	8.59e-06	down	ARL4D	protein_coding	12.1124	69.5691	13.2974	2.34508	3.26114	2.68952
ENSG00000254614	-2.52347	5.69e-07	8.6e-06	down	AP003068.2	antisense_RNA	6.25516	3.60415	5.06499	0.865042	0.620909	1.11725
ENSG00000145192	-3.98491	5.7e-07	8.61e-06	down	AHSG	protein_coding	535.752	4574.76	1056.94	53.096	107.54	228.877
ENSG00000165617	3.69892	5.71e-07	8.62e-06	up	DACT1	protein_coding	0.327927	1.13095	0.179587	3.46434	12.0121	5.645
ENSG00000143367	-1.99378	5.74e-07	8.66e-06	down	TUFT1	protein_coding	4.35805	4.63848	3.86401	0.878917	1.04276	1.3043
ENSG00000090020	1.8273	5.75e-07	8.68e-06	up	SLC9A1	protein_coding	1.17876	1.22459	1.50723	5.07267	4.19679	4.61489
ENSG00000105707	-2.8971	5.76e-07	8.68e-06	down	HPN	protein_coding	126.405	93.0696	101.032	4.54703	21.565	16.9053
ENSG00000110887	-4.28107	5.81e-07	8.75e-06	down	DAO	protein_coding	32.4949	28.2162	7.06047	0.111718	1.36686	2.00404
ENSG00000272173	-1.76797	5.83e-07	8.78e-06	down	U47924.2	antisense_RNA	94.2458	83.9488	86.7968	20.789	31.0566	25.9423
ENSG00000139083	1.72525	5.84e-07	8.78e-06	up	ETV6	protein_coding	2.04493	2.34784	2.14646	8.295	6.7516	6.56788
ENSG00000143590	-3.5241	5.84e-07	8.78e-06	down	EFNA3	protein_coding	1.10663	3.06578	2.78075	0.129851	0.264786	0.203816
ENSG00000136492	-2.8223	5.85e-07	8.78e-06	down	BRIP1	protein_coding	1.53814	1.62635	0.739984	0.108572	0.253023	0.187805
ENSG00000144959	3.2299	5.91e-07	8.87e-06	up	NCEH1	protein_coding	1.07849	3.00734	0.559031	20.7517	12.8367	9.87276
ENSG00000225792	4.71464	5.92e-07	8.88e-06	up	AC004540.2	antisense_RNA	0.362909	0.0975818	0	5.48048	2.63627	4.34836
ENSG00000073737	3.27404	6.02e-07	9.03e-06	up	DHRS9	protein_coding	0.580422	0.298366	0.949697	8.79171	6.79361	2.17887
ENSG00000164404	-2.40303	6.05e-07	9.06e-06	down	GDF9	protein_coding	16.0677	39.9757	44.0183	5.99116	6.90618	6.01772
ENSG00000185467	-7.40228	6.05e-07	9.06e-06	down	KPNA7	protein_coding	0.593782	0.947986	1.48025	0	0	0
ENSG00000182378	-3.62918	6.05e-07	9.06e-06	down	PLCXD1	protein_coding	9.85436	58.6524	9.00861	2.72271	1.84522	1.69686
ENSG00000150347	1.91193	6.11e-07	9.15e-06	up	ARID5B	protein_coding	1.06643	1.13857	1.62968	4.44823	5.40521	4.58202
ENSG00000075213	3.74639	6.12e-07	9.15e-06	up	SEMA3A	protein_coding	0.0409884	0.0642909	0.00717059	0.641473	0.458494	0.37368
ENSG00000184014	1.73949	6.13e-07	9.16e-06	up	DENND5A	protein_coding	4.77463	3.49324	5.0894	15.3854	14.5365	14.6993
ENSG00000135451	-2.62395	6.18e-07	9.23e-06	down	TROAP	protein_coding	3.15714	6.26893	8.02132	0.862023	1.30396	0.660703
ENSG00000138028	-3.53807	6.19e-07	9.23e-06	down	CGREF1	protein_coding	19.4001	111.297	48.3961	2.56233	9.29857	3.55051
ENSG00000233728	-3.5521	6.21e-07	9.26e-06	down	AL929472.3	antisense_RNA	32.1	44.7549	5.47164	2.3018	2.09412	2.62036
ENSG00000164484	3.36311	6.24e-07	9.3e-06	up	TMEM200A	protein_coding	0.0834507	0.420729	0.109493	2.19127	1.45787	2.56316
ENSG00000176971	3.53594	6.27e-07	9.35e-06	up	FIBIN	protein_coding	0.297293	0.399693	0.208036	1.34304	5.52947	3.52774
ENSG00000104974	4.10482	6.32e-07	9.41e-06	up	LILRA1	protein_coding	0.464021	0.0479884	0.0749323	5.58038	2.76201	1.92148
ENSG00000274536	3.41449	6.37e-07	9.48e-06	up	AL034397.3	antisense_RNA	0.211627	0.14226	0.481291	3.79	3.42554	1.80684
ENSG00000171119	-3.37897	6.39e-07	9.5e-06	down	NRTN	protein_coding	2.5399	8.53687	5.21084	0.447045	0.364636	0.751805
ENSG00000151612	2.61912	6.45e-07	9.58e-06	up	ZNF827	protein_coding	0.151825	0.214326	0.143427	0.668732	1.07893	1.36437
ENSG00000174348	2.95637	6.46e-07	9.59e-06	up	PODN	protein_coding	1.21502	1.493	0.315408	5.8051	8.61374	8.99544
ENSG00000206028	4.68613	6.47e-07	9.6e-06	up	Z99774.1	lincRNA	0.0979979	0.0988142	0.0257159	0.735216	1.0833	3.85021
ENSG00000238113	3.16255	6.5e-07	9.63e-06	up	LINC01410	lincRNA	0.168577	0.141651	0.221184	2.28467	1.0815	1.42709
ENSG00000230102	-5.15041	6.54e-07	9.7e-06	down	LINC02028	processed_transcript	0.461871	2.14406	0.118914	0.0253083	0.013762	0.0378324
ENSG00000171174	-2.43903	6.62e-07	9.81e-06	down	RBKS	protein_coding	4.22071	10.4468	7.1181	1.05993	1.29681	1.656
ENSG00000182240	2.66711	6.7e-07	9.93e-06	up	BACE2	protein_coding	0.319453	0.814233	0.265457	3.29862	3.06891	2.4732
ENSG00000135744	-3.16199	6.74e-07	9.97e-06	down	AGT	protein_coding	341.965	328.34	691.343	14.4988	74.6852	62.9347
ENSG00000273485	3.55429	6.77e-07	1e-05	up	AL139339.2	antisense_RNA	0.68207	0.131	0.818211	8.39494	5.15478	6.17593
ENSG00000228716	-2.39981	6.77e-07	1e-05	down	DHFR	protein_coding	26.5129	18.4276	11.5981	2.37541	4.67758	3.65597
ENSG00000100116	-3.18948	6.79e-07	1e-05	down	GCAT	protein_coding	20.477	14.0309	47.1391	1.32544	4.97308	2.6418
ENSG00000137501	2.43803	6.82e-07	1.01e-05	up	SYTL2	protein_coding	0.335496	0.504568	0.22681	1.33764	2.007	2.41431
ENSG00000149218	2.2766	6.88e-07	1.01e-05	up	ENDOD1	protein_coding	0.983408	1.43231	0.702493	5.03759	3.88247	6.14299
ENSG00000211964	6.45213	6.94e-07	1.02e-05	up	IGHV3-48	IG_V_gene	0.148188	0.199229	0.155545	10.759	0.936068	31.909
ENSG00000146670	-2.3657	6.95e-07	1.02e-05	down	CDCA5	protein_coding	4.0449	4.868	7.00204	1.04207	1.37799	0.665585
ENSG00000256072	3.14542	6.97e-07	1.03e-05	up	AC078889.1	antisense_RNA	1.83606	1.31651	0.513924	12.5602	8.11855	11.7969
ENSG00000197948	2.39148	6.99e-07	1.03e-05	up	FCHSD1	protein_coding	0.811678	0.836154	1.86992	6.80637	5.18544	6.48916
ENSG00000224660	1.91306	7.13e-07	1.05e-05	up	SH3BP5-AS1	antisense_RNA	3.88592	2.9875	3.56314	16.4955	9.9279	12.9045
ENSG00000249669	2.87249	7.22e-07	1.06e-05	up	CARMN	lincRNA	0.47689	0.196173	0.567808	1.43663	3.8751	3.79146
ENSG00000198185	3.53209	7.24e-07	1.06e-05	up	ZNF334	protein_coding	0.0279754	0.100297	0.0293644	0.613849	0.559595	0.582958
ENSG00000154639	-2.0601	7.25e-07	1.07e-05	down	CXADR	protein_coding	10.6152	5.49995	9.01036	1.75286	2.02735	2.24596
ENSG00000264522	-2.62435	7.28e-07	1.07e-05	down	OTUD7B	protein_coding	7.82799	5.52718	2.74808	0.549637	0.892482	1.16854
ENSG00000188185	2.14617	7.32e-07	1.07e-05	up	LINC00265	lincRNA	0.883703	0.801267	0.604005	3.54124	3.55375	3.03344
ENSG00000272168	3.89476	7.37e-07	1.08e-05	up	CASC15	lincRNA	0.0192692	0.0129531	0.0252824	0.139901	0.315709	0.409901
ENSG00000144837	-2.81885	7.42e-07	1.09e-05	down	PLA1A	protein_coding	6.19239	19.3084	13.1828	1.0413	2.41031	2.01938
ENSG00000007038	7.48666	7.44e-07	1.09e-05	up	PRSS21	protein_coding	0	0	0	1.70131	0.334072	1.58245
ENSG00000170476	5.43531	7.64e-07	1.12e-05	up	MZB1	protein_coding	0.0844925	0.07573	0.266063	2.50831	0.378051	15.6993
ENSG00000169738	-3.01882	7.73e-07	1.13e-05	down	DCXR	protein_coding	97.9778	287.976	247.126	10.7196	41.2195	26.1552
ENSG00000142168	-2.22294	7.77e-07	1.14e-05	down	SOD1	protein_coding	200.137	352.411	294.243	38.5212	81.5923	61.2546
ENSG00000225972	-5.75849	7.88e-07	1.15e-05	down	MTND1P23	unprocessed_pseudogene	3.44178	12.4936	186.233	0.499771	0.543523	2.68952
ENSG00000164604	3.93161	7.9e-07	1.15e-05	up	GPR85	protein_coding	0.0259669	0.0581849	0.045427	1.13955	0.526253	0.285583
ENSG00000027869	2.97889	7.94e-07	1.16e-05	up	SH2D2A	protein_coding	0.178392	0.274099	0.427997	1.94895	1.87139	3.11993
ENSG00000165304	-2.03604	7.96e-07	1.16e-05	down	MELK	protein_coding	3.89868	5.74338	5.50712	1.16435	1.4082	1.11635
ENSG00000135914	3.23541	7.98e-07	1.16e-05	up	HTR2B	protein_coding	0.427541	0.996325	0.179507	5.1873	3.42086	6.28592
ENSG00000225783	4.00277	7.99e-07	1.16e-05	up	MIAT	lincRNA	0.111286	0.0224425	0.146014	0.468625	1.04566	3.00986
ENSG00000180767	-2.67559	8.05e-07	1.17e-05	down	CHST13	protein_coding	12.1665	16.5495	38.0863	3.15227	4.37948	2.92054
ENSG00000076067	1.6816	8.1e-07	1.18e-05	up	RBMS2	protein_coding	1.55537	1.90544	1.76228	5.08691	5.93396	5.72368
ENSG00000183813	6.6984	8.11e-07	1.18e-05	up	CCR4	protein_coding	0	0.0278084	0.021711	0.400463	0.849266	3.62774
ENSG00000143627	-4.05565	8.12e-07	1.18e-05	down	PKLR	protein_coding	65.9489	46.4197	14.3221	0.307728	3.61055	3.69424
ENSG00000170498	-4.9789	8.13e-07	1.18e-05	down	KISS1	protein_coding	1.80584	7.04075	3.41191	0.0874071	0.213883	0.0783969
ENSG00000196705	2.04085	8.23e-07	1.19e-05	up	ZNF431	protein_coding	0.203847	0.231429	0.309065	1.05245	0.92282	1.08949
ENSG00000003249	-4.13167	8.27e-07	1.2e-05	down	DBNDD1	protein_coding	23.6373	4.72462	5.02108	0.20696	0.316516	1.38059
ENSG00000104889	-2.37494	8.41e-07	1.22e-05	down	RNASEH2A	protein_coding	11.7534	14.5476	6.12649	2.3994	2.23066	1.61983
ENSG00000132840	-3.05005	8.42e-07	1.22e-05	down	BHMT2	protein_coding	83.0694	82.6861	62.6553	2.33708	12.5337	12.6993
ENSG00000180185	-2.30693	8.43e-07	1.22e-05	down	FAHD1	protein_coding	35.3053	18.5502	15.3009	4.28234	5.70512	3.98723
ENSG00000136636	-1.72619	8.49e-07	1.23e-05	down	KCTD3	protein_coding	18.196	23.3459	20.6944	5.19259	7.00427	6.60821
ENSG00000164125	3.00058	8.59e-07	1.24e-05	up	FAM198B	protein_coding	3.11962	1.09222	0.622497	14.9188	13.1757	10.63
ENSG00000118785	5.16429	8.6e-07	1.24e-05	up	SPP1	protein_coding	11.3637	22.3233	272.575	6434.48	585.774	3962.4
ENSG00000172893	-3.11713	8.73e-07	1.26e-05	down	DHCR7	protein_coding	21.1287	7.98604	35.9884	1.23645	2.6975	3.56749
ENSG00000269155	-4.55775	8.83e-07	1.27e-05	down	AL009178.2	lincRNA	7.58128	1.5827	0.790827	0.0455841	0.130134	0.245311
ENSG00000246662	-6.03907	8.96e-07	1.29e-05	down	LINC00535	antisense_RNA	0.814091	0.895496	1.13935	0.0238812	0	0.0214194
ENSG00000186198	-4.43709	8.98e-07	1.29e-05	down	SLC51B	protein_coding	2.58793	3.84555	13.2247	0.329636	0.0537741	0.532182
ENSG00000232093	-3.63133	9e-07	1.3e-05	down	DCST1-AS1	antisense_RNA	6.93129	10.7846	2.94287	0.226174	0.614935	0.811437
ENSG00000162105	-3.00694	9.02e-07	1.3e-05	down	SHANK2	protein_coding	2.12312	1.61919	0.65014	0.0832773	0.249967	0.212128
ENSG00000167107	-1.9608	9.02e-07	1.3e-05	down	ACSF2	protein_coding	27.0557	34.9643	17.8392	7.09835	6.73155	6.68305
ENSG00000176428	-3.03681	9.04e-07	1.3e-05	down	VPS37D	protein_coding	7.12614	4.02282	4.17389	0.228678	0.808265	0.820419
ENSG00000100097	2.93417	9.07e-07	1.3e-05	up	LGALS1	protein_coding	25.8049	50.3559	109.69	684	423.883	312.663
ENSG00000116729	2.38431	9.11e-07	1.31e-05	up	WLS	protein_coding	0.988405	0.751089	0.511222	2.62086	4.84099	4.29095
ENSG00000233396	-3.67703	9.21e-07	1.32e-05	down	LINC01719	lincRNA	2.18773	0.910393	2.24167	0.0504244	0.22621	0.13568
ENSG00000241544	-4.33145	9.21e-07	1.32e-05	down	LINC02029	lincRNA	2.99345	6.49672	0.942623	0.0827944	0.135064	0.297039
ENSG00000067064	-1.92192	9.22e-07	1.32e-05	down	IDI1	protein_coding	26.9339	20.2638	35.7977	6.31976	8.05608	7.52676
ENSG00000156509	-3.7059	9.37e-07	1.34e-05	down	FBXO43	protein_coding	0.972412	0.435783	0.952646	0.0470671	0.0767813	0.056287
ENSG00000128602	-2.60808	9.44e-07	1.35e-05	down	SMO	protein_coding	14.5676	23.7578	17.1925	1.29377	4.3618	3.44254
ENSG00000163884	-3.59481	9.47e-07	1.35e-05	down	KLF15	protein_coding	38.8194	43.4869	25.8118	0.413434	4.91633	3.61058
ENSG00000196976	-2.1481	9.47e-07	1.35e-05	down	LAGE3	protein_coding	20.3721	37.5467	42.13	7.77094	7.88309	6.91132
ENSG00000113263	3.43972	9.5e-07	1.36e-05	up	ITK	protein_coding	0.208331	0.180057	0.0702883	0.857116	0.93411	3.17841
ENSG00000104321	3.66603	9.51e-07	1.36e-05	up	TRPA1	protein_coding	0.0903488	0.053986	0.0105372	0.602515	0.776803	0.592704
ENSG00000150867	2.08293	9.53e-07	1.36e-05	up	PIP4K2A	protein_coding	1.96279	3.33239	4.17331	14.1166	11.8819	14.1034
ENSG00000228170	-2.26201	9.68e-07	1.38e-05	down	AL031963.1	antisense_RNA	74.9783	37.8943	60.7177	8.11427	14.5461	13.516
ENSG00000161405	3.27928	9.69e-07	1.38e-05	up	IKZF3	protein_coding	0.0959489	0.361193	0.194711	1.30036	1.22733	3.75999
ENSG00000146039	-3.8332	9.69e-07	1.38e-05	down	SLC17A4	protein_coding	34.4336	21.9394	9.36938	0.321027	1.01466	3.27526
ENSG00000243955	-4.46578	9.86e-07	1.4e-05	down	GSTA1	protein_coding	1541.25	2910.83	361.036	6.93304	78.3762	132.495
ENSG00000167130	-1.78927	9.88e-07	1.41e-05	down	DOLPP1	protein_coding	14.0331	17.0297	12.7579	3.6924	4.67493	4.30036
ENSG00000120690	2.18894	9.9e-07	1.41e-05	up	ELF1	protein_coding	3.92816	3.9708	1.90659	16.8403	11.8469	16.0019
ENSG00000204472	3.18788	1.01e-06	1.44e-05	up	AIF1	protein_coding	6.2211	4.58665	18.8527	141.282	82.8728	46.3486
ENSG00000149311	1.90584	1.01e-06	1.44e-05	up	ATM	protein_coding	0.923991	0.556499	0.83532	3.16683	2.42912	3.0908
ENSG00000118855	2.31837	1.03e-06	1.46e-05	up	MFSD1	protein_coding	7.3363	15.6412	9.32707	70.9369	54.7536	35.3808
ENSG00000142949	-3.1474	1.03e-06	1.46e-05	down	PTPRF	protein_coding	23.606	51.3575	14.5846	1.24383	4.81788	4.04215
ENSG00000230461	-3.18892	1.03e-06	1.47e-05	down	PROX1-AS1	processed_transcript	1.03896	2.39215	0.71179	0.0662476	0.19158	0.194461
ENSG00000177459	-3.783	1.04e-06	1.47e-05	down	ERICH5	protein_coding	14.9046	4.93627	11.4473	0.281529	0.28704	1.70443
ENSG00000122420	-3.76952	1.05e-06	1.49e-05	down	PTGFR	protein_coding	3.89752	2.08139	0.498906	0.131463	0.235903	0.10612
ENSG00000105926	-2.35028	1.05e-06	1.48e-05	down	MPP6	protein_coding	1.9952	1.76378	3.9877	0.443174	0.512544	0.563606
ENSG00000139292	5.8468	1.06e-06	1.51e-05	up	LGR5	protein_coding	0	0	0.0383902	0.649103	1.36693	0.285803
ENSG00000184669	-3.50728	1.06e-06	1.49e-05	down	OR7E14P	transcribed_unprocessed_pseudogene	1.96257	1.69621	3.77669	0.271409	0.184481	0.202859
ENSG00000137204	-4.41404	1.08e-06	1.52e-05	down	SLC22A7	protein_coding	332.809	139.874	56.4885	0.632543	11.1213	13.0645
ENSG00000183943	2.62502	1.09e-06	1.53e-05	up	PRKX	protein_coding	1.27995	0.360169	0.624881	5.42684	4.38727	4.21269
ENSG00000165757	1.88863	1.09e-06	1.54e-05	up	JCAD	protein_coding	1.49362	1.08545	1.41241	3.79711	5.80647	5.1874
ENSG00000100077	3.09383	1.09e-06	1.54e-05	up	GRK3	protein_coding	0.454169	0.397816	1.7263	8.9197	8.16652	4.9531
ENSG00000105552	-2.36954	1.09e-06	1.53e-05	down	BCAT2	protein_coding	10.4328	16.9563	28.4102	4.36918	3.46384	2.96656
ENSG00000274290	-3.57125	1.12e-06	1.59e-05	down	HIST1H2BE	protein_coding	1.11442	1.46497	0.753838	0.0958942	0.0977711	0.0860092
ENSG00000103196	3.62113	1.13e-06	1.59e-05	up	CRISPLD2	protein_coding	0.908215	0.259336	0.1856	1.76617	8.22471	6.69932
ENSG00000238107	-5.55464	1.13e-06	1.59e-05	down	AC245100.6	lincRNA	1.10144	2.1988	0.770752	0	0.0263544	0.0579598
ENSG00000126368	-2.21805	1.13e-06	1.59e-05	down	NR1D1	protein_coding	19.7224	12.078	11.4659	2.03442	3.61055	3.64942
ENSG00000023171	3.03976	1.14e-06	1.61e-05	up	GRAMD1B	protein_coding	0.0844201	0.221022	0.447722	1.4452	2.68385	2.06393
ENSG00000144040	-2.08798	1.14e-06	1.61e-05	down	SFXN5	protein_coding	11.1382	9.31546	5.50922	1.6098	2.27959	2.21592
ENSG00000145692	-4.23189	1.14e-06	1.61e-05	down	BHMT	protein_coding	346.682	209.653	33.8365	1.69062	14.3929	15.3214
ENSG00000254545	6.18596	1.15e-06	1.62e-05	up	AL354919.2	antisense_RNA	0	0	0.250263	10.3863	4.51823	4.2438
ENSG00000003056	1.81951	1.15e-06	1.61e-05	up	M6PR	protein_coding	12.7966	13.1938	10.5855	55.4578	38.3156	35.3191
ENSG00000211689	4.53124	1.16e-06	1.63e-05	up	TRGC1	TR_C_gene	0.0234495	0.0630528	0.0492275	1.24851	0.611016	1.20125
ENSG00000115295	2.85854	1.17e-06	1.63e-05	up	CLIP4	protein_coding	0.716333	0.874508	2.02235	14.0363	5.04501	7.14184
ENSG00000072506	-2.45385	1.17e-06	1.64e-05	down	HSD17B10	protein_coding	87.9589	237.206	121.012	24.0105	36.2674	21.1367
ENSG00000164045	-2.44163	1.18e-06	1.65e-05	down	CDC25A	protein_coding	1.67934	1.94419	2.59512	0.316105	0.527945	0.297021
ENSG00000006468	2.88342	1.19e-06	1.67e-05	up	ETV1	protein_coding	0.219693	0.0805537	0.0838547	0.79269	0.783237	1.28323
ENSG00000119431	-2.45412	1.21e-06	1.69e-05	down	HDHD3	protein_coding	44.9184	23.9189	54.6503	4.56323	10.5178	7.44633
ENSG00000198821	2.75367	1.22e-06	1.7e-05	up	CD247	protein_coding	0.412604	0.405373	0.43309	1.67449	2.08005	4.68477
ENSG00000122691	4.6423	1.22e-06	1.71e-05	up	TWIST1	protein_coding	0.125956	0	0.0661048	0.823037	2.51122	1.72246
ENSG00000213203	2.16687	1.22e-06	1.7e-05	up	GIMAP1	protein_coding	0.924721	0.550574	0.540782	3.49118	2.70158	2.89043
ENSG00000211898	5.24872	1.22e-06	1.7e-05	up	IGHD	IG_C_gene	0.0374807	0.100781	0.0786833	0.979645	0.976624	6.11808
ENSG00000128185	-1.58944	1.23e-06	1.72e-05	down	DGCR6L	protein_coding	69.8974	69.2117	63.8766	21.8565	24.9234	20.6632
ENSG00000237836	-2.66372	1.24e-06	1.73e-05	down	PHKA2-AS1	antisense_RNA	21.2702	59.229	81.1405	7.72979	9.40295	8.3674
ENSG00000153246	2.58898	1.25e-06	1.74e-05	up	PLA2R1	protein_coding	0.0792033	0.106484	0.11814	0.383363	0.576014	0.865041
ENSG00000143164	-1.65214	1.25e-06	1.74e-05	down	DCAF6	protein_coding	44.4445	31.8964	34.8339	11.2426	11.5267	12.6045
ENSG00000135821	2.95128	1.26e-06	1.76e-05	up	GLUL	protein_coding	20.9657	30.6076	49.7792	186.882	479.878	117.136
ENSG00000112531	1.69805	1.27e-06	1.76e-05	up	QKI	protein_coding	3.04089	3.14179	3.09127	12.2958	9.62757	8.16725
ENSG00000137575	2.36686	1.27e-06	1.76e-05	up	SDCBP	protein_coding	19.0792	17.0405	37.1418	175.448	114.944	87.5398
ENSG00000134780	2.58837	1.27e-06	1.76e-05	up	DAGLA	protein_coding	0.233517	0.55315	0.338487	2.99255	2.21261	1.51582
ENSG00000125356	-1.89819	1.27e-06	1.77e-05	down	NDUFA1	protein_coding	118.173	213.482	165.796	50.4025	41.9031	41.1433
ENSG00000261040	4.22514	1.28e-06	1.77e-05	up	WFDC21P	processed_transcript	0.174751	0.078314	0.183427	2.31195	1.74778	4.29899
ENSG00000071205	2.24412	1.3e-06	1.81e-05	up	ARHGAP10	protein_coding	0.57121	0.679961	0.318522	3.11039	1.97793	2.33513
ENSG00000164294	2.85897	1.3e-06	1.8e-05	up	GPX8	protein_coding	0.827522	1.40182	0.416932	4.72638	9.93181	4.45472
ENSG00000115486	-1.66497	1.3e-06	1.81e-05	down	GGCX	protein_coding	30.0313	27.1029	28.2653	7.11127	9.70062	10.1172
ENSG00000145428	4.76755	1.31e-06	1.81e-05	up	RNF175	protein_coding	0.0145825	0	0.061226	0.677594	1.02477	0.455809
ENSG00000105472	2.24444	1.31e-06	1.81e-05	up	CLEC11A	protein_coding	2.26609	2.69509	4.75721	12.909	18.3059	14.8702
ENSG00000169567	-1.92632	1.31e-06	1.81e-05	down	HINT1	protein_coding	99.4646	172.757	186.315	39.3084	43.6287	37.6968
ENSG00000111249	-3.62118	1.31e-06	1.81e-05	down	CUX2	protein_coding	19.5952	6.59458	3.77799	0.24309	1.36151	0.828518
ENSG00000167315	-1.76761	1.31e-06	1.81e-05	down	ACAA2	protein_coding	55.5354	61.9371	70.9978	16.0916	23.4102	15.8465
ENSG00000085563	-2.60111	1.32e-06	1.82e-05	down	ABCB1	protein_coding	13.9148	7.82698	17.9273	1.11007	2.22876	3.19753
ENSG00000178776	5.32225	1.33e-06	1.83e-05	up	C5orf46	protein_coding	0	0	0.218167	1.55935	4.80039	2.70698
ENSG00000007944	1.98771	1.34e-06	1.85e-05	up	MYLIP	protein_coding	2.02626	1.70261	3.03521	9.72585	8.14962	8.99817
ENSG00000235890	-3.42487	1.34e-06	1.85e-05	down	TSPEAR-AS1	antisense_RNA	6.55122	2.59481	2.22559	0.368409	0.128784	0.566455
ENSG00000072954	-2.97821	1.35e-06	1.85e-05	down	TMEM38A	protein_coding	5.56022	2.43451	2.81752	0.226851	0.403708	0.739879
ENSG00000118263	1.97353	1.36e-06	1.87e-05	up	KLF7	protein_coding	1.12662	1.05934	0.616673	3.63319	3.82027	3.54673
ENSG00000130176	3.12141	1.36e-06	1.87e-05	up	CNN1	protein_coding	0.487834	1.58003	0.791358	3.73504	13.7268	7.27763
ENSG00000130545	-3.65104	1.36e-06	1.87e-05	down	CRB3	protein_coding	7.92172	11.4612	4.68512	0.0778538	0.952531	0.872855
ENSG00000139832	2.73425	1.37e-06	1.88e-05	up	RAB20	protein_coding	4.2172	6.97382	9.95982	79.1996	35.0637	26.4735
ENSG00000271992	-3.51935	1.37e-06	1.88e-05	down	AL354872.2	lincRNA	17.8589	9.41936	5.04688	0.797918	1.41013	0.596389
ENSG00000279141	-3.10146	1.37e-06	1.88e-05	down	LINC01451	lincRNA	1.29688	2.70381	4.87296	0.509455	0.267134	0.261108
ENSG00000104093	2.49064	1.38e-06	1.9e-05	up	DMXL2	protein_coding	1.87317	1.50229	1.3189	14.7624	6.79119	4.83492
ENSG00000173890	2.32854	1.4e-06	1.91e-05	up	GPR160	protein_coding	0.574402	0.501962	0.798871	4.26767	2.98206	2.19441
ENSG00000127951	2.17658	1.41e-06	1.94e-05	up	FGL2	protein_coding	3.80988	1.64507	2.80225	12.572	10.2325	14.584
ENSG00000125740	3.63582	1.42e-06	1.95e-05	up	FOSB	protein_coding	0.42655	3.58032	0.980162	15.903	11.7153	34.2429
ENSG00000055955	-2.8546	1.42e-06	1.94e-05	down	ITIH4	protein_coding	1.38301	2.63149	3.27243	0.170189	0.527502	0.305292
ENSG00000164483	3.31163	1.43e-06	1.95e-05	up	SAMD3	protein_coding	0.0556429	0.0623404	0.038937	0.421942	0.424709	0.70053
ENSG00000101187	3.9498	1.44e-06	1.97e-05	up	SLCO4A1	protein_coding	0.0632112	0.127475	0.0497622	1.39211	0.39929	1.85232
ENSG00000166147	2.7817	1.45e-06	1.98e-05	up	FBN1	protein_coding	1.98147	1.36147	0.510547	5.45344	12.0349	9.01063
ENSG00000214456	-3.01251	1.46e-06	1.99e-05	down	PLIN5	protein_coding	13.7075	11.3326	10.7876	0.373245	2.34104	1.72003
ENSG00000263639	-8.1144	1.47e-06	2.01e-05	down	MSMB	protein_coding	0.390348	3.84853	13.1113	0	0	0
ENSG00000107551	2.12626	1.48e-06	2.02e-05	up	RASSF4	protein_coding	8.06882	8.50595	13.3952	46.6699	55.9165	28.2636
ENSG00000182742	3.03081	1.48e-06	2.02e-05	up	HOXB4	protein_coding	0.238552	0.0916339	0.214625	1.10516	1.25125	2.16002
ENSG00000274508	6.62616	1.49e-06	2.03e-05	up	AC007336.2	lincRNA	0	0	0.120638	5.45172	3.35774	4.88974
ENSG00000160613	2.24531	1.5e-06	2.04e-05	up	PCSK7	protein_coding	1.80831	2.56623	3.9619	10.217	18.1313	11.1775
ENSG00000179630	2.48444	1.5e-06	2.04e-05	up	LACC1	protein_coding	0.576858	1.34303	1.22577	8.33552	5.07699	4.15349
ENSG00000277972	-2.42454	1.5e-06	2.04e-05	down	CISD3	protein_coding	20.097	35.3577	61.8966	7.26066	8.52268	6.07389
ENSG00000169683	-2.18989	1.5e-06	2.04e-05	down	LRRC45	protein_coding	9.90614	19.6193	12.69	2.42318	4.10717	2.71289
ENSG00000171903	-3.70343	1.5e-06	2.04e-05	down	CYP4F11	protein_coding	27.9946	41.9756	12.3979	0.32317	3.56482	2.42927
ENSG00000179331	5.19991	1.51e-06	2.05e-05	up	RAB39A	protein_coding	0.0699641	0.0470312	0	1.45616	1.10487	1.73129
ENSG00000102245	3.50251	1.52e-06	2.06e-05	up	CD40LG	protein_coding	0.176162	0.142103	0.22189	1.19373	2.00299	2.9673
ENSG00000152213	2.92145	1.54e-06	2.08e-05	up	ARL11	protein_coding	0.267714	0.899813	0.333695	4.94024	3.93706	2.38256
ENSG00000129219	2.006	1.56e-06	2.11e-05	up	PLD2	protein_coding	2.92058	1.74318	3.09309	12.5896	8.58318	10.0296
ENSG00000182871	-2.93158	1.56e-06	2.11e-05	down	COL18A1	protein_coding	182.597	261.543	86.7197	8.85413	33.0976	27.6254
ENSG00000224730	6.78172	1.57e-06	2.13e-05	up	LILRB1-AS1	antisense_RNA	0	0	0.121292	8.16594	4.47082	2.70894
ENSG00000130766	-1.7995	1.57e-06	2.13e-05	down	SESN2	protein_coding	14.3311	10.3191	13.408	4.1099	3.85	2.97797
ENSG00000158402	-3.44157	1.57e-06	2.13e-05	down	CDC25C	protein_coding	1.51271	8.10675	4.38855	0.183047	0.48109	0.620228
ENSG00000176912	-3.0047	1.57e-06	2.12e-05	down	TYMSOS	bidirectional_promoter_lncRNA	7.87096	12.6102	8.1929	0.57146	2.17521	0.797303
ENSG00000131873	2.09543	1.58e-06	2.14e-05	up	CHSY1	protein_coding	2.65057	3.14521	1.42738	9.44914	11.6018	9.78588
ENSG00000238105	-2.3479	1.59e-06	2.14e-05	down	GOLGA2P5	transcribed_unprocessed_pseudogene	4.01385	1.90091	3.01114	0.384601	0.572046	0.79644
ENSG00000065675	3.51666	1.6e-06	2.15e-05	up	PRKCQ	protein_coding	0.155429	0.156723	0.0407864	1.22251	0.85908	1.92307
ENSG00000269072	3.00942	1.6e-06	2.15e-05	up	AC063977.6	antisense_RNA	0.617295	0.585823	1.71515	10.4048	9.06016	4.13013
ENSG00000276144	-3.09894	1.61e-06	2.17e-05	down	AC233309.1	lincRNA	14.2355	9.39748	6.62114	0.577632	0.874993	2.07235
ENSG00000103067	-3.75566	1.61e-06	2.17e-05	down	ESRP2	protein_coding	15.3742	27.0594	5.30269	0.245079	1.10854	2.17817
ENSG00000111145	2.13261	1.63e-06	2.19e-05	up	ELK3	protein_coding	4.33851	2.44425	1.98059	11.453	12.3433	14.6612
ENSG00000230148	2.33714	1.63e-06	2.19e-05	up	HOXB-AS1	antisense_RNA	0.903385	0.828099	0.732729	3.45833	4.60409	4.38535
ENSG00000213694	2.2513	1.67e-06	2.24e-05	up	S1PR3	protein_coding	0.285203	0.521083	0.276335	1.79105	1.96901	1.36514
ENSG00000272418	5.06447	1.67e-06	2.25e-05	up	AC090607.4	sense_intronic	0.173488	0.233244	0.182102	6.21396	6.30134	6.9291
ENSG00000159377	-1.6887	1.67e-06	2.25e-05	down	PSMB4	protein_coding	133.819	201.727	167.242	56.3431	52.3044	47.3154
ENSG00000178814	-2.99107	1.67e-06	2.24e-05	down	OPLAH	protein_coding	17.4566	6.26365	37.4617	2.32463	2.98608	2.38464
ENSG00000163462	3.17643	1.68e-06	2.26e-05	up	TRIM46	protein_coding	0.11298	0.0379736	0.16306	1.14838	0.880932	0.870598
ENSG00000102032	3.05674	1.68e-06	2.25e-05	up	RENBP	protein_coding	1.36935	0.962345	4.57335	24.9152	19.4868	13.1865
ENSG00000145826	-4.11632	1.69e-06	2.26e-05	down	LECT2	protein_coding	43.7965	245.38	54.7451	0.940259	9.52853	9.35335
ENSG00000273328	-4.88137	1.7e-06	2.27e-05	down	AC099329.2	processed_transcript	10.8567	2.21022	0.444212	0.0315137	0.282748	0.141326
ENSG00000129151	-4.79393	1.7e-06	2.28e-05	down	BBOX1	protein_coding	4.54667	16.5218	1.36355	0.0503016	0.102572	0.654188
ENSG00000196600	-5.04676	1.7e-06	2.27e-05	down	SLC22A25	protein_coding	17.0963	7.50105	0.626824	0.115619	0.0404166	0.607388
ENSG00000141198	-2.21816	1.71e-06	2.29e-05	down	TOM1L1	protein_coding	6.7581	10.6711	7.07516	1.08184	2.45269	1.72671
ENSG00000106526	-2.1781	1.72e-06	2.3e-05	down	ACTR3C	protein_coding	1.25854	2.26492	1.7267	0.393318	0.344288	0.421608
ENSG00000023839	-2.68097	1.73e-06	2.31e-05	down	ABCC2	protein_coding	28.8344	14.3353	31.2904	1.63083	5.22348	4.75384
ENSG00000187479	2.54311	1.74e-06	2.32e-05	up	C11orf96	protein_coding	1.29491	3.6632	2.69009	9.32316	19.0858	16.0449
ENSG00000267291	2.80903	1.74e-06	2.32e-05	up	AC008649.1	antisense_RNA	1.11658	1.50117	1.30224	7.8065	7.34704	12.1723
ENSG00000185090	-3.50489	1.74e-06	2.32e-05	down	MANEAL	protein_coding	12.8543	18.1659	1.75893	1.06777	0.770442	1.04979
ENSG00000185189	-2.66643	1.74e-06	2.32e-05	down	NRBP2	protein_coding	72.8188	17.9685	43.0139	7.13605	5.3073	8.63552
ENSG00000255182	-2.49534	1.74e-06	2.32e-05	down	AC084125.2	processed_transcript	7.67839	23.4425	9.66606	2.19066	2.4272	2.61222
ENSG00000093217	-2.64342	1.75e-06	2.33e-05	down	XYLB	protein_coding	7.42853	7.16823	2.95545	0.545137	0.898751	1.3628
ENSG00000144815	2.6116	1.76e-06	2.34e-05	up	NXPE3	protein_coding	0.252065	0.478428	0.295707	1.2057	1.82054	3.2185
ENSG00000066279	-2.99134	1.76e-06	2.35e-05	down	ASPM	protein_coding	0.752658	2.04752	3.6045	0.187845	0.264647	0.352278
ENSG00000167619	-4.41738	1.76e-06	2.34e-05	down	TMEM145	protein_coding	0.533476	2.28208	0.814492	0.0469482	0.0382937	0.0842173
ENSG00000109881	-2.35069	1.79e-06	2.37e-05	down	CCDC34	protein_coding	3.2583	3.57364	2.34005	0.581036	0.825987	0.387133
ENSG00000278683	-3.44757	1.8e-06	2.39e-05	down	AC006329.2	unprocessed_pseudogene	34.9332	12.0144	7.84517	1.10102	1.79611	2.11612
ENSG00000253675	4.50212	1.81e-06	2.4e-05	up	AC023194.3	antisense_RNA	0	0.857242	0.669279	20.4926	8.76025	4.42896
ENSG00000172724	4.27937	1.81e-06	2.4e-05	up	CCL19	protein_coding	0.16478	1.66153	1.29721	8.85309	6.96088	44.2807
ENSG00000110852	2.62505	1.81e-06	2.4e-05	up	CLEC2B	protein_coding	1.16483	1.40291	3.79535	15.4812	12.0908	11.7361
ENSG00000188833	-3.36739	1.81e-06	2.4e-05	down	ENTPD8	protein_coding	2.50561	3.1562	2.86695	0.131111	0.106941	0.587977
ENSG00000183281	-2.50335	1.83e-06	2.43e-05	down	PLGLB1	protein_coding	3.63824	4.16971	6.84477	0.596621	0.675015	1.31191
ENSG00000115252	2.6186	1.84e-06	2.44e-05	up	PDE1A	protein_coding	0.324035	0.217823	0.27635	0.911636	1.71104	2.41782
ENSG00000173578	4.19478	1.85e-06	2.44e-05	up	XCR1	protein_coding	0.0473938	0	0.0497469	0.516143	0.420997	0.925876
ENSG00000163734	4.39933	1.85e-06	2.44e-05	up	CXCL3	protein_coding	0.115398	0.0387864	0.696484	6.36752	10.0002	1.77847
ENSG00000181104	2.56097	1.85e-06	2.44e-05	up	F2R	protein_coding	4.62888	3.81015	1.45431	16.6284	14.8933	26.8485
ENSG00000196358	4.57195	1.85e-06	2.44e-05	up	NTNG2	protein_coding	0.0244807	0	0.0171308	0.229086	0.380155	0.439283
ENSG00000074657	1.84626	1.85e-06	2.44e-05	up	ZNF532	protein_coding	1.56949	1.10906	1.02331	3.66613	4.66522	4.98581
ENSG00000268803	-4.51945	1.85e-06	2.44e-05	down	AC114797.1	unprocessed_pseudogene	2.37426	3.07383	12.4607	0.340503	0.0694336	0.381754
ENSG00000187134	-3.55709	1.85e-06	2.44e-05	down	AKR1C1	protein_coding	53.0981	18.1757	146.818	2.49583	6.99536	9.03666
ENSG00000073350	-2.31139	1.85e-06	2.44e-05	down	LLGL2	protein_coding	16.0023	8.7275	8.87841	1.40257	2.20495	3.16254
ENSG00000141542	-2.59109	1.86e-06	2.45e-05	down	RAB40B	protein_coding	3.21429	3.33486	6.58504	0.370189	0.962968	0.843533
ENSG00000237125	4.26941	1.87e-06	2.46e-05	up	HAND2-AS1	antisense_RNA	0.0911832	0.0262693	0.00683646	0.302639	0.637696	1.48728
ENSG00000100628	3.56433	1.87e-06	2.46e-05	up	ASB2	protein_coding	0.0889127	0.0512304	0.0933272	0.528726	0.631846	1.63221
ENSG00000255394	-4.21235	1.88e-06	2.48e-05	down	C8orf49	lincRNA	1.20357	1.39947	3.44855	0.0314896	0.231163	0.0564872
ENSG00000077935	-3.83272	1.89e-06	2.49e-05	down	SMC1B	protein_coding	1.56543	1.51776	0.315991	0.0874276	0.0475407	0.104554
ENSG00000153012	3.31568	1.92e-06	2.53e-05	up	LGI2	protein_coding	0.298773	0.0937259	0.0627214	0.915884	2.19396	1.46136
ENSG00000186470	1.94681	1.92e-06	2.52e-05	up	BTN3A2	protein_coding	3.47267	4.19214	2.32828	10.3931	12.7338	15.3758
ENSG00000264080	-7.17127	1.92e-06	2.52e-05	down	AP005057.1	lincRNA	10.3721	3.1488	1.52185	0	0	0.0968352
ENSG00000260997	4.27714	1.93e-06	2.53e-05	up	AC004847.1	sense_overlapping	0.0334993	0.0450377	0.175813	1.42687	1.11094	2.47231
ENSG00000136541	4.05103	1.94e-06	2.55e-05	up	ERMN	protein_coding	0.0582901	0.0195919	0.0305921	0.804093	0.540801	0.506109
ENSG00000204710	-4.22029	1.96e-06	2.57e-05	down	SPDYC	protein_coding	2.64854	2.25807	3.32249	0	0.15302	0.280441
ENSG00000070404	2.76399	1.98e-06	2.59e-05	up	FSTL3	protein_coding	1.87856	0.897994	3.19875	8.64814	20.1894	11.8344
ENSG00000066248	-3.10299	1.99e-06	2.6e-05	down	NGEF	protein_coding	8.5119	3.38528	8.8196	0.251702	1.26423	0.891141
ENSG00000081913	-2.11773	1.99e-06	2.6e-05	down	PHLPP1	protein_coding	4.88076	5.27211	4.78498	0.664321	1.1943	1.5808
ENSG00000137101	2.38657	2.01e-06	2.63e-05	up	CD72	protein_coding	2.00408	4.65159	4.22701	27.1606	15.9883	13.7071
ENSG00000096092	-2.51383	2.01e-06	2.62e-05	down	TMEM14A	protein_coding	29.4918	68.6281	25.0629	5.43501	6.98088	9.13316
ENSG00000204681	2.66611	2.02e-06	2.64e-05	up	GABBR1	protein_coding	1.39825	0.396295	0.674336	3.66562	5.0667	6.97582
ENSG00000123892	3.7433	2.02e-06	2.63e-05	up	RAB38	protein_coding	0.174791	0.469991	0.137602	5.9645	2.24273	2.01087
ENSG00000100523	2.09241	2.02e-06	2.63e-05	up	DDHD1	protein_coding	0.788441	0.748243	0.408176	3.42944	2.65922	2.2024
ENSG00000170891	4.02835	2.05e-06	2.67e-05	up	CYTL1	protein_coding	0.191477	0.257429	0.133989	4.9429	2.67101	1.77335
ENSG00000156802	-2.74217	2.06e-06	2.68e-05	down	ATAD2	protein_coding	10.2078	3.80881	17.5211	1.28854	1.75404	1.67109
ENSG00000100417	-1.75846	2.06e-06	2.68e-05	down	PMM1	protein_coding	10.2916	9.80576	13.685	2.89006	3.89899	3.19369
ENSG00000145217	-2.054	2.07e-06	2.7e-05	down	SLC26A1	protein_coding	5.11481	7.19732	4.80527	0.952743	1.6602	1.5019
ENSG00000158445	-4.55486	2.07e-06	2.7e-05	down	KCNB1	protein_coding	3.52341	2.37822	0.0719966	0.0454312	0.111169	0.0971683
ENSG00000124171	-2.40681	2.09e-06	2.72e-05	down	PARD6B	protein_coding	1.77449	1.85756	1.83416	0.222919	0.288783	0.517493
ENSG00000143297	6.4955	2.11e-06	2.74e-05	up	FCRL5	protein_coding	0.0103095	0	0.0108214	0.254493	0.0203509	1.70971
ENSG00000172986	4.15412	2.12e-06	2.75e-05	up	GXYLT2	protein_coding	0.0174576	0.0469414	0.29319	1.08159	2.94988	2.39492
ENSG00000102837	8.09553	2.12e-06	2.75e-05	up	OLFM4	protein_coding	0	0	0.0231949	0.064175	6.50821	0.709902
ENSG00000101400	-2.56648	2.12e-06	2.75e-05	down	SNTA1	protein_coding	7.84497	21.4249	28.1464	3.20178	2.74106	3.74986
ENSG00000144035	-4.37046	2.15e-06	2.79e-05	down	NAT8	protein_coding	10.2076	65.7091	71.5949	0.3272	1.28104	5.51726
ENSG00000162733	2.05348	2.17e-06	2.81e-05	up	DDR2	protein_coding	0.996352	0.657736	0.62624	2.35065	4.05606	3.06667
ENSG00000135709	2.12603	2.19e-06	2.84e-05	up	KIAA0513	protein_coding	0.753398	0.370097	0.775597	2.9734	2.92864	2.4153
ENSG00000260339	3.02237	2.22e-06	2.87e-05	up	HEXA-AS1	antisense_RNA	0.35884	0.0964878	0.351546	2.17688	2.89006	1.59937
ENSG00000274712	2.65986	2.22e-06	2.88e-05	up	AC005332.7	lincRNA	0.319287	0.858525	0.67028	4.48174	2.82361	4.26925
ENSG00000161944	-2.79628	2.24e-06	2.9e-05	down	ASGR2	protein_coding	117.982	132.384	131.585	5.2763	26.8167	22.8807
ENSG00000092607	-3.72995	2.25e-06	2.92e-05	down	TBX15	protein_coding	7.09806	3.75385	1.99503	0.146544	0.106248	0.715604
ENSG00000050344	2.22963	2.26e-06	2.92e-05	up	NFE2L3	protein_coding	1.16011	0.871002	1.85029	7.80297	4.67527	5.76895
ENSG00000160097	-5.35093	2.27e-06	2.93e-05	down	FNDC5	protein_coding	43.1947	79.6786	1.04893	0.296137	0.225444	2.51445
ENSG00000171867	2.73218	2.28e-06	2.94e-05	up	PRNP	protein_coding	3.86213	9.6301	16.522	88.034	65.0861	46.3033
ENSG00000070018	-2.7037	2.28e-06	2.94e-05	down	LRP6	protein_coding	7.48735	11.8148	3.28925	0.671454	1.36919	1.42494
ENSG00000243701	3.24411	2.29e-06	2.96e-05	up	DUBR	lincRNA	0.0761021	0.102315	0.0639045	0.721971	0.636953	0.911853
ENSG00000167286	2.70835	2.29e-06	2.95e-05	up	CD3D	protein_coding	1.10256	2.87199	2.24226	9.00556	11.1542	20.223
ENSG00000140090	4.25998	2.29e-06	2.95e-05	up	SLC24A4	protein_coding	0.066629	0	0.0139874	0.3182	0.838252	0.431955
ENSG00000265254	-2.45499	2.34e-06	3.01e-05	down	AC015917.2	antisense_RNA	23.7629	13.4425	11.7217	3.26828	3.07592	2.59314
ENSG00000245848	-1.85831	2.35e-06	3.03e-05	down	CEBPA	protein_coding	95.0402	168.34	173.467	40.066	41.9405	38.4711
ENSG00000182902	-3.22748	2.36e-06	3.03e-05	down	SLC25A18	protein_coding	12.4226	9.83936	23.1875	0.575143	0.970225	3.30616
ENSG00000180539	3.59998	2.37e-06	3.05e-05	up	C9orf139	antisense_RNA	0.128291	0	0.161593	1.1674	1.327	1.1139
ENSG00000113924	-3.36834	2.37e-06	3.04e-05	down	HGD	protein_coding	110.909	227.531	102.539	2.59687	19.8429	20.2545
ENSG00000205268	1.83269	2.38e-06	3.06e-05	up	PDE7A	protein_coding	1.25879	2.14443	1.55658	6.16795	5.37133	6.10108
ENSG00000196923	2.31042	2.39e-06	3.07e-05	up	PDLIM7	protein_coding	4.05282	3.33957	8.46234	20.3057	32.1156	26.2593
ENSG00000114646	-4.2034	2.39e-06	3.07e-05	down	CSPG5	protein_coding	0.351904	1.67561	0.723361	0.0283883	0.0926206	0.0254619
ENSG00000125319	-2.30857	2.39e-06	3.07e-05	down	C17orf53	protein_coding	2.85467	2.89277	2.28085	0.494948	0.386887	0.739879
ENSG00000203814	2.63904	2.4e-06	3.07e-05	up	HIST2H2BF	protein_coding	1.98301	0.996397	0.756896	9.34616	9.67934	4.29571
ENSG00000005059	2.89949	2.41e-06	3.09e-05	up	MCUB	protein_coding	0.269281	1.44813	1.28135	8.61972	6.33618	7.3415
ENSG00000137869	6.96546	2.41e-06	3.09e-05	up	CYP19A1	protein_coding	0	0	0	0.257083	0.119824	0.210818
ENSG00000166831	-3.09378	2.42e-06	3.09e-05	down	RBPMS2	protein_coding	3.50403	7.16885	13.5926	0.412947	1.17888	1.24342
ENSG00000168404	1.75576	2.43e-06	3.1e-05	up	MLKL	protein_coding	1.46209	1.72376	1.27497	5.50907	4.31591	5.22437
ENSG00000261888	3.0853	2.43e-06	3.11e-05	up	AC144831.1	lincRNA	0.144617	0.162024	0.278295	2.33327	1.50349	1.15101
ENSG00000096968	2.26954	2.45e-06	3.13e-05	up	JAK2	protein_coding	0.612157	1.0462	0.435628	3.84686	2.70352	3.50437
ENSG00000157399	-2.97217	2.45e-06	3.13e-05	down	ARSE	protein_coding	16.7717	22.1298	33.0841	0.861315	3.47757	4.8283
ENSG00000138755	3.35543	2.46e-06	3.14e-05	up	CXCL9	protein_coding	2.05602	0.345525	1.96191	10.2457	8.32007	26.25
ENSG00000094755	5.31631	2.47e-06	3.15e-05	up	GABRP	protein_coding	0.0831211	0	0.0290827	0.174341	1.10481	3.35593
ENSG00000104219	2.48609	2.47e-06	3.15e-05	up	ZDHHC2	protein_coding	0.636844	1.77629	0.698395	6.52381	6.40946	4.44007
ENSG00000102048	-2.39009	2.47e-06	3.15e-05	down	ASB9	protein_coding	8.886	5.39058	4.57828	0.865452	1.68991	1.03499
ENSG00000279198	2.74784	2.5e-06	3.18e-05	up	AC008894.3	TEC	2.92956	1.44231	0.606341	10.6049	12.0383	10.8372
ENSG00000185669	3.18121	2.54e-06	3.23e-05	up	SNAI3	protein_coding	0.332652	0.248462	0.193983	3.32758	1.48841	2.24644
ENSG00000272787	-3.35467	2.54e-06	3.24e-05	down	AC253536.6	lincRNA	16.0284	4.4137	15.4053	0.654301	0.838649	2.01207
ENSG00000115607	2.59836	2.59e-06	3.29e-05	up	IL18RAP	protein_coding	0.23742	0.203125	0.294519	1.54616	1.4486	1.48048
ENSG00000106366	2.7415	2.6e-06	3.31e-05	up	SERPINE1	protein_coding	25.7674	7.6624	25.1931	130.412	187.739	74.0009
ENSG00000255310	3.46669	2.6e-06	3.3e-05	up	AF131215.5	sense_intronic	0.264124	0.133162	0.0693095	1.91764	1.40772	1.89196
ENSG00000239887	-3.56225	2.6e-06	3.3e-05	down	C1orf226	protein_coding	13.8288	4.2507	2.15265	0.206802	0.798417	0.70484
ENSG00000174371	-2.16651	2.63e-06	3.34e-05	down	EXO1	protein_coding	1.67001	1.7255	2.28854	0.404163	0.366287	0.49676
ENSG00000196371	2.17453	2.64e-06	3.35e-05	up	FUT4	protein_coding	0.412059	0.44035	0.698683	2.98658	2.0189	2.00904
ENSG00000256340	-3.41591	2.64e-06	3.34e-05	down	ABCC6P1	transcribed_unprocessed_pseudogene	27.2227	24.6336	5.77753	0.505743	2.47508	2.41385
ENSG00000265840	-2.58414	2.65e-06	3.36e-05	down	AC010761.5	antisense_RNA	22.7517	22.4914	51.9771	4.75044	5.45985	6.00378
ENSG00000112655	3.09251	2.71e-06	3.43e-05	up	PTK7	protein_coding	0.610092	0.27659	0.56592	1.21553	6.8618	4.33629
ENSG00000131791	-2.36588	2.72e-06	3.44e-05	down	PRKAB2	protein_coding	36.1474	31.9047	12.6515	3.89309	5.59172	6.16915
ENSG00000248485	-3.95851	2.72e-06	3.44e-05	down	PCP4L1	protein_coding	1.84319	5.31875	1.84033	0.0435194	0.177485	0.3513
ENSG00000256802	-4.08342	2.73e-06	3.45e-05	down	AC022613.1	antisense_RNA	8.98486	0.629146	6.36098	0.135903	0.277125	0.528205
ENSG00000179954	3.01854	2.75e-06	3.48e-05	up	SSC5D	protein_coding	0.288839	0.129442	0.146996	0.61853	2.1839	1.8011
ENSG00000259706	-4.23529	2.76e-06	3.48e-05	down	HSP90B2P	processed_pseudogene	0.886143	1.01086	0.732838	0.0259948	0.0424058	0.0699456
ENSG00000213937	-3.66199	2.78e-06	3.5e-05	down	CLDN9	protein_coding	4.18453	1.13357	2.32726	0.18138	0.0739722	0.35248
ENSG00000187045	-3.91725	2.82e-06	3.56e-05	down	TMPRSS6	protein_coding	69.4434	30.2985	12.5436	0.349179	2.60044	4.4799
ENSG00000278071	-3.74289	2.83e-06	3.57e-05	down	AL161669.3	lincRNA	7.00316	2.32614	3.19979	0.31903	0.195165	0.429216
ENSG00000081189	1.72527	2.84e-06	3.58e-05	up	MEF2C	protein_coding	1.34515	1.25934	0.920331	4.08048	3.44438	4.12797
ENSG00000231100	-5.52233	2.85e-06	3.59e-05	down	AL606752.1	unprocessed_pseudogene	21.5313	2.5846	1.61431	0	0.379487	0.166917
ENSG00000167711	-3.2072	2.85e-06	3.59e-05	down	SERPINF2	protein_coding	286.387	588.724	284.436	8.94735	61.4839	55.11
ENSG00000075643	-2.11602	2.86e-06	3.6e-05	down	MOCOS	protein_coding	5.56493	3.9464	3.90485	0.641324	1.34397	1.10618
ENSG00000151694	1.69544	2.87e-06	3.61e-05	up	ADAM17	protein_coding	2.26176	2.66462	3.29186	9.73985	8.59798	8.28032
ENSG00000146147	-4.83064	2.89e-06	3.63e-05	down	MLIP	protein_coding	10.0595	2.44288	1.76903	0.0169948	0.0346549	0.449667
ENSG00000006453	-3.04342	2.89e-06	3.63e-05	down	BAIAP2L1	protein_coding	21.1078	6.18865	31.413	1.48536	1.80151	3.83454
ENSG00000185813	-2.57069	2.89e-06	3.63e-05	down	PCYT2	protein_coding	16.4568	14.6752	29.4133	1.6533	5.42341	3.1108
ENSG00000164687	3.48236	2.9e-06	3.64e-05	up	FABP5	protein_coding	2.77397	3.56368	13.5556	135.818	58.1651	28.4474
ENSG00000186451	6.02929	2.91e-06	3.65e-05	up	SPATA12	protein_coding	0.0265301	0	0.0278473	2.26005	0.712234	0.829259
ENSG00000232040	-3.53682	2.93e-06	3.67e-05	down	ZBED9	protein_coding	0.747453	0.7389	0.473046	0.0106407	0.0607544	0.0954386
ENSG00000146215	-4.16925	2.94e-06	3.68e-05	down	CRIP3	protein_coding	46.5579	15.2275	6.35523	0.151582	1.29821	2.33391
ENSG00000111666	-2.12598	2.95e-06	3.7e-05	down	CHPT1	protein_coding	23.0841	46.904	21.4883	6.49236	8.27588	6.18416
ENSG00000255468	-2.91259	2.96e-06	3.7e-05	down	AP001107.9	antisense_RNA	7.19153	2.7385	7.54859	0.442654	0.72211	1.15498
ENSG00000159199	-2.61787	2.96e-06	3.7e-05	down	ATP5G1	protein_coding	20.1232	55.1949	89.2172	9.47941	9.16237	8.16215
ENSG00000163468	-1.72855	2.97e-06	3.71e-05	down	CCT3	protein_coding	92.887	75.0142	120.092	27.2996	33.3755	26.2285
ENSG00000230328	-3.45454	2.98e-06	3.73e-05	down	AL359893.1	processed_pseudogene	287.469	151.816	94.1163	2.94169	26.8095	18.8913
ENSG00000089356	-4.90242	2.98e-06	3.73e-05	down	FXYD3	protein_coding	0.288019	0.567929	5.15959	0.0743511	0.0606451	0.0666868
ENSG00000234571	6.71737	3e-06	3.75e-05	up	AC239798.2	lincRNA	0	0	0.0189818	0.997848	1.01381	0.282628
ENSG00000141232	-2.69209	3e-06	3.75e-05	down	TOB1	protein_coding	108.557	91.5637	26.3611	8.28419	14.7172	12.0383
ENSG00000108479	-3.05068	3.02e-06	3.77e-05	down	GALK1	protein_coding	10.5182	71.6581	58.6886	4.52301	6.60914	5.86404
ENSG00000106100	1.84382	3.03e-06	3.77e-05	up	NOD1	protein_coding	1.50187	1.12316	1.01483	4.16173	5.19559	3.71643
ENSG00000164047	6.90305	3.04e-06	3.79e-05	up	CAMP	protein_coding	0	0	0	2.16277	2.78182	1.41756
ENSG00000160712	-2.93665	3.04e-06	3.79e-05	down	IL6R	protein_coding	107.786	71.2491	16.6609	9.44988	8.96119	7.14927
ENSG00000101447	-3.31894	3.04e-06	3.79e-05	down	FAM83D	protein_coding	7.91484	28.2717	6.57023	0.550859	1.59302	2.1335
ENSG00000162723	4.46048	3.05e-06	3.8e-05	up	SLAMF9	protein_coding	0.498403	0.0744525	0.639404	19.5136	1.44297	6.15456
ENSG00000263961	-3.34302	3.08e-06	3.84e-05	down	C1orf186	protein_coding	0.86388	2.34707	3.68376	0.104535	0.213161	0.359409
ENSG00000167984	2.84741	3.12e-06	3.87e-05	up	NLRC3	protein_coding	0.507464	0.257455	0.211054	1.44594	1.62545	3.97381
ENSG00000150637	2.99264	3.12e-06	3.88e-05	up	CD226	protein_coding	0.112657	0.183014	0.0295625	0.817927	0.704213	1.04336
ENSG00000233493	-2.71658	3.12e-06	3.88e-05	down	TMEM238	protein_coding	3.90504	3.95909	3.42697	0.433801	0.556024	0.722584
ENSG00000119681	2.78928	3.13e-06	3.88e-05	up	LTBP2	protein_coding	0.908394	3.15261	0.968279	11.0773	7.73422	15.9028
ENSG00000100985	5.01178	3.13e-06	3.88e-05	up	MMP9	protein_coding	0.712519	0.700032	15.9359	332.567	36.8721	190.497
ENSG00000118520	-3.59368	3.13e-06	3.88e-05	down	ARG1	protein_coding	325.852	294.03	106.179	3.68991	15.7688	40.6763
ENSG00000099250	1.83619	3.15e-06	3.9e-05	up	NRP1	protein_coding	4.87268	5.01971	3.04427	16.0603	12.4549	17.6707
ENSG00000168071	3.05088	3.17e-06	3.93e-05	up	CCDC88B	protein_coding	0.514842	0.237612	1.54055	6.35263	5.04203	7.64597
ENSG00000198768	6.91679	3.17e-06	3.93e-05	up	APCDD1L	protein_coding	0	0	0	0.298696	0.589851	0.324307
ENSG00000065615	2.12762	3.18e-06	3.94e-05	up	CYB5R4	protein_coding	0.651134	1.16126	1.14375	5.45427	4.53276	2.91907
ENSG00000154783	1.94098	3.19e-06	3.95e-05	up	FGD5	protein_coding	1.19444	0.935859	0.614416	3.36161	3.49768	3.68129
ENSG00000187688	2.77212	3.19e-06	3.94e-05	up	TRPV2	protein_coding	1.38923	0.883387	3.68492	18.2644	11.4733	11.0352
ENSG00000056736	-2.79268	3.2e-06	3.95e-05	down	IL17RB	protein_coding	7.96526	18.4996	29.9261	1.7135	2.19628	4.22639
ENSG00000197535	2.7172	3.26e-06	4.03e-05	up	MYO5A	protein_coding	0.852707	1.92173	0.455283	9.59062	6.07522	5.54208
ENSG00000224821	3.60443	3.27e-06	4.03e-05	up	COL4A2-AS2	antisense_RNA	0.71504	0.508938	0.132449	10.0979	3.88573	2.51988
ENSG00000278023	-4.32684	3.28e-06	4.05e-05	down	RDM1	protein_coding	0.907584	1.17661	1.39495	0.125512	0.0255938	0.0281435
ENSG00000187037	4.40371	3.29e-06	4.06e-05	up	GPR141	protein_coding	0.0553781	0.111679	0	0.99176	1.15875	1.20206
ENSG00000118515	3.16605	3.34e-06	4.11e-05	up	SGK1	protein_coding	15.0625	2.1534	3.76596	72.3292	57.0634	58.9823
ENSG00000108219	2.05047	3.36e-06	4.14e-05	up	TSPAN14	protein_coding	1.93254	2.39129	1.11567	8.99711	7.70027	5.82619
ENSG00000255737	2.1844	3.41e-06	4.19e-05	up	AGAP2-AS1	antisense_RNA	1.70712	1.77872	0.985535	6.15585	7.91913	6.18829
ENSG00000135116	7.27316	3.41e-06	4.2e-05	up	HRK	protein_coding	0	0	0	0.596837	0.0885119	0.210881
ENSG00000250155	6.54143	3.43e-06	4.21e-05	up	AC008957.1	antisense_RNA	0	0	0.0579772	3.15472	1.57007	1.4867
ENSG00000229980	-3.58669	3.44e-06	4.23e-05	down	TOB1-AS1	processed_transcript	2.94914	1.80224	0.812976	0.173025	0.211693	0.0775943
ENSG00000141854	-2.43046	3.44e-06	4.23e-05	down	MISP3	protein_coding	5.4662	2.30341	3.76798	0.816109	0.62272	0.70837
ENSG00000112667	-2.4496	3.45e-06	4.24e-05	down	DNPH1	protein_coding	27.3481	60.9355	88.9132	12.8901	11.7675	7.78168
ENSG00000156298	-2.66377	3.45e-06	4.24e-05	down	TSPAN7	protein_coding	2.77888	10.0181	4.58053	0.876769	1.05646	0.804262
ENSG00000122188	5.4448	3.46e-06	4.24e-05	up	LAX1	protein_coding	0.0200179	0.0807384	0	0.620104	0.442569	3.04162
ENSG00000224051	-1.73912	3.47e-06	4.25e-05	down	CPTP	protein_coding	15.0525	22.8637	15.9839	5.09157	5.24066	5.80625
ENSG00000140199	1.95457	3.48e-06	4.26e-05	up	SLC12A6	protein_coding	0.993106	1.73743	1.52353	7.05007	4.70491	4.72039
ENSG00000116586	-1.97677	3.48e-06	4.27e-05	down	LAMTOR2	protein_coding	67.2224	91.2144	48.9715	21.4186	18.2084	13.0648
ENSG00000115718	-3.16162	3.49e-06	4.28e-05	down	PROC	protein_coding	94.3707	99.486	114.973	2.03674	16.6939	15.7728
ENSG00000102098	-3.31222	3.5e-06	4.29e-05	down	SCML2	protein_coding	0.94434	4.38219	1.48684	0.147446	0.192425	0.343842
ENSG00000258867	-2.76424	3.5e-06	4.28e-05	down	LINC01146	lincRNA	20.5484	8.79988	5.3383	1.23634	1.51265	2.3564
ENSG00000146386	2.46575	3.51e-06	4.3e-05	up	ABRACL	protein_coding	1.76047	5.45092	3.75175	25.8215	19.503	15.0075
[truncated: 6,666 more rows]
