# Supplementary material for: PRMT3-mediated arginine methylation of IGF2BP1 promotes oxaliplatin resistance in liver cancer
Source: Nat Commun. 2023 Apr 6;14:1932. doi: 10.1038/s41467-023-37542-5 (PMC10079833; doi:10.1038/s41467-023-37542-5)
Supplement: Supplementary file 4 — Supplementary Data 3 [file 41467_2023_37542_MOESM4_ESM.xlsx]

## Sheet: Sheet1
Supplementary Data 3: Pathways which were activated in non-responsive tumors
	GS	GS DETAILS	SIZE	ES	NES	NOM p-val	FDR q-val	FWER p-val	RANK AT MAX	LEADING EDGE
	follow link to MSigDB
1	HALLMARK_ALLOGRAFT_REJECTION	Details ...	130	0.52	3.14	0	0	0	2130	tags=77%, list=35%, signal=115%
2	HALLMARK_EPITHELIAL_MESENCHYMAL_TRANSITION	Details ...	137	0.51	3.13	0	0	0	1709	tags=63%, list=28%, signal=85%
3	HALLMARK_TNFA_SIGNALING_VIA_NFKB	Details ...	97	0.5	2.81	0	0	0	2351	tags=79%, list=38%, signal=126%
4	HALLMARK_INTERFERON_GAMMA_RESPONSE	Details ...	103	0.42	2.44	0	0	0	2379	tags=65%, list=39%, signal=104%
5	HALLMARK_IL6_JAK_STAT3_SIGNALING	Details ...	46	0.48	2.32	0	0	0	1414	tags=52%, list=23%, signal=67%
6	HALLMARK_KRAS_SIGNALING_UP	Details ...	101	0.4	2.31	0	0	0.001	2087	tags=60%, list=34%, signal=90%
7	HALLMARK_COMPLEMENT	Details ...	116	0.35	2.09	0	0	0.004	1735	tags=48%, list=28%, signal=66%
8	HALLMARK_ANGIOGENESIS	Details ...	24	0.5	2.01	0	0.001	0.011	1001	tags=46%, list=16%, signal=55%
9	HALLMARK_IL2_STAT5_SIGNALING	Details ...	99	0.33	1.92	0	0.002	0.024	2632	tags=68%, list=43%, signal=116%
10	HALLMARK_APOPTOSIS	Details ...	85	0.29	1.63	0.006	0.031	0.376	2259	tags=54%, list=37%, signal=84%
11	HALLMARK_INTERFERON_ALPHA_RESPONSE	Details ...	36	0.35	1.59	0.035	0.039	0.465	2892	tags=75%, list=47%, signal=141%
12	HALLMARK_UV_RESPONSE_DN	Details ...	66	0.3	1.57	0.017	0.041	0.506	1672	tags=39%, list=27%, signal=53%
13	HALLMARK_MYOGENESIS	Details ...	66	0.28	1.47	0.033	0.081	0.774	2533	tags=64%, list=41%, signal=107%
14	HALLMARK_HYPOXIA	Details ...	98	0.26	1.46	0.035	0.081	0.801	1001	tags=28%, list=16%, signal=32%
15	HALLMARK_TGF_BETA_SIGNALING	Details ...	19	0.34	1.27	0.193	0.226	0.993	2520	tags=68%, list=41%, signal=115%
16	HALLMARK_P53_PATHWAY	Details ...	79	0.23	1.23	0.177	0.253	0.997	2309	tags=53%, list=37%, signal=84%
17	HALLMARK_HEDGEHOG_SIGNALING	Details ...	18	0.33	1.22	0.25	0.255	0.998	2867	tags=78%, list=47%, signal=145%
18	HALLMARK_APICAL_JUNCTION	Details ...	100	0.19	1.11	0.276	0.383	0.999	551	tags=16%, list=9%, signal=17%
19	HALLMARK_APICAL_SURFACE	Details ...	21	0.26	1.03	0.43	0.507	1	2353	tags=57%, list=38%, signal=92%
20	HALLMARK_PI3K_AKT_MTOR_SIGNALING	Details ...	34	0.18	0.81	0.739	0.864	1	1431	tags=26%, list=23%, signal=34%
21	HALLMARK_ESTROGEN_RESPONSE_LATE	Details ...	97	0.14	0.8	0.764	0.843	1	1575	tags=30%, list=26%, signal=40%
22	HALLMARK_UV_RESPONSE_UP	Details ...	63	0.1	0.5	0.989	1	1	1097	tags=17%, list=18%, signal=21%
23	HALLMARK_HEME_METABOLISM	Details ...	65	0.09	0.47	0.993	0.995	1	2090	tags=31%, list=34%, signal=46%
