# Supplementary material for: PRMT3-mediated arginine methylation of IGF2BP1 promotes oxaliplatin resistance in liver cancer
Source: Nat Commun. 2023 Apr 6;14:1932. doi: 10.1038/s41467-023-37542-5 (PMC10079833; doi:10.1038/s41467-023-37542-5)
Supplement: Supplementary file 5 — Supplementary Data 4 [file 41467_2023_37542_MOESM5_ESM.xlsx]

## Sheet: Sheet1
Supplementary Data 4: All the read counts from the CRISPR screen data
sgrna	Gene	control_count	treatment_count	control_mean	treat_mean	LFC	control_var	adj_var	score	FDR	high_in_treatment
NM_014020_61975	TMEM176B	0	461.98	1.0978	461.98	7.7859	106710	2.2578	306.73	0	TRUE
NM_001174129_54795	SLC11A2	1.0978	300.01	1.0978	300.01	7.1648	44675	2.2578	198.93	0	TRUE
NM_021939_21898	FKBP10	0	296.33	1.0978	296.33	7.147	43906	2.2578	196.48	0	TRUE
NM_001204504_16128	DGKH	0	288.97	1.0978	288.97	7.1109	41752	2.2578	191.58	0	TRUE
NM_032550_1521	AFAP1L2	0	273.32	1.0978	273.32	7.0308	37353	2.2578	181.17	0	TRUE
NM_001243661_40800	NUDT7	0	272.4	1.0978	272.4	7.026	37102	2.2578	180.56	0	TRUE
NM_153212_23877	GJB4	1.0978	265.96	1.0978	265.96	6.9916	35077	2.2578	176.27	0	TRUE
NM_001099672_8279	C8orf59	0	255.84	1.0978	255.84	6.9358	32727	2.2578	169.53	0	TRUE
NM_001001671_34759	MAP3K15	0	254	1.0978	254	6.9254	32258	2.2578	168.31	0	TRUE
NM_152489_65099	UBE2U	0	250.32	1.0978	250.32	6.9045	31329	2.2578	165.86	0	TRUE
NM_006142_53980	SFN	0	249.4	1.0978	249.4	6.8992	31099	2.2578	165.25	0	TRUE
NM_004757_1839	AIMP1	0	249.4	1.0978	249.4	6.8992	31099	2.2578	165.25	0	TRUE
NM_003578_57099	SOAT2	0	249.4	1.0978	249.4	6.8992	31099	2.2578	165.25	0	TRUE
NM_002129_26875	HMGB2	1.0978	240.19	1.0978	240.19	6.8451	28584	2.2578	159.12	0	TRUE
NM_001039178_4830	ATP5J2	0	239.27	1.0978	239.27	6.8396	28626	2.2578	158.51	0	TRUE
NM_001244606_28726	IMMP2L	0	235.59	1.0978	235.59	6.8174	27752	2.2578	156.06	0	TRUE
NM_001099335_44915	PHYHIP	0	234.67	1.0978	234.67	6.8117	27536	2.2578	155.45	0	TRUE
NM_000695_2123	ALDH3B2	0	231.91	1.0978	231.91	6.7947	26891	2.2578	153.61	0	TRUE
NM_001005516_42180	OR5K3	0	229.15	1.0978	229.15	6.7775	26255	2.2578	151.77	0	TRUE
NM_001135937_56394	SMAD2	0	226.39	1.0978	226.39	6.7601	25626	2.2578	149.94	0	TRUE
NM_001188_5365	BAK1	0	224.55	1.0978	224.55	6.7484	25211	2.2578	148.71	0	TRUE
NM_001143781_21900	FKBP11	0	217.19	1.0978	217.19	6.7005	23585	2.2578	143.81	0	TRUE
NM_002773_48013	PRSS8	0	216.27	1.0978	216.27	6.6944	23386	2.2578	143.2	0	TRUE
NM_022486_59208	SUSD1	1.0978	215.35	1.0978	215.35	6.6883	22951	2.2578	142.59	0	TRUE
NM_006990_66532	WASF2	0	210.75	1.0978	210.75	6.6573	22207	2.2578	139.52	0	TRUE
NM_014783_3541	ARHGAP11A	0	207.06	1.0978	207.06	6.632	21438	2.2578	137.07	0	TRUE
NM_001193655_7088	C17orf62	0	204.3	1.0978	204.3	6.6127	20870	2.2578	135.24	0	TRUE
NM_001172681_69531	ZNF641	0	204.3	1.0978	204.3	6.6127	20870	2.2578	135.24	0	TRUE
NM_022358_30079	KCNK15	0	200.62	1.0978	200.62	6.5866	20125	2.2578	132.79	0	TRUE
NM_015634_30613	KIAA1279	0	197.86	1.0978	197.86	6.5667	19574	2.2578	130.95	0	TRUE
NM_004403_16071	DFNA5	0	196.02	1.0978	196.02	6.5533	19212	2.2578	129.72	0	TRUE
NM_001806_11130	CEBPG	0	195.1	1.0978	195.1	6.5465	19032	2.2578	129.11	0	TRUE
NM_001083536_21593	FGD3	0	194.18	1.0978	194.18	6.5398	18853	2.2578	128.5	0	TRUE
NM_001145642_30457	KIAA0226	1.0978	192.34	1.0978	192.34	6.5261	18287	2.2578	127.27	0	TRUE
NM_003950_19784	F2RL3	0	191.42	1.0978	191.42	6.5192	18321	2.2578	126.66	0	TRUE
NM_001190460_31838	KRTAP9-1	2.1957	303.69	2.1957	303.69	6.5751	45451	5.6866	126.43	0	TRUE
NM_001997_21044	FAU	1.0978	190.5	1.0978	190.5	6.5123	17936	2.2578	126.05	0	TRUE
NM_145166_67689	ZBTB47	0	189.58	1.0978	189.58	6.5053	17970	2.2578	125.44	0	TRUE
NM_018157_50920	RIC8B	0	189.58	1.0978	189.58	6.5053	17970	2.2578	125.44	0	TRUE
NM_181493_29450	ITPA	0	188.66	1.0978	188.66	6.4984	17796	2.2578	124.82	0	TRUE
NM_001257194_31135	KLHL3	0	186.82	1.0978	186.82	6.4843	17450	2.2578	123.6	0	TRUE
NM_020979_54156	SH2B2	0	186.82	1.0978	186.82	6.4843	17450	2.2578	123.6	0	TRUE
NM_001001683_35474	MED11	0	186.82	1.0978	186.82	6.4843	17450	2.2578	123.6	0	TRUE
NM_001256830_4343	ASIC1	0	184.98	1.0978	184.98	6.4701	17108	2.2578	122.37	0	TRUE
NM_000981_51745	RPL19	0	184.98	1.0978	184.98	6.4701	17108	2.2578	122.37	0	TRUE
NM_018944_36207	MIS18A	1.0978	184.06	1.0978	184.06	6.4629	16737	2.2578	121.76	0	TRUE
NM_000700_2958	ANXA1	0	184.06	1.0978	184.06	6.4629	16938	2.2578	121.76	0	TRUE
NM_022130_24463	GOLPH3	0	183.14	1.0978	183.14	6.4557	16769	2.2578	121.15	0	TRUE
NM_017855_41116	ODAM	0	182.22	1.0978	182.22	6.4485	16601	2.2578	120.54	0	TRUE
NM_002471_37912	MYH6	0	182.22	1.0978	182.22	6.4485	16601	2.2578	120.54	0	TRUE
NM_016255_20891	FAM8A1	0	182.22	1.0978	182.22	6.4485	16601	2.2578	120.54	0	TRUE
NM_001098579_37160	MRVI1	0	181.3	1.0978	181.3	6.4412	16434	2.2578	119.92	0	TRUE
NM_012384_24149	GMEB2	0	180.38	1.0978	180.38	6.4339	16268	2.2578	119.31	0	TRUE
NM_001184975_42941	PACSIN3	0	180.38	1.0978	180.38	6.4339	16268	2.2578	119.31	0	TRUE
NM_005783_64785	TXNDC9	0	179.46	1.0978	179.46	6.4266	16102	2.2578	118.7	0	TRUE
NM_001242442_25180	GRB7	0	179.46	1.0978	179.46	6.4266	16102	2.2578	118.7	0	TRUE
NM_001930_16192	DHPS	0	176.69	1.0978	176.69	6.4044	15610	2.2578	116.86	0	TRUE
NM_018899_43557	PCDHAC2	1.0978	176.69	1.0978	176.69	6.4044	15417	2.2578	116.86	0	TRUE
NM_002801_48145	PSMB10	1.0978	174.85	1.0978	174.85	6.3893	15096	2.2578	115.64	0	TRUE
NM_001276331_32157	LCE1C	0	173.93	1.0978	173.93	6.3818	15126	2.2578	115.03	0	TRUE
NM_153692_27742	HTRA4	0	173.93	1.0978	173.93	6.3818	15126	2.2578	115.03	0	TRUE
NM_138345_66486	VWA5B2	0	171.17	1.0978	171.17	6.3588	14650	2.2578	113.19	0	TRUE
NM_024562_59832	TANGO6	0	169.33	1.0978	169.33	6.3433	14337	2.2578	111.96	0	TRUE
NM_006401_2928	ANP32B	0	168.41	1.0978	168.41	6.3355	14181	2.2578	111.35	0	TRUE
NM_025261_34119	LY6G6C	0	166.57	1.0978	166.57	6.3197	13873	2.2578	110.13	0	TRUE
NM_000187_26367	HGD	0	166.57	1.0978	166.57	6.3197	13873	2.2578	110.13	0	TRUE
NM_004102_19828	FABP3	0	166.57	1.0978	166.57	6.3197	13873	2.2578	110.13	0	TRUE
NM_001159531_5742	BEGAIN	1.0978	166.57	1.0978	166.57	6.3197	13691	2.2578	110.13	0	TRUE
NM_001256400_5665	BCO2	1.0978	166.57	1.0978	166.57	6.3197	13691	2.2578	110.13	0	TRUE
NM_000040_3292	APOC3	2.1957	264.12	2.1957	264.12	6.3744	34303	5.6866	109.84	0	TRUE
NM_001207005_68568	ZNF233	0	165.65	1.0978	165.65	6.3118	13720	2.2578	109.51	0	TRUE
NM_014962_6378	BTBD3	0	165.65	1.0978	165.65	6.3118	13720	2.2578	109.51	0	TRUE
NM_153235_64749	TXLNB	0	165.65	1.0978	165.65	6.3118	13720	2.2578	109.51	0	TRUE
NM_025031_8223	C7orf69	0	163.81	1.0978	163.81	6.2958	13417	2.2578	108.29	0	TRUE
NM_017848_20047	FAM120C	0	163.81	1.0978	163.81	6.2958	13417	2.2578	108.29	0	TRUE
NM_002084_25099	GPX3	1.0978	163.81	1.0978	163.81	6.2958	13238	2.2578	108.29	0	TRUE
NM_001024598_26311	HES3	0	162.89	1.0978	162.89	6.2877	13267	2.2578	107.68	0	TRUE
NM_001079516_4205	ASAH2B	0	161.97	1.0978	161.97	6.2796	13117	2.2578	107.06	0	TRUE
NM_006586_12891	CNPY3	0	161.97	1.0978	161.97	6.2796	13117	2.2578	107.06	0	TRUE
NM_017913_10609	CDC37L1	1.0978	161.97	1.0978	161.97	6.2796	12940	2.2578	107.06	0	TRUE
NM_013254_60179	TBK1	0	160.13	1.0978	160.13	6.2632	12821	2.2578	105.84	0	TRUE
NM_138468_27838	ICA1L	1.0978	160.13	1.0978	160.13	6.2632	12646	2.2578	105.84	0	TRUE
NM_002769_47932	PRSS1	0	159.21	1.0978	159.21	6.2549	12674	2.2578	105.23	0	TRUE
NM_145080_40525	NSMCE1	0	157.37	1.0978	157.37	6.2382	12382	2.2578	104	0	TRUE
NM_001717_6052	BNC1	1.0978	157.37	1.0978	157.37	6.2382	12210	2.2578	104	0	TRUE
NM_000976_51699	RPL12	0	156.45	1.0978	156.45	6.2298	12238	2.2578	103.39	0	TRUE
NM_138349_63148	TP53I13	0	155.53	1.0978	155.53	6.2214	12094	2.2578	102.78	0	TRUE
NM_001145079_13039	COG6	0	155.53	1.0978	155.53	6.2214	12094	2.2578	102.78	0	TRUE
NM_003708_50281	RDH16	0	155.53	1.0978	155.53	6.2214	12094	2.2578	102.78	0	TRUE
NM_203408_20673	FAM47A	0	154.61	1.0978	154.61	6.2129	11952	2.2578	102.16	0	TRUE
NM_001287254_69408	ZNF596	0	153.69	1.0978	153.69	6.2043	11810	2.2578	101.55	0	TRUE
NM_017805_49806	RASIP1	1.0978	152.77	1.0978	152.77	6.1957	11502	2.2578	100.94	0	TRUE
NM_144978_9514	CCDC138	0	152.77	1.0978	152.77	6.1957	11669	2.2578	100.94	0	TRUE
NM_001003938_26011	HBM	0	152.77	1.0978	152.77	6.1957	11669	2.2578	100.94	0	TRUE
NM_014743_30469	KIAA0232	0	152.77	1.0978	152.77	6.1957	11669	2.2578	100.94	0	TRUE
NM_024873_62867	TNIP3	0	152.77	1.0978	152.77	6.1957	11669	2.2578	100.94	0	TRUE
NM_015198_13016	COBL	1.0978	151.85	1.0978	151.85	6.187	11363	2.2578	100.33	0	TRUE
NM_001105248_61636	TMC5	0	150.93	1.0978	150.93	6.1783	11389	2.2578	99.714	0	TRUE
NM_032492_29555	JAGN1	0	150.93	1.0978	150.93	6.1783	11389	2.2578	99.714	0	TRUE
NM_006979_55788	SLC39A7	2.1957	239.27	2.1957	239.27	6.2324	28103	5.6866	99.418	0	TRUE
NM_001497_5232	B4GALT1	0	150.01	1.0978	150.01	6.1696	11251	2.2578	99.101	0	TRUE
NM_001201583_4230	ASB11	0	149.09	1.0978	149.09	6.1607	11113	2.2578	98.489	0	TRUE
NM_153708_52340	RTP1	0	149.09	1.0978	149.09	6.1607	11113	2.2578	98.489	0	TRUE
NM_005966_38252	NAB1	0	149.09	1.0978	149.09	6.1607	11113	2.2578	98.489	0	TRUE
NM_001136561_27019	HNRNPCP5	0	149.09	1.0978	149.09	6.1607	11113	2.2578	98.489	0	TRUE
NM_002818_48270	PSME2	0	149.09	1.0978	149.09	6.1607	11113	2.2578	98.489	0	TRUE
NM_000296_45290	PKD1	1.0978	148.17	1.0978	148.17	6.1519	10814	2.2578	97.876	0	TRUE
NM_001258320_63139	TP53I11	1.0978	148.17	1.0978	148.17	6.1519	10814	2.2578	97.876	0	TRUE
NM_001381_17058	DOK1	1.0978	148.17	1.0978	148.17	6.1519	10814	2.2578	97.876	0	TRUE
NM_033179_41950	OR51B4	0	148.17	1.0978	148.17	6.1519	10977	2.2578	97.876	0	TRUE
NM_001271978_58737	STK25	0	148.17	1.0978	148.17	6.1519	10977	2.2578	97.876	0	TRUE
NM_020531_3236	APMAP	96.61	3903.8	96.61	3903.8	5.3221	7247500	1526.5	97.445	0	TRUE
NM_006725_10446	CD6	0	146.33	1.0978	146.33	6.134	10706	2.2578	96.651	0	TRUE
NM_001243007_47706	PROX2	0	144.48	1.0978	144.48	6.1158	10438	2.2578	95.426	0	TRUE
NM_014044_65514	UNC50	0	144.48	1.0978	144.48	6.1158	10438	2.2578	95.426	0	TRUE
NM_032829_20579	FAM222A	0	144.48	1.0978	144.48	6.1158	10438	2.2578	95.426	0	TRUE
NM_021062_26579	HIST1H2BB	0	143.56	1.0978	143.56	6.1067	10305	2.2578	94.814	0	TRUE
NM_020856_64157	TSHZ3	0	143.56	1.0978	143.56	6.1067	10305	2.2578	94.814	0	TRUE
NM_032730_52328	RTN4IP1	1.0978	142.64	1.0978	142.64	6.0975	10018	2.2578	94.201	0	TRUE
NM_152703_52709	SAMD9L	1.0978	142.64	1.0978	142.64	6.0975	10018	2.2578	94.201	0	TRUE
NM_031904_22501	FRMD8	0	142.64	1.0978	142.64	6.0975	10174	2.2578	94.201	0	TRUE
NM_001244753_21400	FCGR3B	0	141.72	1.0978	141.72	6.0882	10043	2.2578	93.589	0	TRUE
NM_022304_27385	HRH2	0	141.72	1.0978	141.72	6.0882	10043	2.2578	93.589	0	TRUE
NM_000988_51771	RPL27	0	140.8	1.0978	140.8	6.0788	9912.8	2.2578	92.976	0	TRUE
NM_017898_13	2023-03-02	0	140.8	1.0978	140.8	6.0788	9912.8	2.2578	92.976	0	TRUE
NM_020823_62002	TMEM181	0	140.8	1.0978	140.8	6.0788	9912.8	2.2578	92.976	0	TRUE
NM_001077446_64110	TSEN34	1.0978	139.88	1.0978	139.88	6.0695	9630.7	2.2578	92.364	0	TRUE
NM_001005201_42393	OR8H3	0	139.88	1.0978	139.88	6.0695	9783.6	2.2578	92.364	0	TRUE
NM_133343_49381	RAD17	0	139.88	1.0978	139.88	6.0695	9783.6	2.2578	92.364	0	TRUE
NM_173689_13757	CRB2	0	139.88	1.0978	139.88	6.0695	9783.6	2.2578	92.364	0	TRUE
NM_012321_33946	LSM4	0	138.96	1.0978	138.96	6.06	9655.3	2.2578	91.751	0	TRUE
NM_001035267_51838	RPL41	0	138.96	1.0978	138.96	6.06	9655.3	2.2578	91.751	0	TRUE
NM_001098502_11669	CHCHD4	0	137.12	1.0978	137.12	6.0409	9401.3	2.2578	90.527	0	TRUE
NM_001199770_42698	OTX1	0	137.12	1.0978	137.12	6.0409	9401.3	2.2578	90.527	0	TRUE
NM_207303_5000	ATRNL1	1.0978	136.2	1.0978	136.2	6.0313	9126.6	2.2578	89.914	0	TRUE
NM_001142650_27068	HNRNPLL	1.0978	136.2	1.0978	136.2	6.0313	9126.6	2.2578	89.914	0	TRUE
NM_001128149_5029	ATXN7	0	136.2	1.0978	136.2	6.0313	9275.5	2.2578	89.914	0	TRUE
NM_020853_30657	KIAA1467	2.1957	215.35	2.1957	215.35	6.0811	22717	5.6866	89.384	0	TRUE
NM_152419_26378	HGSNAT	0	135.28	1.0978	135.28	6.0215	9150.6	2.2578	89.302	0	TRUE
NM_152706_8212	C7orf62	1.0978	135.28	1.0978	135.28	6.0215	9002.7	2.2578	89.302	0	TRUE
NM_003576_58735	STK24	0	134.36	1.0978	134.36	6.0118	9026.5	2.2578	88.689	0	TRUE
NM_001143990_67052	WRAP53	0	134.36	1.0978	134.36	6.0118	9026.5	2.2578	88.689	0	TRUE
NM_198506_33536	LRIT3	0	134.36	1.0978	134.36	6.0118	9026.5	2.2578	88.689	0	TRUE
NM_003822_40326	NR5A2	0	134.36	1.0978	134.36	6.0118	9026.5	2.2578	88.689	0	TRUE
NM_015503_54155	SH2B1	0	134.36	1.0978	134.36	6.0118	9026.5	2.2578	88.689	0	TRUE
NM_014247_49640	RAPGEF2	0	134.36	1.0978	134.36	6.0118	9026.5	2.2578	88.689	0	TRUE
NM_014461_12961	CNTN6	0	133.44	1.0978	133.44	6.0019	8903.3	2.2578	88.077	0	TRUE
NM_001145115_46940	PPP1R3G	0	132.52	1.0978	132.52	5.992	8780.9	2.2578	87.464	0	TRUE
NM_016144_13241	COMMD10	0	132.52	1.0978	132.52	5.992	8780.9	2.2578	87.464	0	TRUE
NM_001109619_26474	HIGD1C	0	132.52	1.0978	132.52	5.992	8780.9	2.2578	87.464	0	TRUE
NM_001142683_9456	CCDC121	0	131.6	1.0978	131.6	5.982	8659.4	2.2578	86.852	0	TRUE
NM_147199_36862	MRGPRX1	0	131.6	1.0978	131.6	5.982	8659.4	2.2578	86.852	0	TRUE
NM_021203_58180	SRPRB	0	130.68	1.0978	130.68	5.972	8538.7	2.2578	86.239	0	TRUE
NM_001195290_57792	SPINK6	1.0978	130.68	1.0978	130.68	5.972	8395.8	2.2578	86.239	0	TRUE
NM_032808_32805	LINGO1	0	130.68	1.0978	130.68	5.972	8538.7	2.2578	86.239	0	TRUE
NM_001033604_5478	BBS9	0	130.68	1.0978	130.68	5.972	8538.7	2.2578	86.239	0	TRUE
NM_020435_23899	GJC2	0	130.68	1.0978	130.68	5.972	8538.7	2.2578	86.239	0	TRUE
NM_001079536_4177	ART5	0	129.76	1.0978	129.76	5.9619	8418.8	2.2578	85.627	0	TRUE
NM_015193_3463	ARC	1.0978	129.76	1.0978	129.76	5.9619	8277	2.2578	85.627	0	TRUE
NM_015307_20393	FAM189A1	0	129.76	1.0978	129.76	5.9619	8418.8	2.2578	85.627	0	TRUE
NM_001164342_67605	ZBTB20	0	128.84	1.0978	128.84	5.9517	8299.8	2.2578	85.014	0	TRUE
NM_182592_67389	YIPF7	0	128.84	1.0978	128.84	5.9517	8299.8	2.2578	85.014	0	TRUE
NM_001122821_53852	SET	0	127.92	1.0978	127.92	5.9414	8181.7	2.2578	84.402	0	TRUE
NM_031280_37070	MRPS15	0	127.92	1.0978	127.92	5.9414	8181.7	2.2578	84.402	0	TRUE
NM_001415_18316	EIF2S3	0	127.92	1.0978	127.92	5.9414	8181.7	2.2578	84.402	0	TRUE
NM_144576_13358	COQ10A	0	127	1.0978	127	5.9311	8064.4	2.2578	83.789	0	TRUE
NM_015264_30551	KIAA0930	0	127	1.0978	127	5.9311	8064.4	2.2578	83.789	0	TRUE
NM_144726_51279	RNF145	0	127	1.0978	127	5.9311	8064.4	2.2578	83.789	0	TRUE
NM_001034996_51710	RPL14	0	127	1.0978	127	5.9311	8064.4	2.2578	83.789	0	TRUE
NM_152726_36104	MICU2	1.0978	126.08	1.0978	126.08	5.9207	7810.1	2.2578	83.177	0	TRUE
NM_001276368_8343	C9orf153	0	126.08	1.0978	126.08	5.9207	7947.9	2.2578	83.177	0	TRUE
NM_001038704_7063	C17orf47	0	125.16	1.0978	125.16	5.9102	7832.3	2.2578	82.565	0	TRUE
NM_001145277_38985	NECAP2	0	125.16	1.0978	125.16	5.9102	7832.3	2.2578	82.565	0	TRUE
NM_001244752_2698	ANKRD18B	0	125.16	1.0978	125.16	5.9102	7832.3	2.2578	82.565	0	TRUE
NM_001252271_20771	FAM69A	0	125.16	1.0978	125.16	5.9102	7832.3	2.2578	82.565	0	TRUE
NM_032049_1716	AGTR1	0	125.16	1.0978	125.16	5.9102	7832.3	2.2578	82.565	0	TRUE
NM_001166695_55021	SLC1A3	0	125.16	1.0978	125.16	5.9102	7832.3	2.2578	82.565	0	TRUE
NM_032663_65807	USP30	0	125.16	1.0978	125.16	5.9102	7832.3	2.2578	82.565	0	TRUE
NM_012373_41795	OR3A3	0	124.24	1.0978	124.24	5.8996	7717.6	2.2578	81.952	0	TRUE
NM_024003_31895	L1CAM	0	124.24	1.0978	124.24	5.8996	7717.6	2.2578	81.952	0	TRUE
NM_032434_69152	ZNF512	0	124.24	1.0978	124.24	5.8996	7717.6	2.2578	81.952	0	TRUE
NM_001018082_1359	ADIG	0	124.24	1.0978	124.24	5.8996	7717.6	2.2578	81.952	0	TRUE
NM_032319_47148	PRADC1	1.0978	124.24	1.0978	124.24	5.8996	7581.8	2.2578	81.952	0	TRUE
NM_005310_25186	GRB7	1.0978	124.24	1.0978	124.24	5.8996	7581.8	2.2578	81.952	0	TRUE
NM_030772_23860	GJA9	0	123.32	1.0978	123.32	5.889	7603.7	2.2578	81.34	0	TRUE
NM_182499_60541	TDRD10	0	122.4	1.0978	122.4	5.8783	7490.6	2.2578	80.727	0	TRUE
NM_001129843_8589	CACNA1C	2.1957	194.18	2.1957	194.18	5.9325	18429	5.6866	80.508	0	TRUE
NM_000670_1338	ADH4	0	121.48	1.0978	121.48	5.8675	7378.4	2.2578	80.115	0	TRUE
NM_006512_52601	SAA4	0	120.56	1.0978	120.56	5.8566	7267	2.2578	79.502	0	TRUE
NM_032889_35923	MFSD5	0	120.56	1.0978	120.56	5.8566	7267	2.2578	79.502	0	TRUE
NM_001243782_20524	FAM213A	1.0978	120.56	1.0978	120.56	5.8566	7135.3	2.2578	79.502	0	TRUE
NM_001454_22288	FOXJ1	0	120.56	1.0978	120.56	5.8566	7267	2.2578	79.502	0	TRUE
NM_014820_63041	TOMM70A	1.0978	119.64	1.0978	119.64	5.8456	7025.8	2.2578	78.89	0	TRUE
NM_020904_45664	PLEKHA4	0	119.64	1.0978	119.64	5.8456	7156.5	2.2578	78.89	0	TRUE
NM_004515_28703	ILF2	0	119.64	1.0978	119.64	5.8456	7156.5	2.2578	78.89	0	TRUE
NM_001177875_43788	PCSK1	1.0978	119.64	1.0978	119.64	5.8456	7025.8	2.2578	78.89	0	TRUE
NM_021090_37537	MTMR3	0	119.64	1.0978	119.64	5.8456	7156.5	2.2578	78.89	0	TRUE
NM_030949_46858	PPP1R14C	0	119.64	1.0978	119.64	5.8456	7156.5	2.2578	78.89	0	TRUE
NM_016274_45785	PLEKHO1	0	119.64	1.0978	119.64	5.8456	7156.5	2.2578	78.89	0	TRUE
NM_001086_163	AADAC	0	118.72	1.0978	118.72	5.8346	7046.8	2.2578	78.277	0	TRUE
NM_020485_50811	RHCE	0	118.72	1.0978	118.72	5.8346	7046.8	2.2578	78.277	0	TRUE
NM_173552_7887	C3orf58	0	118.72	1.0978	118.72	5.8346	7046.8	2.2578	78.277	0	TRUE
NM_005763_228	AASS	0	118.72	1.0978	118.72	5.8346	7046.8	2.2578	78.277	0	TRUE
NM_173701_66521	WARS	0	117.8	1.0978	117.8	5.8234	6938	2.2578	77.665	0	TRUE
NM_001289165_33354	LOXL3	0	117.8	1.0978	117.8	5.8234	6938	2.2578	77.665	0	TRUE
NM_032301_21354	FBXW9	0	117.8	1.0978	117.8	5.8234	6938	2.2578	77.665	0	TRUE
NM_000119_18977	EPB42	0	117.8	1.0978	117.8	5.8234	6938	2.2578	77.665	0	TRUE
NM_000976_51700	RPL12	0	117.8	1.0978	117.8	5.8234	6938	2.2578	77.665	0	TRUE
NM_020144_43164	PAPOLB	0	116.88	1.0978	116.88	5.8122	6830	2.2578	77.052	0	TRUE
NM_018728_38070	MYO5C	0	116.88	1.0978	116.88	5.8122	6830	2.2578	77.052	0	TRUE
NM_004638_47893	PRRC2A	0	115.96	1.0978	115.96	5.8009	6722.9	2.2578	76.44	0	TRUE
NM_000940_46441	PON3	0	115.96	1.0978	115.96	5.8009	6722.9	2.2578	76.44	0	TRUE
NM_001278369_50874	RHOH	0	115.96	1.0978	115.96	5.8009	6722.9	2.2578	76.44	0	TRUE
NM_016531_31001	KLF3	1.0978	115.96	1.0978	115.96	5.8009	6596.2	2.2578	76.44	0	TRUE
NM_001100393_49543	RALYL	0	115.96	1.0978	115.96	5.8009	6722.9	2.2578	76.44	0	TRUE
NM_001231_9174	CASQ1	1.0978	115.96	1.0978	115.96	5.8009	6596.2	2.2578	76.44	0	TRUE
NM_001198783_46510	POU2F1	0	115.96	1.0978	115.96	5.8009	6722.9	2.2578	76.44	0	TRUE
NM_003981_47213	PRC1	0	115.96	1.0978	115.96	5.8009	6722.9	2.2578	76.44	0	TRUE
NM_015472_67137	WWTR1	0	115.04	1.0978	115.04	5.7895	6616.6	2.2578	75.827	0	TRUE
NM_001242851_51288	RNF146	0	115.04	1.0978	115.04	5.7895	6616.6	2.2578	75.827	0	TRUE
NM_013374_43883	PDCD6IP	0	114.12	1.0978	114.12	5.778	6511.1	2.2578	75.215	0	TRUE
NM_016066_24051	GLRX2	0	114.12	1.0978	114.12	5.778	6511.1	2.2578	75.215	0	TRUE
NM_000078_11514	CETP	0	114.12	1.0978	114.12	5.778	6511.1	2.2578	75.215	0	TRUE
NM_001195306_5450	BBIP1	0	113.19	1.0978	113.19	5.7665	6406.5	2.2578	74.602	0	TRUE
NM_001142462_42596	OSR2	0	113.19	1.0978	113.19	5.7665	6406.5	2.2578	74.602	0	TRUE
NM_177536_59076	SULT1A1	0	113.19	1.0978	113.19	5.7665	6406.5	2.2578	74.602	0	TRUE
NM_033389_58300	SSH2	0	113.19	1.0978	113.19	5.7665	6406.5	2.2578	74.602	0	TRUE
NM_001131026_44449	PEX5	0	113.19	1.0978	113.19	5.7665	6406.5	2.2578	74.602	0	TRUE
NM_001984_19366	ESD	0	113.19	1.0978	113.19	5.7665	6406.5	2.2578	74.602	0	TRUE
NM_001166034_52842	SBSN	0	112.27	1.0978	112.27	5.7548	6302.8	2.2578	73.99	0	TRUE
NM_001129998_12369	CLEC12B	1.0978	112.27	1.0978	112.27	5.7548	6180.1	2.2578	73.99	0	TRUE
NM_001767_10261	CD2	0	112.27	1.0978	112.27	5.7548	6302.8	2.2578	73.99	0	TRUE
NM_138433_31053	KLHDC7B	0	112.27	1.0978	112.27	5.7548	6302.8	2.2578	73.99	0	TRUE
NM_002053_23313	GBP1	0	112.27	1.0978	112.27	5.7548	6302.8	2.2578	73.99	0	TRUE
NM_001256847_538	ABR	0	112.27	1.0978	112.27	5.7548	6302.8	2.2578	73.99	0	TRUE
NM_001130101_40235	NR1H3	0	111.35	1.0978	111.35	5.743	6199.9	2.2578	73.378	0	TRUE
NM_005776_12797	CNIH1	0	111.35	1.0978	111.35	5.743	6199.9	2.2578	73.378	0	TRUE
NM_001170538_17733	DZIP1L	0	111.35	1.0978	111.35	5.743	6199.9	2.2578	73.378	0	TRUE
NM_145753_44861	PHLDB2	0	111.35	1.0978	111.35	5.743	6199.9	2.2578	73.378	0	TRUE
NM_001199233_33107	LOC100505478	1.0978	111.35	1.0978	111.35	5.743	6078.2	2.2578	73.378	0	TRUE
NM_001033_52137	RRM1	0	111.35	1.0978	111.35	5.743	6199.9	2.2578	73.378	0	TRUE
NM_006343_35686	MERTK	1.0978	111.35	1.0978	111.35	5.743	6078.2	2.2578	73.378	0	TRUE
NM_153836_13820	CREG2	0	111.35	1.0978	111.35	5.743	6199.9	2.2578	73.378	0	TRUE
NM_032553_24856	GPR174	0	110.43	1.0978	110.43	5.7311	6097.8	2.2578	72.765	0	TRUE
NM_198281_25057	GPRIN3	0	110.43	1.0978	110.43	5.7311	6097.8	2.2578	72.765	0	TRUE
NM_133484_59837	TANK	0	110.43	1.0978	110.43	5.7311	6097.8	2.2578	72.765	0	TRUE
NM_002190_28431	IL17A	0	110.43	1.0978	110.43	5.7311	6097.8	2.2578	72.765	0	TRUE
NM_001243505_19423	ESRRG	0	109.51	1.0978	109.51	5.7192	5996.6	2.2578	72.153	0	TRUE
NM_001030059_46589	PPAPDC1A	0	109.51	1.0978	109.51	5.7192	5996.6	2.2578	72.153	0	TRUE
NM_001081461_29616	JMJD6	0	109.51	1.0978	109.51	5.7192	5996.6	2.2578	72.153	0	TRUE
NM_015319_60654	TENC1	0	109.51	1.0978	109.51	5.7192	5996.6	2.2578	72.153	0	TRUE
NM_016332_37312	MSRB1	0	109.51	1.0978	109.51	5.7192	5996.6	2.2578	72.153	0	TRUE
NM_030632_4467	ASXL3	0	109.51	1.0978	109.51	5.7192	5996.6	2.2578	72.153	0	TRUE
NM_015464_57226	SOSTDC1	0	108.59	1.0978	108.59	5.7071	5896.3	2.2578	71.54	0	TRUE
NM_001244963_38466	NAV2	0	108.59	1.0978	108.59	5.7071	5896.3	2.2578	71.54	0	TRUE
NM_001004439_29294	ITGA11	1.0978	108.59	1.0978	108.59	5.7071	5777.7	2.2578	71.54	0	TRUE
NM_001009613_57459	SPANXN4	0	108.59	1.0978	108.59	5.7071	5896.3	2.2578	71.54	0	TRUE
NM_001190850_12865	CNOT4	1.0978	108.59	1.0978	108.59	5.7071	5777.7	2.2578	71.54	0	TRUE
NM_015175_38484	NBEAL2	0	108.59	1.0978	108.59	5.7071	5896.3	2.2578	71.54	0	TRUE
NM_001124758_57835	SPNS2	0	108.59	1.0978	108.59	5.7071	5896.3	2.2578	71.54	0	TRUE
NM_003759_55946	SLC4A4	0	108.59	1.0978	108.59	5.7071	5896.3	2.2578	71.54	0	TRUE
NM_006035_10621	CDC42BPB	2.1957	172.09	2.1957	172.09	5.7593	14433	5.6866	71.246	0	TRUE
NM_020384_12310	CLDN2	0	107.67	1.0978	107.67	5.695	5796.8	2.2578	70.928	0	TRUE
NM_052867_38332	NALCN	1.0978	107.67	1.0978	107.67	5.695	5679.2	2.2578	70.928	0	TRUE
NM_001004452_41564	OR1J4	0	107.67	1.0978	107.67	5.695	5796.8	2.2578	70.928	0	TRUE
NM_198124_14136	CSMD3	0	106.75	1.0978	106.75	5.6827	5698.1	2.2578	70.315	0	TRUE
NM_198988_32397	LENG9	0	106.75	1.0978	106.75	5.6827	5698.1	2.2578	70.315	0	TRUE
NM_033554_26772	HLA-DPA1	0	106.75	1.0978	106.75	5.6827	5698.1	2.2578	70.315	0	TRUE
NM_001159587_10212	CD109	1.0978	106.75	1.0978	106.75	5.6827	5581.5	2.2578	70.315	0	TRUE
NM_001146213_60046	TBC1D15	0	106.75	1.0978	106.75	5.6827	5698.1	2.2578	70.315	0	TRUE
NM_023072_70249	ZSWIM4	0	105.83	1.0978	105.83	5.6703	5600.3	2.2578	69.703	0	TRUE
NM_152295_59887	TARS	0	105.83	1.0978	105.83	5.6703	5600.3	2.2578	69.703	0	TRUE
NM_020354_18909	ENTPD7	0	105.83	1.0978	105.83	5.6703	5600.3	2.2578	69.703	0	TRUE
NM_017432_48529	PTOV1	0	105.83	1.0978	105.83	5.6703	5600.3	2.2578	69.703	0	TRUE
NM_006098_24283	GNB2L1	0	105.83	1.0978	105.83	5.6703	5600.3	2.2578	69.703	0	TRUE
NM_001136039_39468	NIF3L1	0	105.83	1.0978	105.83	5.6703	5600.3	2.2578	69.703	0	TRUE
NM_001256421_1684	AGPAT9	0	104.91	1.0978	104.91	5.6578	5503.3	2.2578	69.09	0	TRUE
NM_145753_44862	PHLDB2	0	104.91	1.0978	104.91	5.6578	5503.3	2.2578	69.09	0	TRUE
NM_001081976_1423	ADORA3	0	104.91	1.0978	104.91	5.6578	5503.3	2.2578	69.09	0	TRUE
NM_004014_16597	DMD	0	103.99	1.0978	103.99	5.6452	5407.2	2.2578	68.478	0	TRUE
NM_001173480_3820	ARHGEF9	0	103.99	1.0978	103.99	5.6452	5407.2	2.2578	68.478	0	TRUE
NM_002974_53735	SERPINB4	0	103.99	1.0978	103.99	5.6452	5407.2	2.2578	68.478	0	TRUE
NM_152263_63258	TPM3	0	103.99	1.0978	103.99	5.6452	5407.2	2.2578	68.478	0	TRUE
NM_014014_56890	SNRNP200	1.0978	103.99	1.0978	103.99	5.6452	5293.6	2.2578	68.478	0	TRUE
NM_005509_16677	DMXL1	0	103.99	1.0978	103.99	5.6452	5407.2	2.2578	68.478	0	TRUE
NM_001199135_59834	TANK	0	103.07	1.0978	103.07	5.6325	5311.9	2.2578	67.865	0	TRUE
NM_001172478_52149	RRM2B	1.0978	103.07	1.0978	103.07	5.6325	5199.3	2.2578	67.865	0	TRUE
NM_152903_29801	KBTBD6	0	103.07	1.0978	103.07	5.6325	5311.9	2.2578	67.865	0	TRUE
NM_015885_43691	PCF11	0	103.07	1.0978	103.07	5.6325	5311.9	2.2578	67.865	0	TRUE
NM_024770_35817	METTL8	0	103.07	1.0978	103.07	5.6325	5311.9	2.2578	67.865	0	TRUE
NM_173653_56224	SLC9A9	0	103.07	1.0978	103.07	5.6325	5311.9	2.2578	67.865	0	TRUE
NM_175060_12372	CLEC14A	1.0978	103.07	1.0978	103.07	5.6325	5199.3	2.2578	67.865	0	TRUE
NM_001204214_39951	NOS1	0	103.07	1.0978	103.07	5.6325	5311.9	2.2578	67.865	0	TRUE
NM_015083_10829	CDK12	2.1957	163.81	2.1957	163.81	5.6885	13060	5.6866	67.773	0	TRUE
NM_001197098_47955	PRSS3	0	102.15	1.0978	102.15	5.6197	5217.5	2.2578	67.253	0	TRUE
NM_018256_66607	WDR12	1.0978	102.15	1.0978	102.15	5.6197	5105.9	2.2578	67.253	0	TRUE
NM_021922_20952	FANCE	0	102.15	1.0978	102.15	5.6197	5217.5	2.2578	67.253	0	TRUE
NM_031296_49138	RAB33B	0	102.15	1.0978	102.15	5.6197	5217.5	2.2578	67.253	0	TRUE
NM_001128310_57465	SPARCL1	0	102.15	1.0978	102.15	5.6197	5217.5	2.2578	67.253	0	TRUE
NM_006306_56530	SMC1A	0	102.15	1.0978	102.15	5.6197	5217.5	2.2578	67.253	0	TRUE
NM_001184823_66111	VDAC2	0	101.23	1.0978	101.23	5.6068	5123.9	2.2578	66.64	0	TRUE
NM_015376_49796	RASGRP3	0	101.23	1.0978	101.23	5.6068	5123.9	2.2578	66.64	0	TRUE
NM_006236_46532	POU3F3	0	101.23	1.0978	101.23	5.6068	5123.9	2.2578	66.64	0	TRUE
NM_001163558_47576	PRL	1.0978	101.23	1.0978	101.23	5.6068	5013.3	2.2578	66.64	0	TRUE
NM_001127365_20571	FAM221A	0	101.23	1.0978	101.23	5.6068	5123.9	2.2578	66.64	0	TRUE
NM_005702_19149	ERAL1	0	101.23	1.0978	101.23	5.6068	5123.9	2.2578	66.64	0	TRUE
NM_025149_815	ACSF2	0	101.23	1.0978	101.23	5.6068	5123.9	2.2578	66.64	0	TRUE
NM_001040146_12022	CHTF8	0	101.23	1.0978	101.23	5.6068	5123.9	2.2578	66.64	0	TRUE
NM_152341_43188	PAQR4	2.1957	161.05	2.1957	161.05	5.6642	12617	5.6866	66.615	0	TRUE
NM_013938_41406	OR10H3	0	100.31	1.0978	100.31	5.5937	5031.1	2.2578	66.028	0	TRUE
NM_006937_59127	SUMO2	0	100.31	1.0978	100.31	5.5937	5031.1	2.2578	66.028	0	TRUE
NM_001242936_20681	FAM47E	0	100.31	1.0978	100.31	5.5937	5031.1	2.2578	66.028	0	TRUE
NM_021783_17914	EDA2R	0	100.31	1.0978	100.31	5.5937	5031.1	2.2578	66.028	0	TRUE
NM_022359_44040	PDE4DIP	0	100.31	1.0978	100.31	5.5937	5031.1	2.2578	66.028	0	TRUE
NM_021047_68606	ZNF253	0	100.31	1.0978	100.31	5.5937	5031.1	2.2578	66.028	0	TRUE
NM_032034_55924	SLC4A11	1.0978	100.31	1.0978	100.31	5.5937	4921.6	2.2578	66.028	0	TRUE
NM_022749_20234	FAM160B2	0	100.31	1.0978	100.31	5.5937	5031.1	2.2578	66.028	0	TRUE
NM_001160037_50840	RHOBTB2	0	100.31	1.0978	100.31	5.5937	5031.1	2.2578	66.028	0	TRUE
NM_006439_34331	MAB21L2	0	100.31	1.0978	100.31	5.5937	5031.1	2.2578	66.028	0	TRUE
NM_016186_53683	SERPINA10	0	99.391	1.0978	99.391	5.5806	4939.3	2.2578	65.416	0	TRUE
NM_024041_53080	SCNM1	0	99.391	1.0978	99.391	5.5806	4939.3	2.2578	65.416	0	TRUE
NM_138970_40490	NRXN3	0	99.391	1.0978	99.391	5.5806	4939.3	2.2578	65.416	0	TRUE
NM_001123385_5676	BCOR	0	99.391	1.0978	99.391	5.5806	4939.3	2.2578	65.416	0	TRUE
NM_031857_43551	PCDHA9	0	99.391	1.0978	99.391	5.5806	4939.3	2.2578	65.416	0	TRUE
NM_005718_4062	ARPC4	1.0978	99.391	1.0978	99.391	5.5806	4830.7	2.2578	65.416	0	TRUE
NM_017842_55908	SLC48A1	0	99.391	1.0978	99.391	5.5806	4939.3	2.2578	65.416	0	TRUE
NM_002982_9941	CCL2	0	99.391	1.0978	99.391	5.5806	4939.3	2.2578	65.416	0	TRUE
NM_005300_24912	GPR34	0	99.391	1.0978	99.391	5.5806	4939.3	2.2578	65.416	0	TRUE
NM_004492_25589	GTF2A2	0	99.391	1.0978	99.391	5.5806	4939.3	2.2578	65.416	0	TRUE
NM_006407_3939	ARL6IP5	0	99.391	1.0978	99.391	5.5806	4939.3	2.2578	65.416	0	TRUE
NM_001100592_4890	ATP6V0E2	3.2935	208.9	3.2935	208.9	5.6114	21138	9.9439	65.203	0	TRUE
NM_178498_56018	SLC5A12	0	98.47	1.0978	98.47	5.5673	4848.2	2.2578	64.803	0	TRUE
NM_001244638_3851	ARID5B	1.0978	98.47	1.0978	98.47	5.5673	4740.7	2.2578	64.803	0	TRUE
NM_138459_40925	NUS1	1.0978	98.47	1.0978	98.47	5.5673	4740.7	2.2578	64.803	0	TRUE
NM_001282557_26409	HHLA2	0	98.47	1.0978	98.47	5.5673	4848.2	2.2578	64.803	0	TRUE
NM_006750_56960	SNTB2	0	98.47	1.0978	98.47	5.5673	4848.2	2.2578	64.803	0	TRUE
NM_001170755_38527	NBPF15	0	98.47	1.0978	98.47	5.5673	4848.2	2.2578	64.803	0	TRUE
NM_020466_34237	LYRM2	4.3913	254	4.3913	254	5.5637	31152	14.898	64.669	0	TRUE
NM_021911_22921	GABRB2	2.1957	155.53	2.1957	155.53	5.6142	11755	5.6866	64.299	0	TRUE
NM_171999_52648	SALL3	0	97.55	1.0978	97.55	5.5539	4758	2.2578	64.191	0	TRUE
NM_001113496_109	2023-09-09	0	97.55	1.0978	97.55	5.5539	4758	2.2578	64.191	0	TRUE
NM_033260_22384	FOXQ1	0	97.55	1.0978	97.55	5.5539	4758	2.2578	64.191	0	TRUE
NM_013313_67409	YPEL1	0	97.55	1.0978	97.55	5.5539	4758	2.2578	64.191	0	TRUE
NM_001136495_7386	C1orf198	0	97.55	1.0978	97.55	5.5539	4758	2.2578	64.191	0	TRUE
NM_001040202_43183	PAQR3	0	97.55	1.0978	97.55	5.5539	4758	2.2578	64.191	0	TRUE
NM_001326_14291	CSTF3	0	97.55	1.0978	97.55	5.5539	4758	2.2578	64.191	0	TRUE
NM_197960_17208	DPP8	1.0978	96.63	1.0978	96.63	5.5403	4563.2	2.2578	63.578	0	TRUE
NM_001077637_67102	WTH3DI	0	96.63	1.0978	96.63	5.5403	4668.7	2.2578	63.578	0	TRUE
NM_173478_12913	CNTD1	0	96.63	1.0978	96.63	5.5403	4668.7	2.2578	63.578	0	TRUE
NM_170695_60992	TGIF1	0	96.63	1.0978	96.63	5.5403	4668.7	2.2578	63.578	0	TRUE
NM_001202468_68304	ZMYND11	0	96.63	1.0978	96.63	5.5403	4668.7	2.2578	63.578	0	TRUE
NM_020858_53548	SEMA6D	0	96.63	1.0978	96.63	5.5403	4668.7	2.2578	63.578	0	TRUE
NM_080831_15925	DEFB129	0	96.63	1.0978	96.63	5.5403	4668.7	2.2578	63.578	0	TRUE
NM_014240_32713	LIMD1	0	96.63	1.0978	96.63	5.5403	4668.7	2.2578	63.578	0	TRUE
NM_001002841_37954	MYL4	2.1957	153.69	2.1957	153.69	5.5971	11475	5.6866	63.528	0	TRUE
NM_033089_67833	ZCCHC3	3.2935	202.46	3.2935	202.46	5.5665	19834	9.9439	63.16	0	TRUE
NM_000437_42976	PAFAH2	0	95.71	1.0978	95.71	5.5267	4580.2	2.2578	62.966	0	TRUE
NM_000605_28047	IFNA2	0	95.71	1.0978	95.71	5.5267	4580.2	2.2578	62.966	0	TRUE
NM_015650_63382	TRAF3IP1	0	95.71	1.0978	95.71	5.5267	4580.2	2.2578	62.966	0	TRUE
NM_001145940_42970	PAFAH1B3	0	95.71	1.0978	95.71	5.5267	4580.2	2.2578	62.966	0	TRUE
NM_181429_59949	TAS2R42	0	95.71	1.0978	95.71	5.5267	4580.2	2.2578	62.966	0	TRUE
NM_001278055_52614	SACS	0	95.71	1.0978	95.71	5.5267	4580.2	2.2578	62.966	0	TRUE
NM_001256569_46681	PPFIBP2	0	94.789	1.0978	94.789	5.5129	4492.5	2.2578	62.353	0	TRUE
NM_001244638_3853	ARID5B	0	94.789	1.0978	94.789	5.5129	4492.5	2.2578	62.353	0	TRUE
NM_001142675_11759	CHID1	0	94.789	1.0978	94.789	5.5129	4492.5	2.2578	62.353	0	TRUE
NM_173591_42636	OTOGL	1.0978	94.789	1.0978	94.789	5.5129	4389	2.2578	62.353	0	TRUE
NM_018694_3937	ARL6IP4	0	94.789	1.0978	94.789	5.5129	4492.5	2.2578	62.353	0	TRUE
NM_001202410_69270	ZNF559	0	94.789	1.0978	94.789	5.5129	4492.5	2.2578	62.353	0	TRUE
NM_000302_45850	PLOD1	0	94.789	1.0978	94.789	5.5129	4492.5	2.2578	62.353	0	TRUE
NM_017583_63685	TRIM44	0	94.789	1.0978	94.789	5.5129	4492.5	2.2578	62.353	0	TRUE
NM_005832_30120	KCNMB2	0	94.789	1.0978	94.789	5.5129	4492.5	2.2578	62.353	0	TRUE
NM_014752_57622	SPCS2	0	94.789	1.0978	94.789	5.5129	4492.5	2.2578	62.353	0	TRUE
NM_004877_24154	GMFG	0	94.789	1.0978	94.789	5.5129	4492.5	2.2578	62.353	0	TRUE
NM_198589_6317	BSG	1.0978	94.789	1.0978	94.789	5.5129	4389	2.2578	62.353	0	TRUE
NM_032470_62981	TNXB	4.3913	244.8	4.3913	244.8	5.5107	28897	14.898	62.285	0	TRUE
NM_006805_26999	HNRNPA0	2.1957	150.01	2.1957	150.01	5.5623	10924	5.6866	61.984	0	TRUE
NM_152431_45280	PIWIL4	0	93.869	1.0978	93.869	5.499	4405.7	2.2578	61.741	0	TRUE
NM_001164484_20284	FAM170B	0	93.869	1.0978	93.869	5.499	4405.7	2.2578	61.741	0	TRUE
NM_198697_31648	KRTAP12-3	0	93.869	1.0978	93.869	5.499	4405.7	2.2578	61.741	0	TRUE
NM_014806_52438	RUSC2	0	93.869	1.0978	93.869	5.499	4405.7	2.2578	61.741	0	TRUE
NM_001098169_6342	BSX	0	93.869	1.0978	93.869	5.499	4405.7	2.2578	61.741	0	TRUE
NM_001158261_9711	CCDC42	0	93.869	1.0978	93.869	5.499	4405.7	2.2578	61.741	0	TRUE
NM_004011_16593	DMD	0	92.949	1.0978	92.949	5.4849	4319.7	2.2578	61.128	0	TRUE
NM_018056_62317	TMEM39B	0	92.949	1.0978	92.949	5.4849	4319.7	2.2578	61.128	0	TRUE
NM_001079685_30584	KIAA1191	0	92.949	1.0978	92.949	5.4849	4319.7	2.2578	61.128	0	TRUE
NM_001204406_2270	ALOX5AP	0	92.949	1.0978	92.949	5.4849	4319.7	2.2578	61.128	0	TRUE
NM_024578_41079	OCEL1	0	92.949	1.0978	92.949	5.4849	4319.7	2.2578	61.128	0	TRUE
NM_003159_10951	CDKL5	1.0978	92.949	1.0978	92.949	5.4849	4218.3	2.2578	61.128	0	TRUE
NM_000185_53771	SERPIND1	0	92.949	1.0978	92.949	5.4849	4319.7	2.2578	61.128	0	TRUE
NM_052873_28139	IFT43	0	92.949	1.0978	92.949	5.4849	4319.7	2.2578	61.128	0	TRUE
NM_004994_36480	MMP9	0	92.949	1.0978	92.949	5.4849	4319.7	2.2578	61.128	0	TRUE
NM_001130045_64526	TTLL10	1.0978	92.949	1.0978	92.949	5.4849	4218.3	2.2578	61.128	0	TRUE
NM_018166_19550	EVA1B	0	92.949	1.0978	92.949	5.4849	4319.7	2.2578	61.128	0	TRUE
NM_001001669_3783	ARHGEF37	0	92.949	1.0978	92.949	5.4849	4319.7	2.2578	61.128	0	TRUE
NM_001272038_49041	RAB13	0	92.028	1.0978	92.028	5.4707	4234.6	2.2578	60.516	0	TRUE
NM_173092_29953	KCNH6	0	92.028	1.0978	92.028	5.4707	4234.6	2.2578	60.516	0	TRUE
NM_012266_16789	DNAJB5	0	92.028	1.0978	92.028	5.4707	4234.6	2.2578	60.516	0	TRUE
NM_183235_49100	RAB27A	0	92.028	1.0978	92.028	5.4707	4234.6	2.2578	60.516	0	TRUE
NM_024686_64556	TTLL7	0	92.028	1.0978	92.028	5.4707	4234.6	2.2578	60.516	0	TRUE
NM_001278589_58399	ST13	7.6849	353.39	7.6849	353.39	5.3507	59756	33.257	59.946	0	TRUE
NM_001280543_17135	DPF3	0	91.108	1.0978	91.108	5.4564	4150.3	2.2578	59.903	0	TRUE
NM_020818_65530	UNC79	0	91.108	1.0978	91.108	5.4564	4150.3	2.2578	59.903	0	TRUE
NM_014578_50855	RHOD	1.0978	91.108	1.0978	91.108	5.4564	4050.9	2.2578	59.903	0	TRUE
NM_020676_477	ABHD6	1.0978	91.108	1.0978	91.108	5.4564	4050.9	2.2578	59.903	0	TRUE
NM_001271592_33039	LOC100129361	0	91.108	1.0978	91.108	5.4564	4150.3	2.2578	59.903	0	TRUE
NM_003276_62577	TMPO	1.0978	91.108	1.0978	91.108	5.4564	4050.9	2.2578	59.903	0	TRUE
NM_014653_67087	WSCD2	0	91.108	1.0978	91.108	5.4564	4150.3	2.2578	59.903	0	TRUE
NM_182500_7755	C2orf50	0	91.108	1.0978	91.108	5.4564	4150.3	2.2578	59.903	0	TRUE
NM_030948_44673	PHACTR1	0	90.188	1.0978	90.188	5.4419	4066.9	2.2578	59.291	0	TRUE
NM_001005325_42290	OR6M1	0	90.188	1.0978	90.188	5.4419	4066.9	2.2578	59.291	0	TRUE
NM_001166449_29412	ITIH4	0	90.188	1.0978	90.188	5.4419	4066.9	2.2578	59.291	0	TRUE
NM_152465_47645	PROCA1	0	90.188	1.0978	90.188	5.4419	4066.9	2.2578	59.291	0	TRUE
NM_005065_53424	SEL1L	0	90.188	1.0978	90.188	5.4419	4066.9	2.2578	59.291	0	TRUE
NM_001650_3416	AQP4	0	90.188	1.0978	90.188	5.4419	4066.9	2.2578	59.291	0	TRUE
NM_130470_34377	MADD	0	90.188	1.0978	90.188	5.4419	4066.9	2.2578	59.291	0	TRUE
NM_001198963_21964	FKTN	0	90.188	1.0978	90.188	5.4419	4066.9	2.2578	59.291	0	TRUE
NM_030796_66273	VOPP1	0	89.268	1.0978	89.268	5.4272	3984.3	2.2578	58.678	0	TRUE
NM_004056_8503	CA8	0	89.268	1.0978	89.268	5.4272	3984.3	2.2578	58.678	0	TRUE
NM_152601_69730	ZNF709	0	88.347	1.0978	88.347	5.4124	3902.6	2.2578	58.066	0	TRUE
NM_001282611_41202	OLFM1	0	88.347	1.0978	88.347	5.4124	3902.6	2.2578	58.066	0	TRUE
NM_001110_1051	ADAM10	0	88.347	1.0978	88.347	5.4124	3902.6	2.2578	58.066	0	TRUE
NM_001284260_66804	WDR86	0	88.347	1.0978	88.347	5.4124	3902.6	2.2578	58.066	0	TRUE
NM_001256074_13108	COL25A1	0	88.347	1.0978	88.347	5.4124	3902.6	2.2578	58.066	0	TRUE
NM_000430_42963	PAFAH1B1	0	88.347	1.0978	88.347	5.4124	3902.6	2.2578	58.066	0	TRUE
NM_004114_21647	FGF13	3.2935	185.9	3.2935	185.9	5.4439	16672	9.9439	57.907	0	TRUE
NM_003005_53450	SELP	0	87.427	1.0978	87.427	5.3975	3821.7	2.2578	57.453	0	TRUE
NM_004946_17021	DOCK2	0	87.427	1.0978	87.427	5.3975	3821.7	2.2578	57.453	0	TRUE
NM_001082575_49949	RBFOX3	0	87.427	1.0978	87.427	5.3975	3821.7	2.2578	57.453	0	TRUE
NM_052955_61038	TGM7	0	87.427	1.0978	87.427	5.3975	3821.7	2.2578	57.453	0	TRUE
NM_025059_9597	CCDC170	0	87.427	1.0978	87.427	5.3975	3821.7	2.2578	57.453	0	TRUE
NM_173470_36410	MMGT1	0	87.427	1.0978	87.427	5.3975	3821.7	2.2578	57.453	0	TRUE
NM_052876_38275	NACC1	0	87.427	1.0978	87.427	5.3975	3821.7	2.2578	57.453	0	TRUE
NM_000270_46101	PNP	0	87.427	1.0978	87.427	5.3975	3821.7	2.2578	57.453	0	TRUE
NM_000444_44727	PHEX	0	87.427	1.0978	87.427	5.3975	3821.7	2.2578	57.453	0	TRUE
NM_002965_52559	S100A9	0	87.427	1.0978	87.427	5.3975	3821.7	2.2578	57.453	0	TRUE
NM_001075098_36564	MOCS1	3.2935	183.14	3.2935	183.14	5.4225	16172	9.9439	57.031	0	TRUE
NM_133265_2423	AMOT	3.2935	183.14	3.2935	183.14	5.4225	16172	9.9439	57.031	0	TRUE
NM_001184743_44575	PGBD1	0	86.507	1.0978	86.507	5.3824	3741.7	2.2578	56.841	0	TRUE
NM_003042_56042	SLC6A1	1.0978	86.507	1.0978	86.507	5.3824	3647.3	2.2578	56.841	0	TRUE
NM_019113_21673	FGF21	0	86.507	1.0978	86.507	5.3824	3741.7	2.2578	56.841	0	TRUE
NM_007127_66190	VIL1	0	86.507	1.0978	86.507	5.3824	3741.7	2.2578	56.841	0	TRUE
NM_016023_42688	OTUD6B	0	86.507	1.0978	86.507	5.3824	3741.7	2.2578	56.841	0	TRUE
NM_012429_53322	SEC14L2	0	86.507	1.0978	86.507	5.3824	3741.7	2.2578	56.841	0	TRUE
NM_153765_29996	KCNJ1	0	86.507	1.0978	86.507	5.3824	3741.7	2.2578	56.841	0	TRUE
NM_004983_30059	KCNJ9	0	86.507	1.0978	86.507	5.3824	3741.7	2.2578	56.841	0	TRUE
NM_004160_48938	PYY	0	85.586	1.0978	85.586	5.3672	3662.5	2.2578	56.229	0	TRUE
NM_018361_1676	AGPAT5	0	85.586	1.0978	85.586	5.3672	3662.5	2.2578	56.229	0	TRUE
NM_001012508_57913	SPRN	1.0978	85.586	1.0978	85.586	5.3672	3569.2	2.2578	56.229	0	TRUE
NM_012134_32992	LMOD1	0	85.586	1.0978	85.586	5.3672	3662.5	2.2578	56.229	0	TRUE
NM_022785_18059	EFCAB6	1.0978	85.586	1.0978	85.586	5.3672	3569.2	2.2578	56.229	0	TRUE
NM_014949_30542	KIAA0907	0	85.586	1.0978	85.586	5.3672	3662.5	2.2578	56.229	0	TRUE
NM_001127242_5443	BBC3	0	84.666	1.0978	84.666	5.3518	3584.2	2.2578	55.616	0	TRUE
NM_032307_8409	C9orf64	0	84.666	1.0978	84.666	5.3518	3584.2	2.2578	55.616	0	TRUE
NM_025219_16873	DNAJC5	0	84.666	1.0978	84.666	5.3518	3584.2	2.2578	55.616	0	TRUE
NM_001164384_58659	STAU2	1.0978	84.666	1.0978	84.666	5.3518	3491.8	2.2578	55.616	0	TRUE
NM_053046_18166	EGLN2	1.0978	84.666	1.0978	84.666	5.3518	3491.8	2.2578	55.616	0	TRUE
NM_004523_30743	KIF11	1.0978	84.666	1.0978	84.666	5.3518	3491.8	2.2578	55.616	0	TRUE
NM_001128922_33673	LRRC32	0	84.666	1.0978	84.666	5.3518	3584.2	2.2578	55.616	0	TRUE
NM_001034024_16569	DMAP1	0	84.666	1.0978	84.666	5.3518	3584.2	2.2578	55.616	0	TRUE
NM_003648_16118	DGKD	0	84.666	1.0978	84.666	5.3518	3584.2	2.2578	55.616	0	TRUE
NM_032973_43485	PCDH11Y	0	84.666	1.0978	84.666	5.3518	3584.2	2.2578	55.616	0	TRUE
NM_001278114_1074	ADAM2	0	84.666	1.0978	84.666	5.3518	3584.2	2.2578	55.616	0	TRUE
NM_022901_33623	LRRC19	2.1957	134.36	2.1957	134.36	5.4046	8733.9	5.6866	55.423	0	TRUE
NM_032752_69123	ZNF496	2.1957	133.44	2.1957	133.44	5.3947	8612.7	5.6866	55.037	0	TRUE
NM_004312_4094	ARR3	0	83.746	1.0978	83.746	5.3362	3506.7	2.2578	55.004	0	TRUE
NM_005212_14144	CSN3	0	83.746	1.0978	83.746	5.3362	3506.7	2.2578	55.004	0	TRUE
NM_004621_63969	TRPC6	0	83.746	1.0978	83.746	5.3362	3506.7	2.2578	55.004	0	TRUE
NM_174928_38193	N6AMT2	0	83.746	1.0978	83.746	5.3362	3506.7	2.2578	55.004	0	TRUE
NM_014870_67670	ZBTB40	0	83.746	1.0978	83.746	5.3362	3506.7	2.2578	55.004	0	TRUE
NM_001252271_20772	FAM69A	0	83.746	1.0978	83.746	5.3362	3506.7	2.2578	55.004	0	TRUE
NM_138329_39726	NLRP6	0	83.746	1.0978	83.746	5.3362	3506.7	2.2578	55.004	0	TRUE
NM_003916_3051	AP1S2	0	83.746	1.0978	83.746	5.3362	3506.7	2.2578	55.004	0	TRUE
NM_152538_28292	IGSF11	0	83.746	1.0978	83.746	5.3362	3506.7	2.2578	55.004	0	TRUE
NM_001127198_61641	TMC6	0	83.746	1.0978	83.746	5.3362	3506.7	2.2578	55.004	0	TRUE
NM_053013_18826	ENO3	0	83.746	1.0978	83.746	5.3362	3506.7	2.2578	55.004	0	TRUE
NM_022740_26510	HIPK2	2.1957	132.52	2.1957	132.52	5.3848	8492.3	5.6866	54.651	0	TRUE
NM_181686_31643	KRTAP12-1	3.2935	174.85	3.2935	174.85	5.3561	14716	9.9439	54.405	0	TRUE
NM_014168_35807	METTL5	0	82.826	1.0978	82.826	5.3204	3430	2.2578	54.391	0	TRUE
NM_001232_9177	CASQ2	0	82.826	1.0978	82.826	5.3204	3430	2.2578	54.391	0	TRUE
NM_172139_28096	IFNL3	1.0978	82.826	1.0978	82.826	5.3204	3339.7	2.2578	54.391	0	TRUE
NM_001285389_50160	RCAN1	0	82.826	1.0978	82.826	5.3204	3430	2.2578	54.391	0	TRUE
NM_001282652_58705	STIP1	0	82.826	1.0978	82.826	5.3204	3430	2.2578	54.391	0	TRUE
NM_001111097_34169	LYN	0	82.826	1.0978	82.826	5.3204	3430	2.2578	54.391	0	TRUE
NM_198924_63797	TRIM73	1.0978	82.826	1.0978	82.826	5.3204	3339.7	2.2578	54.391	0	TRUE
NM_025261_34121	LY6G6C	0	82.826	1.0978	82.826	5.3204	3430	2.2578	54.391	0	TRUE
NM_000914_41335	OPRM1	0	82.826	1.0978	82.826	5.3204	3430	2.2578	54.391	0	TRUE
NM_001267048_30616	KIAA1324	1.0978	81.905	1.0978	81.905	5.3045	3264.9	2.2578	53.779	0	TRUE
NM_002928_50671	RGS16	0	81.905	1.0978	81.905	5.3045	3354.2	2.2578	53.779	0	TRUE
NM_024036_33501	LRFN4	1.0978	81.905	1.0978	81.905	5.3045	3264.9	2.2578	53.779	0	TRUE
NM_001937_17229	DPT	0	81.905	1.0978	81.905	5.3045	3354.2	2.2578	53.779	0	TRUE
NM_000892_31267	KLKB1	0	81.905	1.0978	81.905	5.3045	3354.2	2.2578	53.779	0	TRUE
NM_015991_7482	C1QA	0	81.905	1.0978	81.905	5.3045	3354.2	2.2578	53.779	0	TRUE
NM_013278_28436	IL17C	0	81.905	1.0978	81.905	5.3045	3354.2	2.2578	53.779	0	TRUE
NM_030933_54376	SHCBP1L	0	81.905	1.0978	81.905	5.3045	3354.2	2.2578	53.779	0	TRUE
NM_033011_45505	PLAT	0	81.905	1.0978	81.905	5.3045	3354.2	2.2578	53.779	0	TRUE
NM_153614_16772	DNAJB13	3.2935	172.09	3.2935	172.09	5.3332	14247	9.9439	53.529	0	TRUE
NM_001006_52006	RPS3A	3.2935	172.09	3.2935	172.09	5.3332	14247	9.9439	53.529	0	TRUE
NM_001282475_3040	AP1G2	0	80.985	1.0978	80.985	5.2884	3279.3	2.2578	53.166	0	TRUE
NM_153237_62241	TMEM252	0	80.985	1.0978	80.985	5.2884	3279.3	2.2578	53.166	0	TRUE
NM_000775_15023	CYP2J2	0	80.985	1.0978	80.985	5.2884	3279.3	2.2578	53.166	0	TRUE
NM_001135592_51983	RPS27A	0	80.985	1.0978	80.985	5.2884	3279.3	2.2578	53.166	0	TRUE
NM_002573_42974	PAFAH1B3	0	80.985	1.0978	80.985	5.2884	3279.3	2.2578	53.166	0	TRUE
NM_016570_19241	ERGIC2	1.0978	80.985	1.0978	80.985	5.2884	3191	2.2578	53.166	0	TRUE
NM_020319_2653	ANKMY2	1.0978	80.985	1.0978	80.985	5.2884	3191	2.2578	53.166	0	TRUE
NM_001080410_21269	FBXO41	0	80.985	1.0978	80.985	5.2884	3279.3	2.2578	53.166	0	TRUE
NM_001278462_35413	MDM2	0	80.985	1.0978	80.985	5.2884	3279.3	2.2578	53.166	0	TRUE
NM_017619_51534	RNPC3	3.2935	170.25	3.2935	170.25	5.3178	13938	9.9439	52.946	0	TRUE
NM_032856_66764	WDR73	3.2935	170.25	3.2935	170.25	5.3178	13938	9.9439	52.946	0	TRUE
NM_001160184_45782	PLEKHN1	3.2935	169.33	3.2935	169.33	5.31	13784	9.9439	52.654	0	TRUE
NM_003545_26658	HIST1H4E	0	80.065	1.0978	80.065	5.2721	3205.2	2.2578	52.554	0	TRUE
NM_012431_53489	SEMA3E	1.0978	80.065	1.0978	80.065	5.2721	3117.9	2.2578	52.554	0	TRUE
NM_001199954_904	ACTG1	1.0978	80.065	1.0978	80.065	5.2721	3117.9	2.2578	52.554	0	TRUE
NM_001014442_7550	C1QTNF9B-AS1	0	80.065	1.0978	80.065	5.2721	3205.2	2.2578	52.554	0	TRUE
NM_001135823_58311	SSPN	1.0978	80.065	1.0978	80.065	5.2721	3117.9	2.2578	52.554	0	TRUE
NM_001145434_70068	ZNF880	0	80.065	1.0978	80.065	5.2721	3205.2	2.2578	52.554	0	TRUE
NM_001142864_44994	PIEZO1	0	80.065	1.0978	80.065	5.2721	3205.2	2.2578	52.554	0	TRUE
NM_173563_20545	FAM217A	1.0978	80.065	1.0978	80.065	5.2721	3117.9	2.2578	52.554	0	TRUE
NM_001193289_3263	APOBEC3A_B	0	80.065	1.0978	80.065	5.2721	3205.2	2.2578	52.554	0	TRUE
NM_001172665_49211	RAB40C	0	80.065	1.0978	80.065	5.2721	3205.2	2.2578	52.554	0	TRUE
NM_178138_32582	LHX3	2.1957	127	2.1957	127	5.3239	7788	5.6866	52.336	0	TRUE
NM_138693_30986	KLF14	2.1957	127	2.1957	127	5.3239	7788	5.6866	52.336	0	TRUE
NM_004326_5654	BCL9	2.1957	127	2.1957	127	5.3239	7788	5.6866	52.336	0	TRUE
NM_032246_35829	MEX3B	4.3913	205.22	4.3913	205.22	5.2574	20167	14.898	52.033	0	TRUE
NM_021013_31494	KRT34	1.0978	79.144	1.0978	79.144	5.2556	3045.6	2.2578	51.941	0	TRUE
NM_001257964_6082	BOD1L2	0	79.144	1.0978	79.144	5.2556	3131.9	2.2578	51.941	0	TRUE
NM_001128164_5006	ATXN1	0	79.144	1.0978	79.144	5.2556	3131.9	2.2578	51.941	0	TRUE
NM_001004343_34697	MAP1LC3C	0	79.144	1.0978	79.144	5.2556	3131.9	2.2578	51.941	0	TRUE
NM_178125_63721	TRIM50	0	79.144	1.0978	79.144	5.2556	3131.9	2.2578	51.941	0	TRUE
NM_001042536_28883	INSC	1.0978	79.144	1.0978	79.144	5.2556	3045.6	2.2578	51.941	0	TRUE
NM_005987_57918	SPRR1A	0	79.144	1.0978	79.144	5.2556	3131.9	2.2578	51.941	0	TRUE
NM_030571_38738	NDFIP1	0	79.144	1.0978	79.144	5.2556	3131.9	2.2578	51.941	0	TRUE
NM_014421_16415	DKK2	0	79.144	1.0978	79.144	5.2556	3131.9	2.2578	51.941	0	TRUE
NM_024039_36205	MIS12	0	79.144	1.0978	79.144	5.2556	3131.9	2.2578	51.941	0	TRUE
NM_199073_38861	NDUFAF3	0	79.144	1.0978	79.144	5.2556	3131.9	2.2578	51.941	0	TRUE
NM_012432_53903	SETDB1	0	79.144	1.0978	79.144	5.2556	3131.9	2.2578	51.941	0	TRUE
NM_021268_28045	IFNA17	0	79.144	1.0978	79.144	5.2556	3131.9	2.2578	51.941	0	TRUE
NM_016306_16766	DNAJB11	2.1957	125.16	2.1957	125.16	5.303	7559.9	5.6866	51.564	0	TRUE
NM_018423_59009	STYK1	10.978	396.64	10.978	396.64	5.053	74368	56.06	51.509	0	TRUE
NM_001042440_9194	CAST	0	78.224	1.0978	78.224	5.239	3059.5	2.2578	51.329	0	TRUE
NM_175834_31557	KRT79	0	78.224	1.0978	78.224	5.239	3059.5	2.2578	51.329	0	TRUE
NM_080669_55893	SLC46A1	0	78.224	1.0978	78.224	5.239	3059.5	2.2578	51.329	0	TRUE
NM_001097611_31332	KNCN	0	78.224	1.0978	78.224	5.239	3059.5	2.2578	51.329	0	TRUE
NM_178160_42644	OTOP2	0	78.224	1.0978	78.224	5.239	3059.5	2.2578	51.329	0	TRUE
NM_001257177_33220	LOC339862	0	78.224	1.0978	78.224	5.239	3059.5	2.2578	51.329	0	TRUE
NM_015089_14627	CUL9	0	78.224	1.0978	78.224	5.239	3059.5	2.2578	51.329	0	TRUE
NM_002696_46320	POLR2G	0	78.224	1.0978	78.224	5.239	3059.5	2.2578	51.329	0	TRUE
NM_031434_62673	TMUB1	1.0978	78.224	1.0978	78.224	5.239	2974.2	2.2578	51.329	0	TRUE
NM_176887_59957	TAS2R46	0	78.224	1.0978	78.224	5.239	3059.5	2.2578	51.329	0	TRUE
NM_023067_22315	FOXL2	0	78.224	1.0978	78.224	5.239	3059.5	2.2578	51.329	0	TRUE
NM_144725_64404	TTC23L	0	78.224	1.0978	78.224	5.239	3059.5	2.2578	51.329	0	TRUE
NM_005872_5543	BCAS2	0	78.224	1.0978	78.224	5.239	3059.5	2.2578	51.329	0	TRUE
NM_001251989_24168	GMNN	0	78.224	1.0978	78.224	5.239	3059.5	2.2578	51.329	0	TRUE
NM_022044_53235	SDF2L1	2.1957	124.24	2.1957	124.24	5.2924	7447.2	5.6866	51.178	0	TRUE
NM_001199802_51698	RPL11	2.1957	124.24	2.1957	124.24	5.2924	7447.2	5.6866	51.178	0	TRUE
NM_001256185_57006	SNX12	2.1957	123.32	2.1957	123.32	5.2818	7335.3	5.6866	50.792	0	TRUE
NM_017898_15	2023-03-02	1.0978	77.304	1.0978	77.304	5.2221	2903.7	2.2578	50.716	0	TRUE
NM_032578_38129	MYPN	0	77.304	1.0978	77.304	5.2221	2987.9	2.2578	50.716	0	TRUE
NM_001276262_50709	RGS3	0	77.304	1.0978	77.304	5.2221	2987.9	2.2578	50.716	0	TRUE
NM_152601_69729	ZNF709	0	77.304	1.0978	77.304	5.2221	2987.9	2.2578	50.716	0	TRUE
NM_020796_53536	SEMA6A	1.0978	77.304	1.0978	77.304	5.2221	2903.7	2.2578	50.716	0	TRUE
NM_001145531_8227	C7orf71	0	77.304	1.0978	77.304	5.2221	2987.9	2.2578	50.716	0	TRUE
NM_033184_31707	KRTAP2-4	0	77.304	1.0978	77.304	5.2221	2987.9	2.2578	50.716	0	TRUE
NM_001079514_65166	UBN1	1.0978	77.304	1.0978	77.304	5.2221	2903.7	2.2578	50.716	0	TRUE
NM_014938_36367	MLXIP	0	77.304	1.0978	77.304	5.2221	2987.9	2.2578	50.716	0	TRUE
NM_173808_39034	NEGR1	0	77.304	1.0978	77.304	5.2221	2987.9	2.2578	50.716	0	TRUE
NM_001080830_47165	PRAMEF12	0	77.304	1.0978	77.304	5.2221	2987.9	2.2578	50.716	0	TRUE
NM_003958_51507	RNF8	0	77.304	1.0978	77.304	5.2221	2987.9	2.2578	50.716	0	TRUE
NM_033642_21649	FGF13	0	77.304	1.0978	77.304	5.2221	2987.9	2.2578	50.716	0	TRUE
NM_025151_49022	RAB11FIP1	0	76.384	1.0978	76.384	5.2051	2917.2	2.2578	50.104	0	TRUE
NM_001278508_68436	ZNF180	1.0978	76.384	1.0978	76.384	5.2051	2834	2.2578	50.104	0	TRUE
NM_001273_11696	CHD4	0	76.384	1.0978	76.384	5.2051	2917.2	2.2578	50.104	0	TRUE
NM_006425_56373	SLU7	0	76.384	1.0978	76.384	5.2051	2917.2	2.2578	50.104	0	TRUE
NM_145109_34720	MAP2K3	0	76.384	1.0978	76.384	5.2051	2917.2	2.2578	50.104	0	TRUE
NM_002429_36440	MMP19	0	76.384	1.0978	76.384	5.2051	2917.2	2.2578	50.104	0	TRUE
NM_007232_27387	HRH3	1.0978	76.384	1.0978	76.384	5.2051	2834	2.2578	50.104	0	TRUE
NM_006944_57883	SPP2	0	76.384	1.0978	76.384	5.2051	2917.2	2.2578	50.104	0	TRUE
NM_017993_18845	ENOX1	0	76.384	1.0978	76.384	5.2051	2917.2	2.2578	50.104	0	TRUE
NM_016271_51243	RNF138	0	76.384	1.0978	76.384	5.2051	2917.2	2.2578	50.104	0	TRUE
NM_002238_29935	KCNH1	3.2935	161.05	3.2935	161.05	5.2381	12444	9.9439	50.027	0	TRUE
NM_003614_23116	GALR3	0	75.463	1.0978	75.463	5.1878	2847.4	2.2578	49.491	0	TRUE
NM_001199080_46176	PODN	0	75.463	1.0978	75.463	5.1878	2847.4	2.2578	49.491	0	TRUE
NM_018670_35696	MESP1	1.0978	75.463	1.0978	75.463	5.1878	2765.1	2.2578	49.491	0	TRUE
NM_001256302_19456	ETF1	0	75.463	1.0978	75.463	5.1878	2847.4	2.2578	49.491	0	TRUE
NM_016141_17660	DYNC1LI1	0	75.463	1.0978	75.463	5.1878	2847.4	2.2578	49.491	0	TRUE
NM_001496_23630	GFRA3	0	75.463	1.0978	75.463	5.1878	2847.4	2.2578	49.491	0	TRUE
NM_145016_24123	GLYATL2	0	75.463	1.0978	75.463	5.1878	2847.4	2.2578	49.491	0	TRUE
NM_021949_4753	ATP2B3	0	75.463	1.0978	75.463	5.1878	2847.4	2.2578	49.491	0	TRUE
NM_015415_36690	MPC2	0	75.463	1.0978	75.463	5.1878	2847.4	2.2578	49.491	0	TRUE
NM_024958_40469	NRSN2	0	75.463	1.0978	75.463	5.1878	2847.4	2.2578	49.491	0	TRUE
NM_058173_37698	MUCL1	0	75.463	1.0978	75.463	5.1878	2847.4	2.2578	49.491	0	TRUE
NM_001257387_11729	CHEK2	0	75.463	1.0978	75.463	5.1878	2847.4	2.2578	49.491	0	TRUE
NM_001288564_62506	TMEM9	3.2935	159.21	3.2935	159.21	5.2217	12155	9.9439	49.444	0	TRUE
NM_001122847_56047	SLC6A12	2.1957	119.64	2.1957	119.64	5.2384	6896.2	5.6866	49.249	0	TRUE
NM_015329_35080	MAU2	0	74.543	1.0978	74.543	5.1703	2778.3	2.2578	48.879	0	TRUE
NM_005999_64180	TSNAX	0	74.543	1.0978	74.543	5.1703	2778.3	2.2578	48.879	0	TRUE
NM_031844_27078	HNRNPU	0	74.543	1.0978	74.543	5.1703	2778.3	2.2578	48.879	0	TRUE
NM_016289_8516	CAB39	0	74.543	1.0978	74.543	5.1703	2778.3	2.2578	48.879	0	TRUE
NM_001256355_65052	UBE2L3	0	74.543	1.0978	74.543	5.1703	2778.3	2.2578	48.879	0	TRUE
NM_001031672_14873	CYB5RL	0	74.543	1.0978	74.543	5.1703	2778.3	2.2578	48.879	0	TRUE
NM_182527_8560	CABP7	0	74.543	1.0978	74.543	5.1703	2778.3	2.2578	48.879	0	TRUE
NM_181776_55658	SLC36A2	0	74.543	1.0978	74.543	5.1703	2778.3	2.2578	48.879	0	TRUE
NM_000031_2058	ALAD	0	74.543	1.0978	74.543	5.1703	2778.3	2.2578	48.879	0	TRUE
NM_130470_34376	MADD	2.1957	117.8	2.1957	117.8	5.2162	6681.8	5.6866	48.477	0	TRUE
NM_001172430_2461	AMPD3	0	73.623	1.0978	73.623	5.1526	2710.2	2.2578	48.267	0	TRUE
NM_133492_669	ACER1	0	73.623	1.0978	73.623	5.1526	2710.2	2.2578	48.267	0	TRUE
NM_032309_11671	CHCHD5	0	73.623	1.0978	73.623	5.1526	2710.2	2.2578	48.267	0	TRUE
NM_175067_59623	TAAR6	0	73.623	1.0978	73.623	5.1526	2710.2	2.2578	48.267	0	TRUE
NM_178821_15257	DAW1	0	73.623	1.0978	73.623	5.1526	2710.2	2.2578	48.267	0	TRUE
NM_001080478_33604	LRRC14B	0	73.623	1.0978	73.623	5.1526	2710.2	2.2578	48.267	0	TRUE
NM_014331_56124	SLC7A11	0	73.623	1.0978	73.623	5.1526	2710.2	2.2578	48.267	0	TRUE
NM_003716_8721	CADPS	0	73.623	1.0978	73.623	5.1526	2710.2	2.2578	48.267	0	TRUE
NM_001040061_7899	C3orf72	0	73.623	1.0978	73.623	5.1526	2710.2	2.2578	48.267	0	TRUE
NM_018279_62036	TMEM19	0	73.623	1.0978	73.623	5.1526	2710.2	2.2578	48.267	0	TRUE
NM_032590_30325	KDM2B	0	73.623	1.0978	73.623	5.1526	2710.2	2.2578	48.267	0	TRUE
NM_198407_23758	GHSR	0	73.623	1.0978	73.623	5.1526	2710.2	2.2578	48.267	0	TRUE
NM_001177971_66216	VIT	0	73.623	1.0978	73.623	5.1526	2710.2	2.2578	48.267	0	TRUE
NM_016233_42948	PADI3	1.0978	73.623	1.0978	73.623	5.1526	2629.9	2.2578	48.267	0	TRUE
NM_003167_59101	SULT2A1	1.0978	73.623	1.0978	73.623	5.1526	2629.9	2.2578	48.267	0	TRUE
NM_001462_22418	FPR2	0	73.623	1.0978	73.623	5.1526	2710.2	2.2578	48.267	0	TRUE
NM_006417_27981	IFI44	0	73.623	1.0978	73.623	5.1526	2710.2	2.2578	48.267	0	TRUE
NM_001068_63058	TOP2B	2.1957	116.88	2.1957	116.88	5.205	6575.8	5.6866	48.091	0	TRUE
NM_001025231_31377	KPRP	5.4892	221.79	5.4892	221.79	5.1015	23393	20.468	47.809	0	TRUE
NM_001278502_7379	C1orf195	2.1957	115.96	2.1957	115.96	5.1937	6470.7	5.6866	47.705	0	TRUE
NM_003863_17163	DPM2	0	72.702	1.0978	72.702	5.1347	2642.8	2.2578	47.654	0	TRUE
NM_001130963_62050	TMEM194A	0	72.702	1.0978	72.702	5.1347	2642.8	2.2578	47.654	0	TRUE
NM_006843_53287	SDS	0	72.702	1.0978	72.702	5.1347	2642.8	2.2578	47.654	0	TRUE
NM_199262_57356	SP6	0	72.702	1.0978	72.702	5.1347	2642.8	2.2578	47.654	0	TRUE
NM_001009185_848	ACSL6	0	72.702	1.0978	72.702	5.1347	2642.8	2.2578	47.654	0	TRUE
NM_001141947_9768	CCDC66	1.0978	72.702	1.0978	72.702	5.1347	2563.6	2.2578	47.654	0	TRUE
NM_001178035_11424	CEP85L	0	72.702	1.0978	72.702	5.1347	2642.8	2.2578	47.654	0	TRUE
NM_001134316_47813	PRR22	1.0978	72.702	1.0978	72.702	5.1347	2563.6	2.2578	47.654	0	TRUE
NM_003992_12530	CLK3	0	72.702	1.0978	72.702	5.1347	2642.8	2.2578	47.654	0	TRUE
NM_001098512_47544	PRKG1	0	72.702	1.0978	72.702	5.1347	2642.8	2.2578	47.654	0	TRUE
NM_000598_28218	IGFBP3	2.1957	115.04	2.1957	115.04	5.1823	6366.4	5.6866	47.319	0	TRUE
NM_173497_26206	HECTD2	3.2935	151.85	3.2935	151.85	5.1538	11034	9.9439	47.109	0	TRUE
NM_001099677_30646	KIAA1456	0	71.782	1.0978	71.782	5.1166	2576.3	2.2578	47.042	0	TRUE
NM_001142594_29453	ITPK1	0	71.782	1.0978	71.782	5.1166	2576.3	2.2578	47.042	0	TRUE
NM_001290223_17007	DOCK1	0	71.782	1.0978	71.782	5.1166	2576.3	2.2578	47.042	0	TRUE
NM_001202431_47286	PRDX1	1.0978	71.782	1.0978	71.782	5.1166	2498.1	2.2578	47.042	0	TRUE
NM_032717_1688	AGPAT9	0	71.782	1.0978	71.782	5.1166	2576.3	2.2578	47.042	0	TRUE
NM_024584_9459	CCDC121	0	71.782	1.0978	71.782	5.1166	2576.3	2.2578	47.042	0	TRUE
NM_004655_5120	AXIN2	0	71.782	1.0978	71.782	5.1166	2576.3	2.2578	47.042	0	TRUE
NM_001278352_717	ACO1	0	71.782	1.0978	71.782	5.1166	2576.3	2.2578	47.042	0	TRUE
NM_014064_40632	NTMT1	0	71.782	1.0978	71.782	5.1166	2576.3	2.2578	47.042	0	TRUE
NM_001278082_33128	LOC100652758	0	71.782	1.0978	71.782	5.1166	2576.3	2.2578	47.042	0	TRUE
NM_001278172_53253	SDHC	0	71.782	1.0978	71.782	5.1166	2576.3	2.2578	47.042	0	TRUE
NM_001081455_42816	P2RY14	0	71.782	1.0978	71.782	5.1166	2576.3	2.2578	47.042	0	TRUE
NM_130847_2426	AMOTL1	4.3913	185.9	4.3913	185.9	5.1155	16472	14.898	47.025	0	TRUE
NM_002515_40005	NOVA1	0	70.862	1.0978	70.862	5.0983	2510.7	2.2578	46.429	0	TRUE
NM_002615_53788	SERPINF1	0	70.862	1.0978	70.862	5.0983	2510.7	2.2578	46.429	0	TRUE
NM_032646_64578	TTYH2	1.0978	70.862	1.0978	70.862	5.0983	2433.5	2.2578	46.429	0	TRUE
NM_173167_65509	UNC45B	0	70.862	1.0978	70.862	5.0983	2510.7	2.2578	46.429	0	TRUE
NM_022343_23995	GLIPR2	0	70.862	1.0978	70.862	5.0983	2510.7	2.2578	46.429	0	TRUE
NM_198152_65970	UTS2B	0	70.862	1.0978	70.862	5.0983	2510.7	2.2578	46.429	0	TRUE
NM_016558_52885	SCAND1	0	70.862	1.0978	70.862	5.0983	2510.7	2.2578	46.429	0	TRUE
NM_018318_9870	CCDC91	0	70.862	1.0978	70.862	5.0983	2510.7	2.2578	46.429	0	TRUE
NM_003761_66015	VAMP8	0	70.862	1.0978	70.862	5.0983	2510.7	2.2578	46.429	0	TRUE
NM_003795_57056	SNX3	0	70.862	1.0978	70.862	5.0983	2510.7	2.2578	46.429	0	TRUE
NM_175078_31550	KRT77	0	70.862	1.0978	70.862	5.0983	2510.7	2.2578	46.429	0	TRUE
NM_003040_55938	SLC4A2	0	70.862	1.0978	70.862	5.0983	2510.7	2.2578	46.429	0	TRUE
NM_005314_25388	GRPR	0	70.862	1.0978	70.862	5.0983	2510.7	2.2578	46.429	0	TRUE
NM_018042_56294	SLFN12	0	70.862	1.0978	70.862	5.0983	2510.7	2.2578	46.429	0	TRUE
NM_007073_6502	BVES	0	70.862	1.0978	70.862	5.0983	2510.7	2.2578	46.429	0	TRUE
NM_001287259_67219	XKR9	0	70.862	1.0978	70.862	5.0983	2510.7	2.2578	46.429	0	TRUE
NM_003377_66129	VEGFB	0	70.862	1.0978	70.862	5.0983	2510.7	2.2578	46.429	0	TRUE
NM_001126106_56159	SLC7A7	0	70.862	1.0978	70.862	5.0983	2510.7	2.2578	46.429	0	TRUE
NM_139174_1047	ADAD2	0	70.862	1.0978	70.862	5.0983	2510.7	2.2578	46.429	0	TRUE
NM_000257_37914	MYH7	0	70.862	1.0978	70.862	5.0983	2510.7	2.2578	46.429	0	TRUE
NM_001283058_6819	C14orf105	0	70.862	1.0978	70.862	5.0983	2510.7	2.2578	46.429	0	TRUE
NM_001031748_6746	C12orf40	0	70.862	1.0978	70.862	5.0983	2510.7	2.2578	46.429	0	TRUE
NM_007172_40876	NUP50	0	70.862	1.0978	70.862	5.0983	2510.7	2.2578	46.429	0	TRUE
NM_003538_26648	HIST1H4A	5.4892	215.35	5.4892	215.35	5.0592	22020	20.468	46.385	0	TRUE
NM_001008938_12155	CKAP5	2.1957	112.27	2.1957	112.27	5.1476	6058.7	5.6866	46.161	0	TRUE
NM_173588_28298	IGSF22	0	69.942	1.0978	69.942	5.0797	2445.9	2.2578	45.817	0	TRUE
NM_001190799_45835	PLK4	0	69.942	1.0978	69.942	5.0797	2445.9	2.2578	45.817	0	TRUE
NM_178034_45442	PLA2G4D	0	69.942	1.0978	69.942	5.0797	2445.9	2.2578	45.817	0	TRUE
NM_016154_49244	RAB4B	0	69.942	1.0978	69.942	5.0797	2445.9	2.2578	45.817	0	TRUE
NM_003508_22793	FZD9	1.0978	69.942	1.0978	69.942	5.0797	2369.7	2.2578	45.817	0	TRUE
NM_001002031_4808	ATP5G2	0	69.942	1.0978	69.942	5.0797	2445.9	2.2578	45.817	0	TRUE
NM_153818_44399	PEX10	0	69.942	1.0978	69.942	5.0797	2445.9	2.2578	45.817	0	TRUE
NM_013308_24850	GPR171	0	69.942	1.0978	69.942	5.0797	2445.9	2.2578	45.817	0	TRUE
NM_138709_15166	DAB2IP	0	69.942	1.0978	69.942	5.0797	2445.9	2.2578	45.817	0	TRUE
NM_001130146_9806	CCDC77	0	69.942	1.0978	69.942	5.0797	2445.9	2.2578	45.817	0	TRUE
NM_173831_69726	ZNF707	0	69.942	1.0978	69.942	5.0797	2445.9	2.2578	45.817	0	TRUE
NM_001267035_48851	PWWP2A	0	69.942	1.0978	69.942	5.0797	2445.9	2.2578	45.817	0	TRUE
NM_002941_51555	ROBO1	2.1957	111.35	2.1957	111.35	5.1358	5957.8	5.6866	45.775	0	TRUE
NM_007034_16784	DNAJB4	3.2935	147.25	3.2935	147.25	5.1097	10361	9.9439	45.65	0	TRUE
NM_000264_48359	PTCH1	6.587	242.03	6.587	242.03	5.0015	27718	26.602	45.65	0	TRUE
NM_001993_19788	F3	18.663	523.64	18.663	523.64	4.7378	127500	123.45	45.449	0	TRUE
NM_001128919_34979	MARK3	2.1957	110.43	2.1957	110.43	5.1239	5857.8	5.6866	45.389	0	TRUE
NM_001281518_11420	CEP85	1.0978	69.021	1.0978	69.021	5.0608	2306.8	2.2578	45.204	0	TRUE
NM_000807_22892	GABRA2	0	69.021	1.0978	69.021	5.0608	2382	2.2578	45.204	0	TRUE
NM_001253829_48545	PTPDC1	0	69.021	1.0978	69.021	5.0608	2382	2.2578	45.204	0	TRUE
NM_001142798_7067	C17orf49	0	69.021	1.0978	69.021	5.0608	2382	2.2578	45.204	0	TRUE
NM_003124_57898	SPR	0	69.021	1.0978	69.021	5.0608	2382	2.2578	45.204	0	TRUE
NM_013446_36268	MKRN1	2.1957	109.51	2.1957	109.51	5.112	5758.6	5.6866	45.003	0	TRUE
NM_004147_17323	DRG1	4.3913	177.61	4.3913	177.61	5.0501	15003	14.898	44.88	0	TRUE
NM_005573_32941	LMNB1	25.25	650.64	25.25	650.64	4.6337	195560	194.68	44.822	0	TRUE
NM_001031628_56435	SMAGP	2.1957	108.59	2.1957	108.59	5.0999	5660.2	5.6866	44.618	0	TRUE
NM_000382_2113	ALDH3A2	0	68.101	1.0978	68.101	5.0417	2318.9	2.2578	44.592	0	TRUE
NM_000733_10386	CD3E	0	68.101	1.0978	68.101	5.0417	2318.9	2.2578	44.592	0	TRUE
NM_001199633_55411	SLC28A3	0	68.101	1.0978	68.101	5.0417	2318.9	2.2578	44.592	0	TRUE
NM_001069_64627	TUBB2A	0	68.101	1.0978	68.101	5.0417	2318.9	2.2578	44.592	0	TRUE
NM_207491_10160	CCSER1	0	68.101	1.0978	68.101	5.0417	2318.9	2.2578	44.592	0	TRUE
NM_003441_68384	ZNF141	0	68.101	1.0978	68.101	5.0417	2318.9	2.2578	44.592	0	TRUE
NM_001170794_5296	BACH2	1.0978	68.101	1.0978	68.101	5.0417	2244.7	2.2578	44.592	0	TRUE
NM_001015038_42987	PAGE2B	0	68.101	1.0978	68.101	5.0417	2318.9	2.2578	44.592	0	TRUE
NM_001276_11742	CHI3L1	0	68.101	1.0978	68.101	5.0417	2318.9	2.2578	44.592	0	TRUE
NM_203425_7117	C17orf82	0	68.101	1.0978	68.101	5.0417	2318.9	2.2578	44.592	0	TRUE
NM_173528_6896	C15orf26	0	68.101	1.0978	68.101	5.0417	2318.9	2.2578	44.592	0	TRUE
NM_005490_54178	SH2D3A	0	68.101	1.0978	68.101	5.0417	2318.9	2.2578	44.592	0	TRUE
NM_015055_59279	SWAP70	0	68.101	1.0978	68.101	5.0417	2318.9	2.2578	44.592	0	TRUE
NM_007083_40794	NUDT6	0	68.101	1.0978	68.101	5.0417	2318.9	2.2578	44.592	0	TRUE
NM_001042403_65852	USP44	0	68.101	1.0978	68.101	5.0417	2318.9	2.2578	44.592	0	TRUE
NM_001442_19833	FABP4	3.2935	142.64	3.2935	142.64	5.0642	9709.3	9.9439	44.191	0	TRUE
NM_020300_36018	MGST1	0	67.181	1.0978	67.181	5.0224	2256.6	2.2578	43.979	0	TRUE
NM_022550_67276	XRCC4	0	67.181	1.0978	67.181	5.0224	2256.6	2.2578	43.979	0	TRUE
NM_005253_22208	FOSL2	0	67.181	1.0978	67.181	5.0224	2256.6	2.2578	43.979	0	TRUE
NM_030645_54256	SH3BP5L	0	67.181	1.0978	67.181	5.0224	2256.6	2.2578	43.979	0	TRUE
NM_003920_61299	TIMELESS	0	67.181	1.0978	67.181	5.0224	2256.6	2.2578	43.979	0	TRUE
NM_015510_16230	DHRS7B	0	67.181	1.0978	67.181	5.0224	2256.6	2.2578	43.979	0	TRUE
NM_003780_5238	B4GALT2	0	67.181	1.0978	67.181	5.0224	2256.6	2.2578	43.979	0	TRUE
NM_016076_16054	DESI2	0	67.181	1.0978	67.181	5.0224	2256.6	2.2578	43.979	0	TRUE
NM_001921_15526	DCTD	0	67.181	1.0978	67.181	5.0224	2256.6	2.2578	43.979	0	TRUE
NM_006636_37480	MTHFD2	0	67.181	1.0978	67.181	5.0224	2256.6	2.2578	43.979	0	TRUE
NM_001243926_34932	MAPKAPK3	0	67.181	1.0978	67.181	5.0224	2256.6	2.2578	43.979	0	TRUE
NM_004690_32106	LATS1	0	67.181	1.0978	67.181	5.0224	2256.6	2.2578	43.979	0	TRUE
NM_138402_57334	SP140L	1.0978	67.181	1.0978	67.181	5.0224	2183.5	2.2578	43.979	0	TRUE
NM_024333_22554	FSD1	0	67.181	1.0978	67.181	5.0224	2256.6	2.2578	43.979	0	TRUE
NM_001135241_2003	AKR1C2	0	67.181	1.0978	67.181	5.0224	2256.6	2.2578	43.979	0	TRUE
NM_018290_44633	PGM2	4.3913	173.93	4.3913	173.93	5.02	14372	14.898	43.926	0	TRUE
NM_001291656_3996	ARMC9	2.1957	106.75	2.1957	106.75	5.0755	5466.1	5.6866	43.846	0	TRUE
NM_014208_17396	DSPP	0	66.26	1.0978	66.26	5.0028	2195.2	2.2578	43.367	0	TRUE
NM_001135005_16786	DNAJB5	0	66.26	1.0978	66.26	5.0028	2195.2	2.2578	43.367	0	TRUE
NM_016641_23468	GDE1	0	66.26	1.0978	66.26	5.0028	2195.2	2.2578	43.367	0	TRUE
NM_014902_16517	DLGAP4	0	66.26	1.0978	66.26	5.0028	2195.2	2.2578	43.367	0	TRUE
NM_001146267_25002	GPR85	0	66.26	1.0978	66.26	5.0028	2195.2	2.2578	43.367	0	TRUE
NM_013450_5441	BAZ2B	0	66.26	1.0978	66.26	5.0028	2195.2	2.2578	43.367	0	TRUE
NM_001114974_56767	SMTNL2	0	66.26	1.0978	66.26	5.0028	2195.2	2.2578	43.367	0	TRUE
NM_001280561_62229	TMEM249	0	66.26	1.0978	66.26	5.0028	2195.2	2.2578	43.367	0	TRUE
NM_005031_22705	FXYD1	0	66.26	1.0978	66.26	5.0028	2195.2	2.2578	43.367	0	TRUE
NM_000263_38315	NAGLU	0	66.26	1.0978	66.26	5.0028	2195.2	2.2578	43.367	0	TRUE
NM_001162435_2836	ANKRD66	0	66.26	1.0978	66.26	5.0028	2195.2	2.2578	43.367	0	TRUE
NM_001207009_69125	ZNF497	0	66.26	1.0978	66.26	5.0028	2195.2	2.2578	43.367	0	TRUE
NM_001105578_59323	SYCE2	0	66.26	1.0978	66.26	5.0028	2195.2	2.2578	43.367	0	TRUE
NM_030923_61922	TMEM163	0	66.26	1.0978	66.26	5.0028	2195.2	2.2578	43.367	0	TRUE
NM_022437_418	ABCG8	0	66.26	1.0978	66.26	5.0028	2195.2	2.2578	43.367	0	TRUE
NM_001113397_68888	ZNF385B	0	66.26	1.0978	66.26	5.0028	2195.2	2.2578	43.367	0	TRUE
NM_001252335_11610	CGNL1	3.2935	139.88	3.2935	139.88	5.0362	9328.4	9.9439	43.315	0	TRUE
NM_015166_36289	MLC1	8.7827	283.45	8.7827	283.45	4.8618	37720	40.402	43.212	0	TRUE
NM_152493_68851	ZNF362	0	65.34	1.0978	65.34	4.9829	2134.7	2.2578	42.754	0	TRUE
NM_000128_19756	F11	0	65.34	1.0978	65.34	4.9829	2134.7	2.2578	42.754	0	TRUE
NM_001080461_65542	UNCX	0	65.34	1.0978	65.34	4.9829	2134.7	2.2578	42.754	0	TRUE
NM_025187_6992	C16orf70	0	65.34	1.0978	65.34	4.9829	2134.7	2.2578	42.754	0	TRUE
NM_024089_30295	KDELC1	0	65.34	1.0978	65.34	4.9829	2134.7	2.2578	42.754	0	TRUE
NM_000452_54768	SLC10A2	0	65.34	1.0978	65.34	4.9829	2134.7	2.2578	42.754	0	TRUE
NM_001290193_37810	MYADM	0	65.34	1.0978	65.34	4.9829	2134.7	2.2578	42.754	0	TRUE
NM_001199830_27336	HPSE	0	65.34	1.0978	65.34	4.9829	2134.7	2.2578	42.754	0	TRUE
NM_033281_37132	MRPS36	1.0978	65.34	1.0978	65.34	4.9829	2063.5	2.2578	42.754	0	TRUE
NM_001032279_50218	RCE1	0	65.34	1.0978	65.34	4.9829	2134.7	2.2578	42.754	0	TRUE
NM_001006932_52030	RPS6KA2	0	65.34	1.0978	65.34	4.9829	2134.7	2.2578	42.754	0	TRUE
NM_145241_66649	WDR31	0	65.34	1.0978	65.34	4.9829	2134.7	2.2578	42.754	0	TRUE
NM_198529_18054	EFCAB5	0	65.34	1.0978	65.34	4.9829	2134.7	2.2578	42.754	0	TRUE
NM_181306_37035	MRPL52	0	65.34	1.0978	65.34	4.9829	2134.7	2.2578	42.754	0	TRUE
NM_021165_6254	BRINP2	4.3913	168.41	4.3913	168.41	4.9737	13451	14.898	42.495	0	TRUE
NM_001128167_43034	PAK3	2.1957	103.07	2.1957	103.07	5.0253	5088	5.6866	42.302	0	TRUE
NM_080760_15170	DACH1	2.1957	103.07	2.1957	103.07	5.0253	5088	5.6866	42.302	0	TRUE
NM_001039615_69710	ZNF705D	1.0978	64.42	1.0978	64.42	4.9628	2004.8	2.2578	42.142	0	TRUE
NM_001005186_42304	OR6Q1	0	64.42	1.0978	64.42	4.9628	2075	2.2578	42.142	0	TRUE
NM_017822_29718	KANSL2	1.0978	64.42	1.0978	64.42	4.9628	2004.8	2.2578	42.142	0	TRUE
NM_001033056_24108	GLUL	1.0978	64.42	1.0978	64.42	4.9628	2004.8	2.2578	42.142	0	TRUE
NM_013423_3674	ARHGAP6	0	64.42	1.0978	64.42	4.9628	2075	2.2578	42.142	0	TRUE
NM_022806_56952	SNRPN	0	64.42	1.0978	64.42	4.9628	2075	2.2578	42.142	0	TRUE
NM_032837_19924	FAM104A	0	64.42	1.0978	64.42	4.9628	2075	2.2578	42.142	0	TRUE
NM_198709_4126	ARSB	0	64.42	1.0978	64.42	4.9628	2075	2.2578	42.142	0	TRUE
NM_033170_5164	B3GALT5	0	64.42	1.0978	64.42	4.9628	2075	2.2578	42.142	0	TRUE
NM_003033_58415	ST3GAL1	0	64.42	1.0978	64.42	4.9628	2075	2.2578	42.142	0	TRUE
NM_017880_7739	C2orf42	0	64.42	1.0978	64.42	4.9628	2075	2.2578	42.142	0	TRUE
NM_006086_64638	TUBB3	0	64.42	1.0978	64.42	4.9628	2075	2.2578	42.142	0	TRUE
NM_000391_63277	TPP1	0	64.42	1.0978	64.42	4.9628	2075	2.2578	42.142	0	TRUE
NM_018847_31202	KLHL9	0	64.42	1.0978	64.42	4.9628	2075	2.2578	42.142	0	TRUE
NM_024793_12650	CLUAP1	0	64.42	1.0978	64.42	4.9628	2075	2.2578	42.142	0	TRUE
NM_001267700_44713	PHB2	0	64.42	1.0978	64.42	4.9628	2075	2.2578	42.142	0	TRUE
NM_014058_62591	TMPRSS11E	0	64.42	1.0978	64.42	4.9628	2075	2.2578	42.142	0	TRUE
NM_012347_21311	FBXO9	0	64.42	1.0978	64.42	4.9628	2075	2.2578	42.142	0	TRUE
NM_000026_1483	ADSL	0	64.42	1.0978	64.42	4.9628	2075	2.2578	42.142	0	TRUE
NM_006839_28731	IMMT	0	64.42	1.0978	64.42	4.9628	2075	2.2578	42.142	0	TRUE
NM_001277_11769	CHKA	0	64.42	1.0978	64.42	4.9628	2075	2.2578	42.142	0	TRUE
NM_153269_7634	C20orf96	0	64.42	1.0978	64.42	4.9628	2075	2.2578	42.142	0	TRUE
NM_138964_47667	PROKR1	0	64.42	1.0978	64.42	4.9628	2075	2.2578	42.142	0	TRUE
NM_018414_58470	ST6GALNAC1	0	64.42	1.0978	64.42	4.9628	2075	2.2578	42.142	0	TRUE
NM_000720_8592	CACNA1D	0	64.42	1.0978	64.42	4.9628	2075	2.2578	42.142	0	TRUE
NM_001252216_20439	FAM19A1	4.3913	165.65	4.3913	165.65	4.95	13002	14.898	41.78	0	TRUE
NM_015306_65786	USP24	0	63.5	1.0978	63.5	4.9423	2016.1	2.2578	41.529	0	TRUE
NM_001204459_62772	TNFRSF19	0	63.5	1.0978	63.5	4.9423	2016.1	2.2578	41.529	0	TRUE
NM_030876_42228	OR5V1	0	63.5	1.0978	63.5	4.9423	2016.1	2.2578	41.529	0	TRUE
NM_012450_54862	SLC13A4	1.0978	63.5	1.0978	63.5	4.9423	1947	2.2578	41.529	0	TRUE
NM_173808_39035	NEGR1	0	63.5	1.0978	63.5	4.9423	2016.1	2.2578	41.529	0	TRUE
NM_001207006_28554	IL21	0	63.5	1.0978	63.5	4.9423	2016.1	2.2578	41.529	0	TRUE
NM_152543_7965	C4orf45	0	63.5	1.0978	63.5	4.9423	2016.1	2.2578	41.529	0	TRUE
NM_024769_12546	CLMP	0	63.5	1.0978	63.5	4.9423	2016.1	2.2578	41.529	0	TRUE
NM_000033_364	ABCD1	0	63.5	1.0978	63.5	4.9423	2016.1	2.2578	41.529	0	TRUE
NM_001261407_36698	MPDZ	0	63.5	1.0978	63.5	4.9423	2016.1	2.2578	41.529	0	TRUE
NM_001134451_61811	TMEM130	2.1957	100.31	2.1957	100.31	4.9865	4813.3	5.6866	41.144	0	TRUE
NM_015523_50446	REXO2	9.8805	294.49	9.8805	294.49	4.7633	40502	48.01	41.076	0	TRUE
NM_004420_17602	DUSP8	1.0978	62.579	1.0978	62.579	4.9216	1890	2.2578	40.917	0	TRUE
NM_021934_4560	ATG101	0	62.579	1.0978	62.579	4.9216	1958.1	2.2578	40.917	0	TRUE
NM_001001480_31809	KRTAP5-5	0	62.579	1.0978	62.579	4.9216	1958.1	2.2578	40.917	0	TRUE
NM_001290217_49695	RARB	0	62.579	1.0978	62.579	4.9216	1958.1	2.2578	40.917	0	TRUE
NM_015053_46673	PPFIA4	0	62.579	1.0978	62.579	4.9216	1958.1	2.2578	40.917	0	TRUE
NM_012228_37316	MSRB2	0	62.579	1.0978	62.579	4.9216	1958.1	2.2578	40.917	0	TRUE
NM_001145512_39279	NFIA	0	62.579	1.0978	62.579	4.9216	1958.1	2.2578	40.917	0	TRUE
NM_020474_23045	GALNT1	1.0978	62.579	1.0978	62.579	4.9216	1890	2.2578	40.917	0	TRUE
NM_152474_7184	C19orf18	0	62.579	1.0978	62.579	4.9216	1958.1	2.2578	40.917	0	TRUE
NM_007069_45408	PLA2G16	0	62.579	1.0978	62.579	4.9216	1958.1	2.2578	40.917	0	TRUE
NM_170706_39806	NMNAT2	1.0978	62.579	1.0978	62.579	4.9216	1890	2.2578	40.917	0	TRUE
NM_153234_32875	LIX1	1.0978	62.579	1.0978	62.579	4.9216	1890	2.2578	40.917	0	TRUE
NM_080745_63780	TRIM69	0	62.579	1.0978	62.579	4.9216	1958.1	2.2578	40.917	0	TRUE
NM_002068_24212	GNA15	1.0978	62.579	1.0978	62.579	4.9216	1890	2.2578	40.917	0	TRUE
NM_194329_51455	RNF38	3.2935	131.6	3.2935	131.6	4.9488	8231.4	9.9439	40.688	0	TRUE
NM_001130863_18856	ENPP2	2.1957	98.47	2.1957	98.47	4.9601	4634.4	5.6866	40.372	0	TRUE
NM_002276_31449	KRT19	2.1957	98.47	2.1957	98.47	4.9601	4634.4	5.6866	40.372	0	TRUE
NM_001099403_47278	PRDM8	4.3913	160.13	4.3913	160.13	4.9014	12127	14.898	40.349	0	TRUE
NM_172168_40034	NOXO1	0	61.659	1.0978	61.659	4.9005	1900.9	2.2578	40.304	0	TRUE
NM_007220_8492	CA5B	1.0978	61.659	1.0978	61.659	4.9005	1833.8	2.2578	40.304	0	TRUE
NM_001136472_32868	LITAF	0	61.659	1.0978	61.659	4.9005	1900.9	2.2578	40.304	0	TRUE
NM_015532_46347	POLR2M	0	61.659	1.0978	61.659	4.9005	1900.9	2.2578	40.304	0	TRUE
NM_001289823_22643	FURIN	0	61.659	1.0978	61.659	4.9005	1900.9	2.2578	40.304	0	TRUE
NM_198526_69737	ZNF710	0	61.659	1.0978	61.659	4.9005	1900.9	2.2578	40.304	0	TRUE
NM_152701_260	ABCA13	0	61.659	1.0978	61.659	4.9005	1900.9	2.2578	40.304	0	TRUE
NM_181352_4553	ATF7IP	0	61.659	1.0978	61.659	4.9005	1900.9	2.2578	40.304	0	TRUE
NM_020438_17090	DOLPP1	0	61.659	1.0978	61.659	4.9005	1900.9	2.2578	40.304	0	TRUE
NM_004006_16588	DMD	0	61.659	1.0978	61.659	4.9005	1900.9	2.2578	40.304	0	TRUE
NM_001258379_55957	SLC4A7	0	61.659	1.0978	61.659	4.9005	1900.9	2.2578	40.304	0	TRUE
NM_000543_56725	SMPD1	0	61.659	1.0978	61.659	4.9005	1900.9	2.2578	40.304	0	TRUE
NM_002867_49171	RAB3B	0	61.659	1.0978	61.659	4.9005	1900.9	2.2578	40.304	0	TRUE
NM_002170_28063	IFNA8	0	61.659	1.0978	61.659	4.9005	1900.9	2.2578	40.304	0	TRUE
NM_000938_46307	POLR2B	0	61.659	1.0978	61.659	4.9005	1900.9	2.2578	40.304	0	TRUE
NM_001278648_67693	ZBTB48	0	61.659	1.0978	61.659	4.9005	1900.9	2.2578	40.304	0	TRUE
NM_003568_3007	ANXA9	6.587	212.59	6.587	212.59	4.8151	21218	26.602	39.94	0	TRUE
NM_198993_58528	STAC2	0	60.739	1.0978	60.739	4.8792	1844.6	2.2578	39.692	0	TRUE
NM_021999_29435	ITM2B	0	60.739	1.0978	60.739	4.8792	1844.6	2.2578	39.692	0	TRUE
NM_032575_24002	GLIS2	0	60.739	1.0978	60.739	4.8792	1844.6	2.2578	39.692	0	TRUE
NM_005877_53943	SF3A1	0	60.739	1.0978	60.739	4.8792	1844.6	2.2578	39.692	0	TRUE
NM_031286_54229	SH3BGRL3	0	60.739	1.0978	60.739	4.8792	1844.6	2.2578	39.692	0	TRUE
NM_006429_10194	CCT7	0	60.739	1.0978	60.739	4.8792	1844.6	2.2578	39.692	0	TRUE
NM_001080491_65904	USP6NL	0	60.739	1.0978	60.739	4.8792	1844.6	2.2578	39.692	0	TRUE
NM_001177413_51986	RPS27A	0	60.739	1.0978	60.739	4.8792	1844.6	2.2578	39.692	0	TRUE
NM_001199838_56996	SNX10	0	60.739	1.0978	60.739	4.8792	1844.6	2.2578	39.692	0	TRUE
NM_001199881_18188	EGR3	0	60.739	1.0978	60.739	4.8792	1844.6	2.2578	39.692	0	TRUE
NM_003269_40271	NR2E1	0	60.739	1.0978	60.739	4.8792	1844.6	2.2578	39.692	0	TRUE
NM_001037329_12788	CNGA4	8.7827	260.44	8.7827	260.44	4.7401	31666	40.402	39.592	0	TRUE
NM_001099677_30647	KIAA1456	4.3913	155.53	4.3913	155.53	4.8596	11421	14.898	39.157	0	TRUE
NM_002636_44729	PHF1	4.3913	155.53	4.3913	155.53	4.8596	11421	14.898	39.157	0	TRUE
NM_001288571_62508	TMEM9	0	59.818	1.0978	59.818	4.8575	1789.1	2.2578	39.08	0	TRUE
NM_019116_65139	UBFD1	0	59.818	1.0978	59.818	4.8575	1789.1	2.2578	39.08	0	TRUE
NM_181357_15364	DCAF11	0	59.818	1.0978	59.818	4.8575	1789.1	2.2578	39.08	0	TRUE
NM_001153552_53116	SCOC	0	59.818	1.0978	59.818	4.8575	1789.1	2.2578	39.08	0	TRUE
NM_001204386_16454	DLG1	0	59.818	1.0978	59.818	4.8575	1789.1	2.2578	39.08	0	TRUE
NM_001004352_33123	LOC100506422	0	59.818	1.0978	59.818	4.8575	1789.1	2.2578	39.08	0	TRUE
NM_014738_30452	KIAA0195	0	59.818	1.0978	59.818	4.8575	1789.1	2.2578	39.08	0	TRUE
NM_017726_46861	PPP1R14D	0	59.818	1.0978	59.818	4.8575	1789.1	2.2578	39.08	0	TRUE
NM_001001958_42349	OR7G3	0	59.818	1.0978	59.818	4.8575	1789.1	2.2578	39.08	0	TRUE
NM_001199513_61005	TGIF2	0	59.818	1.0978	59.818	4.8575	1789.1	2.2578	39.08	0	TRUE
NM_152330_22495	FRMD6	0	59.818	1.0978	59.818	4.8575	1789.1	2.2578	39.08	0	TRUE
NM_001135154_55759	SLC39A14	0	59.818	1.0978	59.818	4.8575	1789.1	2.2578	39.08	0	TRUE
NM_033544_50215	RCCD1	0	59.818	1.0978	59.818	4.8575	1789.1	2.2578	39.08	0	TRUE
NM_021245_38115	MYOZ1	0	59.818	1.0978	59.818	4.8575	1789.1	2.2578	39.08	0	TRUE
NM_004215_17795	EBAG9	0	59.818	1.0978	59.818	4.8575	1789.1	2.2578	39.08	0	TRUE
NM_199293_61047	TH	0	59.818	1.0978	59.818	4.8575	1789.1	2.2578	39.08	0	TRUE
NM_001195272_33042	LOC100129520	1.0978	59.818	1.0978	59.818	4.8575	1724.1	2.2578	39.08	0	TRUE
NM_173659_52085	RPUSD3	0	59.818	1.0978	59.818	4.8575	1789.1	2.2578	39.08	0	TRUE
NM_015335_35484	MED13L	0	59.818	1.0978	59.818	4.8575	1789.1	2.2578	39.08	0	TRUE
NM_001288707_33176	LOC101929372	0	59.818	1.0978	59.818	4.8575	1789.1	2.2578	39.08	0	TRUE
NM_001142529_5832	BHLHB9	0	59.818	1.0978	59.818	4.8575	1789.1	2.2578	39.08	0	TRUE
NM_019593_24613	GPCPD1	0	59.818	1.0978	59.818	4.8575	1789.1	2.2578	39.08	0	TRUE
NM_181508_27324	HPS5	0	59.818	1.0978	59.818	4.8575	1789.1	2.2578	39.08	0	TRUE
NM_002517_40043	NPAS1	3.2935	126.08	3.2935	126.08	4.8874	7538.1	9.9439	38.937	0	TRUE
NM_178120_16548	DLX1	2.1957	94.789	2.1957	94.789	4.9057	4286.8	5.6866	38.829	0	TRUE
NM_001277075_69225	ZNF541	2.1957	94.789	2.1957	94.789	4.9057	4286.8	5.6866	38.829	0	TRUE
NM_001031713_35367	MCUR1	4.3913	153.69	4.3913	153.69	4.8426	11145	14.898	38.68	0	TRUE
NM_001135771_51878	RPN2	0	58.898	1.0978	58.898	4.8355	1734.5	2.2578	38.467	7.7568e-322	TRUE
NM_001137550_33837	LRRFIP1	0	58.898	1.0978	58.898	4.8355	1734.5	2.2578	38.467	7.7568e-322	TRUE
NM_012363_41589	OR1N1	0	58.898	1.0978	58.898	4.8355	1734.5	2.2578	38.467	7.7568e-322	TRUE
NM_004617_61577	TM4SF4	0	58.898	1.0978	58.898	4.8355	1734.5	2.2578	38.467	7.7568e-322	TRUE
NM_032679_69342	ZNF577	0	58.898	1.0978	58.898	4.8355	1734.5	2.2578	38.467	7.7568e-322	TRUE
NM_016062_20908	FAM96B	0	58.898	1.0978	58.898	4.8355	1734.5	2.2578	38.467	7.7568e-322	TRUE
NM_182502_62586	TMPRSS11B	0	58.898	1.0978	58.898	4.8355	1734.5	2.2578	38.467	7.7568e-322	TRUE
NM_032839_16376	DIRC2	0	58.898	1.0978	58.898	4.8355	1734.5	2.2578	38.467	7.7568e-322	TRUE
NM_006760_65584	UPK2	0	58.898	1.0978	58.898	4.8355	1734.5	2.2578	38.467	7.7568e-322	TRUE
NM_024083_4432	ASPSCR1	0	58.898	1.0978	58.898	4.8355	1734.5	2.2578	38.467	7.7568e-322	TRUE
NM_003011_53862	SET	0	58.898	1.0978	58.898	4.8355	1734.5	2.2578	38.467	7.7568e-322	TRUE
NM_005180_5982	BMI1	0	58.898	1.0978	58.898	4.8355	1734.5	2.2578	38.467	7.7568e-322	TRUE
NM_144635_20106	FAM131A	0	58.898	1.0978	58.898	4.8355	1734.5	2.2578	38.467	7.7568e-322	TRUE
NM_000081_34272	LYST	1.0978	58.898	1.0978	58.898	4.8355	1670.4	2.2578	38.467	7.7568e-322	TRUE
NM_004852_41266	ONECUT2	4.3913	152.77	4.3913	152.77	4.834	11008	14.898	38.442	1.5514e-321	TRUE
NM_003447_68412	ZNF165	7.6849	229.15	7.6849	229.15	4.7279	24524	33.257	38.403	1.0069e-320	TRUE
NM_002954_51991	RPS27A	6.587	203.38	6.587	203.38	4.7516	19364	26.602	38.156	1.3352e-316	TRUE
NM_001005192_42343	OR7G1	3.2935	123.32	3.2935	123.32	4.8557	7202.9	9.9439	38.062	5.0181e-315	TRUE
NM_024832_50997	RIN3	2.1957	92.949	2.1957	92.949	4.8777	4118.1	5.6866	38.057	6.2721e-315	TRUE
NM_005706_64323	TSSC4	2.1957	92.949	2.1957	92.949	4.8777	4118.1	5.6866	38.057	6.2721e-315	TRUE
NM_017629_1657	AGO4	0	57.978	1.0978	57.978	4.8132	1680.7	2.2578	37.855	1.4366e-311	TRUE
NM_145738_59422	SYNGR1	0	57.978	1.0978	57.978	4.8132	1680.7	2.2578	37.855	1.4366e-311	TRUE
NM_001093_576	ACACB	0	57.978	1.0978	57.978	4.8132	1680.7	2.2578	37.855	1.4366e-311	TRUE
NM_003601_56486	SMARCA5	0	57.978	1.0978	57.978	4.8132	1680.7	2.2578	37.855	1.4366e-311	TRUE
NM_001172654_32652	LILRA3	1.0978	57.978	1.0978	57.978	4.8132	1617.7	2.2578	37.855	1.4366e-311	TRUE
NM_001206691_50543	RFX4	1.0978	57.978	1.0978	57.978	4.8132	1617.7	2.2578	37.855	1.4366e-311	TRUE
NM_001150_2943	ANPEP	0	57.978	1.0978	57.978	4.8132	1680.7	2.2578	37.855	1.4366e-311	TRUE
NM_007019_64974	UBE2C	0	57.978	1.0978	57.978	4.8132	1680.7	2.2578	37.855	1.4366e-311	TRUE
NM_001031720_25508	GSTCD	1.0978	57.978	1.0978	57.978	4.8132	1617.7	2.2578	37.855	1.4366e-311	TRUE
NM_001270408_29576	JAM2	0	57.978	1.0978	57.978	4.8132	1680.7	2.2578	37.855	1.4366e-311	TRUE
NM_015717_10272	CD207	0	57.978	1.0978	57.978	4.8132	1680.7	2.2578	37.855	1.4366e-311	TRUE
NM_015645_7527	C1QTNF5	0	57.978	1.0978	57.978	4.8132	1680.7	2.2578	37.855	1.4366e-311	TRUE
NM_001253846_24139	GMDS	1.0978	57.978	1.0978	57.978	4.8132	1617.7	2.2578	37.855	1.4366e-311	TRUE
NM_003709_31023	KLF7	0	57.978	1.0978	57.978	4.8132	1680.7	2.2578	37.855	1.4366e-311	TRUE
NM_001004719_41909	OR4M2	0	57.978	1.0978	57.978	4.8132	1680.7	2.2578	37.855	1.4366e-311	TRUE
NM_173092_29954	KCNH6	3.2935	122.4	3.2935	122.4	4.845	7092.9	9.9439	37.77	3.1687e-310	TRUE
NM_020448_39511	NIPAL3	2.1957	92.028	2.1957	92.028	4.8635	4035	5.6866	37.671	0	TRUE
NM_198963_16282	DHX57	4.3913	149.09	4.3913	149.09	4.799	10468	14.898	37.488	1.2578e-305	TRUE
NM_033114_67857	ZCRB1	2.1957	91.108	2.1957	91.108	4.8491	3952.7	5.6866	37.285	2.659e-302	TRUE
NM_203370_20509	FAM212A	4.3913	148.17	4.3913	148.17	4.7901	10336	14.898	37.25	9.3532e-302	TRUE
NM_025065_51665	RPF1	1.0978	57.058	1.0978	57.058	4.7905	1565.7	2.2578	37.242	1.387e-301	TRUE
NM_001190452_37578	MTRNR2L1	0	57.058	1.0978	57.058	4.7905	1627.8	2.2578	37.242	1.387e-301	TRUE
NM_000447_48074	PSEN2	1.0978	57.058	1.0978	57.058	4.7905	1565.7	2.2578	37.242	1.387e-301	TRUE
NM_005411_54023	SFTPA1	0	57.058	1.0978	57.058	4.7905	1627.8	2.2578	37.242	1.387e-301	TRUE
NM_001282807_32	2023-03-07	0	57.058	1.0978	57.058	4.7905	1627.8	2.2578	37.242	1.387e-301	TRUE
NM_014551_38591	NCAPH2	0	57.058	1.0978	57.058	4.7905	1627.8	2.2578	37.242	1.387e-301	TRUE
NM_005901_56398	SMAD2	0	57.058	1.0978	57.058	4.7905	1627.8	2.2578	37.242	1.387e-301	TRUE
NM_016305_58259	SS18L2	0	57.058	1.0978	57.058	4.7905	1627.8	2.2578	37.242	1.387e-301	TRUE
NM_001287390_9375	CCBL1	0	57.058	1.0978	57.058	4.7905	1627.8	2.2578	37.242	1.387e-301	TRUE
NM_001128219_66169	VGLL4	0	57.058	1.0978	57.058	4.7905	1627.8	2.2578	37.242	1.387e-301	TRUE
NM_004011_16592	DMD	0	57.058	1.0978	57.058	4.7905	1627.8	2.2578	37.242	1.387e-301	TRUE
NM_020452_4954	ATP8B2	0	57.058	1.0978	57.058	4.7905	1627.8	2.2578	37.242	1.387e-301	TRUE
NM_001143991_67055	WRAP53	0	57.058	1.0978	57.058	4.7905	1627.8	2.2578	37.242	1.387e-301	TRUE
NM_001282460_33773	LRRC63	0	57.058	1.0978	57.058	4.7905	1627.8	2.2578	37.242	1.387e-301	TRUE
NM_006514_53025	SCN10A	0	57.058	1.0978	57.058	4.7905	1627.8	2.2578	37.242	1.387e-301	TRUE
NM_001004731_42116	OR5AU1	0	57.058	1.0978	57.058	4.7905	1627.8	2.2578	37.242	1.387e-301	TRUE
NM_207340_67917	ZDHHC24	3.2935	120.56	3.2935	120.56	4.8233	6875.4	9.9439	37.186	9.9453e-301	TRUE
NM_001257325_3151	APBB1	3.2935	120.56	3.2935	120.56	4.8233	6875.4	9.9439	37.186	9.9453e-301	TRUE
NM_016118_40690	NUB1	2.1957	90.188	2.1957	90.188	4.8346	3871.3	5.6866	36.899	4.3313e-296	TRUE
NM_004028_3419	AQP4	3.2935	119.64	3.2935	119.64	4.8124	6767.9	9.9439	36.895	4.9518e-296	TRUE
NM_178820_21221	FBXO27	0	56.137	1.0978	56.137	4.7675	1575.7	2.2578	36.63	9.1997e-292	TRUE
NM_198794_34822	MAP4K5	0	56.137	1.0978	56.137	4.7675	1575.7	2.2578	36.63	9.1997e-292	TRUE
NM_001136152_2193	ALG1L2	0	56.137	1.0978	56.137	4.7675	1575.7	2.2578	36.63	9.1997e-292	TRUE
NM_001011645_3446	AR	0	56.137	1.0978	56.137	4.7675	1575.7	2.2578	36.63	9.1997e-292	TRUE
NM_001256795_33032	LOC100129083	0	56.137	1.0978	56.137	4.7675	1575.7	2.2578	36.63	9.1997e-292	TRUE
NM_001282385_14189	CSNK2B	0	56.137	1.0978	56.137	4.7675	1575.7	2.2578	36.63	9.1997e-292	TRUE
NM_000247_36056	MICA	0	56.137	1.0978	56.137	4.7675	1575.7	2.2578	36.63	9.1997e-292	TRUE
NM_033140_8758	CALD1	0	56.137	1.0978	56.137	4.7675	1575.7	2.2578	36.63	9.1997e-292	TRUE
NM_181876_47004	PPP2R2C	0	56.137	1.0978	56.137	4.7675	1575.7	2.2578	36.63	9.1997e-292	TRUE
NM_018936_43587	PCDHB2	0	56.137	1.0978	56.137	4.7675	1575.7	2.2578	36.63	9.1997e-292	TRUE
NM_001142315_32952	LMO2	0	56.137	1.0978	56.137	4.7675	1575.7	2.2578	36.63	9.1997e-292	TRUE
NM_001142532_54183	SH2D3C	0	56.137	1.0978	56.137	4.7675	1575.7	2.2578	36.63	9.1997e-292	TRUE
NM_198689_31630	KRTAP10-7	0	56.137	1.0978	56.137	4.7675	1575.7	2.2578	36.63	9.1997e-292	TRUE
NM_012192_61307	TIMM10B	0	56.137	1.0978	56.137	4.7675	1575.7	2.2578	36.63	9.1997e-292	TRUE
NM_152677_70229	ZSCAN4	0	56.137	1.0978	56.137	4.7675	1575.7	2.2578	36.63	9.1997e-292	TRUE
NM_001252076_56206	SLC9A3R2	0	56.137	1.0978	56.137	4.7675	1575.7	2.2578	36.63	9.1997e-292	TRUE
NM_033050_59031	SUCNR1	0	56.137	1.0978	56.137	4.7675	1575.7	2.2578	36.63	9.1997e-292	TRUE
NM_024785_20075	FAM124B	0	56.137	1.0978	56.137	4.7675	1575.7	2.2578	36.63	9.1997e-292	TRUE
NM_198147_444	ABHD15	4.3913	145.4	4.3913	145.4	4.7632	9942.4	14.898	36.534	2.6414e-290	TRUE
NM_016364_17538	DUSP13	4.3913	143.56	4.3913	143.56	4.7449	9684.6	14.898	36.058	8.7803e-283	TRUE
NM_172312_57426	SPAG8	4.3913	143.56	4.3913	143.56	4.7449	9684.6	14.898	36.058	8.7803e-283	TRUE
NM_001099771_46494	POTEF	0	55.217	1.0978	55.217	4.744	1524.5	2.2578	36.017	4.201e-282	TRUE
NM_033197_6138	BPIFB1	0	55.217	1.0978	55.217	4.744	1524.5	2.2578	36.017	4.201e-282	TRUE
NM_001024921_51864	RPL9	0	55.217	1.0978	55.217	4.744	1524.5	2.2578	36.017	4.201e-282	TRUE
NM_001242787_6227	BRF1	0	55.217	1.0978	55.217	4.744	1524.5	2.2578	36.017	4.201e-282	TRUE
NM_001080383_23894	GJC1	0	55.217	1.0978	55.217	4.744	1524.5	2.2578	36.017	4.201e-282	TRUE
NM_016599_38120	MYOZ2	0	55.217	1.0978	55.217	4.744	1524.5	2.2578	36.017	4.201e-282	TRUE
NM_003137_58162	SRPK1	0	55.217	1.0978	55.217	4.744	1524.5	2.2578	36.017	4.201e-282	TRUE
NM_153347_62473	TMEM86A	0	55.217	1.0978	55.217	4.744	1524.5	2.2578	36.017	4.201e-282	TRUE
NM_001172713_24406	GOLGA4	0	55.217	1.0978	55.217	4.744	1524.5	2.2578	36.017	4.201e-282	TRUE
NM_001282198_55194	SLC25A14	0	55.217	1.0978	55.217	4.744	1524.5	2.2578	36.017	4.201e-282	TRUE
NM_178536_32228	LCN12	0	55.217	1.0978	55.217	4.744	1524.5	2.2578	36.017	4.201e-282	TRUE
NM_194286_58204	SRRM4	0	55.217	1.0978	55.217	4.744	1524.5	2.2578	36.017	4.201e-282	TRUE
NM_000050_4438	ASS1	0	55.217	1.0978	55.217	4.744	1524.5	2.2578	36.017	4.201e-282	TRUE
NM_145800_82	2023-09-06	0	55.217	1.0978	55.217	4.744	1524.5	2.2578	36.017	4.201e-282	TRUE
NM_000236_32828	LIPC	1.0978	55.217	1.0978	55.217	4.744	1464.4	2.2578	36.017	4.201e-282	TRUE
NM_006929_54710	SKIV2L	0	55.217	1.0978	55.217	4.744	1524.5	2.2578	36.017	4.201e-282	TRUE
NM_001004134_41372	OR10AD1	0	55.217	1.0978	55.217	4.744	1524.5	2.2578	36.017	4.201e-282	TRUE
NM_001114133_59468	SYNPO2L	0	55.217	1.0978	55.217	4.744	1524.5	2.2578	36.017	4.201e-282	TRUE
NM_001017981_51399	RNF215	13.174	321.18	13.174	321.18	4.5065	47434	73.411	35.948	4.1077e-281	TRUE
NM_000191_26884	HMGCL	9.8805	258.6	9.8805	258.6	4.5765	30931	48.01	35.896	2.7603e-280	TRUE
NM_001270805_59556	SYT6	7.6849	214.43	7.6849	214.43	4.6325	21371	33.257	35.85	1.4681e-279	TRUE
NM_001164114_9186	CASS4	2.1957	87.427	2.1957	87.427	4.7903	3632.2	5.6866	35.741	7.8102e-278	TRUE
NM_152731_5758	BEND6	7.6849	212.59	7.6849	212.59	4.6202	20992	33.257	35.53	1.3084e-274	TRUE
NM_000120_19054	EPHX1	3.2935	115.04	3.2935	115.04	4.7563	6243.1	9.9439	35.435	4.0777e-273	TRUE
NM_024319_7425	C1orf35	0	54.297	1.0978	54.297	4.7202	1474.1	2.2578	35.405	1.318e-272	TRUE
NM_001256421_1683	AGPAT9	0	54.297	1.0978	54.297	4.7202	1474.1	2.2578	35.405	1.318e-272	TRUE
NM_139312_67400	YME1L1	0	54.297	1.0978	54.297	4.7202	1474.1	2.2578	35.405	1.318e-272	TRUE
NM_001128426_3028	AP1AR	0	54.297	1.0978	54.297	4.7202	1474.1	2.2578	35.405	1.318e-272	TRUE
NM_005606_32525	LGMN	0	54.297	1.0978	54.297	4.7202	1474.1	2.2578	35.405	1.318e-272	TRUE
NM_006992_33637	LRRC23	0	54.297	1.0978	54.297	4.7202	1474.1	2.2578	35.405	1.318e-272	TRUE
NM_001277091_69246	ZNF550	0	54.297	1.0978	54.297	4.7202	1474.1	2.2578	35.405	1.318e-272	TRUE
NM_001166269_25964	HAUS4	0	54.297	1.0978	54.297	4.7202	1474.1	2.2578	35.405	1.318e-272	TRUE
NM_003329_64754	TXN	0	54.297	1.0978	54.297	4.7202	1474.1	2.2578	35.405	1.318e-272	TRUE
NM_001039366_4912	ATP6V1E1	0	54.297	1.0978	54.297	4.7202	1474.1	2.2578	35.405	1.318e-272	TRUE
NM_032933_62206	TMEM241	0	54.297	1.0978	54.297	4.7202	1474.1	2.2578	35.405	1.318e-272	TRUE
NM_006470_63577	TRIM16	1.0978	54.297	1.0978	54.297	4.7202	1415.1	2.2578	35.405	1.318e-272	TRUE
NM_001160169_47873	PRR5L	0	54.297	1.0978	54.297	4.7202	1474.1	2.2578	35.405	1.318e-272	TRUE
NM_206898_36810	MRAP	0	54.297	1.0978	54.297	4.7202	1474.1	2.2578	35.405	1.318e-272	TRUE
NM_152519_29713	KANSL1L	0	54.297	1.0978	54.297	4.7202	1474.1	2.2578	35.405	1.318e-272	TRUE
NM_001184744_48483	PTH1R	5.4892	165.65	5.4892	165.65	4.6826	12826	20.468	35.401	1.318e-272	TRUE
NM_004317_4384	ASNA1	9.8805	254.92	9.8805	254.92	4.5559	30022	48.01	35.364	4.5613e-272	TRUE
NM_001178113_68453	ZNF185	7.6849	210.75	7.6849	210.75	4.6077	20617	33.257	35.211	1.0354e-269	TRUE
NM_001267716_69774	ZNF728	6.587	187.74	6.587	187.74	4.6367	16408	26.602	35.122	2.3912e-268	TRUE
NM_005076_12941	CNTN2	8.7827	230.99	8.7827	230.99	4.5677	24688	40.402	34.959	7.1984e-266	TRUE
NM_001127461_39715	NLRP3	38.424	709.54	38.424	709.54	4.1718	225200	368.66	34.953	8.354e-266	TRUE
NM_002503_39328	NFKBIB	3.2935	113.19	3.2935	113.19	4.7332	6039.2	9.9439	34.852	3.2846e-264	TRUE
NM_001267550_64561	TTN	0	53.376	1.0978	53.376	4.696	1424.5	2.2578	34.792	2.8082e-263	TRUE
NM_001145549_64776	TXNDC5	0	53.376	1.0978	53.376	4.696	1424.5	2.2578	34.792	2.8082e-263	TRUE
NM_019045_66682	WDR44	0	53.376	1.0978	53.376	4.696	1424.5	2.2578	34.792	2.8082e-263	TRUE
NM_024771_38227	NAA40	0	53.376	1.0978	53.376	4.696	1424.5	2.2578	34.792	2.8082e-263	TRUE
NM_001145110_39122	NELL2	0	53.376	1.0978	53.376	4.696	1424.5	2.2578	34.792	2.8082e-263	TRUE
NM_001130842_68691	ZNF286A	0	53.376	1.0978	53.376	4.696	1424.5	2.2578	34.792	2.8082e-263	TRUE
NM_019112_285	ABCA7	1.0978	53.376	1.0978	53.376	4.696	1366.5	2.2578	34.792	2.8082e-263	TRUE
NM_017714_59977	TASP1	1.0978	53.376	1.0978	53.376	4.696	1366.5	2.2578	34.792	2.8082e-263	TRUE
NM_004691_4882	ATP6V0D1	0	53.376	1.0978	53.376	4.696	1424.5	2.2578	34.792	2.8082e-263	TRUE
NM_020424_34234	LYRM1	0	53.376	1.0978	53.376	4.696	1424.5	2.2578	34.792	2.8082e-263	TRUE
NM_005121_35483	MED13	0	53.376	1.0978	53.376	4.696	1424.5	2.2578	34.792	2.8082e-263	TRUE
NM_018911_43550	PCDHA8	0	53.376	1.0978	53.376	4.696	1424.5	2.2578	34.792	2.8082e-263	TRUE
NM_001145023_53150	SCRN2	0	53.376	1.0978	53.376	4.696	1424.5	2.2578	34.792	2.8082e-263	TRUE
NM_001146702_30362	KDM5C	0	53.376	1.0978	53.376	4.696	1424.5	2.2578	34.792	2.8082e-263	TRUE
NM_001001795_8290	C8orf82	0	53.376	1.0978	53.376	4.696	1424.5	2.2578	34.792	2.8082e-263	TRUE
NM_001287518_10582	CDC25B	0	53.376	1.0978	53.376	4.696	1424.5	2.2578	34.792	2.8082e-263	TRUE
NM_153490_31427	KRT13	0	53.376	1.0978	53.376	4.696	1424.5	2.2578	34.792	2.8082e-263	TRUE
NM_001281_60149	TBCB	0	53.376	1.0978	53.376	4.696	1424.5	2.2578	34.792	2.8082e-263	TRUE
NM_003184_59729	TAF2	0	53.376	1.0978	53.376	4.696	1424.5	2.2578	34.792	2.8082e-263	TRUE
NM_001113203_38264	NACA	0	53.376	1.0978	53.376	4.696	1424.5	2.2578	34.792	2.8082e-263	TRUE
NM_001117_1300	ADCYAP1	0	53.376	1.0978	53.376	4.696	1424.5	2.2578	34.792	2.8082e-263	TRUE
NM_022782_36718	MPHOSPH9	0	53.376	1.0978	53.376	4.696	1424.5	2.2578	34.792	2.8082e-263	TRUE
NM_023035_8578	CACNA1A	0	53.376	1.0978	53.376	4.696	1424.5	2.2578	34.792	2.8082e-263	TRUE
NM_001166109_43070	PALLD	0	53.376	1.0978	53.376	4.696	1424.5	2.2578	34.792	2.8082e-263	TRUE
NM_020813_69071	ZNF471	0	53.376	1.0978	53.376	4.696	1424.5	2.2578	34.792	2.8082e-263	TRUE
NM_032131_3964	ARMC2	0	53.376	1.0978	53.376	4.696	1424.5	2.2578	34.792	2.8082e-263	TRUE
NM_006108_57862	SPON1	0	53.376	1.0978	53.376	4.696	1424.5	2.2578	34.792	2.8082e-263	TRUE
NM_152379_7329	C1orf131	0	53.376	1.0978	53.376	4.696	1424.5	2.2578	34.792	2.8082e-263	TRUE
NM_016548_24458	GOLM1	0	53.376	1.0978	53.376	4.696	1424.5	2.2578	34.792	2.8082e-263	TRUE
NM_004732_29862	KCNAB3	6.587	185.9	6.587	185.9	4.6226	16076	26.602	34.765	6.0848e-263	TRUE
NM_206828_39729	NLRP7	14.272	330.38	14.272	330.38	4.4395	49963	82.681	34.764	6.0429e-263	TRUE
NM_005623_9991	CCL8	7.6849	207.98	7.6849	207.98	4.5887	20060	33.257	34.733	1.8919e-262	TRUE
NM_018156_66296	VPS13D	6.587	184.06	6.587	184.06	4.6083	15748	26.602	34.409	1.4068e-257	TRUE
NM_173470_36409	MMGT1	4.3913	137.12	4.3913	137.12	4.6792	8808.8	14.898	34.389	2.8888e-257	TRUE
NM_001281805_22558	FSD2	3.2935	111.35	3.2935	111.35	4.7098	5838.6	9.9439	34.268	1.8599e-255	TRUE
NM_015548_17405	DST	0	52.456	1.0978	52.456	4.6714	1375.8	2.2578	34.18	4.1448e-254	TRUE
NM_001014839_38602	NCDN	0	52.456	1.0978	52.456	4.6714	1375.8	2.2578	34.18	4.1448e-254	TRUE
NM_001243116_39327	NFKBIB	0	52.456	1.0978	52.456	4.6714	1375.8	2.2578	34.18	4.1448e-254	TRUE
NM_001005172_42049	OR52K2	0	52.456	1.0978	52.456	4.6714	1375.8	2.2578	34.18	4.1448e-254	TRUE
NM_018219_9849	CCDC87	0	52.456	1.0978	52.456	4.6714	1375.8	2.2578	34.18	4.1448e-254	TRUE
NM_014960_4150	ARSG	0	52.456	1.0978	52.456	4.6714	1375.8	2.2578	34.18	4.1448e-254	TRUE
NM_001282882_50975	RIMS2	0	52.456	1.0978	52.456	4.6714	1375.8	2.2578	34.18	4.1448e-254	TRUE
NM_004480_22681	FUT8	0	52.456	1.0978	52.456	4.6714	1375.8	2.2578	34.18	4.1448e-254	TRUE
NM_001432_19221	EREG	0	52.456	1.0978	52.456	4.6714	1375.8	2.2578	34.18	4.1448e-254	TRUE
NM_017793_51888	RPP25	0	52.456	1.0978	52.456	4.6714	1375.8	2.2578	34.18	4.1448e-254	TRUE
NM_003608_24972	GPR65	0	52.456	1.0978	52.456	4.6714	1375.8	2.2578	34.18	4.1448e-254	TRUE
NM_015891_10613	CDC40	1.0978	52.456	1.0978	52.456	4.6714	1318.8	2.2578	34.18	4.1448e-254	TRUE
NM_080603_70240	ZSWIM1	0	52.456	1.0978	52.456	4.6714	1375.8	2.2578	34.18	4.1448e-254	TRUE
NM_001040433_57799	SPINK9	0	52.456	1.0978	52.456	4.6714	1375.8	2.2578	34.18	4.1448e-254	TRUE
NM_018307_50883	RHOT1	0	52.456	1.0978	52.456	4.6714	1375.8	2.2578	34.18	4.1448e-254	TRUE
NM_001080415_64867	U2SURP	0	52.456	1.0978	52.456	4.6714	1375.8	2.2578	34.18	4.1448e-254	TRUE
NM_001003408_509	ABLIM1	0	52.456	1.0978	52.456	4.6714	1375.8	2.2578	34.18	4.1448e-254	TRUE
NM_001214_6961	C16orf3	0	52.456	1.0978	52.456	4.6714	1375.8	2.2578	34.18	4.1448e-254	TRUE
NM_016652_13943	CRNKL1	1.0978	52.456	1.0978	52.456	4.6714	1318.8	2.2578	34.18	4.1448e-254	TRUE
NM_014562_42701	OTX1	1.0978	52.456	1.0978	52.456	4.6714	1318.8	2.2578	34.18	4.1448e-254	TRUE
NM_198991_30225	KCTD1	1.0978	52.456	1.0978	52.456	4.6714	1318.8	2.2578	34.18	4.1448e-254	TRUE
NM_021977_55116	SLC22A3	1.0978	52.456	1.0978	52.456	4.6714	1318.8	2.2578	34.18	4.1448e-254	TRUE
NM_001278213_33627	LRRC20	14.272	323.94	14.272	323.94	4.4112	47947	82.681	34.056	2.3225e-252	TRUE
NM_001039479_3471	AREL1	5.4892	159.21	5.4892	159.21	4.6258	11815	20.468	33.977	3.594e-251	TRUE
NM_001545_27873	ICT1	3.2935	110.43	3.2935	110.43	4.6979	5739.5	9.9439	33.976	3.8697e-251	TRUE
NM_001145727_28025	IFLTD1	7.6849	203.38	7.6849	203.38	4.5566	19149	33.257	33.935	1.4874e-250	TRUE
NM_021980_41353	OPTN	6.587	180.38	6.587	180.38	4.5793	15101	26.602	33.695	5.0137e-247	TRUE
NM_001256014_48197	PSMC3IP	3.2935	109.51	3.2935	109.51	4.6859	5641.4	9.9439	33.684	7.5434e-247	TRUE
NM_001178129_53486	SEMA3E	3.2935	109.51	3.2935	109.51	4.6859	5641.4	9.9439	33.684	7.5434e-247	TRUE
NM_002795_48162	PSMB3	0	51.536	1.0978	51.536	4.6463	1328	2.2578	33.567	4.2007e-245	TRUE
NM_004420_17603	DUSP8	0	51.536	1.0978	51.536	4.6463	1328	2.2578	33.567	4.2007e-245	TRUE
NM_178547_67720	ZBTB8OS	0	51.536	1.0978	51.536	4.6463	1328	2.2578	33.567	4.2007e-245	TRUE
NM_013974_15598	DDAH2	0	51.536	1.0978	51.536	4.6463	1328	2.2578	33.567	4.2007e-245	TRUE
NM_003754_18339	EIF3F	0	51.536	1.0978	51.536	4.6463	1328	2.2578	33.567	4.2007e-245	TRUE
NM_001155_2990	ANXA6	0	51.536	1.0978	51.536	4.6463	1328	2.2578	33.567	4.2007e-245	TRUE
NM_001190765_31303	KLRF2	0	51.536	1.0978	51.536	4.6463	1328	2.2578	33.567	4.2007e-245	TRUE
NM_001145712_40922	NUPR1L	0	51.536	1.0978	51.536	4.6463	1328	2.2578	33.567	4.2007e-245	TRUE
NM_001282738_42501	OSBP2	0	51.536	1.0978	51.536	4.6463	1328	2.2578	33.567	4.2007e-245	TRUE
NM_001193524_20746	FAM65A	0	51.536	1.0978	51.536	4.6463	1328	2.2578	33.567	4.2007e-245	TRUE
NM_001281738_19472	ETFDH	0	51.536	1.0978	51.536	4.6463	1328	2.2578	33.567	4.2007e-245	TRUE
NM_032525_64650	TUBB6	1.0978	51.536	1.0978	51.536	4.6463	1272	2.2578	33.567	4.2007e-245	TRUE
NM_012092_27867	ICOS	0	51.536	1.0978	51.536	4.6463	1328	2.2578	33.567	4.2007e-245	TRUE
NM_004772_40387	NREP	0	51.536	1.0978	51.536	4.6463	1328	2.2578	33.567	4.2007e-245	TRUE
NM_024300_11677	CHCHD7	0	51.536	1.0978	51.536	4.6463	1328	2.2578	33.567	4.2007e-245	TRUE
NM_001361_16187	DHODH	0	51.536	1.0978	51.536	4.6463	1328	2.2578	33.567	4.2007e-245	TRUE
NM_001171133_20637	FAM3A	1.0978	51.536	1.0978	51.536	4.6463	1272	2.2578	33.567	4.2007e-245	TRUE
NM_001243779_20517	FAM213A	1.0978	51.536	1.0978	51.536	4.6463	1272	2.2578	33.567	4.2007e-245	TRUE
NM_003037_54747	SLAMF1	1.0978	51.536	1.0978	51.536	4.6463	1272	2.2578	33.567	4.2007e-245	TRUE
NM_145198_32862	LIPT1	0	51.536	1.0978	51.536	4.6463	1328	2.2578	33.567	4.2007e-245	TRUE
NM_001130050_17043	DOCK9	0	51.536	1.0978	51.536	4.6463	1328	2.2578	33.567	4.2007e-245	TRUE
NM_175920_33021	LNPEP	0	51.536	1.0978	51.536	4.6463	1328	2.2578	33.567	4.2007e-245	TRUE
NM_001608_592	ACADL	0	51.536	1.0978	51.536	4.6463	1328	2.2578	33.567	4.2007e-245	TRUE
NM_138571_26493	HINT3	6.587	177.61	6.587	177.61	4.5572	14625	26.602	33.16	2.9348e-239	TRUE
NM_145032_21112	FBXL13	13.174	297.25	13.174	297.25	4.3952	40350	73.411	33.156	3.2052e-239	TRUE
NM_000369_64146	TSHR	7.6849	198.78	7.6849	198.78	4.5238	18259	33.257	33.137	6.1951e-239	TRUE
NM_017647_22617	FTSJ3	3.2935	107.67	3.2935	107.67	4.6617	5447.6	9.9439	33.101	2.1824e-238	TRUE
NM_018429_5729	BDP1	4.3913	131.6	4.3913	131.6	4.6203	8091.1	14.898	32.958	2.3808e-236	TRUE
NM_001286840_44752	PHF19	0	50.616	1.0978	50.616	4.6208	1281	2.2578	32.955	2.9367e-236	TRUE
NM_001278221_44803	PHF7	0	50.616	1.0978	50.616	4.6208	1281	2.2578	32.955	2.9367e-236	TRUE
NM_002779_48056	PSD	0	50.616	1.0978	50.616	4.6208	1281	2.2578	32.955	2.9367e-236	TRUE
NM_012181_21950	FKBP8	0	50.616	1.0978	50.616	4.6208	1281	2.2578	32.955	2.9367e-236	TRUE
NM_001167924_12706	CMSS1	0	50.616	1.0978	50.616	4.6208	1281	2.2578	32.955	2.9367e-236	TRUE
NM_003944_53436	SELENBP1	0	50.616	1.0978	50.616	4.6208	1281	2.2578	32.955	2.9367e-236	TRUE
NM_015956_36997	MRPL4	0	50.616	1.0978	50.616	4.6208	1281	2.2578	32.955	2.9367e-236	TRUE
NM_017426_40880	NUP54	0	50.616	1.0978	50.616	4.6208	1281	2.2578	32.955	2.9367e-236	TRUE
NM_080742_5175	B3GAT2	0	50.616	1.0978	50.616	4.6208	1281	2.2578	32.955	2.9367e-236	TRUE
NM_025176_39491	NINL	0	50.616	1.0978	50.616	4.6208	1281	2.2578	32.955	2.9367e-236	TRUE
NM_021012_30008	KCNJ12	0	50.616	1.0978	50.616	4.6208	1281	2.2578	32.955	2.9367e-236	TRUE
NM_003885_10899	CDK5R1	0	50.616	1.0978	50.616	4.6208	1281	2.2578	32.955	2.9367e-236	TRUE
NM_173595_2802	ANKRD52	0	50.616	1.0978	50.616	4.6208	1281	2.2578	32.955	2.9367e-236	TRUE
NM_015636_18300	EIF2B4	0	50.616	1.0978	50.616	4.6208	1281	2.2578	32.955	2.9367e-236	TRUE
NM_173852_31859	KRTCAP2	0	50.616	1.0978	50.616	4.6208	1281	2.2578	32.955	2.9367e-236	TRUE
NM_005485_43269	PARP3	0	50.616	1.0978	50.616	4.6208	1281	2.2578	32.955	2.9367e-236	TRUE
NM_002909_50335	REG1A	0	50.616	1.0978	50.616	4.6208	1281	2.2578	32.955	2.9367e-236	TRUE
NM_175054_26713	HIST4H4	0	50.616	1.0978	50.616	4.6208	1281	2.2578	32.955	2.9367e-236	TRUE
NM_031946_1579	AGAP3	0	50.616	1.0978	50.616	4.6208	1281	2.2578	32.955	2.9367e-236	TRUE
NM_000638_66464	VTN	0	50.616	1.0978	50.616	4.6208	1281	2.2578	32.955	2.9367e-236	TRUE
NM_002621_11577	CFP	0	50.616	1.0978	50.616	4.6208	1281	2.2578	32.955	2.9367e-236	TRUE
NM_001001957_41778	OR2W3	0	50.616	1.0978	50.616	4.6208	1281	2.2578	32.955	2.9367e-236	TRUE
NM_024955_22399	FOXRED2	14.272	313.82	14.272	313.82	4.3656	44864	82.681	32.943	3.5858e-236	TRUE
NM_001079526_28357	IKZF2	9.8805	237.43	9.8805	237.43	4.4538	25890	48.01	32.841	1.0395e-234	TRUE
NM_015878_5133	AZIN1	5.4892	153.69	5.4892	153.69	4.5752	10981	20.468	32.757	1.716e-233	TRUE
NM_004556_39335	NFKBIE	2.1957	80.065	2.1957	80.065	4.6649	3031.8	5.6866	32.654	5.324e-232	TRUE
NM_203404_2448	AMPD2	3.2935	105.83	3.2935	105.83	4.6371	5257.1	9.9439	32.517	4.4911e-230	TRUE
NM_138352_52653	SAMD1	0	49.695	1.0978	49.695	4.5949	1234.8	2.2578	32.342	1.406e-227	TRUE
NM_001085377_35218	MCC	0	49.695	1.0978	49.695	4.5949	1234.8	2.2578	32.342	1.406e-227	TRUE
NM_020655_29641	JPH3	0	49.695	1.0978	49.695	4.5949	1234.8	2.2578	32.342	1.406e-227	TRUE
NM_015317_48784	PUM2	0	49.695	1.0978	49.695	4.5949	1234.8	2.2578	32.342	1.406e-227	TRUE
NM_001872_13544	CPB2	0	49.695	1.0978	49.695	4.5949	1234.8	2.2578	32.342	1.406e-227	TRUE
NM_003399_67241	XPNPEP2	1.0978	49.695	1.0978	49.695	4.5949	1180.9	2.2578	32.342	1.406e-227	TRUE
NM_001284355_2489	AMZ1	0	49.695	1.0978	49.695	4.5949	1234.8	2.2578	32.342	1.406e-227	TRUE
NM_002913_50453	RFC1	0	49.695	1.0978	49.695	4.5949	1234.8	2.2578	32.342	1.406e-227	TRUE
NM_030766_5615	BCL2L14	0	49.695	1.0978	49.695	4.5949	1234.8	2.2578	32.342	1.406e-227	TRUE
NM_182904_42857	P4HA3	0	49.695	1.0978	49.695	4.5949	1234.8	2.2578	32.342	1.406e-227	TRUE
NM_002107_25846	H3F3A	0	49.695	1.0978	49.695	4.5949	1234.8	2.2578	32.342	1.406e-227	TRUE
NM_001009984_7594	C20orf194	0	49.695	1.0978	49.695	4.5949	1234.8	2.2578	32.342	1.406e-227	TRUE
NM_022735_627	ACBD3	0	49.695	1.0978	49.695	4.5949	1234.8	2.2578	32.342	1.406e-227	TRUE
NM_174924_44159	PDILT	1.0978	49.695	1.0978	49.695	4.5949	1180.9	2.2578	32.342	1.406e-227	TRUE
NM_031282_21446	FCRL4	0	49.695	1.0978	49.695	4.5949	1234.8	2.2578	32.342	1.406e-227	TRUE
NM_152353_12355	CLDND2	0	49.695	1.0978	49.695	4.5949	1234.8	2.2578	32.342	1.406e-227	TRUE
NM_001144874_43338	PATE4	0	49.695	1.0978	49.695	4.5949	1234.8	2.2578	32.342	1.406e-227	TRUE
NM_000273_24790	GPR143	1.0978	49.695	1.0978	49.695	4.5949	1180.9	2.2578	32.342	1.406e-227	TRUE
NM_020825_13746	CRAMP1L	0	49.695	1.0978	49.695	4.5949	1234.8	2.2578	32.342	1.406e-227	TRUE
NM_001167992_47125	PQBP1	0	49.695	1.0978	49.695	4.5949	1234.8	2.2578	32.342	1.406e-227	TRUE
NM_002930_51049	RIT2	1.0978	49.695	1.0978	49.695	4.5949	1180.9	2.2578	32.342	1.406e-227	TRUE
NM_017646_63853	TRIT1	0	49.695	1.0978	49.695	4.5949	1234.8	2.2578	32.342	1.406e-227	TRUE
NM_002173_28042	IFNA16	0	49.695	1.0978	49.695	4.5949	1234.8	2.2578	32.342	1.406e-227	TRUE
NM_013238_16823	DNAJC15	0	49.695	1.0978	49.695	4.5949	1234.8	2.2578	32.342	1.406e-227	TRUE
NM_199320_29534	JADE1	0	49.695	1.0978	49.695	4.5949	1234.8	2.2578	32.342	1.406e-227	TRUE
NM_001285393_50164	RCAN1	0	49.695	1.0978	49.695	4.5949	1234.8	2.2578	32.342	1.406e-227	TRUE
NM_001288832_21463	FCRLB	0	49.695	1.0978	49.695	4.5949	1234.8	2.2578	32.342	1.406e-227	TRUE
NM_002199_29119	IRF2	2.1957	79.144	2.1957	79.144	4.6484	2960.6	5.6866	32.268	1.4472e-226	TRUE
NM_001191058_43942	PDE1C	6.587	173.01	6.587	173.01	4.5195	13849	26.602	32.267	1.3539e-226	TRUE
NM_001024858_57997	SPTB	4.3913	128.84	4.3913	128.84	4.5899	7743.7	14.898	32.243	3.1014e-226	TRUE
NM_173827_13455	COX18	6.587	172.09	6.587	172.09	4.5119	13696	26.602	32.089	4.2304e-224	TRUE
NM_006156_39013	NEDD8	8.7827	211.67	8.7827	211.67	4.4422	20581	40.402	31.919	9.765e-222	TRUE
NM_001143942_50006	RBM24	6.587	171.17	6.587	171.17	4.5042	13544	26.602	31.911	1.2816e-221	TRUE
NM_030773_64625	TUBB1	8.7827	210.75	8.7827	210.75	4.436	20394	40.402	31.774	9.8479e-220	TRUE
NM_021077_39743	NMB	0	48.775	1.0978	48.775	4.5684	1189.5	2.2578	31.73	4.6314e-219	TRUE
NM_176891_28076	IFNE	1.0978	48.775	1.0978	48.775	4.5684	1136.6	2.2578	31.73	4.6314e-219	TRUE
NM_015039_39801	NMNAT2	0	48.775	1.0978	48.775	4.5684	1189.5	2.2578	31.73	4.6314e-219	TRUE
NM_005702_19150	ERAL1	0	48.775	1.0978	48.775	4.5684	1189.5	2.2578	31.73	4.6314e-219	TRUE
NM_024865_38336	NANOG	0	48.775	1.0978	48.775	4.5684	1189.5	2.2578	31.73	4.6314e-219	TRUE
NM_001145306_10916	CDK6	0	48.775	1.0978	48.775	4.5684	1189.5	2.2578	31.73	4.6314e-219	TRUE
NM_001100397_49651	RAPGEF4	0	48.775	1.0978	48.775	4.5684	1189.5	2.2578	31.73	4.6314e-219	TRUE
NM_031953_57048	SNX25	0	48.775	1.0978	48.775	4.5684	1189.5	2.2578	31.73	4.6314e-219	TRUE
NM_006270_52110	RRAS	0	48.775	1.0978	48.775	4.5684	1189.5	2.2578	31.73	4.6314e-219	TRUE
NM_001291622_30029	KCNJ16	0	48.775	1.0978	48.775	4.5684	1189.5	2.2578	31.73	4.6314e-219	TRUE
NM_015596_31229	KLK13	0	48.775	1.0978	48.775	4.5684	1189.5	2.2578	31.73	4.6314e-219	TRUE
NM_001010903_8121	C6orf222	1.0978	48.775	1.0978	48.775	4.5684	1136.6	2.2578	31.73	4.6314e-219	TRUE
NM_014679_11383	CEP57	0	48.775	1.0978	48.775	4.5684	1189.5	2.2578	31.73	4.6314e-219	TRUE
NM_001144967_39006	NEDD4L	0	48.775	1.0978	48.775	4.5684	1189.5	2.2578	31.73	4.6314e-219	TRUE
NM_000935_45852	PLOD2	0	48.775	1.0978	48.775	4.5684	1189.5	2.2578	31.73	4.6314e-219	TRUE
NM_015159_20269	FAM168A	0	48.775	1.0978	48.775	4.5684	1189.5	2.2578	31.73	4.6314e-219	TRUE
NM_144624_65421	UHMK1	0	48.775	1.0978	48.775	4.5684	1189.5	2.2578	31.73	4.6314e-219	TRUE
NM_022830_64712	TUT1	1.0978	48.775	1.0978	48.775	4.5684	1136.6	2.2578	31.73	4.6314e-219	TRUE
NM_174931_24561	GPATCH11	0	48.775	1.0978	48.775	4.5684	1189.5	2.2578	31.73	4.6314e-219	TRUE
NM_005617_51931	RPS14	0	48.775	1.0978	48.775	4.5684	1189.5	2.2578	31.73	4.6314e-219	TRUE
NM_183401_51257	RNF14	0	48.775	1.0978	48.775	4.5684	1189.5	2.2578	31.73	4.6314e-219	TRUE
NM_001265605_36616	MORF4L1	0	48.775	1.0978	48.775	4.5684	1189.5	2.2578	31.73	4.6314e-219	TRUE
NM_000646_1638	AGL	0	48.775	1.0978	48.775	4.5684	1189.5	2.2578	31.73	4.6314e-219	TRUE
NM_001270546_1927	AKAP13	0	48.775	1.0978	48.775	4.5684	1189.5	2.2578	31.73	4.6314e-219	TRUE
NM_001136258_54114	SGMS2	0	48.775	1.0978	48.775	4.5684	1189.5	2.2578	31.73	4.6314e-219	TRUE
NM_001199944_54272	SH3GL1	6.587	169.33	6.587	169.33	4.4887	13243	26.602	31.554	1.0484e-216	TRUE
NM_004163_49105	RAB27B	3.2935	102.15	3.2935	102.15	4.5865	4886.5	9.9439	31.35	6.8346e-214	TRUE
NM_080868_4254	ASB17	0	47.855	1.0978	47.855	4.5415	1145	2.2578	31.118	1.0574e-210	TRUE
NM_181806_222	AASDH	0	47.855	1.0978	47.855	4.5415	1145	2.2578	31.118	1.0574e-210	TRUE
NM_001184898_44815	PHF8	0	47.855	1.0978	47.855	4.5415	1145	2.2578	31.118	1.0574e-210	TRUE
NM_145892_49941	RBFOX1	0	47.855	1.0978	47.855	4.5415	1145	2.2578	31.118	1.0574e-210	TRUE
NM_001195001_48733	PTPRU	0	47.855	1.0978	47.855	4.5415	1145	2.2578	31.118	1.0574e-210	TRUE
NM_015896_68294	ZMYND10	0	47.855	1.0978	47.855	4.5415	1145	2.2578	31.118	1.0574e-210	TRUE
NM_001013358_42430	OR9G9	0	47.855	1.0978	47.855	4.5415	1145	2.2578	31.118	1.0574e-210	TRUE
NM_001198784_6957	C15orf65	0	47.855	1.0978	47.855	4.5415	1145	2.2578	31.118	1.0574e-210	TRUE
NM_001277348_8067	C5orf66	0	47.855	1.0978	47.855	4.5415	1145	2.2578	31.118	1.0574e-210	TRUE
NM_001145346_50106	RBMXL3	0	47.855	1.0978	47.855	4.5415	1145	2.2578	31.118	1.0574e-210	TRUE
NM_001281529_48265	PSME1	0	47.855	1.0978	47.855	4.5415	1145	2.2578	31.118	1.0574e-210	TRUE
NM_000802_22177	FOLR1	0	47.855	1.0978	47.855	4.5415	1145	2.2578	31.118	1.0574e-210	TRUE
NM_001004697_41760	OR2T5	0	47.855	1.0978	47.855	4.5415	1145	2.2578	31.118	1.0574e-210	TRUE
NM_205837_33993	LST1	1.0978	47.855	1.0978	47.855	4.5415	1093.1	2.2578	31.118	1.0574e-210	TRUE
NM_003112_57346	SP4	0	47.855	1.0978	47.855	4.5415	1145	2.2578	31.118	1.0574e-210	TRUE
NM_001002026_12296	CLDN18	0	47.855	1.0978	47.855	4.5415	1145	2.2578	31.118	1.0574e-210	TRUE
NM_005577_33362	LPA	0	47.855	1.0978	47.855	4.5415	1145	2.2578	31.118	1.0574e-210	TRUE
NM_012090_34342	MACF1	0	47.855	1.0978	47.855	4.5415	1145	2.2578	31.118	1.0574e-210	TRUE
NM_032810_4473	ATAD1	0	47.855	1.0978	47.855	4.5415	1145	2.2578	31.118	1.0574e-210	TRUE
NM_000871_27728	HTR6	0	47.855	1.0978	47.855	4.5415	1145	2.2578	31.118	1.0574e-210	TRUE
NM_002658_45506	PLAU	0	47.855	1.0978	47.855	4.5415	1145	2.2578	31.118	1.0574e-210	TRUE
NM_001271314_68632	ZNF266	7.6849	186.82	7.6849	186.82	4.4347	16044	33.257	31.062	4.9922e-210	TRUE
NM_001143775_14382	CTDNEP1	4.3913	124.24	4.3913	124.24	4.5379	7181.6	14.898	31.051	7.4651e-210	TRUE
NM_002835_48577	PTPN12	9.8805	223.63	9.8805	223.63	4.3677	22844	48.01	30.849	3.6664e-207	TRUE
NM_080548_48632	PTPN6	3.2935	100.31	3.2935	100.31	4.5605	4706.2	9.9439	30.766	5.0843e-206	TRUE
NM_001191061_55223	SLC25A22	3.2935	100.31	3.2935	100.31	4.5605	4706.2	9.9439	30.766	5.0843e-206	TRUE
NM_001199295_69243	ZNF549	2.1957	75.463	2.1957	75.463	4.5806	2684.1	5.6866	30.725	1.8861e-205	TRUE
NM_005468_38245	NAALADL1	18.663	358.91	18.663	358.91	4.1941	57884	123.45	30.623	3.6615e-204	TRUE
NM_001001974_45647	PLEKHA1	1.0978	46.934	1.0978	46.934	4.5141	1050.5	2.2578	30.505	1.6561e-202	TRUE
NM_023930_30243	KCTD14	0	46.934	1.0978	46.934	4.5141	1101.4	2.2578	30.505	1.6561e-202	TRUE
NM_001002296_24430	GOLGA7	1.0978	46.934	1.0978	46.934	4.5141	1050.5	2.2578	30.505	1.6561e-202	TRUE
NM_001165966_45251	PITPNM3	1.0978	46.934	1.0978	46.934	4.5141	1050.5	2.2578	30.505	1.6561e-202	TRUE
NM_001083308_48906	PYDC2	0	46.934	1.0978	46.934	4.5141	1101.4	2.2578	30.505	1.6561e-202	TRUE
NM_001290259_44787	PHF3	0	46.934	1.0978	46.934	4.5141	1101.4	2.2578	30.505	1.6561e-202	TRUE
NM_001144009_56330	SLITRK2	0	46.934	1.0978	46.934	4.5141	1101.4	2.2578	30.505	1.6561e-202	TRUE
NM_001136499_70026	ZNF841	0	46.934	1.0978	46.934	4.5141	1101.4	2.2578	30.505	1.6561e-202	TRUE
NM_001191022_14370	CTCF	0	46.934	1.0978	46.934	4.5141	1101.4	2.2578	30.505	1.6561e-202	TRUE
NM_013423_3672	ARHGAP6	0	46.934	1.0978	46.934	4.5141	1101.4	2.2578	30.505	1.6561e-202	TRUE
NM_017895_15718	DDX27	0	46.934	1.0978	46.934	4.5141	1101.4	2.2578	30.505	1.6561e-202	TRUE
NM_015864_20760	FAM65B	0	46.934	1.0978	46.934	4.5141	1101.4	2.2578	30.505	1.6561e-202	TRUE
NM_001104629_7931	C4orf19	0	46.934	1.0978	46.934	4.5141	1101.4	2.2578	30.505	1.6561e-202	TRUE
NM_001278276_17764	E2F6	0	46.934	1.0978	46.934	4.5141	1101.4	2.2578	30.505	1.6561e-202	TRUE
NM_014228_56104	SLC6A7	0	46.934	1.0978	46.934	4.5141	1101.4	2.2578	30.505	1.6561e-202	TRUE
NM_001081_14576	CUBN	1.0978	46.934	1.0978	46.934	4.5141	1050.5	2.2578	30.505	1.6561e-202	TRUE
NM_001142397_14421	CTIF	0	46.934	1.0978	46.934	4.5141	1101.4	2.2578	30.505	1.6561e-202	TRUE
NM_012108_58566	STAP1	0	46.934	1.0978	46.934	4.5141	1101.4	2.2578	30.505	1.6561e-202	TRUE
NM_001005324_41443	OR10V1	0	46.934	1.0978	46.934	4.5141	1101.4	2.2578	30.505	1.6561e-202	TRUE
NM_002099_25768	GYPA	3.2935	99.391	3.2935	99.391	4.5473	4617.3	9.9439	30.474	3.8323e-202	TRUE
NM_001211_6485	BUB1B	4.3913	121.48	4.3913	121.48	4.5057	6854.6	14.898	30.335	2.5601e-200	TRUE
NM_181449_10330	CD300E	4.3913	121.48	4.3913	121.48	4.5057	6854.6	14.898	30.335	2.5601e-200	TRUE
NM_006567_20994	FARS2	9.8805	219.03	9.8805	219.03	4.3379	21871	48.01	30.185	2.3195e-198	TRUE
NM_001113513_3811	ARHGEF7	2.1957	73.623	2.1957	73.623	4.5454	2550.9	5.6866	29.953	2.7992e-195	TRUE
NM_000811_22914	GABRA6	2.1957	73.623	2.1957	73.623	4.5454	2550.9	5.6866	29.953	2.7992e-195	TRUE
NM_018060_27814	IARS2	5.4892	140.8	5.4892	140.8	4.4497	9155	20.468	29.909	9.6085e-195	TRUE
NM_173514_55723	SLC38A9	0	46.014	1.0978	46.014	4.4861	1058.7	2.2578	29.893	1.7897e-194	TRUE
NM_007113_60436	TCHH	0	46.014	1.0978	46.014	4.4861	1058.7	2.2578	29.893	1.7897e-194	TRUE
NM_001004692_41737	OR2T12	0	46.014	1.0978	46.014	4.4861	1058.7	2.2578	29.893	1.7897e-194	TRUE
NM_172159_29841	KCNAB1	0	46.014	1.0978	46.014	4.4861	1058.7	2.2578	29.893	1.7897e-194	TRUE
NM_001178036_17178	DPP10	0	46.014	1.0978	46.014	4.4861	1058.7	2.2578	29.893	1.7897e-194	TRUE
NM_031481_55206	SLC25A18	0	46.014	1.0978	46.014	4.4861	1058.7	2.2578	29.893	1.7897e-194	TRUE
NM_020869_15451	DCDC5	0	46.014	1.0978	46.014	4.4861	1058.7	2.2578	29.893	1.7897e-194	TRUE
NM_175878_67201	XKR3	1.0978	46.014	1.0978	46.014	4.4861	1008.7	2.2578	29.893	1.7897e-194	TRUE
NM_001023570_29017	IQCB1	0	46.014	1.0978	46.014	4.4861	1058.7	2.2578	29.893	1.7897e-194	TRUE
NM_015162_809	ACSBG1	0	46.014	1.0978	46.014	4.4861	1058.7	2.2578	29.893	1.7897e-194	TRUE
NM_175571_23794	GIMAP8	0	46.014	1.0978	46.014	4.4861	1058.7	2.2578	29.893	1.7897e-194	TRUE
NM_000808_22900	GABRA3	0	46.014	1.0978	46.014	4.4861	1058.7	2.2578	29.893	1.7897e-194	TRUE
NM_032807_21199	FBXO18	1.0978	46.014	1.0978	46.014	4.4861	1008.7	2.2578	29.893	1.7897e-194	TRUE
NM_144976_69290	ZNF564	0	46.014	1.0978	46.014	4.4861	1058.7	2.2578	29.893	1.7897e-194	TRUE
NM_016356_15442	DCDC2	0	46.014	1.0978	46.014	4.4861	1058.7	2.2578	29.893	1.7897e-194	TRUE
NM_015512_16695	DNAH1	13.174	268.72	13.174	268.72	4.2502	32653	73.411	29.826	1.0718e-193	TRUE
NM_023919_59967	TAS2R7	8.7827	196.94	8.7827	196.94	4.3387	17702	40.402	29.602	8.5732e-191	TRUE
NM_017918_9412	CCDC109B	3.2935	96.63	3.2935	96.63	4.5071	4355.8	9.9439	29.599	1.0198e-190	TRUE
NM_013261_46614	PPARGC1A	1.0978	45.094	1.0978	45.094	4.4576	967.83	2.2578	29.28	1.3219e-186	TRUE
NM_001286201_50414	RERGL	0	45.094	1.0978	45.094	4.4576	1016.7	2.2578	29.28	1.3219e-186	TRUE
NM_203285_48830	PVRL1	1.0978	45.094	1.0978	45.094	4.4576	967.83	2.2578	29.28	1.3219e-186	TRUE
NM_145888_31215	KLK10	0	45.094	1.0978	45.094	4.4576	1016.7	2.2578	29.28	1.3219e-186	TRUE
NM_001202439_38710	NCR3LG1	0	45.094	1.0978	45.094	4.4576	1016.7	2.2578	29.28	1.3219e-186	TRUE
NM_032898_11351	CEP19	1.0978	45.094	1.0978	45.094	4.4576	967.83	2.2578	29.28	1.3219e-186	TRUE
NM_000766_14992	CYP2A13	0	45.094	1.0978	45.094	4.4576	1016.7	2.2578	29.28	1.3219e-186	TRUE
NM_001123366_26955	HMSD	0	45.094	1.0978	45.094	4.4576	1016.7	2.2578	29.28	1.3219e-186	TRUE
NM_001165966_45252	PITPNM3	0	45.094	1.0978	45.094	4.4576	1016.7	2.2578	29.28	1.3219e-186	TRUE
NM_024706_69601	ZNF668	0	45.094	1.0978	45.094	4.4576	1016.7	2.2578	29.28	1.3219e-186	TRUE
NM_001004454_41582	OR1L8	0	45.094	1.0978	45.094	4.4576	1016.7	2.2578	29.28	1.3219e-186	TRUE
NM_006873_58835	STON1	0	45.094	1.0978	45.094	4.4576	1016.7	2.2578	29.28	1.3219e-186	TRUE
NM_018346_52186	RSAD1	0	45.094	1.0978	45.094	4.4576	1016.7	2.2578	29.28	1.3219e-186	TRUE
NM_001171877_35241	MCF2	0	45.094	1.0978	45.094	4.4576	1016.7	2.2578	29.28	1.3219e-186	TRUE
NM_183060_13849	CREM	0	45.094	1.0978	45.094	4.4576	1016.7	2.2578	29.28	1.3219e-186	TRUE
NM_001174051_8614	CACNA2D2	0	45.094	1.0978	45.094	4.4576	1016.7	2.2578	29.28	1.3219e-186	TRUE
NM_016070_37095	MRPS23	0	45.094	1.0978	45.094	4.4576	1016.7	2.2578	29.28	1.3219e-186	TRUE
NM_001202473_69967	ZNF816-ZNF321P	0	45.094	1.0978	45.094	4.4576	1016.7	2.2578	29.28	1.3219e-186	TRUE
NM_022896_33426	LPIN3	0	45.094	1.0978	45.094	4.4576	1016.7	2.2578	29.28	1.3219e-186	TRUE
NM_001001709_8359	C9orf170	1.0978	45.094	1.0978	45.094	4.4576	967.83	2.2578	29.28	1.3219e-186	TRUE
NM_015972_46297	POLR1D	0	45.094	1.0978	45.094	4.4576	1016.7	2.2578	29.28	1.3219e-186	TRUE
NM_024516_42996	PAGR1	0	45.094	1.0978	45.094	4.4576	1016.7	2.2578	29.28	1.3219e-186	TRUE
NM_004185_67004	WNT2B	0	45.094	1.0978	45.094	4.4576	1016.7	2.2578	29.28	1.3219e-186	TRUE
NM_022836_15487	DCLRE1B	0	45.094	1.0978	45.094	4.4576	1016.7	2.2578	29.28	1.3219e-186	TRUE
NM_015058_66490	VWA8	1.0978	45.094	1.0978	45.094	4.4576	967.83	2.2578	29.28	1.3219e-186	TRUE
NM_001242406_23740	GHR	0	45.094	1.0978	45.094	4.4576	1016.7	2.2578	29.28	1.3219e-186	TRUE
NM_001204401_67187	XIAP	0	45.094	1.0978	45.094	4.4576	1016.7	2.2578	29.28	1.3219e-186	TRUE
NM_153007_41154	ODF4	16.468	311.98	16.468	311.98	4.1633	43663	102.35	29.21	8.4146e-186	TRUE
NM_003731_58308	SSNA1	2.1957	71.782	2.1957	71.782	4.5094	2421.1	5.6866	29.181	2.253e-185	TRUE
NM_004426_44716	PHC1	3.2935	94.789	3.2935	94.789	4.4796	4185.7	9.9439	29.015	2.7279e-183	TRUE
NM_182584_7608	C20orf203	9.8805	208.9	9.8805	208.9	4.2699	19805	48.01	28.724	1.1421e-179	TRUE
NM_053284_66893	WFIKKN1	0	44.174	1.0978	44.174	4.4285	975.65	2.2578	28.668	6.7313e-179	TRUE
NM_001287150_21108	FBXL13	0	44.174	1.0978	44.174	4.4285	975.65	2.2578	28.668	6.7313e-179	TRUE
NM_002141_27156	HOXA4	0	44.174	1.0978	44.174	4.4285	975.65	2.2578	28.668	6.7313e-179	TRUE
NM_001142392_54772	SLC10A3	0	44.174	1.0978	44.174	4.4285	975.65	2.2578	28.668	6.7313e-179	TRUE
NM_032995_3794	ARHGEF4	0	44.174	1.0978	44.174	4.4285	975.65	2.2578	28.668	6.7313e-179	TRUE
NM_018285_28733	IMP3	1.0978	44.174	1.0978	44.174	4.4285	927.76	2.2578	28.668	6.7313e-179	TRUE
NM_001283041_65791	USP25	0	44.174	1.0978	44.174	4.4285	975.65	2.2578	28.668	6.7313e-179	TRUE
NM_001282403_35396	MDH2	0	44.174	1.0978	44.174	4.4285	975.65	2.2578	28.668	6.7313e-179	TRUE
NM_021976_52477	RXRB	0	44.174	1.0978	44.174	4.4285	975.65	2.2578	28.668	6.7313e-179	TRUE
NM_013387_65623	UQCR10	0	44.174	1.0978	44.174	4.4285	975.65	2.2578	28.668	6.7313e-179	TRUE
NM_153228_2624	ANKFN1	0	44.174	1.0978	44.174	4.4285	975.65	2.2578	28.668	6.7313e-179	TRUE
NM_021023_11541	CFHR3	0	44.174	1.0978	44.174	4.4285	975.65	2.2578	28.668	6.7313e-179	TRUE
NM_001258027_12438	CLEC4F	0	44.174	1.0978	44.174	4.4285	975.65	2.2578	28.668	6.7313e-179	TRUE
NM_001289111_51666	RPF2	0	44.174	1.0978	44.174	4.4285	975.65	2.2578	28.668	6.7313e-179	TRUE
NM_020347_34303	LZTFL1	0	44.174	1.0978	44.174	4.4285	975.65	2.2578	28.668	6.7313e-179	TRUE
NM_138615_16258	DHX30	0	44.174	1.0978	44.174	4.4285	975.65	2.2578	28.668	6.7313e-179	TRUE
NM_006988_1115	ADAMTS1	0	44.174	1.0978	44.174	4.4285	975.65	2.2578	28.668	6.7313e-179	TRUE
NM_000317_48750	PTS	0	44.174	1.0978	44.174	4.4285	975.65	2.2578	28.668	6.7313e-179	TRUE
NM_001160234_4705	ATP1A1	0	44.174	1.0978	44.174	4.4285	975.65	2.2578	28.668	6.7313e-179	TRUE
NM_001098579_37158	MRVI1	0	44.174	1.0978	44.174	4.4285	975.65	2.2578	28.668	6.7313e-179	TRUE
NM_002703_46623	PPAT	0	44.174	1.0978	44.174	4.4285	975.65	2.2578	28.668	6.7313e-179	TRUE
NM_015695_6286	BRPF3	0	44.174	1.0978	44.174	4.4285	975.65	2.2578	28.668	6.7313e-179	TRUE
NM_001257392_10456	CD63	0	44.174	1.0978	44.174	4.4285	975.65	2.2578	28.668	6.7313e-179	TRUE
NM_005793_39783	NME6	8.7827	189.58	8.7827	189.58	4.284	16344	40.402	28.444	3.3959e-176	TRUE
NM_001004700_41813	OR4C11	3.2935	92.949	3.2935	92.949	4.4516	4019	9.9439	28.431	5.211e-176	TRUE
NM_001190822_56427	SMAD7	4.3913	114.12	4.3913	114.12	4.4163	6019.7	14.898	28.428	5.6115e-176	TRUE
NM_024539_51222	RNF128	2.1957	69.942	2.1957	69.942	4.4724	2294.8	5.6866	28.409	1.0137e-175	TRUE
NM_152289_69281	ZNF561	2.1957	69.942	2.1957	69.942	4.4724	2294.8	5.6866	28.409	1.0137e-175	TRUE
NM_005610_49901	RBBP4	2.1957	69.942	2.1957	69.942	4.4724	2294.8	5.6866	28.409	1.0137e-175	TRUE
NM_012224_39050	NEK1	2.1957	69.942	2.1957	69.942	4.4724	2294.8	5.6866	28.409	1.0137e-175	TRUE
NM_002127_26804	HLA-G	12.076	239.27	12.076	239.27	4.1997	25809	64.532	28.282	3.2386e-174	TRUE
NM_133494_39090	NEK7	5.4892	133.44	5.4892	133.44	4.3728	8185.9	20.468	28.282	3.4829e-174	TRUE
NM_021926_2322	ALX4	4.3913	113.19	4.3913	113.19	4.4047	5919.1	14.898	28.189	4.8058e-173	TRUE
NM_025262_34116	LY6G5C	5.4892	132.52	5.4892	132.52	4.3629	8068.5	20.468	28.078	1.0811e-171	TRUE
NM_199227_35718	METAP1D	0	43.253	1.0978	43.253	4.3988	935.43	2.2578	28.055	2.3315e-171	TRUE
NM_001079840_41082	OCIAD1	1.0978	43.253	1.0978	43.253	4.3988	888.54	2.2578	28.055	2.3315e-171	TRUE
NM_173355_65609	UPP2	0	43.253	1.0978	43.253	4.3988	935.43	2.2578	28.055	2.3315e-171	TRUE
NM_012252_60893	TFEC	0	43.253	1.0978	43.253	4.3988	935.43	2.2578	28.055	2.3315e-171	TRUE
NM_018997_37090	MRPS21	0	43.253	1.0978	43.253	4.3988	935.43	2.2578	28.055	2.3315e-171	TRUE
NM_001195442_33080	LOC100132146	0	43.253	1.0978	43.253	4.3988	935.43	2.2578	28.055	2.3315e-171	TRUE
NM_044472_10615	CDC42	0	43.253	1.0978	43.253	4.3988	935.43	2.2578	28.055	2.3315e-171	TRUE
NM_133491_52790	SAT2	0	43.253	1.0978	43.253	4.3988	935.43	2.2578	28.055	2.3315e-171	TRUE
NM_032847_8286	C8orf76	0	43.253	1.0978	43.253	4.3988	935.43	2.2578	28.055	2.3315e-171	TRUE
NM_018935_43583	PCDHB15	0	43.253	1.0978	43.253	4.3988	935.43	2.2578	28.055	2.3315e-171	TRUE
NM_024894_39879	NOL10	0	43.253	1.0978	43.253	4.3988	935.43	2.2578	28.055	2.3315e-171	TRUE
NM_001242800_69913	ZNF790	0	43.253	1.0978	43.253	4.3988	935.43	2.2578	28.055	2.3315e-171	TRUE
NM_001008743_59092	SULT1C3	0	43.253	1.0978	43.253	4.3988	935.43	2.2578	28.055	2.3315e-171	TRUE
NM_176869_46570	PPA2	0	43.253	1.0978	43.253	4.3988	935.43	2.2578	28.055	2.3315e-171	TRUE
NM_000605_28049	IFNA2	0	43.253	1.0978	43.253	4.3988	935.43	2.2578	28.055	2.3315e-171	TRUE
NM_144593_50820	RHEBL1	0	43.253	1.0978	43.253	4.3988	935.43	2.2578	28.055	2.3315e-171	TRUE
NM_014680_30443	KIAA0100	0	43.253	1.0978	43.253	4.3988	935.43	2.2578	28.055	2.3315e-171	TRUE
NM_001001550_25165	GRB10	0	43.253	1.0978	43.253	4.3988	935.43	2.2578	28.055	2.3315e-171	TRUE
NM_194460_51219	RNF126	0	43.253	1.0978	43.253	4.3988	935.43	2.2578	28.055	2.3315e-171	TRUE
NM_145268_58305	SSMEM1	0	43.253	1.0978	43.253	4.3988	935.43	2.2578	28.055	2.3315e-171	TRUE
NM_018467_65688	USE1	0	43.253	1.0978	43.253	4.3988	935.43	2.2578	28.055	2.3315e-171	TRUE
NM_001130010_6918	C15orf41	0	43.253	1.0978	43.253	4.3988	935.43	2.2578	28.055	2.3315e-171	TRUE
NM_001127453_16069	DFNA5	0	43.253	1.0978	43.253	4.3988	935.43	2.2578	28.055	2.3315e-171	TRUE
NM_001077639_40989	NXPE4	1.0978	43.253	1.0978	43.253	4.3988	888.54	2.2578	28.055	2.3315e-171	TRUE
NM_025150_59892	TARS2	0	43.253	1.0978	43.253	4.3988	935.43	2.2578	28.055	2.3315e-171	TRUE
NM_001258000_33067	LOC100130539	0	43.253	1.0978	43.253	4.3988	935.43	2.2578	28.055	2.3315e-171	TRUE
NM_005282_24932	GPR4	0	43.253	1.0978	43.253	4.3988	935.43	2.2578	28.055	2.3315e-171	TRUE
NM_001003683_43919	PDE1A	0	43.253	1.0978	43.253	4.3988	935.43	2.2578	28.055	2.3315e-171	TRUE
NM_182925_22039	FLT4	0	43.253	1.0978	43.253	4.3988	935.43	2.2578	28.055	2.3315e-171	TRUE
NM_003432_68355	ZNF131	0	43.253	1.0978	43.253	4.3988	935.43	2.2578	28.055	2.3315e-171	TRUE
NM_001072_65363	UGT1A6	0	43.253	1.0978	43.253	4.3988	935.43	2.2578	28.055	2.3315e-171	TRUE
NM_001235_53803	SERPINH1	51.598	726.1	51.598	726.1	3.7891	227480	579.24	28.026	4.1496e-171	TRUE
NM_001130009_23567	GEN1	7.6849	168.41	7.6849	168.41	4.2859	12917	33.257	27.871	3.4521e-169	TRUE
NM_153357_54903	SLC16A11	7.6849	168.41	7.6849	168.41	4.2859	12917	33.257	27.871	3.4521e-169	TRUE
NM_001205294_8594	CACNA1E	4.3913	111.35	4.3913	111.35	4.3813	5720.5	14.898	27.712	2.9228e-167	TRUE
NM_001172085_60202	TBP	4.3913	111.35	4.3913	111.35	4.3813	5720.5	14.898	27.712	2.9228e-167	TRUE
NM_032450_36886	MROH1	2.1957	68.101	2.1957	68.101	4.4345	2171.8	5.6866	27.637	2.5005e-166	TRUE
NM_001135055_61430	TKT	6.587	149.09	6.587	149.09	4.3061	10153	26.602	27.628	2.9131e-166	TRUE
NM_001638_3306	APOF	6.587	149.09	6.587	149.09	4.3061	10153	26.602	27.628	2.9131e-166	TRUE
NM_033122_8565	CABS1	3.2935	90.188	3.2935	90.188	4.4086	3775.3	9.9439	27.556	2.2835e-165	TRUE
NM_014845_21853	FIG4	6.587	148.17	6.587	148.17	4.2972	10022	26.602	27.45	3.9861e-164	TRUE
NM_001171706_51034	RIPPLY1	0	42.333	1.0978	42.333	4.3685	896.04	2.2578	27.443	5.6221e-164	TRUE
NM_033296_36839	MRFAP1	0	42.333	1.0978	42.333	4.3685	896.04	2.2578	27.443	5.6221e-164	TRUE
NM_001004341_19524	ETV3L	0	42.333	1.0978	42.333	4.3685	896.04	2.2578	27.443	5.6221e-164	TRUE
NM_001267616_4078	ARPP21	0	42.333	1.0978	42.333	4.3685	896.04	2.2578	27.443	5.6221e-164	TRUE
NM_001289953_69829	ZNF761	0	42.333	1.0978	42.333	4.3685	896.04	2.2578	27.443	5.6221e-164	TRUE
NM_021052_26558	HIST1H2AE	0	42.333	1.0978	42.333	4.3685	896.04	2.2578	27.443	5.6221e-164	TRUE
NM_001281956_14127	CSMD2	0	42.333	1.0978	42.333	4.3685	896.04	2.2578	27.443	5.6221e-164	TRUE
NM_139286_10599	CDC26	0	42.333	1.0978	42.333	4.3685	896.04	2.2578	27.443	5.6221e-164	TRUE
NM_001649_54470	SHROOM2	0	42.333	1.0978	42.333	4.3685	896.04	2.2578	27.443	5.6221e-164	TRUE
NM_001105193_2369	AMER3	0	42.333	1.0978	42.333	4.3685	896.04	2.2578	27.443	5.6221e-164	TRUE
NM_000575_28495	IL1A	0	42.333	1.0978	42.333	4.3685	896.04	2.2578	27.443	5.6221e-164	TRUE
NM_014153_67780	ZC3H7A	1.0978	42.333	1.0978	42.333	4.3685	850.17	2.2578	27.443	5.6221e-164	TRUE
NM_001290187_31387	KRBA1	1.0978	42.333	1.0978	42.333	4.3685	850.17	2.2578	27.443	5.6221e-164	TRUE
NM_005101_29210	ISG15	0	42.333	1.0978	42.333	4.3685	896.04	2.2578	27.443	5.6221e-164	TRUE
NM_002567_44311	PEBP1	0	42.333	1.0978	42.333	4.3685	896.04	2.2578	27.443	5.6221e-164	TRUE
NM_001760_10034	CCND3	0	42.333	1.0978	42.333	4.3685	896.04	2.2578	27.443	5.6221e-164	TRUE
NM_019108_56610	SMG9	6.587	147.25	6.587	147.25	4.2883	9892.4	26.602	27.271	5.2264e-162	TRUE
NM_001024630_52411	RUNX2	2.1957	67.181	2.1957	67.181	4.4152	2111.5	5.6866	27.251	9.928e-162	TRUE
NM_001256696_47239	PRDM11	6.587	146.33	6.587	146.33	4.2793	9763.4	26.602	27.093	6.711e-160	TRUE
NM_007147_68425	ZNF175	7.6849	163.81	7.6849	163.81	4.2462	12188	33.257	27.073	1.1527e-159	TRUE
NM_001005326_41880	OR4F6	5.4892	127.92	5.4892	127.92	4.3123	7494.6	20.468	27.061	1.6131e-159	TRUE
NM_031883_43561	PCDHAC2	10.978	213.51	10.978	213.51	4.1625	20509	56.06	27.049	2.1131e-159	TRUE
NM_002815_48222	PSMD11	0	41.413	1.0978	41.413	4.3375	857.51	2.2578	26.83	9.331e-157	TRUE
NM_001130918_64551	TTLL6	0	41.413	1.0978	41.413	4.3375	857.51	2.2578	26.83	9.331e-157	TRUE
NM_182648_5430	BAZ1A	0	41.413	1.0978	41.413	4.3375	857.51	2.2578	26.83	9.331e-157	TRUE
NM_138813_4957	ATP8B3	0	41.413	1.0978	41.413	4.3375	857.51	2.2578	26.83	9.331e-157	TRUE
NM_005558_31940	LAD1	0	41.413	1.0978	41.413	4.3375	857.51	2.2578	26.83	9.331e-157	TRUE
NM_001166058_52464	RXFP2	0	41.413	1.0978	41.413	4.3375	857.51	2.2578	26.83	9.331e-157	TRUE
NM_003517_26687	HIST2H2AC	0	41.413	1.0978	41.413	4.3375	857.51	2.2578	26.83	9.331e-157	TRUE
NM_001098525_12143	CKAP2	0	41.413	1.0978	41.413	4.3375	857.51	2.2578	26.83	9.331e-157	TRUE
NM_025234_66734	WDR61	0	41.413	1.0978	41.413	4.3375	857.51	2.2578	26.83	9.331e-157	TRUE
NM_001025201_11823	CHN1	0	41.413	1.0978	41.413	4.3375	857.51	2.2578	26.83	9.331e-157	TRUE
NM_021020_34309	LZTS1	0	41.413	1.0978	41.413	4.3375	857.51	2.2578	26.83	9.331e-157	TRUE
NM_004525_33555	LRP2	1.0978	41.413	1.0978	41.413	4.3375	812.65	2.2578	26.83	9.331e-157	TRUE
NM_001114090_39388	NGEF	0	41.413	1.0978	41.413	4.3375	857.51	2.2578	26.83	9.331e-157	TRUE
NM_015669_43596	PCDHB5	0	41.413	1.0978	41.413	4.3375	857.51	2.2578	26.83	9.331e-157	TRUE
NM_012454_61250	TIAM2	0	41.413	1.0978	41.413	4.3375	857.51	2.2578	26.83	9.331e-157	TRUE
NM_001075098_36565	MOCS1	0	41.413	1.0978	41.413	4.3375	857.51	2.2578	26.83	9.331e-157	TRUE
NM_001005270_41815	OR4C12	0	41.413	1.0978	41.413	4.3375	857.51	2.2578	26.83	9.331e-157	TRUE
NM_001003892_17507	DUPD1	0	41.413	1.0978	41.413	4.3375	857.51	2.2578	26.83	9.331e-157	TRUE
NM_003533_26640	HIST1H3I	0	41.413	1.0978	41.413	4.3375	857.51	2.2578	26.83	9.331e-157	TRUE
NM_005274_24327	GNG5	4.3913	107.67	4.3913	107.67	4.3332	5333.6	14.898	26.759	5.5869e-156	TRUE
NM_001185060_3386	AQP1	9.8805	195.1	9.8805	195.1	4.1718	17153	48.01	26.731	1.1001e-155	TRUE
NM_001287390_9376	CCBL1	3.2935	87.427	3.2935	87.427	4.3643	3539.2	9.9439	26.68	4.6732e-155	TRUE
NM_014363_52618	SACS	13.174	240.19	13.174	240.19	4.0889	25769	73.411	26.496	5.6814e-153	TRUE
NM_001242384_59585	SYTL3	21.957	353.39	21.957	353.39	3.9483	54924	157.63	26.398	7.4774e-152	TRUE
NM_003037_54748	SLAMF1	4.3913	105.83	4.3913	105.83	4.3086	5145.2	14.898	26.282	1.761e-150	TRUE
NM_001004_51872	RPLP2	7.6849	159.21	7.6849	159.21	4.2053	11480	33.257	26.275	2.0374e-150	TRUE
NM_017721_9355	CC2D1A	14.272	253.08	14.272	253.08	4.0563	28514	82.681	26.263	2.6895e-150	TRUE
NM_024509_33498	LRFN3	0	40.492	1.0978	40.492	4.3059	819.82	2.2578	26.218	1.0607e-149	TRUE
NM_178812_37420	MTDH	0	40.492	1.0978	40.492	4.3059	819.82	2.2578	26.218	1.0607e-149	TRUE
NM_173497_26205	HECTD2	0	40.492	1.0978	40.492	4.3059	819.82	2.2578	26.218	1.0607e-149	TRUE
NM_001007271_17535	DUSP13	0	40.492	1.0978	40.492	4.3059	819.82	2.2578	26.218	1.0607e-149	TRUE
NM_001145152_66337	VPS37A	0	40.492	1.0978	40.492	4.3059	819.82	2.2578	26.218	1.0607e-149	TRUE
NM_001185156_28580	IL24	0	40.492	1.0978	40.492	4.3059	819.82	2.2578	26.218	1.0607e-149	TRUE
NM_018683_51203	RNF114	0	40.492	1.0978	40.492	4.3059	819.82	2.2578	26.218	1.0607e-149	TRUE
NM_001271168_43683	PCED1A	1.0978	40.492	1.0978	40.492	4.3059	775.97	2.2578	26.218	1.0607e-149	TRUE
NM_003590_14601	CUL3	0	40.492	1.0978	40.492	4.3059	819.82	2.2578	26.218	1.0607e-149	TRUE
NM_018962_51039	RIPPLY3	0	40.492	1.0978	40.492	4.3059	819.82	2.2578	26.218	1.0607e-149	TRUE
NM_001001912_41862	OR4E2	0	40.492	1.0978	40.492	4.3059	819.82	2.2578	26.218	1.0607e-149	TRUE
NM_153244_6541	C10orf111	0	40.492	1.0978	40.492	4.3059	819.82	2.2578	26.218	1.0607e-149	TRUE
NM_198148_13719	CPXM2	0	40.492	1.0978	40.492	4.3059	819.82	2.2578	26.218	1.0607e-149	TRUE
NM_001204307_23344	GC	0	40.492	1.0978	40.492	4.3059	819.82	2.2578	26.218	1.0607e-149	TRUE
NM_001015048_5317	BAG5	0	40.492	1.0978	40.492	4.3059	819.82	2.2578	26.218	1.0607e-149	TRUE
NM_024490_4659	ATP10A	0	40.492	1.0978	40.492	4.3059	819.82	2.2578	26.218	1.0607e-149	TRUE
NM_194313_30809	KIF24	0	40.492	1.0978	40.492	4.3059	819.82	2.2578	26.218	1.0607e-149	TRUE
NM_001080409_70091	ZNF99	0	40.492	1.0978	40.492	4.3059	819.82	2.2578	26.218	1.0607e-149	TRUE
NM_001111307_43967	PDE4A	0	40.492	1.0978	40.492	4.3059	819.82	2.2578	26.218	1.0607e-149	TRUE
NM_001195290_57790	SPINK6	0	40.492	1.0978	40.492	4.3059	819.82	2.2578	26.218	1.0607e-149	TRUE
NM_004060_10051	CCNG1	0	40.492	1.0978	40.492	4.3059	819.82	2.2578	26.218	1.0607e-149	TRUE
NM_001166209_59460	SYNPO	0	40.492	1.0978	40.492	4.3059	819.82	2.2578	26.218	1.0607e-149	TRUE
NM_001284245_54595	SIPA1L1	0	40.492	1.0978	40.492	4.3059	819.82	2.2578	26.218	1.0607e-149	TRUE
NM_138357_35362	MCU	3.2935	85.586	3.2935	85.586	4.3339	3386.1	9.9439	26.097	2.285e-148	TRUE
NM_001174101_47880	PRR7	3.2935	85.586	3.2935	85.586	4.3339	3386.1	9.9439	26.097	2.285e-148	TRUE
NM_014829_15758	DDX46	3.2935	85.586	3.2935	85.586	4.3339	3386.1	9.9439	26.097	2.285e-148	TRUE
NM_183237_51506	RNF7	10.978	206.14	10.978	206.14	4.1121	19045	56.06	26.066	4.6312e-148	TRUE
NM_001290_32276	LDB2	5.4892	123.32	5.4892	123.32	4.2599	6941.8	20.468	26.044	8.6202e-148	TRUE
NM_181575_5056	AUP1	8.7827	173.93	8.7827	173.93	4.1604	13637	40.402	25.982	4.1562e-147	TRUE
NM_015115_15573	DCUN1D4	9.8805	188.66	9.8805	188.66	4.1236	15981	48.01	25.802	4.4825e-145	TRUE
NM_001161577_52693	SAMD4A	2.1957	63.5	2.1957	63.5	4.3351	1879.1	5.6866	25.708	5.6821e-144	TRUE
NM_004991_35458	MECOM	2.1957	63.5	2.1957	63.5	4.3351	1879.1	5.6866	25.708	5.6821e-144	TRUE
NM_144626_61794	TMEM125	2.1957	63.5	2.1957	63.5	4.3351	1879.1	5.6866	25.708	5.6821e-144	TRUE
NM_005955_37434	MTF1	10.978	203.38	10.978	203.38	4.0928	18510	56.06	25.697	6.5236e-144	TRUE
NM_001278718_22703	FXYD1	8.7827	172.09	8.7827	172.09	4.1452	13335	40.402	25.693	7.4307e-144	TRUE
NM_005015_42733	OXA1L	0	39.572	1.0978	39.572	4.2735	782.98	2.2578	25.605	8.2605e-143	TRUE
NM_001006636_25566	GTDC1	0	39.572	1.0978	39.572	4.2735	782.98	2.2578	25.605	8.2605e-143	TRUE
NM_001144001_53309	SEC14L1	0	39.572	1.0978	39.572	4.2735	782.98	2.2578	25.605	8.2605e-143	TRUE
NM_006526_68515	ZNF217	0	39.572	1.0978	39.572	4.2735	782.98	2.2578	25.605	8.2605e-143	TRUE
NM_138803_9542	CCDC148	0	39.572	1.0978	39.572	4.2735	782.98	2.2578	25.605	8.2605e-143	TRUE
NM_001161581_46159	POC1A	0	39.572	1.0978	39.572	4.2735	782.98	2.2578	25.605	8.2605e-143	TRUE
NM_001102669_52112	RRAS2	0	39.572	1.0978	39.572	4.2735	782.98	2.2578	25.605	8.2605e-143	TRUE
NM_002568_42875	PABPC1	0	39.572	1.0978	39.572	4.2735	782.98	2.2578	25.605	8.2605e-143	TRUE
NM_001270391_49853	RASSF6	0	39.572	1.0978	39.572	4.2735	782.98	2.2578	25.605	8.2605e-143	TRUE
NM_001126181_40421	NRGN	0	39.572	1.0978	39.572	4.2735	782.98	2.2578	25.605	8.2605e-143	TRUE
NM_205850_55171	SLC24A5	0	39.572	1.0978	39.572	4.2735	782.98	2.2578	25.605	8.2605e-143	TRUE
NM_001282981_61467	TLE3	0	39.572	1.0978	39.572	4.2735	782.98	2.2578	25.605	8.2605e-143	TRUE
NM_153610_12751	CMYA5	0	39.572	1.0978	39.572	4.2735	782.98	2.2578	25.605	8.2605e-143	TRUE
NM_152321_19330	ERP27	0	39.572	1.0978	39.572	4.2735	782.98	2.2578	25.605	8.2605e-143	TRUE
NM_004450_19247	ERH	0	39.572	1.0978	39.572	4.2735	782.98	2.2578	25.605	8.2605e-143	TRUE
NM_153182_36168	MINA	0	39.572	1.0978	39.572	4.2735	782.98	2.2578	25.605	8.2605e-143	TRUE
NM_006183_40674	NTS	1.0978	39.572	1.0978	39.572	4.2735	740.14	2.2578	25.605	8.2605e-143	TRUE
NM_030903_41775	OR2W1	0	39.572	1.0978	39.572	4.2735	782.98	2.2578	25.605	8.2605e-143	TRUE
NM_001126129_23813	GINS3	0	39.572	1.0978	39.572	4.2735	782.98	2.2578	25.605	8.2605e-143	TRUE
NM_030634_69003	ZNF436	0	39.572	1.0978	39.572	4.2735	782.98	2.2578	25.605	8.2605e-143	TRUE
NM_178556_63810	TRIML1	1.0978	39.572	1.0978	39.572	4.2735	740.14	2.2578	25.605	8.2605e-143	TRUE
NM_001127227_10440	CD59	0	39.572	1.0978	39.572	4.2735	782.98	2.2578	25.605	8.2605e-143	TRUE
NM_002233_29827	KCNA4	0	39.572	1.0978	39.572	4.2735	782.98	2.2578	25.605	8.2605e-143	TRUE
NM_001813_11249	CENPE	0	39.572	1.0978	39.572	4.2735	782.98	2.2578	25.605	8.2605e-143	TRUE
NM_001012710_31795	KRTAP5-10	0	39.572	1.0978	39.572	4.2735	782.98	2.2578	25.605	8.2605e-143	TRUE
NM_001042729_21778	FGR	3.2935	83.746	3.2935	83.746	4.3029	3236.3	9.9439	25.513	7.9328e-142	TRUE
NM_001166102_38954	NDUFV1	17.565	288.05	17.565	288.05	3.9606	36581	112.73	25.476	1.8275e-141	TRUE
NM_001142523_29107	IRAK3	5.4892	120.56	5.4892	120.56	4.2275	6620.3	20.468	25.434	5.7122e-141	TRUE
NM_139073_57525	SPATA3	16.468	273.32	16.468	273.32	3.9731	32988	102.35	25.389	1.668e-140	TRUE
NM_000151_22819	G6PC	2.1957	62.579	2.1957	62.579	4.3144	1823.1	5.6866	25.322	1.0655e-139	TRUE
NM_152433_29792	KBTBD3	2.1957	62.579	2.1957	62.579	4.3144	1823.1	5.6866	25.322	1.0655e-139	TRUE
NM_032344_40782	NUDT22	3.2935	82.826	3.2935	82.826	4.2872	3162.7	9.9439	25.221	1.3114e-138	TRUE
NM_014212_27203	HOXC11	6.587	136.2	6.587	136.2	4.1766	8400	26.602	25.13	1.2223e-137	TRUE
NM_004207_54930	SLC16A3	8.7827	168.41	8.7827	168.41	4.1142	12741	40.402	25.114	1.8191e-137	TRUE
NM_032376_61731	TMEM101	8.7827	168.41	8.7827	168.41	4.1142	12741	40.402	25.114	1.8191e-137	TRUE
NM_031891_10733	CDH20	4.3913	101.23	4.3913	101.23	4.245	4689	14.898	25.09	3.4895e-137	TRUE
NM_001171195_18491	ELAVL2	5.4892	118.72	5.4892	118.72	4.2054	6410.2	20.468	25.027	1.6555e-136	TRUE
NM_002158_22322	FOXN2	1.0978	38.652	1.0978	38.652	4.2404	705.15	2.2578	24.993	4.4059e-136	TRUE
NM_134260_51597	RORA	0	38.652	1.0978	38.652	4.2404	746.99	2.2578	24.993	4.4059e-136	TRUE
NM_203305_19913	FAM102A	0	38.652	1.0978	38.652	4.2404	746.99	2.2578	24.993	4.4059e-136	TRUE
NM_001135148_55795	SLC39A8	0	38.652	1.0978	38.652	4.2404	746.99	2.2578	24.993	4.4059e-136	TRUE
NM_015123_22480	FRMD4B	0	38.652	1.0978	38.652	4.2404	746.99	2.2578	24.993	4.4059e-136	TRUE
NM_015429_495	ABI3BP	0	38.652	1.0978	38.652	4.2404	746.99	2.2578	24.993	4.4059e-136	TRUE
NM_001206901_59995	TAX1BP1	0	38.652	1.0978	38.652	4.2404	746.99	2.2578	24.993	4.4059e-136	TRUE
NM_013358_42942	PADI1	1.0978	38.652	1.0978	38.652	4.2404	705.15	2.2578	24.993	4.4059e-136	TRUE
NM_018066_24679	GPN2	0	38.652	1.0978	38.652	4.2404	746.99	2.2578	24.993	4.4059e-136	TRUE
NM_005253_22209	FOSL2	0	38.652	1.0978	38.652	4.2404	746.99	2.2578	24.993	4.4059e-136	TRUE
NM_078488_66259	VNN2	0	38.652	1.0978	38.652	4.2404	746.99	2.2578	24.993	4.4059e-136	TRUE
NM_031302_24080	GLT8D2	1.0978	38.652	1.0978	38.652	4.2404	705.15	2.2578	24.993	4.4059e-136	TRUE
NM_153444_42209	OR5P2	0	38.652	1.0978	38.652	4.2404	746.99	2.2578	24.993	4.4059e-136	TRUE
NM_002096_25599	GTF2F1	0	38.652	1.0978	38.652	4.2404	746.99	2.2578	24.993	4.4059e-136	TRUE
NM_005416_57940	SPRR3	0	38.652	1.0978	38.652	4.2404	746.99	2.2578	24.993	4.4059e-136	TRUE
NM_006117_17883	ECI2	0	38.652	1.0978	38.652	4.2404	746.99	2.2578	24.993	4.4059e-136	TRUE
NM_001172687_23641	GGA1	0	38.652	1.0978	38.652	4.2404	746.99	2.2578	24.993	4.4059e-136	TRUE
NM_018566_67407	YOD1	0	38.652	1.0978	38.652	4.2404	746.99	2.2578	24.993	4.4059e-136	TRUE
NM_182691_58168	SRPK2	0	38.652	1.0978	38.652	4.2404	746.99	2.2578	24.993	4.4059e-136	TRUE
NM_001242783_63606	TRIM26	0	38.652	1.0978	38.652	4.2404	746.99	2.2578	24.993	4.4059e-136	TRUE
NM_001164261_46697	PPIAL4D	1.0978	38.652	1.0978	38.652	4.2404	705.15	2.2578	24.993	4.4059e-136	TRUE
NM_005810_31305	KLRG1	0	38.652	1.0978	38.652	4.2404	746.99	2.2578	24.993	4.4059e-136	TRUE
NM_001083113_68159	ZGPAT	0	38.652	1.0978	38.652	4.2404	746.99	2.2578	24.993	4.4059e-136	TRUE
NM_001003395_63210	TPD52L1	0	38.652	1.0978	38.652	4.2404	746.99	2.2578	24.993	4.4059e-136	TRUE
NM_001040107_27760	HVCN1	1.0978	38.652	1.0978	38.652	4.2404	705.15	2.2578	24.993	4.4059e-136	TRUE
NM_001195192_18029	EFCAB13	0	38.652	1.0978	38.652	4.2404	746.99	2.2578	24.993	4.4059e-136	TRUE
NM_022358_30080	KCNK15	0	38.652	1.0978	38.652	4.2404	746.99	2.2578	24.993	4.4059e-136	TRUE
NM_016359_40929	NUSAP1	0	38.652	1.0978	38.652	4.2404	746.99	2.2578	24.993	4.4059e-136	TRUE
NM_017882_12558	CLN6	0	38.652	1.0978	38.652	4.2404	746.99	2.2578	24.993	4.4059e-136	TRUE
NM_004036_1267	ADCY3	0	38.652	1.0978	38.652	4.2404	746.99	2.2578	24.993	4.4059e-136	TRUE
NM_001144876_17065	DOK3	0	38.652	1.0978	38.652	4.2404	746.99	2.2578	24.993	4.4059e-136	TRUE
NM_001286993_21596	FGD3	0	38.652	1.0978	38.652	4.2404	746.99	2.2578	24.993	4.4059e-136	TRUE
NM_031370_27023	HNRNPD	2.1957	61.659	2.1957	61.659	4.2933	1767.9	5.6866	24.936	1.7162e-135	TRUE
NM_052948_3640	ARHGAP33	3.2935	81.905	3.2935	81.905	4.2712	3089.9	9.9439	24.929	1.9482e-135	TRUE
NM_003134_58139	SRP14	13.174	226.39	13.174	226.39	4.0038	22730	73.411	24.885	5.3062e-135	TRUE
NM_001128912_43444	PCBP2	27.446	396.64	27.446	396.64	3.8052	68153	220.89	24.841	1.5329e-134	TRUE
NM_006704_59053	SUGT1	5.4892	117.8	5.4892	117.8	4.1943	6306.4	20.468	24.824	2.5924e-134	TRUE
NM_004228_15124	CYTH2	6.587	134.36	6.587	134.36	4.1571	8163.2	26.602	24.773	8.8782e-134	TRUE
NM_001177984_53075	SCN8A	3.2935	80.985	3.2935	80.985	4.2551	3018	9.9439	24.637	2.7191e-132	TRUE
NM_016449_17333	DRICH1	12.076	209.82	12.076	209.82	4.011	19552	64.532	24.616	4.1487e-132	TRUE
NM_020804_42926	PACSIN1	4.3913	99.391	4.3913	99.391	4.2188	4512.4	14.898	24.613	4.8489e-132	TRUE
NM_022307_27831	ICA1	6.587	133.44	6.587	133.44	4.1473	8046	26.602	24.595	7.2965e-132	TRUE
NM_014462_33920	LSM1	20.859	317.5	20.859	317.5	3.865	43997	145.91	24.557	1.7255e-131	TRUE
NM_001286216_25659	GTPBP2	2.1957	60.739	2.1957	60.739	4.272	1713.6	5.6866	24.55	2.4257e-131	TRUE
NM_032809_20818	FAM73B	2.1957	60.739	2.1957	60.739	4.272	1713.6	5.6866	24.55	2.4257e-131	TRUE
NM_001080427_61212	THSD7B	5.4892	115.96	5.4892	115.96	4.1718	6101.4	20.468	24.417	5.8648e-130	TRUE
NM_020404_10300	CD248	0	37.732	1.0978	37.732	4.2065	711.84	2.2578	24.38	1.6287e-129	TRUE
NM_005094_55395	SLC27A4	0	37.732	1.0978	37.732	4.2065	711.84	2.2578	24.38	1.6287e-129	TRUE
NM_018906_43533	PCDHA3	0	37.732	1.0978	37.732	4.2065	711.84	2.2578	24.38	1.6287e-129	TRUE
NM_003432_68357	ZNF131	0	37.732	1.0978	37.732	4.2065	711.84	2.2578	24.38	1.6287e-129	TRUE
NM_015005_11350	CEP170B	0	37.732	1.0978	37.732	4.2065	711.84	2.2578	24.38	1.6287e-129	TRUE
NM_023934_22638	FUNDC2	0	37.732	1.0978	37.732	4.2065	711.84	2.2578	24.38	1.6287e-129	TRUE
NM_001184748_42967	PAFAH1B2	0	37.732	1.0978	37.732	4.2065	711.84	2.2578	24.38	1.6287e-129	TRUE
NM_014879_42820	P2RY14	0	37.732	1.0978	37.732	4.2065	711.84	2.2578	24.38	1.6287e-129	TRUE
NM_006375_18847	ENOX2	0	37.732	1.0978	37.732	4.2065	711.84	2.2578	24.38	1.6287e-129	TRUE
NM_001098268_32633	LIG4	0	37.732	1.0978	37.732	4.2065	711.84	2.2578	24.38	1.6287e-129	TRUE
NM_003805_13742	CRADD	1.0978	37.732	1.0978	37.732	4.2065	671.02	2.2578	24.38	1.6287e-129	TRUE
NM_001282163_12236	CLCN5	0	37.732	1.0978	37.732	4.2065	711.84	2.2578	24.38	1.6287e-129	TRUE
NM_001243539_28416	IL15RA	0	37.732	1.0978	37.732	4.2065	711.84	2.2578	24.38	1.6287e-129	TRUE
NM_000769_15005	CYP2C19	0	37.732	1.0978	37.732	4.2065	711.84	2.2578	24.38	1.6287e-129	TRUE
NM_001077711_31747	KRTAP27-1	0	37.732	1.0978	37.732	4.2065	711.84	2.2578	24.38	1.6287e-129	TRUE
NM_001193269_18724	EML2	0	37.732	1.0978	37.732	4.2065	711.84	2.2578	24.38	1.6287e-129	TRUE
NM_017420_54674	SIX4	0	37.732	1.0978	37.732	4.2065	711.84	2.2578	24.38	1.6287e-129	TRUE
NM_014464_61361	TINAG	0	37.732	1.0978	37.732	4.2065	711.84	2.2578	24.38	1.6287e-129	TRUE
NM_032435_30713	KIAA1804	0	37.732	1.0978	37.732	4.2065	711.84	2.2578	24.38	1.6287e-129	TRUE
NM_001286766_30465	KIAA0226L	23.055	340.51	23.055	340.51	3.8275	50387	169.67	24.371	1.6378e-129	TRUE
NM_000358_60961	TGFBI	3.2935	80.065	3.2935	80.065	4.2388	2946.9	9.9439	24.346	3.4342e-129	TRUE
NM_006049_56847	SNAPC5	6.587	131.6	6.587	131.6	4.1274	7814.2	26.602	24.238	4.4283e-128	TRUE
NM_020400_33382	LPAR5	26.348	375.48	26.348	375.48	3.783	60945	207.63	24.229	5.1521e-128	TRUE
NM_001145281_41337	OPRM1	7.6849	147.25	7.6849	147.25	4.0933	9738.6	33.257	24.2	1.0987e-127	TRUE
NM_006506_49728	RASA2	2.1957	59.818	2.1957	59.818	4.2503	1660.2	5.6866	24.164	2.9266e-127	TRUE
NM_002583_43350	PAWR	2.1957	59.818	2.1957	59.818	4.2503	1660.2	5.6866	24.164	2.9266e-127	TRUE
NM_001207011_12923	CNTFR	4.3913	97.55	4.3913	97.55	4.1921	4339.3	14.898	24.136	5.408e-127	TRUE
NM_003317_39601	NKX2-1	3.2935	79.144	3.2935	79.144	4.2224	2876.7	9.9439	24.054	4.0387e-126	TRUE
NM_152665_60501	TCTEX1D1	5.4892	114.12	5.4892	114.12	4.1489	5899.8	20.468	24.01	1.1104e-125	TRUE
NM_001290129_46411	POMGNT1	4.3913	96.63	4.3913	96.63	4.1786	4254	14.898	23.898	1.6717e-124	TRUE
NM_001286095_62545	TMEM9B	4.3913	96.63	4.3913	96.63	4.1786	4254	14.898	23.898	1.6717e-124	TRUE
NM_173666_17467	DTWD2	6.587	129.76	6.587	129.76	4.1072	7585.8	26.602	23.881	2.3916e-124	TRUE
NM_000831_25265	GRIK3	16.468	257.68	16.468	257.68	3.8884	29092	102.35	23.843	5.7098e-124	TRUE
NM_001372_16732	DNAH9	13.174	217.19	13.174	217.19	3.9442	20811	73.411	23.811	1.2274e-123	TRUE
NM_002801_48147	PSMB10	9.8805	174.85	9.8805	174.85	4.0146	13608	48.01	23.809	1.2979e-123	TRUE
NM_017677_37549	MTMR8	5.4892	113.19	5.4892	113.19	4.1373	5800.3	20.468	23.807	1.4431e-123	TRUE
NM_016556_48200	PSMC3IP	2.1957	58.898	2.1957	58.898	4.2283	1607.6	5.6866	23.778	3.0732e-123	TRUE
NM_138415_44778	PHF21B	2.1957	58.898	2.1957	58.898	4.2283	1607.6	5.6866	23.778	3.0732e-123	TRUE
NM_001001917_42076	OR56A1	0	36.811	1.0978	36.811	4.1718	677.54	2.2578	23.768	4.1159e-123	TRUE
NM_024667_66339	VPS37B	0	36.811	1.0978	36.811	4.1718	677.54	2.2578	23.768	4.1159e-123	TRUE
NM_183012_13846	CREM	0	36.811	1.0978	36.811	4.1718	677.54	2.2578	23.768	4.1159e-123	TRUE
NM_006229_46054	PNLIPRP1	0	36.811	1.0978	36.811	4.1718	677.54	2.2578	23.768	4.1159e-123	TRUE
NM_018307_50882	RHOT1	0	36.811	1.0978	36.811	4.1718	677.54	2.2578	23.768	4.1159e-123	TRUE
NM_001204113_5604	BCL2L11	0	36.811	1.0978	36.811	4.1718	677.54	2.2578	23.768	4.1159e-123	TRUE
NM_001243613_32973	LMO3	0	36.811	1.0978	36.811	4.1718	677.54	2.2578	23.768	4.1159e-123	TRUE
NM_001161_40776	NUDT2	0	36.811	1.0978	36.811	4.1718	677.54	2.2578	23.768	4.1159e-123	TRUE
NM_006018_26035	HCAR3	0	36.811	1.0978	36.811	4.1718	677.54	2.2578	23.768	4.1159e-123	TRUE
NM_001204_6040	BMPR2	0	36.811	1.0978	36.811	4.1718	677.54	2.2578	23.768	4.1159e-123	TRUE
NM_183376_4116	ARRDC4	1.0978	36.811	1.0978	36.811	4.1718	637.73	2.2578	23.768	4.1159e-123	TRUE
NM_001005480_41612	OR2A2	0	36.811	1.0978	36.811	4.1718	677.54	2.2578	23.768	4.1159e-123	TRUE
NM_022066_65072	UBE2O	0	36.811	1.0978	36.811	4.1718	677.54	2.2578	23.768	4.1159e-123	TRUE
NM_001130058_55876	SLC44A5	0	36.811	1.0978	36.811	4.1718	677.54	2.2578	23.768	4.1159e-123	TRUE
NM_015715_45432	PLA2G3	0	36.811	1.0978	36.811	4.1718	677.54	2.2578	23.768	4.1159e-123	TRUE
NM_001127392_38133	MYRF	1.0978	36.811	1.0978	36.811	4.1718	637.73	2.2578	23.768	4.1159e-123	TRUE
NM_001031615_2127	ALDH3B2	0	36.811	1.0978	36.811	4.1718	677.54	2.2578	23.768	4.1159e-123	TRUE
NM_001165947_27682	HTR2A	0	36.811	1.0978	36.811	4.1718	677.54	2.2578	23.768	4.1159e-123	TRUE
NM_001162496_7663	C21orf62	0	36.811	1.0978	36.811	4.1718	677.54	2.2578	23.768	4.1159e-123	TRUE
NM_001163561_7768	C2orf61	1.0978	36.811	1.0978	36.811	4.1718	637.73	2.2578	23.768	4.1159e-123	TRUE
NM_177553_23196	GAS2	1.0978	36.811	1.0978	36.811	4.1718	637.73	2.2578	23.768	4.1159e-123	TRUE
NM_152595_44585	PGBD4	0	36.811	1.0978	36.811	4.1718	677.54	2.2578	23.768	4.1159e-123	TRUE
NM_003853_28486	IL18RAP	0	36.811	1.0978	36.811	4.1718	677.54	2.2578	23.768	4.1159e-123	TRUE
NM_001271933_11341	CEP164	0	36.811	1.0978	36.811	4.1718	677.54	2.2578	23.768	4.1159e-123	TRUE
NM_138999_39146	NETO1	7.6849	144.48	7.6849	144.48	4.0662	9357.1	33.257	23.722	1.0479e-122	TRUE
NM_001172702_55711	SLC38A6	7.6849	144.48	7.6849	144.48	4.0662	9357.1	33.257	23.722	1.0479e-122	TRUE
NM_001164730_50314	REEP1	6.587	128.84	6.587	128.84	4.0971	7472.9	26.602	23.703	1.6464e-122	TRUE
NM_138969_53271	SDR16C5	12.076	202.46	12.076	202.46	3.9597	18123	64.532	23.7	1.6978e-122	TRUE
NM_020655_29642	JPH3	9.8805	173.93	9.8805	173.93	4.007	13457	48.01	23.677	2.9953e-122	TRUE
NM_173565_52216	RSPH10B	30.739	414.13	30.739	414.13	3.7092	73493	262.36	23.669	3.3638e-122	TRUE
NM_014740_18369	EIF4A3	4.3913	95.71	4.3913	95.71	4.1649	4169.5	14.898	23.659	4.7757e-122	TRUE
NM_018025_24557	GPATCH1	4.3913	95.71	4.3913	95.71	4.1649	4169.5	14.898	23.659	4.7757e-122	TRUE
NM_016453_38648	NCKIPSD	39.522	503.4	39.522	503.4	3.6378	107590	384.88	23.645	5.9849e-122	TRUE
NM_003604_29174	IRS4	5.4892	112.27	5.4892	112.27	4.1256	5701.6	20.468	23.603	1.7671e-121	TRUE
NM_138927_57163	SON	9.8805	173.01	9.8805	173.01	3.9994	13306	48.01	23.544	6.9043e-121	TRUE
NM_004669_12482	CLIC3	5.4892	111.35	5.4892	111.35	4.1139	5603.7	20.468	23.4	2.1213e-119	TRUE
NM_013979_6059	BNIP1	2.1957	57.978	2.1957	57.978	4.206	1555.8	5.6866	23.392	2.7365e-119	TRUE
NM_007373_54446	SHOC2	2.1957	57.978	2.1957	57.978	4.206	1555.8	5.6866	23.392	2.7365e-119	TRUE
NM_021810_10750	CDH26	8.7827	157.37	8.7827	157.37	4.0169	11039	40.402	23.376	3.5464e-119	TRUE
NM_001286733_25397	GRTP1	6.587	127	6.587	127	4.0765	7249.5	26.602	23.346	7.3355e-119	TRUE
NM_001270781_25791	GZMH	8.7827	156.45	8.7827	156.45	4.0085	10903	40.402	23.232	1.0405e-117	TRUE
NM_001134663_52668	SAMD13	5.4892	110.43	5.4892	110.43	4.102	5506.7	20.468	23.196	2.4375e-117	TRUE
NM_001130726_9545	CCDC149	4.3913	93.869	4.3913	93.869	4.1372	4003.1	14.898	23.182	3.43e-117	TRUE
NM_012255_67294	XRN2	3.2935	76.384	3.2935	76.384	4.1718	2671.1	9.9439	23.178	3.864e-117	TRUE
NM_178539_20445	FAM19A2	0	35.891	1.0978	35.891	4.1363	644.08	2.2578	23.155	7.1232e-117	TRUE
NM_003033_58416	ST3GAL1	1.0978	35.891	1.0978	35.891	4.1363	605.28	2.2578	23.155	7.1232e-117	TRUE
NM_052907_61823	TMEM132B	0	35.891	1.0978	35.891	4.1363	644.08	2.2578	23.155	7.1232e-117	TRUE
NM_001195280_33792	LRRC72	0	35.891	1.0978	35.891	4.1363	644.08	2.2578	23.155	7.1232e-117	TRUE
NM_000557_23485	GDF5	0	35.891	1.0978	35.891	4.1363	644.08	2.2578	23.155	7.1232e-117	TRUE
NM_006264_48582	PTPN13	0	35.891	1.0978	35.891	4.1363	644.08	2.2578	23.155	7.1232e-117	TRUE
NM_001206855_60925	TFR2	0	35.891	1.0978	35.891	4.1363	644.08	2.2578	23.155	7.1232e-117	TRUE
NM_001199942_17094	DOPEY1	0	35.891	1.0978	35.891	4.1363	644.08	2.2578	23.155	7.1232e-117	TRUE
NM_006048_65137	UBE4B	1.0978	35.891	1.0978	35.891	4.1363	605.28	2.2578	23.155	7.1232e-117	TRUE
NM_001160372_63494	TRAPPC9	0	35.891	1.0978	35.891	4.1363	644.08	2.2578	23.155	7.1232e-117	TRUE
NM_001039842_42748	OXLD1	0	35.891	1.0978	35.891	4.1363	644.08	2.2578	23.155	7.1232e-117	TRUE
NM_199180_30915	KIRREL2	0	35.891	1.0978	35.891	4.1363	644.08	2.2578	23.155	7.1232e-117	TRUE
NM_001202513_37763	MXD1	0	35.891	1.0978	35.891	4.1363	644.08	2.2578	23.155	7.1232e-117	TRUE
NM_199347_39053	NEK10	0	35.891	1.0978	35.891	4.1363	644.08	2.2578	23.155	7.1232e-117	TRUE
NM_198047_26431	HIBCH	0	35.891	1.0978	35.891	4.1363	644.08	2.2578	23.155	7.1232e-117	TRUE
NM_138693_30985	KLF14	0	35.891	1.0978	35.891	4.1363	644.08	2.2578	23.155	7.1232e-117	TRUE
NM_001025_51970	RPS23	0	35.891	1.0978	35.891	4.1363	644.08	2.2578	23.155	7.1232e-117	TRUE
NM_005783_64787	TXNDC9	0	35.891	1.0978	35.891	4.1363	644.08	2.2578	23.155	7.1232e-117	TRUE
NM_001099456_40191	NPW	0	35.891	1.0978	35.891	4.1363	644.08	2.2578	23.155	7.1232e-117	TRUE
NM_006889_10518	CD86	0	35.891	1.0978	35.891	4.1363	644.08	2.2578	23.155	7.1232e-117	TRUE
NM_001145523_49489	RAI14	0	35.891	1.0978	35.891	4.1363	644.08	2.2578	23.155	7.1232e-117	TRUE
NM_005226_52584	S1PR3	0	35.891	1.0978	35.891	4.1363	644.08	2.2578	23.155	7.1232e-117	TRUE
NM_001243532_44154	PDIK1L	0	35.891	1.0978	35.891	4.1363	644.08	2.2578	23.155	7.1232e-117	TRUE
NM_005077_61456	TLE1	0	35.891	1.0978	35.891	4.1363	644.08	2.2578	23.155	7.1232e-117	TRUE
NM_001178118_36180	MINPP1	0	35.891	1.0978	35.891	4.1363	644.08	2.2578	23.155	7.1232e-117	TRUE
NM_001017373_52681	SAMD3	0	35.891	1.0978	35.891	4.1363	644.08	2.2578	23.155	7.1232e-117	TRUE
NM_001282776_46289	POLR1B	1.0978	35.891	1.0978	35.891	4.1363	605.28	2.2578	23.155	7.1232e-117	TRUE
NM_153486_32308	LDHD	1.0978	35.891	1.0978	35.891	4.1363	605.28	2.2578	23.155	7.1232e-117	TRUE
NM_005659_65314	UFD1L	0	35.891	1.0978	35.891	4.1363	644.08	2.2578	23.155	7.1232e-117	TRUE
NM_005268_23881	GJB5	0	35.891	1.0978	35.891	4.1363	644.08	2.2578	23.155	7.1232e-117	TRUE
NM_001123369_47088	PPP6C	0	35.891	1.0978	35.891	4.1363	644.08	2.2578	23.155	7.1232e-117	TRUE
NM_054024_36042	MIA2	12.076	196.94	12.076	196.94	3.9201	17087	64.532	23.013	1.5924e-115	TRUE
NM_012268_45603	PLD3	2.1957	57.058	2.1957	57.058	4.1833	1504.9	5.6866	23.006	2.1e-115	TRUE
NM_001270381_67298	XRRA1	5.4892	109.51	5.4892	109.51	4.09	5410.6	20.468	22.993	2.6386e-115	TRUE
NM_000163_23718	GHR	8.7827	153.69	8.7827	153.69	3.983	10499	40.402	22.797	2.2733e-113	TRUE
NM_007129_68180	ZIC2	9.8805	166.57	9.8805	166.57	3.945	12276	48.01	22.614	1.4561e-111	TRUE
NM_033326_57303	SOX6	0	34.971	1.0978	34.971	4.0999	611.48	2.2578	22.543	8.5972e-111	TRUE
NM_031215_8544	CABLES2	0	34.971	1.0978	34.971	4.0999	611.48	2.2578	22.543	8.5972e-111	TRUE
NM_052957_804	ACRC	0	34.971	1.0978	34.971	4.0999	611.48	2.2578	22.543	8.5972e-111	TRUE
NM_014503_65948	UTP20	0	34.971	1.0978	34.971	4.0999	611.48	2.2578	22.543	8.5972e-111	TRUE
NM_001031734_21498	FDX1L	0	34.971	1.0978	34.971	4.0999	611.48	2.2578	22.543	8.5972e-111	TRUE
NM_004434_18719	EML1	0	34.971	1.0978	34.971	4.0999	611.48	2.2578	22.543	8.5972e-111	TRUE
NM_001082969_6670	C11orf57	0	34.971	1.0978	34.971	4.0999	611.48	2.2578	22.543	8.5972e-111	TRUE
NM_032349_40763	NUDT16L1	0	34.971	1.0978	34.971	4.0999	611.48	2.2578	22.543	8.5972e-111	TRUE
NM_020480_2589	ANK1	0	34.971	1.0978	34.971	4.0999	611.48	2.2578	22.543	8.5972e-111	TRUE
NM_001165903_58958	STX1A	0	34.971	1.0978	34.971	4.0999	611.48	2.2578	22.543	8.5972e-111	TRUE
NM_001944_17380	DSG3	0	34.971	1.0978	34.971	4.0999	611.48	2.2578	22.543	8.5972e-111	TRUE
NM_002994_14722	CXCL5	0	34.971	1.0978	34.971	4.0999	611.48	2.2578	22.543	8.5972e-111	TRUE
NM_174878_12610	CLRN1	0	34.971	1.0978	34.971	4.0999	611.48	2.2578	22.543	8.5972e-111	TRUE
NM_002385_35184	MBP	0	34.971	1.0978	34.971	4.0999	611.48	2.2578	22.543	8.5972e-111	TRUE
NM_033157_8761	CALD1	1.0978	34.971	1.0978	34.971	4.0999	573.69	2.2578	22.543	8.5972e-111	TRUE
NM_015388_67375	YIPF3	0	34.971	1.0978	34.971	4.0999	611.48	2.2578	22.543	8.5972e-111	TRUE
NM_001080393_25756	GXYLT2	1.0978	34.971	1.0978	34.971	4.0999	573.69	2.2578	22.543	8.5972e-111	TRUE
NM_001202544_14637	CUX1	1.0978	34.971	1.0978	34.971	4.0999	573.69	2.2578	22.543	8.5972e-111	TRUE
NM_001199202_67528	ZBBX	0	34.971	1.0978	34.971	4.0999	611.48	2.2578	22.543	8.5972e-111	TRUE
NM_006287_60916	TFPI	0	34.971	1.0978	34.971	4.0999	611.48	2.2578	22.543	8.5972e-111	TRUE
NM_001190738_39284	NFIB	0	34.971	1.0978	34.971	4.0999	611.48	2.2578	22.543	8.5972e-111	TRUE
NM_001267058_9152	CASP7	0	34.971	1.0978	34.971	4.0999	611.48	2.2578	22.543	8.5972e-111	TRUE
NM_001289087_10338	CD300LF	0	34.971	1.0978	34.971	4.0999	611.48	2.2578	22.543	8.5972e-111	TRUE
NM_181539_31469	KRT26	0	34.971	1.0978	34.971	4.0999	611.48	2.2578	22.543	8.5972e-111	TRUE
NM_015021_68700	ZNF292	9.8805	165.65	9.8805	165.65	3.937	12132	48.01	22.481	2.8826e-110	TRUE
NM_153212_23878	GJB4	9.8805	164.73	9.8805	164.73	3.929	11989	48.01	22.348	5.6888e-109	TRUE
NM_147189_19974	FAM110B	3.2935	73.623	3.2935	73.623	4.1194	2473.1	9.9439	22.303	1.7127e-108	TRUE
NM_001128636_18543	ELFN1	8.7827	150.01	8.7827	150.01	3.9482	9972	40.402	22.218	1.0495e-107	TRUE
NM_001115_1293	ADCY8	8.7827	150.01	8.7827	150.01	3.9482	9972	40.402	22.218	1.0495e-107	TRUE
NM_001542_28305	IGSF3	9.8805	163.81	9.8805	163.81	3.921	11847	48.01	22.216	1.1011e-107	TRUE
NM_001146683_62244	TMEM253	16.468	241.11	16.468	241.11	3.7929	25233	102.35	22.205	1.3455e-107	TRUE
NM_012181_21949	FKBP8	13.174	203.38	13.174	203.38	3.85	18090	73.411	22.2	1.5326e-107	TRUE
NM_001145411_9418	CCDC110	5.4892	105.83	5.4892	105.83	4.0412	5034.4	20.468	22.179	2.5642e-107	TRUE
NM_004254_55133	SLC22A8	17.565	252.16	17.565	252.16	3.7693	27517	112.73	22.095	1.5352e-106	TRUE
NM_198541_28236	IGFL1	30.739	387.44	30.739	387.44	3.6133	63617	262.36	22.022	7.6436e-106	TRUE
NM_001244816_22368	FOXP1	19.761	275.16	19.761	275.16	3.7336	32616	134.51	22.021	7.855e-106	TRUE
NM_001195278_61985	TMEM178B	3.2935	72.702	3.2935	72.702	4.1015	2408.8	9.9439	22.011	1.1086e-105	TRUE
NM_001290265_11458	CERS1	3.2935	72.702	3.2935	72.702	4.1015	2408.8	9.9439	22.011	1.1086e-105	TRUE
NM_001243539_28417	IL15RA	4.3913	89.268	4.3913	89.268	4.0655	3602	14.898	21.99	1.7065e-105	TRUE
NM_015898_67705	ZBTB7A	5.4892	104.91	5.4892	104.91	4.0287	4942.5	20.468	21.976	2.2987e-105	TRUE
NM_005481_35497	MED16	0	34.051	1.0978	34.051	4.0625	579.72	2.2578	21.931	7.0308e-105	TRUE
NM_032427_34601	MAML2	0	34.051	1.0978	34.051	4.0625	579.72	2.2578	21.931	7.0308e-105	TRUE
NM_181622_31659	KRTAP13-3	1.0978	34.051	1.0978	34.051	4.0625	542.94	2.2578	21.931	7.0308e-105	TRUE
NM_024026_37049	MRPL57	0	34.051	1.0978	34.051	4.0625	579.72	2.2578	21.931	7.0308e-105	TRUE
NM_001004745_42218	OR5T1	0	34.051	1.0978	34.051	4.0625	579.72	2.2578	21.931	7.0308e-105	TRUE
NM_022567_41023	NYX	0	34.051	1.0978	34.051	4.0625	579.72	2.2578	21.931	7.0308e-105	TRUE
NM_001098515_36855	MRGPRF	0	34.051	1.0978	34.051	4.0625	579.72	2.2578	21.931	7.0308e-105	TRUE
NM_005346_27571	HSPA1B	0	34.051	1.0978	34.051	4.0625	579.72	2.2578	21.931	7.0308e-105	TRUE
NM_005493_49592	RANBP9	0	34.051	1.0978	34.051	4.0625	579.72	2.2578	21.931	7.0308e-105	TRUE
NM_001462_22419	FPR2	0	34.051	1.0978	34.051	4.0625	579.72	2.2578	21.931	7.0308e-105	TRUE
NM_001001925_37622	MTUS1	0	34.051	1.0978	34.051	4.0625	579.72	2.2578	21.931	7.0308e-105	TRUE
NM_181814_432	ABHD12B	1.0978	34.051	1.0978	34.051	4.0625	542.94	2.2578	21.931	7.0308e-105	TRUE
NM_015035_68175	ZHX3	0	34.051	1.0978	34.051	4.0625	579.72	2.2578	21.931	7.0308e-105	TRUE
NM_001001916_42041	OR52J3	0	34.051	1.0978	34.051	4.0625	579.72	2.2578	21.931	7.0308e-105	TRUE
NM_018941_12559	CLN8	0	34.051	1.0978	34.051	4.0625	579.72	2.2578	21.931	7.0308e-105	TRUE
NM_003531_26625	HIST1H3C	0	34.051	1.0978	34.051	4.0625	579.72	2.2578	21.931	7.0308e-105	TRUE
NM_001258284_41705	OR2L5	0	34.051	1.0978	34.051	4.0625	579.72	2.2578	21.931	7.0308e-105	TRUE
NM_173538_12753	CNBD1	0	34.051	1.0978	34.051	4.0625	579.72	2.2578	21.931	7.0308e-105	TRUE
NM_018047_49998	RBM22	0	34.051	1.0978	34.051	4.0625	579.72	2.2578	21.931	7.0308e-105	TRUE
NM_001160045_23968	GLI1	0	34.051	1.0978	34.051	4.0625	579.72	2.2578	21.931	7.0308e-105	TRUE
NM_032423_69198	ZNF528	0	34.051	1.0978	34.051	4.0625	579.72	2.2578	21.931	7.0308e-105	TRUE
NM_001291737_10286	CD24	0	34.051	1.0978	34.051	4.0625	579.72	2.2578	21.931	7.0308e-105	TRUE
NM_183419_51369	RNF19A	0	34.051	1.0978	34.051	4.0625	579.72	2.2578	21.931	7.0308e-105	TRUE
NM_007186_11358	CEP250	0	34.051	1.0978	34.051	4.0625	579.72	2.2578	21.931	7.0308e-105	TRUE
NM_000909_40198	NPY1R	0	34.051	1.0978	34.051	4.0625	579.72	2.2578	21.931	7.0308e-105	TRUE
NM_017832_20474	FAM206A	0	34.051	1.0978	34.051	4.0625	579.72	2.2578	21.931	7.0308e-105	TRUE
NM_152536_21605	FGD5	1.0978	34.051	1.0978	34.051	4.0625	542.94	2.2578	21.931	7.0308e-105	TRUE
NM_022580_14119	CSHL1	0	34.051	1.0978	34.051	4.0625	579.72	2.2578	21.931	7.0308e-105	TRUE
NM_138773_55322	SLC25A46	0	34.051	1.0978	34.051	4.0625	579.72	2.2578	21.931	7.0308e-105	TRUE
NM_001031743_8106	C6orf165	0	34.051	1.0978	34.051	4.0625	579.72	2.2578	21.931	7.0308e-105	TRUE
NM_002013_21929	FKBP3	0	34.051	1.0978	34.051	4.0625	579.72	2.2578	21.931	7.0308e-105	TRUE
NM_001136479_2939	ANP32E	0	34.051	1.0978	34.051	4.0625	579.72	2.2578	21.931	7.0308e-105	TRUE
NM_001271822_53743	SERPINB6	0	34.051	1.0978	34.051	4.0625	579.72	2.2578	21.931	7.0308e-105	TRUE
NM_005422_60612	TECTA	0	34.051	1.0978	34.051	4.0625	579.72	2.2578	21.931	7.0308e-105	TRUE
NM_003900_58058	SQSTM1	0	34.051	1.0978	34.051	4.0625	579.72	2.2578	21.931	7.0308e-105	TRUE
NM_001243231_60406	TCF4	0	34.051	1.0978	34.051	4.0625	579.72	2.2578	21.931	7.0308e-105	TRUE
NM_001286680_40132	NPM2	0	34.051	1.0978	34.051	4.0625	579.72	2.2578	21.931	7.0308e-105	TRUE
NM_005978_52532	S100A2	21.957	297.25	21.957	297.25	3.6995	37894	157.63	21.927	6.2391e-105	TRUE
NM_019016_31464	KRT24	17.565	250.32	17.565	250.32	3.7588	27087	112.73	21.922	6.9904e-105	TRUE
NM_016011_35463	MECR	14.272	213.51	14.272	213.51	3.8121	19847	82.681	21.911	8.8238e-105	TRUE
NM_006820_27983	IFI44L	12.076	187.74	12.076	187.74	3.8514	15429	64.532	21.867	2.3255e-104	TRUE
NM_005151_65734	USP14	12.076	187.74	12.076	187.74	3.8514	15429	64.532	21.867	2.3255e-104	TRUE
NM_016098_36685	MPC1	15.37	225.47	15.37	225.47	3.7902	22071	92.332	21.865	2.3976e-104	TRUE
NM_001010898_56067	SLC6A17	2.1957	54.297	2.1957	54.297	4.113	1357.3	5.6866	21.848	3.9676e-104	TRUE
NM_006998_52975	SCGN	2.1957	54.297	2.1957	54.297	4.113	1357.3	5.6866	21.848	3.9676e-104	TRUE
NM_001042520_7818	C2orf88	7.6849	133.44	7.6849	133.44	3.9523	7907.3	33.257	21.807	8.9511e-104	TRUE
NM_000613_27341	HPX	7.6849	133.44	7.6849	133.44	3.9523	7907.3	33.257	21.807	8.9511e-104	TRUE
NM_020858_53550	SEMA6D	12.076	186.82	12.076	186.82	3.8443	15267	64.532	21.752	2.8339e-103	TRUE
NM_144642_59476	SYNPR	4.3913	88.347	4.3913	88.347	4.0507	3524.3	14.898	21.752	3.0824e-103	TRUE
NM_001122716_47846	PRR32	6.587	118.72	6.587	118.72	3.9799	6286.5	26.602	21.74	3.8413e-103	TRUE
NM_001172221_53006	SCMH1	4.3913	87.427	4.3913	87.427	4.0358	3447.5	14.898	21.513	5.4067e-101	TRUE
NM_001145466_38706	NCR3	4.3913	87.427	4.3913	87.427	4.0358	3447.5	14.898	21.513	5.4067e-101	TRUE
NM_175710_13729	CR1L	7.6849	131.6	7.6849	131.6	3.9324	7677.6	33.257	21.487	9.0622e-101	TRUE
NM_003450_68421	ZNF174	2.1957	53.376	2.1957	53.376	4.0888	1309.7	5.6866	21.462	1.709e-100	TRUE
NM_001282705_44145	PDIA6	2.1957	53.376	2.1957	53.376	4.0888	1309.7	5.6866	21.462	1.709e-100	TRUE
NM_016027_31937	LACTB2	2.1957	53.376	2.1957	53.376	4.0888	1309.7	5.6866	21.462	1.709e-100	TRUE
NM_001031694_53000	SCMH1	2.1957	53.376	2.1957	53.376	4.0888	1309.7	5.6866	21.462	1.709e-100	TRUE
NM_002408_35963	MGAT2	3.2935	70.862	3.2935	70.862	4.065	2282.7	9.9439	21.427	3.5216e-100	TRUE
NM_001145785_35570	MEF2B	16.468	232.83	16.468	232.83	3.7427	23407	102.35	21.387	7.5431e-100	TRUE
NM_000771_15010	CYP2C9	6.587	116.88	6.587	116.88	3.9576	6081.8	26.602	21.383	8.5274e-100	TRUE
NM_013352_17369	DSE	5.4892	102.15	5.4892	102.15	3.9906	4671.8	20.468	21.366	1.2633e-99	TRUE
NM_173545_3218	APLF	7.6849	130.68	7.6849	130.68	3.9224	7563.9	33.257	21.328	2.7661e-99	TRUE
NM_032491_50548	RFX4	1.0978	33.13	1.0978	33.13	4.0241	513.04	2.2578	21.318	3.9717e-99	TRUE
NM_001128149_5031	ATXN7	0	33.13	1.0978	33.13	4.0241	548.81	2.2578	21.318	3.9717e-99	TRUE
NM_001130690_43900	PDE10A	1.0978	33.13	1.0978	33.13	4.0241	513.04	2.2578	21.318	3.9717e-99	TRUE
NM_033446_37737	MVB12B	0	33.13	1.0978	33.13	4.0241	548.81	2.2578	21.318	3.9717e-99	TRUE
NM_001172677_69438	ZNF607	0	33.13	1.0978	33.13	4.0241	548.81	2.2578	21.318	3.9717e-99	TRUE
NM_007076_21851	FICD	0	33.13	1.0978	33.13	4.0241	548.81	2.2578	21.318	3.9717e-99	TRUE
NM_001858_13084	COL19A1	0	33.13	1.0978	33.13	4.0241	548.81	2.2578	21.318	3.9717e-99	TRUE
NM_001171092_12305	CLDN2	0	33.13	1.0978	33.13	4.0241	548.81	2.2578	21.318	3.9717e-99	TRUE
NM_020313_12036	CIAPIN1	0	33.13	1.0978	33.13	4.0241	548.81	2.2578	21.318	3.9717e-99	TRUE
NM_018952_27188	HOXB6	0	33.13	1.0978	33.13	4.0241	548.81	2.2578	21.318	3.9717e-99	TRUE
NM_016621_44768	PHF21A	0	33.13	1.0978	33.13	4.0241	548.81	2.2578	21.318	3.9717e-99	TRUE
NM_001178097_6798	C12orf74	0	33.13	1.0978	33.13	4.0241	548.81	2.2578	21.318	3.9717e-99	TRUE
NM_001113561_51337	RNF180	0	33.13	1.0978	33.13	4.0241	548.81	2.2578	21.318	3.9717e-99	TRUE
NM_001258020_25226	GRIA1	0	33.13	1.0978	33.13	4.0241	548.81	2.2578	21.318	3.9717e-99	TRUE
NM_001101417_29254	ISPD	0	33.13	1.0978	33.13	4.0241	548.81	2.2578	21.318	3.9717e-99	TRUE
NM_052933_64136	TSGA13	0	33.13	1.0978	33.13	4.0241	548.81	2.2578	21.318	3.9717e-99	TRUE
NM_001970_18462	EIF5A	1.0978	33.13	1.0978	33.13	4.0241	513.04	2.2578	21.318	3.9717e-99	TRUE
NM_002495_38940	NDUFS4	0	33.13	1.0978	33.13	4.0241	548.81	2.2578	21.318	3.9717e-99	TRUE
NM_001264573_30770	KIF18B	0	33.13	1.0978	33.13	4.0241	548.81	2.2578	21.318	3.9717e-99	TRUE
NM_001243942_47771	PRPSAP2	0	33.13	1.0978	33.13	4.0241	548.81	2.2578	21.318	3.9717e-99	TRUE
NM_024068_38262	NABP2	0	33.13	1.0978	33.13	4.0241	548.81	2.2578	21.318	3.9717e-99	TRUE
NM_197956_38324	NAIF1	0	33.13	1.0978	33.13	4.0241	548.81	2.2578	21.318	3.9717e-99	TRUE
NM_178549_69628	ZNF678	0	33.13	1.0978	33.13	4.0241	548.81	2.2578	21.318	3.9717e-99	TRUE
NM_001100176_27117	HOOK2	0	33.13	1.0978	33.13	4.0241	548.81	2.2578	21.318	3.9717e-99	TRUE
NM_021186_70140	ZP4	0	33.13	1.0978	33.13	4.0241	548.81	2.2578	21.318	3.9717e-99	TRUE
NM_003405_67460	YWHAH	0	33.13	1.0978	33.13	4.0241	548.81	2.2578	21.318	3.9717e-99	TRUE
NM_001042425_60827	TFAP2A	10.978	170.25	10.978	170.25	3.8376	12684	56.06	21.273	8.6657e-99	TRUE
NM_001025389_2454	AMPD3	7.6849	129.76	7.6849	129.76	3.9123	7451.2	33.257	21.168	8.1437e-98	TRUE
NM_001013251_55809	SLC3A2	5.4892	101.23	5.4892	101.23	3.9777	4583.3	20.468	21.162	9.4735e-98	TRUE
NM_175066_15772	DDX51	5.4892	101.23	5.4892	101.23	3.9777	4583.3	20.468	21.162	9.4735e-98	TRUE
NM_078474_61559	TM2D3	3.2935	69.942	3.2935	69.942	4.0464	2221	9.9439	21.135	1.7431e-97	TRUE
NM_032404_62615	TMPRSS3	2.1957	52.456	2.1957	52.456	4.0642	1263.1	5.6866	21.077	6.2527e-97	TRUE
NM_000359_61019	TGM1	2.1957	52.456	2.1957	52.456	4.0642	1263.1	5.6866	21.077	6.2527e-97	TRUE
NM_001012_52063	RPS8	8.7827	142.64	8.7827	142.64	3.8761	8959.4	40.402	21.06	7.9865e-97	TRUE
NM_001289132_6942	C15orf57	57.088	604.63	57.088	604.63	3.3821	149900	676.71	21.048	9.4791e-97	TRUE
NM_001161586_35436	ME3	10.978	168.41	10.978	168.41	3.822	12393	56.06	21.027	1.5798e-96	TRUE
NM_001174138_9905	CCK	9.8805	155.53	9.8805	155.53	3.8466	10607	48.01	21.02	1.8243e-96	TRUE
NM_000416_28082	IFNGR1	7.6849	128.84	7.6849	128.84	3.9021	7339.3	33.257	21.009	2.3615e-96	TRUE
NM_001031690_20111	FAM131B	12.076	180.38	12.076	180.38	3.794	14162	64.532	20.951	7.7928e-96	TRUE
NM_001037872_50438	REV1	10.978	167.49	10.978	167.49	3.8142	12248	56.06	20.904	2.0859e-95	TRUE
NM_178505_62272	TMEM26	7.6849	127.92	7.6849	127.92	3.8918	7228.2	33.257	20.849	6.6987e-95	TRUE
NM_001200019_41331	OPRL1	7.6849	127.92	7.6849	127.92	3.8918	7228.2	33.257	20.849	6.6987e-95	TRUE
NM_024712_18585	ELMO3	3.2935	69.021	3.2935	69.021	4.0276	2160.1	9.9439	20.843	8.0252e-95	TRUE
NM_153708_52338	RTP1	3.2935	69.021	3.2935	69.021	4.0276	2160.1	9.9439	20.843	8.0252e-95	TRUE
NM_031941_65708	USHBP1	31.837	378.24	31.837	378.24	3.5297	59996	276.75	20.823	1.0852e-94	TRUE
NM_207333_68744	ZNF320	4.3913	84.666	4.3913	84.666	3.99	3222	14.898	20.798	2.0198e-94	TRUE
NM_001099271_46169	POC5	4.3913	84.666	4.3913	84.666	3.99	3222	14.898	20.798	2.0198e-94	TRUE
NM_001080537_56972	SNTN	4.3913	84.666	4.3913	84.666	3.99	3222	14.898	20.798	2.0198e-94	TRUE
NM_001146345_47130	PQLC1	8.7827	140.8	8.7827	140.8	3.8575	8714.7	40.402	20.77	3.4271e-94	TRUE
NM_001244071_23787	GIMAP6	5.4892	99.391	5.4892	99.391	3.9514	4408.7	20.468	20.755	4.8206e-94	TRUE
NM_001036_52495	RYR3	15.37	214.43	15.37	214.43	3.7181	19812	92.332	20.716	1.0294e-93	TRUE
NM_001277197_12806	CNIH4	0	32.21	1.0978	32.21	3.9846	518.74	2.2578	20.706	1.5367e-93	TRUE
NM_000960_48449	PTGIR	0	32.21	1.0978	32.21	3.9846	518.74	2.2578	20.706	1.5367e-93	TRUE
NM_000933_45532	PLCB4	0	32.21	1.0978	32.21	3.9846	518.74	2.2578	20.706	1.5367e-93	TRUE
NM_001002926_64736	TWISTNB	0	32.21	1.0978	32.21	3.9846	518.74	2.2578	20.706	1.5367e-93	TRUE
NM_000486_3408	AQP2	0	32.21	1.0978	32.21	3.9846	518.74	2.2578	20.706	1.5367e-93	TRUE
NM_030973_35522	MED25	1.0978	32.21	1.0978	32.21	3.9846	483.98	2.2578	20.706	1.5367e-93	TRUE
NM_001243403_12376	CLEC16A	1.0978	32.21	1.0978	32.21	3.9846	483.98	2.2578	20.706	1.5367e-93	TRUE
NM_006995_6446	BTN2A2	0	32.21	1.0978	32.21	3.9846	518.74	2.2578	20.706	1.5367e-93	TRUE
NM_001198533_42755	OXR1	0	32.21	1.0978	32.21	3.9846	518.74	2.2578	20.706	1.5367e-93	TRUE
NM_001098831_36637	MORN4	0	32.21	1.0978	32.21	3.9846	518.74	2.2578	20.706	1.5367e-93	TRUE
NM_001025077_11188	CELF2	0	32.21	1.0978	32.21	3.9846	518.74	2.2578	20.706	1.5367e-93	TRUE
NM_015065_19693	EXPH5	0	32.21	1.0978	32.21	3.9846	518.74	2.2578	20.706	1.5367e-93	TRUE
NM_170744_65519	UNC5B	0	32.21	1.0978	32.21	3.9846	518.74	2.2578	20.706	1.5367e-93	TRUE
NM_198955_35993	MGAT5B	0	32.21	1.0978	32.21	3.9846	518.74	2.2578	20.706	1.5367e-93	TRUE
NM_001244193_30515	KIAA0586	0	32.21	1.0978	32.21	3.9846	518.74	2.2578	20.706	1.5367e-93	TRUE
NM_007360_31311	KLRK1	0	32.21	1.0978	32.21	3.9846	518.74	2.2578	20.706	1.5367e-93	TRUE
NM_001859_55527	SLC31A1	0	32.21	1.0978	32.21	3.9846	518.74	2.2578	20.706	1.5367e-93	TRUE
NM_001005204_42417	OR8U1	0	32.21	1.0978	32.21	3.9846	518.74	2.2578	20.706	1.5367e-93	TRUE
NM_173799_61293	TIGIT	0	32.21	1.0978	32.21	3.9846	518.74	2.2578	20.706	1.5367e-93	TRUE
NM_207362_30592	KIAA1211L	0	32.21	1.0978	32.21	3.9846	518.74	2.2578	20.706	1.5367e-93	TRUE
NM_202001_19191	ERCC1	0	32.21	1.0978	32.21	3.9846	518.74	2.2578	20.706	1.5367e-93	TRUE
NM_006789_3258	APOBEC2	0	32.21	1.0978	32.21	3.9846	518.74	2.2578	20.706	1.5367e-93	TRUE
NM_017945_55569	SLC35A5	0	32.21	1.0978	32.21	3.9846	518.74	2.2578	20.706	1.5367e-93	TRUE
NM_203377_35098	MB	0	32.21	1.0978	32.21	3.9846	518.74	2.2578	20.706	1.5367e-93	TRUE
NM_006864_32684	LILRB3	1.0978	32.21	1.0978	32.21	3.9846	483.98	2.2578	20.706	1.5367e-93	TRUE
NM_005273_24278	GNB2	0	32.21	1.0978	32.21	3.9846	518.74	2.2578	20.706	1.5367e-93	TRUE
NM_005917_35390	MDH1	0	32.21	1.0978	32.21	3.9846	518.74	2.2578	20.706	1.5367e-93	TRUE
NM_001109809_68058	ZFP57	0	32.21	1.0978	32.21	3.9846	518.74	2.2578	20.706	1.5367e-93	TRUE
NM_032188_29743	KAT8	0	32.21	1.0978	32.21	3.9846	518.74	2.2578	20.706	1.5367e-93	TRUE
NM_014142_40791	NUDT5	0	32.21	1.0978	32.21	3.9846	518.74	2.2578	20.706	1.5367e-93	TRUE
NM_004799_68147	ZFYVE9	0	32.21	1.0978	32.21	3.9846	518.74	2.2578	20.706	1.5367e-93	TRUE
NM_177967_64916	UBAC2	0	32.21	1.0978	32.21	3.9846	518.74	2.2578	20.706	1.5367e-93	TRUE
NM_001202470_51921	RPS10-NUDT3	14.272	202.46	14.272	202.46	3.7358	17708	82.681	20.696	1.5367e-93	TRUE
NM_001282326_56601	SMG6	2.1957	51.536	2.1957	51.536	4.0391	1217.2	5.6866	20.691	1.9576e-93	TRUE
NM_001288982_7153	C18orf54	9.8805	152.77	9.8805	152.77	3.8209	10208	48.01	20.622	7.2547e-93	TRUE
NM_021965_44645	PGM5	15.37	213.51	15.37	213.51	3.7119	19629	92.332	20.62	7.3395e-93	TRUE
NM_016612_55285	SLC25A37	3.2935	68.101	3.2935	68.101	4.0085	2100	9.9439	20.552	3.3368e-92	TRUE
NM_001948_17611	DUT	10.978	164.73	10.978	164.73	3.7903	11820	56.06	20.535	4.2961e-92	TRUE
NM_018372_33513	LRIF1	10.978	164.73	10.978	164.73	3.7903	11820	56.06	20.535	4.2961e-92	TRUE
NM_003863_17162	DPM2	28.544	342.35	28.544	342.35	3.5387	49236	234.43	20.495	9.3539e-92	TRUE
NM_001277817_67442	YTHDF3	8.7827	138.96	8.7827	138.96	3.8387	8473.4	40.402	20.481	1.3322e-91	TRUE
NM_014246_11219	CELSR1	15.37	211.67	15.37	211.67	3.6995	19266	92.332	20.428	3.7641e-91	TRUE
NM_002315_32948	LMO1	25.25	310.14	25.25	310.14	3.5671	40580	194.68	20.418	4.5698e-91	TRUE
NM_022476_2055	AKTIP	10.978	163.81	10.978	163.81	3.7823	11679	56.06	20.412	5.338e-91	TRUE
NM_001075_65385	UGT2B10	12.076	175.77	12.076	175.77	3.7569	13399	64.532	20.378	1.073e-90	TRUE
NM_000274_41044	OAT	7.6849	125.16	7.6849	125.16	3.8606	6900	33.257	20.37	1.2823e-90	TRUE
NM_001190919_61187	THRA	21.957	277.01	21.957	277.01	3.5981	32525	157.63	20.314	3.8072e-90	TRUE
NM_001145474_60809	TEX38	2.1957	50.616	2.1957	50.616	4.0136	1172.2	5.6866	20.305	5.3896e-90	TRUE
NM_198544_3215	APITD1-CORT	2.1957	50.616	2.1957	50.616	4.0136	1172.2	5.6866	20.305	5.3896e-90	TRUE
NM_003520_26612	HIST1H2BN	2.1957	50.616	2.1957	50.616	4.0136	1172.2	5.6866	20.305	5.3896e-90	TRUE
NM_000228_31985	LAMB3	12.076	174.85	12.076	174.85	3.7494	13248	64.532	20.263	1.1031e-89	TRUE
NM_018929_43675	PCDHGC5	3.2935	67.181	3.2935	67.181	3.9891	2040.8	9.9439	20.26	1.295e-89	TRUE
NM_002177_28104	IFNW1	8.7827	137.12	8.7827	137.12	3.8196	8235.5	40.402	20.191	4.845e-89	TRUE
NM_152864_39552	NKAIN4	5.4892	96.63	5.4892	96.63	3.9112	4153.3	20.468	20.145	1.2669e-88	TRUE
NM_152533_7849	C3orf22	6.587	110.43	6.587	110.43	3.8765	5392.1	26.602	20.134	1.5529e-88	TRUE
NM_001882_13854	CRHBP	0	31.29	1.0978	31.29	3.9441	489.52	2.2578	20.093	4.1152e-88	TRUE
NM_005381_38650	NCL	0	31.29	1.0978	31.29	3.9441	489.52	2.2578	20.093	4.1152e-88	TRUE
NM_133171_18582	ELMO2	1.0978	31.29	1.0978	31.29	3.9441	455.77	2.2578	20.093	4.1152e-88	TRUE
NM_017451_5346	BAIAP2	1.0978	31.29	1.0978	31.29	3.9441	455.77	2.2578	20.093	4.1152e-88	TRUE
NM_002227_29557	JAK1	0	31.29	1.0978	31.29	3.9441	489.52	2.2578	20.093	4.1152e-88	TRUE
NM_022916_66321	VPS33A	0	31.29	1.0978	31.29	3.9441	489.52	2.2578	20.093	4.1152e-88	TRUE
NM_001243084_26446	HIF1A	0	31.29	1.0978	31.29	3.9441	489.52	2.2578	20.093	4.1152e-88	TRUE
NM_001102469_32857	LIPN	0	31.29	1.0978	31.29	3.9441	489.52	2.2578	20.093	4.1152e-88	TRUE
NM_001146256_67889	ZDHHC15	0	31.29	1.0978	31.29	3.9441	489.52	2.2578	20.093	4.1152e-88	TRUE
NM_001289911_10373	CD36	0	31.29	1.0978	31.29	3.9441	489.52	2.2578	20.093	4.1152e-88	TRUE
NM_001013661_66420	VSIG8	0	31.29	1.0978	31.29	3.9441	489.52	2.2578	20.093	4.1152e-88	TRUE
NM_130766_28871	INPP5K	0	31.29	1.0978	31.29	3.9441	489.52	2.2578	20.093	4.1152e-88	TRUE
NM_004973_29584	JARID2	0	31.29	1.0978	31.29	3.9441	489.52	2.2578	20.093	4.1152e-88	TRUE
NM_173872_12224	CLCN3	0	31.29	1.0978	31.29	3.9441	489.52	2.2578	20.093	4.1152e-88	TRUE
NM_001254759_58431	ST3GAL4	0	31.29	1.0978	31.29	3.9441	489.52	2.2578	20.093	4.1152e-88	TRUE
NM_175854_43107	PAN3	0	31.29	1.0978	31.29	3.9441	489.52	2.2578	20.093	4.1152e-88	TRUE
NM_001005274_41800	OR4A16	0	31.29	1.0978	31.29	3.9441	489.52	2.2578	20.093	4.1152e-88	TRUE
NM_022780_51100	RMND5A	0	31.29	1.0978	31.29	3.9441	489.52	2.2578	20.093	4.1152e-88	TRUE
NM_016030_63460	TRAPPC12	0	31.29	1.0978	31.29	3.9441	489.52	2.2578	20.093	4.1152e-88	TRUE
NM_003117_57436	SPAM1	0	31.29	1.0978	31.29	3.9441	489.52	2.2578	20.093	4.1152e-88	TRUE
NM_006105_49650	RAPGEF3	0	31.29	1.0978	31.29	3.9441	489.52	2.2578	20.093	4.1152e-88	TRUE
NM_032446_35593	MEGF10	0	31.29	1.0978	31.29	3.9441	489.52	2.2578	20.093	4.1152e-88	TRUE
NM_001199285_44880	PHOSPHO2	0	31.29	1.0978	31.29	3.9441	489.52	2.2578	20.093	4.1152e-88	TRUE
NM_176820_39735	NLRP9	0	31.29	1.0978	31.29	3.9441	489.52	2.2578	20.093	4.1152e-88	TRUE
NM_019887_16300	DIABLO	0	31.29	1.0978	31.29	3.9441	489.52	2.2578	20.093	4.1152e-88	TRUE
NM_032595_46965	PPP1R9B	0	31.29	1.0978	31.29	3.9441	489.52	2.2578	20.093	4.1152e-88	TRUE
NM_001145167_47607	PRMT3	28.544	334.98	28.544	334.98	3.5075	46953	234.43	20.014	1.5895e-87	TRUE
NM_001004725_41927	OR4S1	9.8805	148.17	9.8805	148.17	3.7771	9561.4	48.01	19.958	5.1918e-87	TRUE
NM_172373_18518	ELF1	2.1957	49.695	2.1957	49.695	3.9877	1128.1	5.6866	19.919	1.2662e-86	TRUE
NM_001029891_44553	PGAM4	2.1957	49.695	2.1957	49.695	3.9877	1128.1	5.6866	19.919	1.2662e-86	TRUE
NM_017651_1760	AHI1	7.6849	122.4	7.6849	122.4	3.8287	6579.5	33.257	19.892	1.9701e-86	TRUE
NM_001282495_68810	ZNF343	36.229	400.32	36.229	400.32	3.4303	66283	336.98	19.834	5.754e-86	TRUE
NM_001261410_5534	BCAR3	19.761	249.4	19.761	249.4	3.5923	26366	134.51	19.8	1.1684e-85	TRUE
NM_024664_46637	PPCS	13.174	182.22	13.174	182.22	3.6922	14288	73.411	19.729	4.7661e-85	TRUE
NM_002199_29117	IRF2	14.272	193.26	14.272	193.26	3.669	16018	82.681	19.684	1.159e-84	TRUE
NM_031916_51588	ROPN1L	3.2935	65.34	3.2935	65.34	3.9497	1924.9	9.9439	19.676	1.5041e-84	TRUE
NM_001039660_28470	IL18BP	3.2935	65.34	3.2935	65.34	3.9497	1924.9	9.9439	19.676	1.5041e-84	TRUE
NM_006445_47748	PRPF8	17.565	226.39	17.565	226.39	3.6145	21804	112.73	19.668	1.5672e-84	TRUE
NM_018919_43634	PCDHGA6	8.7827	133.44	8.7827	133.44	3.7806	7769.9	40.402	19.612	4.9422e-84	TRUE
NM_019093_65353	UGT1A3	4.3913	80.065	4.3913	80.065	3.9104	2863.2	14.898	19.606	5.8519e-84	TRUE
NM_001139456_59273	SVOPL	14.272	192.34	14.272	192.34	3.6622	15854	82.681	19.583	8.4709e-84	TRUE
NM_001142564_12780	CNGA1	17.565	225.47	17.565	225.47	3.6086	21612	112.73	19.582	8.6074e-84	TRUE
NM_024680_17776	E2F8	12.076	169.33	12.076	169.33	3.7033	12365	64.532	19.576	9.8401e-84	TRUE
NM_022550_67277	XRCC4	7.6849	120.56	7.6849	120.56	3.807	6370.1	33.257	19.572	1.0797e-83	TRUE
NM_001172705_18428	EIF4G2	7.6849	120.56	7.6849	120.56	3.807	6370.1	33.257	19.572	1.0797e-83	TRUE
NM_198083_16223	DHRS4L2	10.978	157.37	10.978	157.37	3.7248	10715	56.06	19.552	1.5815e-83	TRUE
NM_144581_31906	L3HYPDH	10.978	157.37	10.978	157.37	3.7248	10715	56.06	19.552	1.5815e-83	TRUE
NM_001195234_63704	TRIM49C	2.1957	48.775	2.1957	48.775	3.9612	1084.8	5.6866	19.533	2.5851e-83	TRUE
NM_003502_5117	AXIN1	2.1957	48.775	2.1957	48.775	3.9612	1084.8	5.6866	19.533	2.5851e-83	TRUE
NM_144647_8991	CAPSL	2.1957	48.775	2.1957	48.775	3.9612	1084.8	5.6866	19.533	2.5851e-83	TRUE
NM_001254728_3108	AP4S1	1.0978	30.369	1.0978	30.369	3.9024	428.41	2.2578	19.481	7.5502e-83	TRUE
NM_001193375_38810	NDUFA11	0	30.369	1.0978	30.369	3.9024	461.15	2.2578	19.481	7.5502e-83	TRUE
NM_017910_63909	TRMT61B	0	30.369	1.0978	30.369	3.9024	461.15	2.2578	19.481	7.5502e-83	TRUE
NM_001159860_69362	ZNF583	0	30.369	1.0978	30.369	3.9024	461.15	2.2578	19.481	7.5502e-83	TRUE
NM_001190442_9196	CAST	0	30.369	1.0978	30.369	3.9024	461.15	2.2578	19.481	7.5502e-83	TRUE
NM_012113_8477	CA14	0	30.369	1.0978	30.369	3.9024	461.15	2.2578	19.481	7.5502e-83	TRUE
NM_001278270_59693	TADA3	0	30.369	1.0978	30.369	3.9024	461.15	2.2578	19.481	7.5502e-83	TRUE
NM_024420_45433	PLA2G4A	0	30.369	1.0978	30.369	3.9024	461.15	2.2578	19.481	7.5502e-83	TRUE
NM_001039152_50696	RGS21	0	30.369	1.0978	30.369	3.9024	461.15	2.2578	19.481	7.5502e-83	TRUE
NM_003262_53402	SEC62	0	30.369	1.0978	30.369	3.9024	461.15	2.2578	19.481	7.5502e-83	TRUE
NM_032342_62219	TMEM246	0	30.369	1.0978	30.369	3.9024	461.15	2.2578	19.481	7.5502e-83	TRUE
NM_002193_28813	INHBB	0	30.369	1.0978	30.369	3.9024	461.15	2.2578	19.481	7.5502e-83	TRUE
NM_017534_37901	MYH2	0	30.369	1.0978	30.369	3.9024	461.15	2.2578	19.481	7.5502e-83	TRUE
NM_138454_40970	NXNL1	0	30.369	1.0978	30.369	3.9024	461.15	2.2578	19.481	7.5502e-83	TRUE
NM_000239_34277	LYZ	0	30.369	1.0978	30.369	3.9024	461.15	2.2578	19.481	7.5502e-83	TRUE
NM_020633_66242	VN1R1	0	30.369	1.0978	30.369	3.9024	461.15	2.2578	19.481	7.5502e-83	TRUE
NM_130899_20783	FAM71B	0	30.369	1.0978	30.369	3.9024	461.15	2.2578	19.481	7.5502e-83	TRUE
NM_198593_7512	C1QTNF1	0	30.369	1.0978	30.369	3.9024	461.15	2.2578	19.481	7.5502e-83	TRUE
NM_001201402_23019	GALC	0	30.369	1.0978	30.369	3.9024	461.15	2.2578	19.481	7.5502e-83	TRUE
NM_018900_43515	PCDHA1	0	30.369	1.0978	30.369	3.9024	461.15	2.2578	19.481	7.5502e-83	TRUE
NM_152457_69419	ZNF597	0	30.369	1.0978	30.369	3.9024	461.15	2.2578	19.481	7.5502e-83	TRUE
NM_001185082_22098	FMR1	0	30.369	1.0978	30.369	3.9024	461.15	2.2578	19.481	7.5502e-83	TRUE
NM_002385_35185	MBP	0	30.369	1.0978	30.369	3.9024	461.15	2.2578	19.481	7.5502e-83	TRUE
NM_001288793_66425	VSTM1	0	30.369	1.0978	30.369	3.9024	461.15	2.2578	19.481	7.5502e-83	TRUE
NM_000036_2435	AMPD1	0	30.369	1.0978	30.369	3.9024	461.15	2.2578	19.481	7.5502e-83	TRUE
NM_152571_8353	C9orf163	0	30.369	1.0978	30.369	3.9024	461.15	2.2578	19.481	7.5502e-83	TRUE
NM_001866_13500	COX7B	0	30.369	1.0978	30.369	3.9024	461.15	2.2578	19.481	7.5502e-83	TRUE
NM_001282097_67325	YAP1	0	30.369	1.0978	30.369	3.9024	461.15	2.2578	19.481	7.5502e-83	TRUE
NM_052876_38274	NACC1	0	30.369	1.0978	30.369	3.9024	461.15	2.2578	19.481	7.5502e-83	TRUE
NM_001135196_6594	C10orf71	0	30.369	1.0978	30.369	3.9024	461.15	2.2578	19.481	7.5502e-83	TRUE
NM_001286526_5650	BCL7C	0	30.369	1.0978	30.369	3.9024	461.15	2.2578	19.481	7.5502e-83	TRUE
NM_024493_68211	ZKSCAN3	0	30.369	1.0978	30.369	3.9024	461.15	2.2578	19.481	7.5502e-83	TRUE
NM_145060_54682	SKA1	0	30.369	1.0978	30.369	3.9024	461.15	2.2578	19.481	7.5502e-83	TRUE
NM_017940_38510	NBPF1	8.7827	132.52	8.7827	132.52	3.7707	7655.6	40.402	19.467	8.2333e-83	TRUE
NM_032236_65874	USP48	9.8805	144.48	9.8805	144.48	3.741	9059.1	48.01	19.426	1.8094e-82	TRUE
NM_002048_23186	GAS1	3.2935	64.42	3.2935	64.42	3.9295	1868.2	9.9439	19.384	4.4416e-82	TRUE
NM_006163_39256	NFE2	3.2935	64.42	3.2935	64.42	3.9295	1868.2	9.9439	19.384	4.4416e-82	TRUE
NM_001267716_69776	ZNF728	3.2935	64.42	3.2935	64.42	3.9295	1868.2	9.9439	19.384	4.4416e-82	TRUE
NM_015379_6242	BRI3	4.3913	79.144	4.3913	79.144	3.8939	2794	14.898	19.367	6.0165e-82	TRUE
NM_015884_35193	MBTPS2	10.978	155.53	10.978	155.53	3.7079	10447	56.06	19.306	1.8582e-81	TRUE
NM_003406_67474	YWHAZ	51.598	515.36	51.598	515.36	3.2953	107540	579.24	19.269	3.5619e-81	TRUE
NM_152455_70215	ZSCAN29	32.935	361.67	32.935	361.67	3.4178	54034	291.4	19.257	4.5222e-81	TRUE
NM_005348_27544	HSP90AA1	7.6849	118.72	7.6849	118.72	3.785	6164	33.257	19.253	5.2503e-81	TRUE
NM_176885_59933	TAS2R31	7.6849	118.72	7.6849	118.72	3.785	6164	33.257	19.253	5.2503e-81	TRUE
NM_001039112_21529	FER1L6	12.076	166.57	12.076	166.57	3.6798	11934	64.532	19.232	7.6763e-81	TRUE
NM_033437_44047	PDE5A	10.978	154.61	10.978	154.61	3.6994	10315	56.06	19.183	1.9852e-80	TRUE
NM_001010854_64489	TTC7B	17.565	220.87	17.565	220.87	3.579	20666	112.73	19.148	3.7759e-80	TRUE
NM_001531_36806	MR1	2.1957	47.855	2.1957	47.855	3.9343	1042.4	5.6866	19.147	4.4847e-80	TRUE
NM_000329_51659	RPE65	25.25	289.89	25.25	289.89	3.4701	35017	194.68	18.967	1.1922e-78	TRUE
NM_003785_42983	PAGE1	7.6849	116.88	7.6849	116.88	3.7626	5961.4	33.257	18.934	2.3585e-78	TRUE
NM_015991_7481	C1QA	5.4892	91.108	5.4892	91.108	3.8272	3665.3	20.468	18.925	2.8901e-78	TRUE
NM_007356_31995	LAMB4	0	29.449	1.0978	29.449	3.8594	433.62	2.2578	18.868	9.5848e-78	TRUE
NM_016184_12427	CLEC4A	0	29.449	1.0978	29.449	3.8594	433.62	2.2578	18.868	9.5848e-78	TRUE
NM_030903_41774	OR2W1	0	29.449	1.0978	29.449	3.8594	433.62	2.2578	18.868	9.5848e-78	TRUE
NM_024036_33502	LRFN4	0	29.449	1.0978	29.449	3.8594	433.62	2.2578	18.868	9.5848e-78	TRUE
NM_198924_63796	TRIM73	0	29.449	1.0978	29.449	3.8594	433.62	2.2578	18.868	9.5848e-78	TRUE
NM_176825_59089	SULT1C2	0	29.449	1.0978	29.449	3.8594	433.62	2.2578	18.868	9.5848e-78	TRUE
NM_033663_17314	DRD3	0	29.449	1.0978	29.449	3.8594	433.62	2.2578	18.868	9.5848e-78	TRUE
NM_172005_66872	WFDC13	0	29.449	1.0978	29.449	3.8594	433.62	2.2578	18.868	9.5848e-78	TRUE
NM_001080399_41071	OC90	0	29.449	1.0978	29.449	3.8594	433.62	2.2578	18.868	9.5848e-78	TRUE
NM_031484_34990	MARVELD1	0	29.449	1.0978	29.449	3.8594	433.62	2.2578	18.868	9.5848e-78	TRUE
NM_000084_12230	CLCN5	0	29.449	1.0978	29.449	3.8594	433.62	2.2578	18.868	9.5848e-78	TRUE
NM_001018039_53975	SFMBT2	0	29.449	1.0978	29.449	3.8594	433.62	2.2578	18.868	9.5848e-78	TRUE
NM_012369_41666	OR2F1	0	29.449	1.0978	29.449	3.8594	433.62	2.2578	18.868	9.5848e-78	TRUE
NM_016417_24058	GLRX5	0	29.449	1.0978	29.449	3.8594	433.62	2.2578	18.868	9.5848e-78	TRUE
NM_001004334_24866	GPR179	0	29.449	1.0978	29.449	3.8594	433.62	2.2578	18.868	9.5848e-78	TRUE
NM_003186_59785	TAGLN	0	29.449	1.0978	29.449	3.8594	433.62	2.2578	18.868	9.5848e-78	TRUE
NM_001040105_37663	MUC17	0	29.449	1.0978	29.449	3.8594	433.62	2.2578	18.868	9.5848e-78	TRUE
NM_001270966_48053	PSD	1.0978	29.449	1.0978	29.449	3.8594	401.9	2.2578	18.868	9.5848e-78	TRUE
NM_014640_64543	TTLL4	0	29.449	1.0978	29.449	3.8594	433.62	2.2578	18.868	9.5848e-78	TRUE
NM_178136_46241	POLDIP3	0	29.449	1.0978	29.449	3.8594	433.62	2.2578	18.868	9.5848e-78	TRUE
NM_001537_27438	HSBP1	0	29.449	1.0978	29.449	3.8594	433.62	2.2578	18.868	9.5848e-78	TRUE
NM_152911_43140	PAOX	0	29.449	1.0978	29.449	3.8594	433.62	2.2578	18.868	9.5848e-78	TRUE
NM_006522_67030	WNT6	0	29.449	1.0978	29.449	3.8594	433.62	2.2578	18.868	9.5848e-78	TRUE
NM_001289111_51668	RPF2	0	29.449	1.0978	29.449	3.8594	433.62	2.2578	18.868	9.5848e-78	TRUE
NM_007052_40012	NOX1	0	29.449	1.0978	29.449	3.8594	433.62	2.2578	18.868	9.5848e-78	TRUE
NM_001145095_26407	HHLA1	0	29.449	1.0978	29.449	3.8594	433.62	2.2578	18.868	9.5848e-78	TRUE
NM_022662_2497	ANAPC1	0	29.449	1.0978	29.449	3.8594	433.62	2.2578	18.868	9.5848e-78	TRUE
NM_015634_30615	KIAA1279	0	29.449	1.0978	29.449	3.8594	433.62	2.2578	18.868	9.5848e-78	TRUE
NM_182797_45538	PLCB4	0	29.449	1.0978	29.449	3.8594	433.62	2.2578	18.868	9.5848e-78	TRUE
NM_003506_22784	FZD6	21.957	258.6	21.957	258.6	3.4993	28000	157.63	18.848	1.1171e-77	TRUE
NM_000554_13978	CRX	21.957	258.6	21.957	258.6	3.4993	28000	157.63	18.848	1.1171e-77	TRUE
NM_198828_35031	MAST4	3.2935	62.579	3.2935	62.579	3.8883	1757.4	9.9439	18.801	3.0924e-77	TRUE
NM_001955_17955	EDN1	3.2935	62.579	3.2935	62.579	3.8883	1757.4	9.9439	18.801	3.0924e-77	TRUE
NM_006722_36223	MITF	9.8805	139.88	9.8805	139.88	3.6947	8450.3	48.01	18.762	5.8685e-77	TRUE
NM_032801_29580	JAM3	16.468	206.14	16.468	206.14	3.5679	17988	102.35	18.749	7.3863e-77	TRUE
NM_133445_25303	GRIN3A	8.7827	127.92	8.7827	127.92	3.7201	7096.8	40.402	18.743	8.4492e-77	TRUE
NM_205768_67599	ZBTB18	14.272	184.06	14.272	184.06	3.599	14413	82.681	18.672	3.1158e-76	TRUE
NM_001145678_30527	KIAA0825	23.055	265.96	23.055	265.96	3.4723	29502	169.67	18.648	4.7785e-76	TRUE
[truncated: 68,298 more rows]
