# Supplementary material for: PRMT3-mediated arginine methylation of IGF2BP1 promotes oxaliplatin resistance in liver cancer
Source: Nat Commun. 2023 Apr 6;14:1932. doi: 10.1038/s41467-023-37542-5 (PMC10079833; doi:10.1038/s41467-023-37542-5)
Supplement: Supplementary file 7 — Supplementary Data 6 [file 41467_2023_37542_MOESM7_ESM.xlsx]

## Sheet: Sheet1
Supplementary Data 6: Protein modifications detected by IP in HCC cell lysates followed mass spectrometry.
prot_hit_num	prot_acc	prot_desc	prot_score	prot_mass	prot_matches	prot_matches_sig	prot_sequences	prot_sequences_sig	prot_cover	prot_pi	pep_query	pep_rank	pep_isbold	pep_isunique	pep_exp_mz	pep_exp_mr	pep_exp_z	pep_calc_mr	pep_delta	pep_miss	pep_score	pep_expect	pep_res_before	pep_seq	pep_res_after	pep_var_mod	pep_var_mod_pos	pep_scan_title
1	sp|Q9NZI8|IF2B1_HUMAN	Insulin-like growth factor 2 mRNA-binding protein 1 OS=Homo sapiens OX=9606 GN=IGF2BP1 PE=1 SV=2	565	63783	59	21	27	12	41.8	9.26	3000	1	1	1	568.93	1703.77	3	1703.76	0.0073	0	7.93	2.9	K	AISVHSTPEGCSSACK	M	Methyl (K)	0.0000000000000002.0	File31912 Spectrum225 scans: 2787
1	sp|Q9NZI8|IF2B1_HUMAN	Insulin-like growth factor 2 mRNA-binding protein 1 OS=Homo sapiens OX=9606 GN=IGF2BP1 PE=1 SV=2	565	63783	59	21	27	12	41.8	9.26	3021	1	1	0	572.652	1714.93	3	1714.94	-0.0108	1	12.36	2	K	VRMVIITGPPEAQFK	A	Oxidation (M); Methyl (R)	0.031000000000000.0	File31912 Spectrum2326 scans: 8567
1	sp|Q9NZI8|IF2B1_HUMAN	Insulin-like growth factor 2 mRNA-binding protein 1 OS=Homo sapiens OX=9606 GN=IGF2BP1 PE=1 SV=2	565	63783	59	21	27	12	41.8	9.26	3401	1	1	1	715.719	2144.14	3	2144.17	-0.0352	1	27.11	0.058	R	QGSPVAAGAPAKQQQVDIPLR	L	Methyl (K)	0.000000000002000000000.0	File31912 Spectrum1819 scans: 6002	emPAI	1.6
3	sp|O00425|IF2B3_HUMAN	Insulin-like growth factor 2 mRNA-binding protein 3 OS=Homo sapiens OX=9606 GN=IGF2BP3 PE=1 SV=2	231	64008	21	7	8	4	10.9	8.99	1653	6	1	1	397.901	1190.68	3	1190.68	0.0053	1	0.68	21	K	QLSRFAGASIK	I	Methyl (K)	0.00000000002.0	File31912 Spectrum2855 scans: 9635
3	sp|O00425|IF2B3_HUMAN	Insulin-like growth factor 2 mRNA-binding protein 3 OS=Homo sapiens OX=9606 GN=IGF2BP3 PE=1 SV=2	231	64008	21	7	8	4	10.9	8.99	2488	2	0	1	750.864	1499.71	2	1499.71	0.002	0	39.26	0.0036	R	DQTPDENDQVVVK	I	Methyl (K)	0.0000000000002.0	File31912 Spectrum1001 scans: 3994
3	sp|O00425|IF2B3_HUMAN	Insulin-like growth factor 2 mRNA-binding protein 3 OS=Homo sapiens OX=9606 GN=IGF2BP3 PE=1 SV=2	231	64008	21	7	8	4	10.9	8.99	3021	1	0	0	572.652	1714.93	3	1714.94	-0.0108	1	12.36	2	K	VRMVIITGPPEAQFK	A	Oxidation (M); Methyl (R)	0.031000000000000.0	File31912 Spectrum2326 scans: 8567
4	sp|Q9Y6M1|IF2B2_HUMAN	Insulin-like growth factor 2 mRNA-binding protein 2 OS=Homo sapiens OX=9606 GN=IGF2BP2 PE=1 SV=2	179	66195	16	4	5	2	9.3	8.48	2853	6	1	1	830.932	1659.85	2	1659.83	0.017	1	5.19	14	K	QQEQKYPQGVASQR	S	Methyl (K)	0.00002000000000.0	File31912 Spectrum2409 scans: 8801
6	sp|P17844|DDX5_HUMAN	Probable ATP-dependent RNA helicase DDX5 OS=Homo sapiens OX=9606 GN=DDX5 PE=1 SV=1	112	69618	13	3	11	3	17.3	9.06	3330	9	1	1	660.357	1978.05	3	1978.08	-0.0363	1	3.48	13	R	EANQAINPKLLQLVEDR	G	Methyl (K); Methyl (R)	0.00000000200000003.0	File31912 Spectrum3327 scans: 11214	emPAI	0.2
9	sp|P04264|K2C1_HUMAN	Keratin, type II cytoskeletal 1 OS=Homo sapiens OX=9606 GN=KRT1 PE=1 SV=6	102	66170	10	5	9	4	15.5	8.15	1229	2	1	1	540.261	1078.51	2	1078.53	-0.0213	0	33.19	0.016	K	AQYEDIAQK	S	Methyl (K)	0.000000002.0	File31912 Spectrum601 scans: 3334
10	sp|Q8NC51|PAIRB_HUMAN	Plasminogen activator inhibitor 1 RNA-binding protein OS=Homo sapiens OX=9606 GN=SERBP1 PE=1 SV=2	81	44995	6	1	4	1	12.5	8.66	311	2	1	1	421.759	841.504	2	841.517	-0.0134	1	3.51	19	K	KGFVLHK	S	Methyl (K)	0.2000000.0	File31912 Spectrum2591 scans: 9122
10	sp|Q8NC51|PAIRB_HUMAN	Plasminogen activator inhibitor 1 RNA-binding protein OS=Homo sapiens OX=9606 GN=SERBP1 PE=1 SV=2	81	44995	6	1	4	1	12.5	8.66	315	3	1	1	421.759	841.504	2	841.517	-0.0132	1	5.51	12	K	KGFVLHK	S	Methyl (K)	0.2000000.0	File31912 Spectrum3595 scans: 12042
10	sp|Q8NC51|PAIRB_HUMAN	Plasminogen activator inhibitor 1 RNA-binding protein OS=Homo sapiens OX=9606 GN=SERBP1 PE=1 SV=2	81	44995	6	1	4	1	12.5	8.66	346	7	1	1	421.76	841.505	2	841.517	-0.0121	1	1.52	27	K	KGFVLHK	S	Methyl (K)	0.2000000.0	File31912 Spectrum3566 scans: 11934
11	sp|P36578|RL4_HUMAN	60S ribosomal protein L4 OS=Homo sapiens OX=9606 GN=RPL4 PE=1 SV=5	78	47953	11	4	6	2	11.5	11.07	2478	8	1	1	749.85	1497.69	2	1497.66	0.0295	1	3.81	8.6	R	SGQGAFGNMCRGGR	M	Oxidation (M); 2 Methyl (R)	0.00000000103003.0	File31912 Spectrum537 scans: 3246	emPAI	0.22
12	sp|Q9BUF5|TBB6_HUMAN	Tubulin beta-6 chain OS=Homo sapiens OX=9606 GN=TUBB6 PE=1 SV=1	75	50281	7	3	6	2	23.5	4.77	3622	3	1	1	932.764	2795.27	3	2795.29	-0.0149	1	6.56	4	R	ALTVPELTQQMFDARNMMAACDPR	H	Oxidation (M); Methyl (R)	0.000000000000000001000003.0	File31912 Spectrum3634 scans: 12357
12	sp|Q9BUF5|TBB6_HUMAN	Tubulin beta-6 chain OS=Homo sapiens OX=9606 GN=TUBB6 PE=1 SV=1	75	50281	7	3	6	2	23.5	4.77	3735	4	1	1	902.915	3607.63	4	3607.65	-0.0215	1	1.14	8.5	R	KECEHCDCLQGFQLTHSLGGGTGSGMGTLLISK	I	Oxidation (M); Methyl (K)	0.200000000000000000000000010000000.0	File31912 Spectrum995 scans: 3984	emPAI	0.14
14	sp|A6NNZ2|TBB8B_HUMAN	Tubulin beta 8B OS=Homo sapiens OX=9606 GN=TUBB8B PE=1 SV=1	75	50168	5	3	4	2	10.8	4.75	122	4	1	1	389.201	776.387	2	776.379	0.0085	1	5.15	13	R	GRMPMR	E	Oxidation (M); Methyl (R)	0.001003.0	File31912 Spectrum969 scans: 3952
14	sp|A6NNZ2|TBB8B_HUMAN	Tubulin beta 8B OS=Homo sapiens OX=9606 GN=TUBB8B PE=1 SV=1	75	50168	5	3	4	2	10.8	4.75	3336	10	1	1	497.516	1986.03	4	1986.03	0.0015	1	4.15	14	M	REIVLTQTGQCGNQIGAK	F	Methyl (K)	0.000000000000000002.0	File31912 Spectrum90 scans: 2556	emPAI	0.14
16	sp|O00571|DDX3X_HUMAN	ATP-dependent RNA helicase DDX3X OS=Homo sapiens OX=9606 GN=DDX3X PE=1 SV=3	74	73597	9	1	6	1	11.3	6.73	2759	9	1	0	546.605	1636.79	3	1636.82	-0.03	1	4.36	14	K	GVRHTMMFSATFPK	E	Methyl (K); Methyl (R)	0.00300000000002.0	File31912 Spectrum720 scans: 3546
16	sp|O00571|DDX3X_HUMAN	ATP-dependent RNA helicase DDX3X OS=Homo sapiens OX=9606 GN=DDX3X PE=1 SV=3	74	73597	9	1	6	1	11.3	6.73	2829	1	1	0	551.936	1652.79	3	1652.82	-0.0306	1	7.39	5.6	K	GVRHTMMFSATFPK	E	Oxidation (M); Methyl (K); Methyl (R)	0.00300010000002.0	File31912 Spectrum946 scans: 3915
16	sp|O00571|DDX3X_HUMAN	ATP-dependent RNA helicase DDX3X OS=Homo sapiens OX=9606 GN=DDX3X PE=1 SV=3	74	73597	9	1	6	1	11.3	6.73	2835	9	1	0	551.937	1652.79	3	1652.82	-0.0275	1	1.63	23	K	GVRHTMMFSATFPK	E	Oxidation (M); Methyl (K); Methyl (R)	0.00300100000002.0	File31912 Spectrum1598 scans: 5249
16	sp|O00571|DDX3X_HUMAN	ATP-dependent RNA helicase DDX3X OS=Homo sapiens OX=9606 GN=DDX3X PE=1 SV=3	74	73597	9	1	6	1	11.3	6.73	2838	4	1	0	551.939	1652.79	3	1652.82	-0.0226	1	5.86	9.5	K	GVRHTMMFSATFPK	E	Oxidation (M); Methyl (K); Methyl (R)	0.00300010000002.0	File31912 Spectrum198 scans: 2747
17	sp|P05787|K2C8_HUMAN	Keratin, type II cytoskeletal 8 OS=Homo sapiens OX=9606 GN=KRT8 PE=1 SV=7	73	53671	10	3	10	3	24.6	5.52	2356	8	1	1	720.849	1439.68	2	1439.71	-0.0251	1	4.74	10	R	SRAEAESMYQIK	Y	Methyl (K); Methyl (R)	0.030000000002.0	File31912 Spectrum466 scans: 3140
18	sp|P11940|PABP1_HUMAN	Polyadenylate-binding protein 1 OS=Homo sapiens OX=9606 GN=PABPC1 PE=1 SV=2	68	70854	9	3	8	3	16.7	9.52	3519	1	1	1	809.095	2424.26	3	2424.25	0.0089	0	33.72	0.012	R	VANTSTQTMGPRPAAAAAAATPAVR	T	Oxidation (M); 2 Methyl (R)	0.0000000010030000000000003.0	File31912 Spectrum1128 scans: 4224	emPAI	0.15
19	sp|P22626|ROA2_HUMAN	Heterogeneous nuclear ribonucleoproteins A2/B1 OS=Homo sapiens OX=9606 GN=HNRNPA2B1 PE=1 SV=2	68	37464	5	1	2	1	11.6	8.97	2904	5	1	1	420.462	1677.82	4	1677.81	0.008	1	4.03	16	K	ALSRQEMQEVQSSR	S	Oxidation (M); Methyl (R)	0.00030010000000.0	File31912 Spectrum274 scans: 2861
19	sp|P22626|ROA2_HUMAN	Heterogeneous nuclear ribonucleoproteins A2/B1 OS=Homo sapiens OX=9606 GN=HNRNPA2B1 PE=1 SV=2	68	37464	5	1	2	1	11.6	8.97	2905	6	1	1	420.462	1677.82	4	1677.81	0.0092	1	3.68	17	K	ALSRQEMQEVQSSR	S	Oxidation (M); Methyl (R)	0.00030010000000.0	File31912 Spectrum337 scans: 2961
19	sp|P22626|ROA2_HUMAN	Heterogeneous nuclear ribonucleoproteins A2/B1 OS=Homo sapiens OX=9606 GN=HNRNPA2B1 PE=1 SV=2	68	37464	5	1	2	1	11.6	8.97	2908	1	1	1	560.281	1677.82	3	1677.81	0.0119	1	2.24	23	K	ALSRQEMQEVQSSR	S	Oxidation (M); Methyl (R)	0.00030010000000.0	File31912 Spectrum272 scans: 2859
21	sp|P21333|FLNA_HUMAN	Filamin-A OS=Homo sapiens OX=9606 GN=FLNA PE=1 SV=4	61	283301	7	1	6	1	3.1	5.7	145	1	1	0	395.228	788.441	2	788.45	-0.0091	1	19.54	0.72	K	ESITRR	R	2 Methyl (R)	0.000033.0	File31912 Spectrum854 scans: 3773
21	sp|P21333|FLNA_HUMAN	Filamin-A OS=Homo sapiens OX=9606 GN=FLNA PE=1 SV=4	61	283301	7	1	6	1	3.1	5.7	287	4	1	1	421.243	840.472	2	840.482	-0.0097	1	10.79	2.2	K	ARGPGLEK	T	Methyl (R)	0.03000000.0	File31912 Spectrum2829 scans: 9584
21	sp|P21333|FLNA_HUMAN	Filamin-A OS=Homo sapiens OX=9606 GN=FLNA PE=1 SV=4	61	283301	7	1	6	1	3.1	5.7	2382	8	1	1	724.88	1447.75	2	1447.73	0.0156	0	4.55	17	R	ANLPQSFQVDTSK	A	Methyl (K)	0.0000000000002.0	File31912 Spectrum179 scans: 2720
21	sp|P21333|FLNA_HUMAN	Filamin-A OS=Homo sapiens OX=9606 GN=FLNA PE=1 SV=4	61	283301	7	1	6	1	3.1	5.7	3556	8	1	1	850.74	2549.2	3	2549.16	0.0335	0	1.46	17	R	YWPQEAGEYAVHVLCNSEDIR	L	Methyl (R)	0.000000000000000000003.0	File31912 Spectrum3392 scans: 11371
22	sp|Q13509|TBB3_HUMAN	Tubulin beta-3 chain OS=Homo sapiens OX=9606 GN=TUBB3 PE=1 SV=2	60	50856	7	2	6	1	20.2	4.83	3425	2	1	1	734.729	2201.17	3	2201.14	0.0252	1	4.31	10	R	GLKMSSTFIGNSTAIQELFK	R	Oxidation (M); Methyl (K)	0.00210000000000000000.0	File31912 Spectrum3582 scans: 11986	emPAI	0.06
23	sp|Q9H4B7|TBB1_HUMAN	Tubulin beta-1 chain OS=Homo sapiens OX=9606 GN=TUBB1 PE=1 SV=1	60	50865	4	2	3	1	8.9	5.05	3700	7	1	1	823.162	3288.62	4	3288.67	-0.0572	1	4.15	8.8	K	VAVCDIPPRGLSMAATFIGNNTAIQEIFNR	V	Methyl (R)	0.000000003000000000000000000000.0	File31912 Spectrum3482 scans: 11618	emPAI	0.06
26	sp|Q4VXU2|PAP1L_HUMAN	Polyadenylate-binding protein 1-like OS=Homo sapiens OX=9606 GN=PABPC1L PE=2 SV=1	54	68976	6	2	5	2	11.6	9.06	1456	6	1	1	567.331	1132.65	2	1132.65	0.0002	0	0.93	28	R	RPPAHISSVR	Q	Methyl (R)	0.3000000000.0	File31912 Spectrum2978 scans: 9928
26	sp|Q4VXU2|PAP1L_HUMAN	Polyadenylate-binding protein 1-like OS=Homo sapiens OX=9606 GN=PABPC1L PE=2 SV=1	54	68976	6	2	5	2	11.6	9.06	2586	1	0	1	514.984	1541.93	3	1541.93	0.0009	0	26.94	0.012	R	IVGTKPLYVALAQR	K	Methyl (K)	0.00002000000000.0	File31912 Spectrum2235 scans: 7818
26	sp|Q4VXU2|PAP1L_HUMAN	Polyadenylate-binding protein 1-like OS=Homo sapiens OX=9606 GN=PABPC1L PE=2 SV=1	54	68976	6	2	5	2	11.6	9.06	3031	5	1	1	573.99	1718.95	3	1718.92	0.0322	1	4.91	7.1	R	QASTQVPRTVPHTQR	V	Methyl (R)	0.000000030000000.0	File31912 Spectrum259 scans: 2841
26	sp|Q4VXU2|PAP1L_HUMAN	Polyadenylate-binding protein 1-like OS=Homo sapiens OX=9606 GN=PABPC1L PE=2 SV=1	54	68976	6	2	5	2	11.6	9.06	3439	1	1	1	747.051	2238.13	3	2238.1	0.0322	1	16.11	0.86	K	EFSPYGVITSAKVMTEGGHSK	G	Methyl (K)	0.000000000000000000002.0	File31912 Spectrum2519 scans: 8985	emPAI	0.1
28	sp|Q8TDD1|DDX54_HUMAN	ATP-dependent RNA helicase DDX54 OS=Homo sapiens OX=9606 GN=DDX54 PE=1 SV=2	53	98819	4	1	4	1	4.4	10.03	1064	8	1	1	512.77	1023.53	2	1023.55	-0.0203	1	1.36	30	M	AADKGPAAGPR	S	Methyl (K)	0.00020000000.0	File31912 Spectrum427 scans: 3085
31	sp|Q9UN86|G3BP2_HUMAN	Ras GTPase-activating protein-binding protein 2 OS=Homo sapiens OX=9606 GN=G3BP2 PE=1 SV=2	50	54145	3	1	2	1	5.4	5.41	2107	4	1	1	660.34	1318.66	2	1318.64	0.0237	1	9.08	5.5	K	LGSGRGTGQMEGR	F	Methyl (R)	0.0000000000003.0	File31912 Spectrum1909 scans: 6395
32	sp|P35579|MYH9_HUMAN	Myosin-9 OS=Homo sapiens OX=9606 GN=MYH9 PE=1 SV=4	50	227646	4	1	4	1	3.2	5.5	2289	4	1	1	703.413	1404.81	2	1404.8	0.014	1	2.5	9.2	R	TVGQLYKEQLAK	L	2 Methyl (K)	0.000000200002.0	File31912 Spectrum2761 scans: 9447
32	sp|P35579|MYH9_HUMAN	Myosin-9 OS=Homo sapiens OX=9606 GN=MYH9 PE=1 SV=4	50	227646	4	1	4	1	3.2	5.5	2947	5	1	0	564.317	1689.93	3	1689.9	0.031	1	1.35	17	K	LMATLRNTNPNFVR	C	Oxidation (M); 2 Methyl (R)	0.01000300000003.0	File31912 Spectrum2496 scans: 8948
34	sp|P19338|NUCL_HUMAN	Nucleolin OS=Homo sapiens OX=9606 GN=NCL PE=1 SV=3	50	76625	5	1	5	1	8.6	4.6	137	5	1	1	394.221	786.427	2	786.435	-0.0081	1	12.99	3.2	K	REIEGR	A	2 Methyl (R)	0.300003.0	File31912 Spectrum1337 scans: 4601
34	sp|P19338|NUCL_HUMAN	Nucleolin OS=Homo sapiens OX=9606 GN=NCL PE=1 SV=3	50	76625	5	1	5	1	8.6	4.6	164	8	1	1	399.728	797.441	2	797.447	-0.0061	1	7.94	3.9	K	KMAPPPK	E	Oxidation (M); Methyl (K)	0.2100000.0	File31912 Spectrum1340 scans: 4609
37	sp|Q99880|H2B1L_HUMAN	Histone H2B type 1-L OS=Homo sapiens OX=9606 GN=H2BC13 PE=1 SV=3	42	13944	2	1	2	1	21.4	10.31	1908	9	1	1	635.352	1268.69	2	1268.68	0.0094	1	2.28	20	-	MPELAKSAPAPK	K	Oxidation (M); Methyl (K)	0.100000000002.0	File31912 Spectrum1813 scans: 5957
38	sp|O95678|K2C75_HUMAN	Keratin, type II cytoskeletal 75 OS=Homo sapiens OX=9606 GN=KRT75 PE=1 SV=2	38	59809	6	1	6	1	10.2	7.6	1286	3	1	1	545.782	1089.55	2	1089.57	-0.0168	0	10.4	4.6	R	QLESITTER	G	Methyl (R)	0.000000003.0	File31912 Spectrum1028 scans: 4038
40	sp|Q9NY93|DDX56_HUMAN	Probable ATP-dependent RNA helicase DDX56 OS=Homo sapiens OX=9606 GN=DDX56 PE=1 SV=1	35	62007	2	1	2	1	3.8	9.34	375	5	0	1	426.219	850.424	2	850.433	-0.0087	1	7.97	6	K	KLSSSCR	K	Methyl (R)	0.0000003.0	File31912 Spectrum941 scans: 3908
41	sp|P02538|K2C6A_HUMAN	Keratin, type II cytoskeletal 6A OS=Homo sapiens OX=9606 GN=KRT6A PE=1 SV=3	34	60293	6	1	6	1	12.1	8.09	2574	8	1	1	513.276	1536.81	3	1536.82	-0.0148	1	9.11	4.8	R	LLKEYQELMNVK	L	Oxidation (M); Methyl (K)	0.000000001002.0	File31912 Spectrum13 scans: 2379
41	sp|P02538|K2C6A_HUMAN	Keratin, type II cytoskeletal 6A OS=Homo sapiens OX=9606 GN=KRT6A PE=1 SV=3	34	60293	6	1	6	1	12.1	8.09	2914	9	1	1	561.273	1680.8	3	1680.78	0.0225	1	1.06	24	R	SRGSGGLGGACGGAGFGSR	S	Methyl (R)	0.0300000000000000000.0	File31912 Spectrum218 scans: 2778	emPAI	0.11
43	sp|Q9Y6N6|LAMC3_HUMAN	Laminin subunit gamma-3 OS=Homo sapiens OX=9606 GN=LAMC3 PE=1 SV=3	34	176933	1	1	1	1	0.8	6.14	2574	1	0	1	513.276	1536.81	3	1536.78	0.0249	1	33.98	0.016	R	LNTFGDDIFKDPK	V	2 Methyl (K)	0.0000000002002.0	File31912 Spectrum13 scans: 2379	emPAI	0.02
44	sp|P34931|HS71L_HUMAN	Heat shock 70 kDa protein 1-like OS=Homo sapiens OX=9606 GN=HSPA1L PE=1 SV=2	34	70730	4	2	4	2	8	5.76	3018	3	1	1	857.941	1713.87	2	1713.88	-0.0085	1	6.61	9	K	IAAKNALESYAFNMK	S	Oxidation (M); 2 Methyl (K)	0.000200000000012.0	File31912 Spectrum2615 scans: 9168	emPAI	0.1
46	sp|Q9UQ16|DYN3_HUMAN	Dynamin-3 OS=Homo sapiens OX=9606 GN=DNM3 PE=1 SV=4	33	98084	6	1	3	1	2.9	8.51	1254	8	1	1	361.886	1082.64	3	1082.64	-0.0084	0	3.18	11	K	GISSIPINLR	V	Methyl (R)	0.0000000003.0	File31912 Spectrum1752 scans: 5732
46	sp|Q9UQ16|DYN3_HUMAN	Dynamin-3 OS=Homo sapiens OX=9606 GN=DNM3 PE=1 SV=4	33	98084	6	1	3	1	2.9	8.51	1255	3	1	1	542.326	1082.64	2	1082.64	-0.0081	0	3.02	11	K	GISSIPINLR	V	Methyl (R)	0.0000000003.0	File31912 Spectrum1745 scans: 5717
46	sp|Q9UQ16|DYN3_HUMAN	Dynamin-3 OS=Homo sapiens OX=9606 GN=DNM3 PE=1 SV=4	33	98084	6	1	3	1	2.9	8.51	1256	1	1	1	542.326	1082.64	2	1082.64	-0.0065	0	11.58	1.6	K	GISSIPINLR	V	Methyl (R)	0.0000000003.0	File31912 Spectrum1775 scans: 5799
46	sp|Q9UQ16|DYN3_HUMAN	Dynamin-3 OS=Homo sapiens OX=9606 GN=DNM3 PE=1 SV=4	33	98084	6	1	3	1	2.9	8.51	1261	1	1	1	542.332	1082.65	2	1082.64	0.005	0	4.68	6.7	K	GISSIPINLR	V	Methyl (R)	0.0000000003.0	File31912 Spectrum3065 scans: 10343
46	sp|Q9UQ16|DYN3_HUMAN	Dynamin-3 OS=Homo sapiens OX=9606 GN=DNM3 PE=1 SV=4	33	98084	6	1	3	1	2.9	8.51	1867	7	1	0	422.239	1263.69	3	1263.69	0.0043	1	2.42	20	K	KYMLPLDNLK	V	Oxidation (M); Methyl (K)	0.0010000002.0	File31912 Spectrum587 scans: 3315	emPAI	0.03
47	sp|Q05193|DYN1_HUMAN	Dynamin-1 OS=Homo sapiens OX=9606 GN=DNM1 PE=1 SV=2	33	97746	6	1	3	1	3.5	6.73	1802	7	1	1	621.327	1240.64	2	1240.65	-0.014	1	3.53	14	R	RSPTSSPTPQR	R	2 Methyl (R)	0.30000000003.0	File31912 Spectrum244 scans: 2816
48	sp|P50570|DYN2_HUMAN	Dynamin-2 OS=Homo sapiens OX=9606 GN=DNM2 PE=1 SV=2	33	98345	4	1	4	1	3.9	7.04	232	7	1	1	410.215	818.415	2	818.407	0.0083	1	1.07	37	R	RDDMLR	M	Methyl (R)	0.300000.0	File31912 Spectrum685 scans: 3497
48	sp|P50570|DYN2_HUMAN	Dynamin-2 OS=Homo sapiens OX=9606 GN=DNM2 PE=1 SV=2	33	98345	4	1	4	1	3.9	7.04	1867	7	0	0	422.239	1263.69	3	1263.69	0.0043	1	2.42	20	K	KYMLPLDNLK	I	Oxidation (M); Methyl (K)	0.0010000002.0	File31912 Spectrum587 scans: 3315
49	sp|Q8IYT1|FA71A_HUMAN	Protein FAM71A OS=Homo sapiens OX=9606 GN=FAM71A PE=1 SV=2	33	63537	5	1	5	1	11.8	9.67	1334	8	1	1	553.318	1104.62	2	1104.64	-0.0181	1	4.43	12	K	GLGRVSSFLR	N	Methyl (R)	0.0000000003.0	File31912 Spectrum2812 scans: 9546
49	sp|Q8IYT1|FA71A_HUMAN	Protein FAM71A OS=Homo sapiens OX=9606 GN=FAM71A PE=1 SV=2	33	63537	5	1	5	1	11.8	9.67	1827	2	1	1	625.799	1249.58	2	1249.57	0.0114	1	0.9	24	R	ERTQASAEGCK	E	Methyl (R)	0.03000000000.0	File31912 Spectrum208 scans: 2761
50	sp|Q9UI33|SCNBA_HUMAN	Sodium channel protein type 11 subunit alpha OS=Homo sapiens OX=9606 GN=SCN11A PE=1 SV=2	33	207696	4	1	4	1	3.2	8.32	2824	4	1	0	551.936	1652.79	3	1652.81	-0.0228	1	6.02	7.7	K	KLGGQDIFMTEEQK	K	Oxidation (M); Methyl (K)	0.00000000100002.0	File31912 Spectrum1203 scans: 4354
50	sp|Q9UI33|SCNBA_HUMAN	Sodium channel protein type 11 subunit alpha OS=Homo sapiens OX=9606 GN=SCN11A PE=1 SV=2	33	207696	4	1	4	1	3.2	8.32	3183	7	1	1	921.905	1841.8	2	1841.81	-0.0125	1	2.66	5	-	MDDRCYPVIFPDER	N	Oxidation (M); Methyl (R)	0.10030000000000.0	File31912 Spectrum2571 scans: 9086
50	sp|Q9UI33|SCNBA_HUMAN	Sodium channel protein type 11 subunit alpha OS=Homo sapiens OX=9606 GN=SCN11A PE=1 SV=2	33	207696	4	1	4	1	3.2	8.32	3578	5	1	1	658.34	2629.33	4	2629.33	-0.0004	1	5	8.5	K	EALVAMGIDRSSLTSLETSYFTPK	K	Methyl (K)	0.000000000000000000000002.0	File31912 Spectrum1660 scans: 5517	emPAI	0.02
51	sp|A6NKG5|RTL1_HUMAN	Retrotransposon-like protein 1 OS=Homo sapiens OX=9606 GN=RTL1 PE=3 SV=3	33	155919	2	1	2	1	1.3	5.09	2362	9	1	1	481.917	1442.73	3	1442.75	-0.0198	0	5.99	10	R	QCLSLRPAPAMR	V	Oxidation (M); 2 Methyl (R)	0.000003000013.0	File31912 Spectrum1319 scans: 4566	emPAI	0.02
52	sp|Q96KD3|F71F1_HUMAN	Protein FAM71F1 OS=Homo sapiens OX=9606 GN=FAM71F1 PE=1 SV=1	33	39320	3	1	2	1	4.4	9.51	1322	4	1	1	551.309	1100.6	2	1100.62	-0.0157	1	4.92	20	K	GLSITTKDPR	I	Methyl (R)	0.0000000003.0	File31912 Spectrum1922 scans: 6447
52	sp|Q96KD3|F71F1_HUMAN	Protein FAM71F1 OS=Homo sapiens OX=9606 GN=FAM71F1 PE=1 SV=1	33	39320	3	1	2	1	4.4	9.51	1323	9	1	1	551.318	1100.62	2	1100.62	0.0033	1	3.29	26	K	GLSITTKDPR	I	Methyl (R)	0.0000000003.0	File31912 Spectrum1731 scans: 5666	emPAI	0.09
55	sp|Q9P2R7|SUCB1_HUMAN	Succinate--CoA ligase [ADP-forming] subunit beta, mitochondrial OS=Homo sapiens OX=9606 GN=SUCLA2 PE=1 SV=3	33	50627	15	1	4	1	5.8	7.05	770	3	1	1	475.744	949.473	2	949.49	-0.0171	0	9.69	4.2	K	AVSSQMIGK	K	Oxidation (M); Methyl (K)	0.000001002.0	File31912 Spectrum1463 scans: 4935
55	sp|Q9P2R7|SUCB1_HUMAN	Succinate--CoA ligase [ADP-forming] subunit beta, mitochondrial OS=Homo sapiens OX=9606 GN=SUCLA2 PE=1 SV=3	33	50627	15	1	4	1	5.8	7.05	771	3	1	1	475.752	949.49	2	949.49	-0.0005	0	8.74	5.4	K	AVSSQMIGK	K	Oxidation (M); Methyl (K)	0.000001002.0	File31912 Spectrum707 scans: 3526
55	sp|Q9P2R7|SUCB1_HUMAN	Succinate--CoA ligase [ADP-forming] subunit beta, mitochondrial OS=Homo sapiens OX=9606 GN=SUCLA2 PE=1 SV=3	33	50627	15	1	4	1	5.8	7.05	927	4	1	1	493.806	985.598	2	985.617	-0.019	1	8.17	5.4	K	LGSKDVVIK	A	2 Methyl (K)	0.000200002.0	File31912 Spectrum3583 scans: 11991
56	sp|P52272|HNRPM_HUMAN	Heterogeneous nuclear ribonucleoprotein M OS=Homo sapiens OX=9606 GN=HNRNPM PE=1 SV=3	32	77749	20	2	11	2	17.7	8.84	1437	9	0	1	566.261	1130.51	2	1130.5	0.0109	0	0.58	12	R	MGAGLGHGMDR	V	Oxidation (M); Methyl (R)	0.00000000103.0	File31912 Spectrum1188 scans: 4321
56	sp|P52272|HNRPM_HUMAN	Heterogeneous nuclear ribonucleoprotein M OS=Homo sapiens OX=9606 GN=HNRNPM PE=1 SV=3	32	77749	20	2	11	2	17.7	8.84	2597	7	1	1	775.87	1549.73	2	1549.73	-0.0088	1	4.29	11	R	MGANNLERMGLER	M	2 Oxidation (M); 2 Methyl (R)	0.1000000310003.0	File31912 Spectrum395 scans: 3038
56	sp|P52272|HNRPM_HUMAN	Heterogeneous nuclear ribonucleoprotein M OS=Homo sapiens OX=9606 GN=HNRNPM PE=1 SV=3	32	77749	20	2	11	2	17.7	8.84	2706	10	1	1	541.266	1620.78	3	1620.78	-0.0019	1	1.1	25	R	MGPAIERMGLSMER	M	Oxidation (M); 2 Methyl (R)	0.00000030000103.0	File31912 Spectrum758 scans: 3608
56	sp|P52272|HNRPM_HUMAN	Heterogeneous nuclear ribonucleoprotein M OS=Homo sapiens OX=9606 GN=HNRNPM PE=1 SV=3	32	77749	20	2	11	2	17.7	8.84	2709	3	1	1	541.273	1620.8	3	1620.8	0.0008	1	5.8	11	R	VGSEIERMGLVMDR	M	Oxidation (M); Methyl (R)	0.00000030000100.0	File31912 Spectrum1518 scans: 5057
56	sp|P52272|HNRPM_HUMAN	Heterogeneous nuclear ribonucleoprotein M OS=Homo sapiens OX=9606 GN=HNRNPM PE=1 SV=3	32	77749	20	2	11	2	17.7	8.84	2710	10	1	1	541.273	1620.8	3	1620.8	0.001	1	0.15	40	R	VGSEIERMGLVMDR	M	Oxidation (M); Methyl (R)	0.00000030000100.0	File31912 Spectrum1550 scans: 5144
56	sp|P52272|HNRPM_HUMAN	Heterogeneous nuclear ribonucleoprotein M OS=Homo sapiens OX=9606 GN=HNRNPM PE=1 SV=3	32	77749	20	2	11	2	17.7	8.84	2756	4	1	1	546.604	1636.79	3	1636.79	-0.0002	1	3.16	18	R	VGSEIERMGLVMDR	M	2 Oxidation (M); Methyl (R)	0.00000001000103.0	File31912 Spectrum1554 scans: 5153
56	sp|P52272|HNRPM_HUMAN	Heterogeneous nuclear ribonucleoprotein M OS=Homo sapiens OX=9606 GN=HNRNPM PE=1 SV=3	32	77749	20	2	11	2	17.7	8.84	2759	6	0	1	546.605	1636.79	3	1636.79	0.0005	1	7.2	7.2	R	VGSEIERMGLVMDR	M	2 Oxidation (M); Methyl (R)	0.00000001000103.0	File31912 Spectrum720 scans: 3546
56	sp|P52272|HNRPM_HUMAN	Heterogeneous nuclear ribonucleoprotein M OS=Homo sapiens OX=9606 GN=HNRNPM PE=1 SV=3	32	77749	20	2	11	2	17.7	8.84	2764	7	1	1	546.605	1636.79	3	1636.79	0.0018	1	2.14	23	R	VGSEIERMGLVMDR	M	2 Oxidation (M); Methyl (R)	0.00000001000103.0	File31912 Spectrum282 scans: 2871
56	sp|P52272|HNRPM_HUMAN	Heterogeneous nuclear ribonucleoprotein M OS=Homo sapiens OX=9606 GN=HNRNPM PE=1 SV=3	32	77749	20	2	11	2	17.7	8.84	2769	7	1	1	546.606	1636.79	3	1636.79	0.0035	1	2.96	19	R	VGSEIERMGLVMDR	M	2 Oxidation (M); Methyl (R)	0.00000001000103.0	File31912 Spectrum877 scans: 3808
58	sp|P60709|ACTB_HUMAN	Actin, cytoplasmic 1 OS=Homo sapiens OX=9606 GN=ACTB PE=1 SV=1	31	42052	6	1	3	1	9.1	5.29	1746	10	1	0	613.86	1225.71	2	1225.73	-0.0234	0	2.08	18	R	AVFPSIVGRPR	H	2 Methyl (R)	0.00000000303.0	File31912 Spectrum2311 scans: 8512
58	sp|P60709|ACTB_HUMAN	Actin, cytoplasmic 1 OS=Homo sapiens OX=9606 GN=ACTB PE=1 SV=1	31	42052	6	1	3	1	9.1	5.29	1747	6	1	0	613.861	1225.71	2	1225.73	-0.0227	0	2.48	15	R	AVFPSIVGRPR	H	2 Methyl (R)	0.00000000303.0	File31912 Spectrum2286 scans: 8425
60	sp|P13647|K2C5_HUMAN	Keratin, type II cytoskeletal 5 OS=Homo sapiens OX=9606 GN=KRT5 PE=1 SV=3	31	62568	7	1	7	1	11.9	7.59	1342	2	0	1	554.274	1106.53	2	1106.54	-0.0019	0	31.78	0.025	K	AQYEEIANR	S	Methyl (R)	0.000000003.0	File31912 Spectrum613 scans: 3356
60	sp|P13647|K2C5_HUMAN	Keratin, type II cytoskeletal 5 OS=Homo sapiens OX=9606 GN=KRT5 PE=1 SV=3	31	62568	7	1	7	1	11.9	7.59	2303	9	1	1	471.931	1412.77	3	1412.79	-0.0155	1	1.1	32	R	NKLAELEEALQK	A	2 Methyl (K)	0.020000000002.0	File31912 Spectrum227 scans: 2791	emPAI	0.11
62	sp|Q6UN15|FIP1_HUMAN	Pre-mRNA 3~-end-processing factor FIP1 OS=Homo sapiens OX=9606 GN=FIP1L1 PE=1 SV=1	30	66601	3	1	2	1	2.5	5.42	2389	2	0	1	728.345	1454.68	2	1454.66	0.0158	0	14.97	0.84	R	NSTSSQSQTSTASR	K	Methyl (R)	0.00000000000003.0	File31912 Spectrum875 scans: 3804
62	sp|Q6UN15|FIP1_HUMAN	Pre-mRNA 3~-end-processing factor FIP1 OS=Homo sapiens OX=9606 GN=FIP1L1 PE=1 SV=1	30	66601	3	1	2	1	2.5	5.42	2390	2	0	1	728.346	1454.68	2	1454.66	0.017	0	29.71	0.029	R	NSTSSQSQTSTASR	K	Methyl (R)	0.00000000000003.0	File31912 Spectrum940 scans: 3906
64	sp|Q6S8J3|POTEE_HUMAN	POTE ankyrin domain family member E OS=Homo sapiens OX=9606 GN=POTEE PE=2 SV=3	29	122882	14	0	11	0	13.4	5.83	1377	8	1	0	557.79	1113.57	2	1113.58	-0.0114	1	3.34	17	K	RSQEPEINK	D	Methyl (R)	0.300000000.0	File31912 Spectrum2842 scans: 9613
64	sp|Q6S8J3|POTEE_HUMAN	POTE ankyrin domain family member E OS=Homo sapiens OX=9606 GN=POTEE PE=2 SV=3	29	122882	14	0	11	0	13.4	5.83	1746	10	0	0	613.86	1225.71	2	1225.73	-0.0234	0	2.08	18	R	AVFPSIVGRPR	Q	2 Methyl (R)	0.00000000303.0	File31912 Spectrum2311 scans: 8512
64	sp|Q6S8J3|POTEE_HUMAN	POTE ankyrin domain family member E OS=Homo sapiens OX=9606 GN=POTEE PE=2 SV=3	29	122882	14	0	11	0	13.4	5.83	1747	6	0	0	613.861	1225.71	2	1225.73	-0.0227	0	2.48	15	R	AVFPSIVGRPR	Q	2 Methyl (R)	0.00000000303.0	File31912 Spectrum2286 scans: 8425
64	sp|Q6S8J3|POTEE_HUMAN	POTE ankyrin domain family member E OS=Homo sapiens OX=9606 GN=POTEE PE=2 SV=3	29	122882	14	0	11	0	13.4	5.83	2804	6	1	1	550.971	1649.89	3	1649.87	0.0217	1	4.52	10	R	ELPDYLMKILTER	G	Oxidation (M); Methyl (K)	0.0000001200000.0	File31912 Spectrum2595 scans: 9128
64	sp|Q6S8J3|POTEE_HUMAN	POTE ankyrin domain family member E OS=Homo sapiens OX=9606 GN=POTEE PE=2 SV=3	29	122882	14	0	11	0	13.4	5.83	3175	2	1	0	917.422	1832.83	2	1832.8	0.0337	1	6.89	5.2	R	GSGKSNVGASGDHDDSAMK	T	Methyl (K)	0.0000000000000000002.0	File31912 Spectrum2065 scans: 6936
64	sp|Q6S8J3|POTEE_HUMAN	POTE ankyrin domain family member E OS=Homo sapiens OX=9606 GN=POTEE PE=2 SV=3	29	122882	14	0	11	0	13.4	5.83	3531	3	1	0	824.746	2471.22	3	2471.23	-0.0198	1	7.92	5.3	R	AVFPSIVGRPRQQGMMGGMHQK	E	2 Oxidation (M); Methyl (K); Methyl (R)	0.0000000000300011000002.0	File31912 Spectrum3552 scans: 11878	emPAI	0.03
65	sp|A5A3E0|POTEF_HUMAN	POTE ankyrin domain family member F OS=Homo sapiens OX=9606 GN=POTEF PE=1 SV=2	29	123020	13	0	9	0	11.3	5.83	534	4	1	1	450.762	899.51	2	899.519	-0.0086	1	8.95	7.3	K	RNDNLLK	A	Methyl (K); Methyl (R)	0.3000002.0	File31912 Spectrum1749 scans: 5726
65	sp|A5A3E0|POTEF_HUMAN	POTE ankyrin domain family member F OS=Homo sapiens OX=9606 GN=POTEF PE=1 SV=2	29	123020	13	0	9	0	11.3	5.83	535	2	1	1	450.762	899.51	2	899.519	-0.0084	1	8.42	8.2	K	RNDNLLK	A	Methyl (K); Methyl (R)	0.3000002.0	File31912 Spectrum1718 scans: 5641
65	sp|A5A3E0|POTEF_HUMAN	POTE ankyrin domain family member F OS=Homo sapiens OX=9606 GN=POTEF PE=1 SV=2	29	123020	13	0	9	0	11.3	5.83	1377	8	0	0	557.79	1113.57	2	1113.58	-0.0114	1	3.34	17	K	RSQEPEINK	D	Methyl (R)	0.300000000.0	File31912 Spectrum2842 scans: 9613
65	sp|A5A3E0|POTEF_HUMAN	POTE ankyrin domain family member F OS=Homo sapiens OX=9606 GN=POTEF PE=1 SV=2	29	123020	13	0	9	0	11.3	5.83	1746	10	0	0	613.86	1225.71	2	1225.73	-0.0234	0	2.08	18	R	AVFPSIVGRPR	Q	2 Methyl (R)	0.00000000303.0	File31912 Spectrum2311 scans: 8512
65	sp|A5A3E0|POTEF_HUMAN	POTE ankyrin domain family member F OS=Homo sapiens OX=9606 GN=POTEF PE=1 SV=2	29	123020	13	0	9	0	11.3	5.83	1747	6	0	0	613.861	1225.71	2	1225.73	-0.0227	0	2.48	15	R	AVFPSIVGRPR	Q	2 Methyl (R)	0.00000000303.0	File31912 Spectrum2286 scans: 8425
65	sp|A5A3E0|POTEF_HUMAN	POTE ankyrin domain family member F OS=Homo sapiens OX=9606 GN=POTEF PE=1 SV=2	29	123020	13	0	9	0	11.3	5.83	3175	2	0	0	917.422	1832.83	2	1832.8	0.0337	1	6.89	5.2	R	GSGKSNVGASGDHDDSAMK	T	Methyl (K)	0.0000000000000000002.0	File31912 Spectrum2065 scans: 6936
65	sp|A5A3E0|POTEF_HUMAN	POTE ankyrin domain family member F OS=Homo sapiens OX=9606 GN=POTEF PE=1 SV=2	29	123020	13	0	9	0	11.3	5.83	3531	3	0	0	824.746	2471.22	3	2471.23	-0.0198	1	7.92	5.3	R	AVFPSIVGRPRQQGMMGGMHQK	E	2 Oxidation (M); Methyl (K); Methyl (R)	0.0000000000300011000002.0	File31912 Spectrum3552 scans: 11878	emPAI	0.03
67	sp|Q8NCM2|KCNH5_HUMAN	Potassium voltage-gated channel subfamily H member 5 OS=Homo sapiens OX=9606 GN=KCNH5 PE=1 SV=3	29	112946	9	0	5	0	4.3	7.51	63	3	1	1	361.696	721.378	2	721.368	0.0101	0	3.68	17	R	MTALEK	Q	Oxidation (M); Methyl (K)	0.100002.0	File31912 Spectrum1108 scans: 4186
67	sp|Q8NCM2|KCNH5_HUMAN	Potassium voltage-gated channel subfamily H member 5 OS=Homo sapiens OX=9606 GN=KCNH5 PE=1 SV=3	29	112946	9	0	5	0	4.3	7.51	1019	1	1	1	508.271	1014.53	2	1014.54	-0.0094	1	17.23	0.97	K	NGNGKGWLR	L	Methyl (K)	0.000020000.0	File31912 Spectrum2566 scans: 9068
67	sp|Q8NCM2|KCNH5_HUMAN	Potassium voltage-gated channel subfamily H member 5 OS=Homo sapiens OX=9606 GN=KCNH5 PE=1 SV=3	29	112946	9	0	5	0	4.3	7.51	1021	4	1	1	508.275	1014.53	2	1014.54	-0.0011	1	10.01	5	K	NGNGKGWLR	L	Methyl (K)	0.000020000.0	File31912 Spectrum1662 scans: 5531
67	sp|Q8NCM2|KCNH5_HUMAN	Potassium voltage-gated channel subfamily H member 5 OS=Homo sapiens OX=9606 GN=KCNH5 PE=1 SV=3	29	112946	9	0	5	0	4.3	7.51	1022	3	1	1	508.281	1014.55	2	1014.54	0.012	1	7.85	8.9	K	NGNGKGWLR	L	Methyl (K)	0.000020000.0	File31912 Spectrum662 scans: 3437
68	sp|P12882|MYH1_HUMAN	Myosin-1 OS=Homo sapiens OX=9606 GN=MYH1 PE=1 SV=3	28	223976	10	0	8	0	4	5.59	414	6	1	0	435.751	869.488	2	869.472	0.0157	1	5.53	8.5	K	SREVHTK	I	Methyl (R)	0.0300000.0	File31912 Spectrum1073 scans: 4116
68	sp|P12882|MYH1_HUMAN	Myosin-1 OS=Homo sapiens OX=9606 GN=MYH1 PE=1 SV=3	28	223976	10	0	8	0	4	5.59	417	4	1	0	435.752	869.489	2	869.472	0.017	1	5.11	9.4	K	SREVHTK	I	Methyl (R)	0.0300000.0	File31912 Spectrum1121 scans: 4211
68	sp|P12882|MYH1_HUMAN	Myosin-1 OS=Homo sapiens OX=9606 GN=MYH1 PE=1 SV=3	28	223976	10	0	8	0	4	5.59	829	3	0	0	481.252	960.49	2	960.488	0.0021	0	16.74	1.2	R	ATLEQTER	S	Methyl (R)	0.00000003.0	File31912 Spectrum1395 scans: 4776
68	sp|P12882|MYH1_HUMAN	Myosin-1 OS=Homo sapiens OX=9606 GN=MYH1 PE=1 SV=3	28	223976	10	0	8	0	4	5.59	2246	4	1	0	693.379	1384.74	2	1384.76	-0.0127	1	1.68	33	R	LDEAEQLALKGGK	K	Methyl (K)	0.0000000002000.0	File31912 Spectrum3268 scans: 11073
68	sp|P12882|MYH1_HUMAN	Myosin-1 OS=Homo sapiens OX=9606 GN=MYH1 PE=1 SV=3	28	223976	10	0	8	0	4	5.59	2430	5	1	0	492.245	1473.71	3	1473.69	0.0264	1	2.89	21	K	EQDTSAHLERMK	K	Oxidation (M); Methyl (R)	0.000000000310.0	File31912 Spectrum131 scans: 2634	emPAI	0.02
70	sp|O43172|PRP4_HUMAN	U4/U6 small nuclear ribonucleoprotein Prp4 OS=Homo sapiens OX=9606 GN=PRPF4 PE=1 SV=2	26	59097	3	0	3	0	8.4	7.05	137	3	0	1	394.221	786.427	2	786.435	-0.008	1	13.1	3.1	K	RLEEAR	L	Methyl (R)	0.300000.0	File31912 Spectrum1337 scans: 4601
70	sp|O43172|PRP4_HUMAN	U4/U6 small nuclear ribonucleoprotein Prp4 OS=Homo sapiens OX=9606 GN=PRPF4 PE=1 SV=2	26	59097	3	0	3	0	8.4	7.05	2639	2	1	1	788.414	1574.81	2	1574.81	0.0074	1	4.67	16	R	TGRCIMFLEGHLK	E	Methyl (K)	0.0000000000002.0	File31912 Spectrum1175 scans: 4299
71	sp|P49336|CDK8_HUMAN	Cyclin-dependent kinase 8 OS=Homo sapiens OX=9606 GN=CDK8 PE=1 SV=1	26	53592	10	1	5	1	11	8.72	784	3	1	0	476.784	951.553	2	951.55	0.0033	1	10.86	1.5	K	HKVKPDSK	A	Methyl (K)	0.00020000.0	File31912 Spectrum1670 scans: 5547
71	sp|P49336|CDK8_HUMAN	Cyclin-dependent kinase 8 OS=Homo sapiens OX=9606 GN=CDK8 PE=1 SV=1	26	53592	10	1	5	1	11	8.72	2353	1	1	0	720.335	1438.65	2	1438.65	0.0006	0	15.78	0.59	K	QIEGTGISMSACR	E	Oxidation (M); Methyl (R)	0.0000000010003.0	File31912 Spectrum255 scans: 2833
71	sp|P49336|CDK8_HUMAN	Cyclin-dependent kinase 8 OS=Homo sapiens OX=9606 GN=CDK8 PE=1 SV=1	26	53592	10	1	5	1	11	8.72	3120	6	1	1	897.911	1793.81	2	1793.83	-0.0254	1	4.25	7	R	NTYTNCSLIKYMEK	H	Oxidation (M); Methyl (K)	0.00000000020100.0	File31912 Spectrum2557 scans: 9049
71	sp|P49336|CDK8_HUMAN	Cyclin-dependent kinase 8 OS=Homo sapiens OX=9606 GN=CDK8 PE=1 SV=1	26	53592	10	1	5	1	11	8.72	3123	3	1	1	897.913	1793.81	2	1793.83	-0.022	1	8.5	2.7	R	NTYTNCSLIKYMEK	H	Oxidation (M); Methyl (K)	0.00000000020100.0	File31912 Spectrum2438 scans: 8851
71	sp|P49336|CDK8_HUMAN	Cyclin-dependent kinase 8 OS=Homo sapiens OX=9606 GN=CDK8 PE=1 SV=1	26	53592	10	1	5	1	11	8.72	3124	2	1	1	897.913	1793.81	2	1793.83	-0.022	1	7.14	3.7	R	NTYTNCSLIKYMEK	H	Oxidation (M); Methyl (K)	0.00000000020100.0	File31912 Spectrum2497 scans: 8950
71	sp|P49336|CDK8_HUMAN	Cyclin-dependent kinase 8 OS=Homo sapiens OX=9606 GN=CDK8 PE=1 SV=1	26	53592	10	1	5	1	11	8.72	3350	5	1	1	677.337	2028.99	3	2028.96	0.0284	1	9.14	4.2	K	DYALKQIEGTGISMSACR	E	Oxidation (M); Methyl (K)	0.000020000000010000.0	File31912 Spectrum1871 scans: 6202
71	sp|P49336|CDK8_HUMAN	Cyclin-dependent kinase 8 OS=Homo sapiens OX=9606 GN=CDK8 PE=1 SV=1	26	53592	10	1	5	1	11	8.72	3351	10	0	1	677.338	2028.99	3	2028.96	0.0312	1	3.39	16	K	DYALKQIEGTGISMSACR	E	Oxidation (M); Methyl (R)	0.000000000000010003.0	File31912 Spectrum1902 scans: 6355	emPAI	0.06
72	sp|O15523|DDX3Y_HUMAN	ATP-dependent RNA helicase DDX3Y OS=Homo sapiens OX=9606 GN=DDX3Y PE=1 SV=2	26	73564	8	0	5	0	7.7	7.24	137	6	0	1	394.221	786.427	2	786.435	-0.0081	1	11.66	4.3	K	AVKENGR	Y	Methyl (K)	0.0020000.0	File31912 Spectrum1337 scans: 4601
72	sp|O15523|DDX3Y_HUMAN	ATP-dependent RNA helicase DDX3Y OS=Homo sapiens OX=9606 GN=DDX3Y PE=1 SV=2	26	73564	8	0	5	0	7.7	7.24	2759	9	0	0	546.605	1636.79	3	1636.82	-0.03	1	4.36	14	K	GVRHTMMFSATFPK	E	Methyl (K); Methyl (R)	0.00300000000002.0	File31912 Spectrum720 scans: 3546
72	sp|O15523|DDX3Y_HUMAN	ATP-dependent RNA helicase DDX3Y OS=Homo sapiens OX=9606 GN=DDX3Y PE=1 SV=2	26	73564	8	0	5	0	7.7	7.24	2829	1	0	0	551.936	1652.79	3	1652.82	-0.0306	1	7.39	5.6	K	GVRHTMMFSATFPK	E	Oxidation (M); Methyl (K); Methyl (R)	0.00300010000002.0	File31912 Spectrum946 scans: 3915
72	sp|O15523|DDX3Y_HUMAN	ATP-dependent RNA helicase DDX3Y OS=Homo sapiens OX=9606 GN=DDX3Y PE=1 SV=2	26	73564	8	0	5	0	7.7	7.24	2835	9	0	0	551.937	1652.79	3	1652.82	-0.0275	1	1.63	23	K	GVRHTMMFSATFPK	E	Oxidation (M); Methyl (K); Methyl (R)	0.00300100000002.0	File31912 Spectrum1598 scans: 5249
72	sp|O15523|DDX3Y_HUMAN	ATP-dependent RNA helicase DDX3Y OS=Homo sapiens OX=9606 GN=DDX3Y PE=1 SV=2	26	73564	8	0	5	0	7.7	7.24	2838	4	0	0	551.939	1652.79	3	1652.82	-0.0226	1	5.86	9.5	K	GVRHTMMFSATFPK	E	Oxidation (M); Methyl (K); Methyl (R)	0.00300010000002.0	File31912 Spectrum198 scans: 2747	emPAI	0.04
73	sp|Q9BPW8|NIPS1_HUMAN	Protein NipSnap homolog 1 OS=Homo sapiens OX=9606 GN=NIPSNAP1 PE=1 SV=1	25	33460	3	0	2	0	14.1	9.35	3256	1	0	1	626.631	1876.87	3	1876.85	0.0195	1	25.29	0.12	R	FSGGYPALMDCMNKLK	N	2 Oxidation (M); Methyl (K)	0.0000000010010002.0	File31912 Spectrum2343 scans: 8622
74	sp|P21283|VATC1_HUMAN	V-type proton ATPase subunit C 1 OS=Homo sapiens OX=9606 GN=ATP6V1C1 PE=1 SV=4	25	44085	1	0	1	0	3.7	7.02	3256	1	0	1	626.631	1876.87	3	1876.87	0.0051	1	25.29	0.12	K	FIVRDFQYNEEEMK	A	Oxidation (M); Methyl (R)	0.00030000000010.0	File31912 Spectrum2343 scans: 8622	emPAI	0.07
75	sp|Q96IV0|NGLY1_HUMAN	Peptide-N(4)-(N-acetyl-beta-glucosaminyl)asparagine amidase OS=Homo sapiens OX=9606 GN=NGLY1 PE=1 SV=1	25	75484	3	1	3	1	4	6.47	2	5	0	1	306.216	610.417	2	610.417	0	0	24.7	0.015	R	LLPVR	G	Methyl (R)	0.00003.0	File31912 Spectrum1371 scans: 4700
76	sp|P62875|RPAB5_HUMAN	DNA-directed RNA polymerases I, II, and III subunit RPABC5 OS=Homo sapiens OX=9606 GN=POLR2L PE=1 SV=1	25	7868	1	1	1	1	7.5	7.66	2	5	0	1	306.216	610.417	2	610.417	0	0	24.7	0.015	M	IIPVR	C	Methyl (R)	0.00003.0	File31912 Spectrum1371 scans: 4700	emPAI	0.48
77	sp|P61978|HNRPK_HUMAN	Heterogeneous nuclear ribonucleoprotein K OS=Homo sapiens OX=9606 GN=HNRNPK PE=1 SV=1	25	51230	4	0	3	0	8	5.39	1389	7	1	1	559.28	1116.55	2	1116.55	-0.0041	1	4.45	15	R	GGFDRMPPGR	G	2 Methyl (R)	0.0000300003.0	File31912 Spectrum861 scans: 3783
77	sp|P61978|HNRPK_HUMAN	Heterogeneous nuclear ribonucleoprotein K OS=Homo sapiens OX=9606 GN=HNRNPK PE=1 SV=1	25	51230	4	0	3	0	8	5.39	1680	4	1	1	600.834	1199.65	2	1199.67	-0.0182	1	2.17	29	R	RGRPVGFPMR	G	2 Methyl (R)	0.3000000003.0	File31912 Spectrum184 scans: 2726
77	sp|P61978|HNRPK_HUMAN	Heterogeneous nuclear ribonucleoprotein K OS=Homo sapiens OX=9606 GN=HNRNPK PE=1 SV=1	25	51230	4	0	3	0	8	5.39	1691	1	1	1	601.824	1201.63	2	1201.65	-0.017	1	11.37	4.1	R	RGRPVGFPMR	G	Oxidation (M); Methyl (R)	0.3000000010.0	File31912 Spectrum417 scans: 3066
79	sp|Q07666|KHDR1_HUMAN	KH domain-containing, RNA-binding, signal transduction-associated protein 1 OS=Homo sapiens OX=9606 GN=KHDRBS1 PE=1 SV=1	24	48311	7	0	6	0	14.7	8.73	2065	4	1	1	437.599	1309.78	3	1309.76	0.0133	1	0.34	15	K	APPARPVKGAYR	E	Methyl (K); Methyl (R)	0.000030020000.0	File31912 Spectrum1882 scans: 6268
79	sp|Q07666|KHDR1_HUMAN	KH domain-containing, RNA-binding, signal transduction-associated protein 1 OS=Homo sapiens OX=9606 GN=KHDRBS1 PE=1 SV=1	24	48311	7	0	6	0	14.7	8.73	3092	6	1	1	589.611	1765.81	3	1765.82	-0.0061	1	5.52	6.6	K	KDDEENYLDLFSHK	N	Methyl (K)	0.00000000000002.0	File31912 Spectrum222 scans: 2783	emPAI	0.14
80	sp|Q9NV29|TM100_HUMAN	Transmembrane protein 100 OS=Homo sapiens OX=9606 GN=TMEM100 PE=1 SV=2	24	14548	2	0	2	0	20.1	9.55	1754	2	1	1	410.879	1229.62	3	1229.64	-0.0199	0	12.8	2.4	R	ESQTALVANQR	S	Methyl (R)	0.00000000003.0	File31912 Spectrum545 scans: 3257
80	sp|Q9NV29|TM100_HUMAN	Transmembrane protein 100 OS=Homo sapiens OX=9606 GN=TMEM100 PE=1 SV=2	24	14548	2	0	2	0	20.1	9.55	3045	1	1	1	864.436	1726.86	2	1726.87	-0.0181	1	24.42	0.14	K	EILGAPKAHMAATMEK	S	Oxidation (M); Methyl (K)	0.0000000001000002.0	File31912 Spectrum2538 scans: 9016	emPAI	0.23
81	sp|O75339|CILP1_HUMAN	Cartilage intermediate layer protein 1 OS=Homo sapiens OX=9606 GN=CILP PE=1 SV=4	24	134761	18	0	7	0	7.6	8.76	1152	2	1	1	527.265	1052.52	2	1052.5	0.0163	1	7.51	7.4	R	RTDHEDPR	V	2 Methyl (R)	0.30000003.0	File31912 Spectrum1717 scans: 5640
81	sp|O75339|CILP1_HUMAN	Cartilage intermediate layer protein 1 OS=Homo sapiens OX=9606 GN=CILP PE=1 SV=4	24	134761	18	0	7	0	7.6	8.76	3107	1	0	1	890.904	1779.79	2	1779.79	0.0065	1	18.35	0.24	R	DAVQNCCGISKTEER	E	Methyl (K)	0.000000000020000.0	File31912 Spectrum2516 scans: 8981
81	sp|O75339|CILP1_HUMAN	Cartilage intermediate layer protein 1 OS=Homo sapiens OX=9606 GN=CILP PE=1 SV=4	24	134761	18	0	7	0	7.6	8.76	3119	1	1	1	598.943	1793.81	3	1793.8	0.0037	1	18.68	0.25	R	DAVQNCCGISKTEER	E	Methyl (K); Methyl (R)	0.000000000020003.0	File31912 Spectrum2549 scans: 9034
81	sp|O75339|CILP1_HUMAN	Cartilage intermediate layer protein 1 OS=Homo sapiens OX=9606 GN=CILP PE=1 SV=4	24	134761	18	0	7	0	7.6	8.76	3120	1	0	1	897.911	1793.81	2	1793.8	0.0037	1	23.91	0.075	R	DAVQNCCGISKTEER	E	Methyl (K); Methyl (R)	0.000000000020003.0	File31912 Spectrum2557 scans: 9049
81	sp|O75339|CILP1_HUMAN	Cartilage intermediate layer protein 1 OS=Homo sapiens OX=9606 GN=CILP PE=1 SV=4	24	134761	18	0	7	0	7.6	8.76	3121	1	1	1	598.944	1793.81	3	1793.8	0.0055	1	14.08	0.75	R	DAVQNCCGISKTEER	E	Methyl (K); Methyl (R)	0.000000000020003.0	File31912 Spectrum2507 scans: 8965
81	sp|O75339|CILP1_HUMAN	Cartilage intermediate layer protein 1 OS=Homo sapiens OX=9606 GN=CILP PE=1 SV=4	24	134761	18	0	7	0	7.6	8.76	3122	1	1	1	598.944	1793.81	3	1793.8	0.0068	1	16.12	0.46	R	DAVQNCCGISKTEER	E	Methyl (K); Methyl (R)	0.000000000020003.0	File31912 Spectrum2560 scans: 9059
81	sp|O75339|CILP1_HUMAN	Cartilage intermediate layer protein 1 OS=Homo sapiens OX=9606 GN=CILP PE=1 SV=4	24	134761	18	0	7	0	7.6	8.76	3123	1	0	1	897.913	1793.81	2	1793.8	0.0071	1	16.25	0.45	R	DAVQNCCGISKTEER	E	Methyl (K); Methyl (R)	0.000000000020003.0	File31912 Spectrum2438 scans: 8851
81	sp|O75339|CILP1_HUMAN	Cartilage intermediate layer protein 1 OS=Homo sapiens OX=9606 GN=CILP PE=1 SV=4	24	134761	18	0	7	0	7.6	8.76	3124	1	0	1	897.913	1793.81	2	1793.8	0.0071	1	20.09	0.19	R	DAVQNCCGISKTEER	E	Methyl (K); Methyl (R)	0.000000000020003.0	File31912 Spectrum2497 scans: 8950
81	sp|O75339|CILP1_HUMAN	Cartilage intermediate layer protein 1 OS=Homo sapiens OX=9606 GN=CILP PE=1 SV=4	24	134761	18	0	7	0	7.6	8.76	3125	2	1	1	598.944	1793.81	3	1793.8	0.0081	1	4.31	7	R	DAVQNCCGISKTEER	E	Methyl (K); Methyl (R)	0.000000000020003.0	File31912 Spectrum2444 scans: 8865
81	sp|O75339|CILP1_HUMAN	Cartilage intermediate layer protein 1 OS=Homo sapiens OX=9606 GN=CILP PE=1 SV=4	24	134761	18	0	7	0	7.6	8.76	3539	6	0	1	831.73	2492.17	3	2492.15	0.0159	1	4.26	9.5	R	TYGMFSVDFRDEVTSEPLNAGK	V	Oxidation (M); Methyl (R)	0.0001000003000000000000.0	File31912 Spectrum3518 scans: 11772	emPAI	0.02
83	sp|P12035|K2C3_HUMAN	Keratin, type II cytoskeletal 3 OS=Homo sapiens OX=9606 GN=KRT3 PE=1 SV=3	23	64549	3	0	3	0	4.5	6.12	1342	3	0	1	554.274	1106.53	2	1106.54	-0.0019	0	15.26	1.1	R	AQYEDIAQR	S	Methyl (R)	0.000000003.0	File31912 Spectrum613 scans: 3356
84	sp|Q86Y46|K2C73_HUMAN	Keratin, type II cytoskeletal 73 OS=Homo sapiens OX=9606 GN=KRT73 PE=1 SV=1	23	59457	3	0	3	0	5	6.93	875	4	1	1	487.272	972.529	2	972.513	0.016	0	13.25	2.7	K	VDALDGEIK	F	Methyl (K)	0.000000002.0	File31912 Spectrum1577 scans: 5206
85	sp|Q5XKE5|K2C79_HUMAN	Keratin, type II cytoskeletal 79 OS=Homo sapiens OX=9606 GN=KRT79 PE=1 SV=2	23	58085	4	0	4	0	8.2	6.75	1111	10	1	1	348.865	1043.57	3	1043.56	0.0132	1	9.06	6.8	R	LQGEADAAKK	Q	Methyl (K)	0.0000000002.0	File31912 Spectrum455 scans: 3126
85	sp|Q5XKE5|K2C79_HUMAN	Keratin, type II cytoskeletal 79 OS=Homo sapiens OX=9606 GN=KRT79 PE=1 SV=2	23	58085	4	0	4	0	8.2	6.75	1930	5	1	1	635.874	1269.73	2	1269.74	-0.007	1	0.25	38	K	GGPVSAGTSILRK	T	Methyl (K); Methyl (R)	0.0000000000032.0	File31912 Spectrum2604 scans: 9147
85	sp|Q5XKE5|K2C79_HUMAN	Keratin, type II cytoskeletal 79 OS=Homo sapiens OX=9606 GN=KRT79 PE=1 SV=2	23	58085	4	0	4	0	8.2	6.75	2010	8	1	1	647.362	1292.71	2	1292.71	0.0011	0	7.09	6.9	K	LGDLDVALHQAK	E	Methyl (K)	0.000000000002.0	File31912 Spectrum2790 scans: 9508	emPAI	0.06
86	sp|Q9NSB2|KRT84_HUMAN	Keratin, type II cuticular Hb4 OS=Homo sapiens OX=9606 GN=KRT84 PE=2 SV=2	23	65942	3	0	3	0	5.7	7.75	1327	1	1	1	551.797	1101.58	2	1101.58	0.0014	1	9.5	6	R	RLLEGEESR	L	Methyl (R)	0.300000000.0	File31912 Spectrum664 scans: 3441
87	sp|P08729|K2C7_HUMAN	Keratin, type II cytoskeletal 7 OS=Homo sapiens OX=9606 GN=KRT7 PE=1 SV=5	23	51411	5	0	3	0	7.2	5.4	2244	5	1	1	693.378	1384.74	2	1384.73	0.0112	1	7.76	8.1	K	QEELEAALQRGK	Q	Methyl (R)	0.000000000300.0	File31912 Spectrum3307 scans: 11161
87	sp|P08729|K2C7_HUMAN	Keratin, type II cytoskeletal 7 OS=Homo sapiens OX=9606 GN=KRT7 PE=1 SV=5	23	51411	5	0	3	0	7.2	5.4	2245	3	1	1	693.379	1384.74	2	1384.73	0.0125	1	3.81	20	K	QEELEAALQRGK	Q	Methyl (K)	0.000000000002.0	File31912 Spectrum3341 scans: 11246
87	sp|P08729|K2C7_HUMAN	Keratin, type II cytoskeletal 7 OS=Homo sapiens OX=9606 GN=KRT7 PE=1 SV=5	23	51411	5	0	3	0	7.2	5.4	2246	10	0	1	693.379	1384.74	2	1384.73	0.0125	1	0.81	40	K	QEELEAALQRGK	Q	Methyl (R)	0.000000000300.0	File31912 Spectrum3268 scans: 11073
87	sp|P08729|K2C7_HUMAN	Keratin, type II cytoskeletal 7 OS=Homo sapiens OX=9606 GN=KRT7 PE=1 SV=5	23	51411	5	0	3	0	7.2	5.4	2657	6	1	1	397.952	1587.78	4	1587.81	-0.0293	1	5.9	10	R	QEESEQIKTLNNK	F	2 Methyl (K)	0.0000000200002.0	File31912 Spectrum329 scans: 2946	emPAI	0.06
88	sp|Q3SY84|K2C71_HUMAN	Keratin, type II cytoskeletal 71 OS=Homo sapiens OX=9606 GN=KRT71 PE=1 SV=3	23	57769	2	0	2	0	3.8	6.28	2119	3	1	1	441.903	1322.69	3	1322.71	-0.0218	1	4.47	15	R	TQYEEIALKSK	A	Methyl (K)	0.00000000002.0	File31912 Spectrum512 scans: 3207	emPAI	0.06
89	sp|Q7Z794|K2C1B_HUMAN	Keratin, type II cytoskeletal 1b OS=Homo sapiens OX=9606 GN=KRT77 PE=1 SV=3	23	62149	2	0	2	0	3.5	5.73	1331	7	1	1	552.744	1103.47	2	1103.49	-0.0206	0	1.08	4.7	R	CGGGGYGIHGR	G	Methyl (R)	0.00000000003.0	File31912 Spectrum1482 scans: 4975	emPAI	0.05
90	sp|Q8NER1|TRPV1_HUMAN	Transient receptor potential cation channel subfamily V member 1 OS=Homo sapiens OX=9606 GN=TRPV1 PE=1 SV=2	23	95808	8	0	2	0	4.1	6.9	971	1	1	1	497.303	992.592	2	992.577	0.0156	1	15.76	0.35	K	RTLSFSLR	S	Methyl (R)	0.30000000.0	File31912 Spectrum2471 scans: 8908
90	sp|Q8NER1|TRPV1_HUMAN	Transient receptor potential cation channel subfamily V member 1 OS=Homo sapiens OX=9606 GN=TRPV1 PE=1 SV=2	23	95808	8	0	2	0	4.1	6.9	3614	1	1	1	698.106	2788.4	4	2788.42	-0.0254	1	19.08	0.36	R	NMALVTLLVENGADVQAAAHGDFFKK	T	Oxidation (M); Methyl (K)	0.01000000000000000000000002.0	File31912 Spectrum3481 scans: 11614
90	sp|Q8NER1|TRPV1_HUMAN	Transient receptor potential cation channel subfamily V member 1 OS=Homo sapiens OX=9606 GN=TRPV1 PE=1 SV=2	23	95808	8	0	2	0	4.1	6.9	3616	1	1	1	698.109	2788.41	4	2788.42	-0.0156	1	15.56	0.8	R	NMALVTLLVENGADVQAAAHGDFFKK	T	Oxidation (M); Methyl (K)	0.01000000000000000000000002.0	File31912 Spectrum3348 scans: 11264
90	sp|Q8NER1|TRPV1_HUMAN	Transient receptor potential cation channel subfamily V member 1 OS=Homo sapiens OX=9606 GN=TRPV1 PE=1 SV=2	23	95808	8	0	2	0	4.1	6.9	3617	1	1	1	698.109	2788.41	4	2788.42	-0.0139	1	15.77	0.77	R	NMALVTLLVENGADVQAAAHGDFFKK	T	Oxidation (M); Methyl (K)	0.01000000000000000000000002.0	File31912 Spectrum3384 scans: 11351
90	sp|Q8NER1|TRPV1_HUMAN	Transient receptor potential cation channel subfamily V member 1 OS=Homo sapiens OX=9606 GN=TRPV1 PE=1 SV=2	23	95808	8	0	2	0	4.1	6.9	3618	1	0	1	698.11	2788.41	4	2788.42	-0.0129	1	16.66	0.62	R	NMALVTLLVENGADVQAAAHGDFFKK	T	Oxidation (M); Methyl (K)	0.01000000000000000000000002.0	File31912 Spectrum3422 scans: 11443
90	sp|Q8NER1|TRPV1_HUMAN	Transient receptor potential cation channel subfamily V member 1 OS=Homo sapiens OX=9606 GN=TRPV1 PE=1 SV=2	23	95808	8	0	2	0	4.1	6.9	3619	1	1	1	698.11	2788.41	4	2788.42	-0.0127	1	23.71	0.12	R	NMALVTLLVENGADVQAAAHGDFFKK	T	Oxidation (M); Methyl (K)	0.01000000000000000000000002.0	File31912 Spectrum3454 scans: 11531
90	sp|Q8NER1|TRPV1_HUMAN	Transient receptor potential cation channel subfamily V member 1 OS=Homo sapiens OX=9606 GN=TRPV1 PE=1 SV=2	23	95808	8	0	2	0	4.1	6.9	3620	1	1	1	930.477	2788.41	3	2788.42	-0.0127	1	17.36	0.53	R	NMALVTLLVENGADVQAAAHGDFFKK	T	Oxidation (M); Methyl (K)	0.01000000000000000000000002.0	File31912 Spectrum3351 scans: 11269
90	sp|Q8NER1|TRPV1_HUMAN	Transient receptor potential cation channel subfamily V member 1 OS=Homo sapiens OX=9606 GN=TRPV1 PE=1 SV=2	23	95808	8	0	2	0	4.1	6.9	3621	2	1	1	930.477	2788.41	3	2788.42	-0.0119	1	9.03	3.6	R	NMALVTLLVENGADVQAAAHGDFFKK	T	Oxidation (M); Methyl (K)	0.01000000000000000000000002.0	File31912 Spectrum3386 scans: 11356	emPAI	0.03
91	sp|P18206|VINC_HUMAN	Vinculin OS=Homo sapiens OX=9606 GN=VCL PE=1 SV=4	22	124292	9	0	7	0	6.9	5.5	1059	10	1	1	512.244	1022.47	2	1022.49	-0.0162	1	1.43	18	K	MAKMIDER	Q	Oxidation (M); Methyl (R)	0.10000003.0	File31912 Spectrum1118 scans: 4205
91	sp|P18206|VINC_HUMAN	Vinculin OS=Homo sapiens OX=9606 GN=VCL PE=1 SV=4	22	124292	9	0	7	0	6.9	5.5	2114	3	1	1	661.83	1321.64	2	1321.67	-0.0224	1	3.96	16	K	RMALLMAEMSR	L	Methyl (R)	0.00000000003.0	File31912 Spectrum1160 scans: 4275
91	sp|P18206|VINC_HUMAN	Vinculin OS=Homo sapiens OX=9606 GN=VCL PE=1 SV=4	22	124292	9	0	7	0	6.9	5.5	2211	5	1	1	686.88	1371.75	2	1371.77	-0.0267	1	1.98	30	R	ALASIDSKLNQAK	G	Methyl (K)	0.0000000000002.0	File31912 Spectrum2425 scans: 8829
91	sp|P18206|VINC_HUMAN	Vinculin OS=Homo sapiens OX=9606 GN=VCL PE=1 SV=4	22	124292	9	0	7	0	6.9	5.5	3091	3	0	1	883.898	1765.78	2	1765.77	0.0084	0	5.76	4	R	NPGNQAAYEHFETMK	N	Oxidation (M); Methyl (K)	0.000000000000012.0	File31912 Spectrum2392 scans: 8755
91	sp|P18206|VINC_HUMAN	Vinculin OS=Homo sapiens OX=9606 GN=VCL PE=1 SV=4	22	124292	9	0	7	0	6.9	5.5	3557	1	1	1	851.055	2550.14	3	2550.16	-0.0119	1	21.65	0.099	K	DEEFPEQKAGEVINQPMMMAAR	Q	Oxidation (M); Methyl (R)	0.0000000000000000100003.0	File31912 Spectrum3679 scans: 12935	emPAI	0.03
92	sp|Q5KSL6|DGKK_HUMAN	Diacylglycerol kinase kappa OS=Homo sapiens OX=9606 GN=DGKK PE=1 SV=1	21	143678	3	0	2	0	2.5	5.36	3206	4	1	1	926.423	1850.83	2	1850.84	-0.0088	1	3.7	8.3	R	HREDEAEGDDPLTPSR	S	2 Methyl (R)	0.0300000000000003.0	File31912 Spectrum2567 scans: 9071
92	sp|Q5KSL6|DGKK_HUMAN	Diacylglycerol kinase kappa OS=Homo sapiens OX=9606 GN=DGKK PE=1 SV=1	21	143678	3	0	2	0	2.5	5.36	3242	1	0	1	936.961	1871.91	2	1871.89	0.0165	1	21.22	0.26	K	EKCVMNNYFGIGLDAK	I	Methyl (K)	0.0200000000000000.0	File31912 Spectrum2033 scans: 6796
92	sp|Q5KSL6|DGKK_HUMAN	Diacylglycerol kinase kappa OS=Homo sapiens OX=9606 GN=DGKK PE=1 SV=1	21	143678	3	0	2	0	2.5	5.36	3243	1	0	1	624.978	1871.91	3	1871.89	0.0204	1	13.48	1.6	K	EKCVMNNYFGIGLDAK	I	Methyl (K)	0.0200000000000000.0	File31912 Spectrum2036 scans: 6811	emPAI	0.02
93	sp|A6NI47|POTEM_HUMAN	Putative POTE ankyrin domain family member M OS=Homo sapiens OX=9606 GN=POTEM PE=3 SV=2	21	58000	4	0	2	0	5.5	6.64	557	1	1	1	453.73	905.446	2	905.453	-0.0066	1	14.3	2	K	VEEEMKK	H	Methyl (K)	0.0000002.0	File31912 Spectrum1536 scans: 5098
93	sp|A6NI47|POTEM_HUMAN	Putative POTE ankyrin domain family member M OS=Homo sapiens OX=9606 GN=POTEM PE=3 SV=2	21	58000	4	0	2	0	5.5	6.64	558	2	1	1	453.731	905.447	2	905.453	-0.006	1	13.82	2.2	K	VEEEMKK	H	Methyl (K)	0.0000002.0	File31912 Spectrum1571 scans: 5189
94	sp|A6NN14|ZN729_HUMAN	Zinc finger protein 729 OS=Homo sapiens OX=9606 GN=ZNF729 PE=2 SV=4	20	149830	8	0	7	0	5.5	9.58	713	8	1	1	470.769	939.522	2	939.511	0.0112	1	2.43	15	K	HMKVFHK	Y	Methyl (K)	0.0000002.0	File31912 Spectrum3419 scans: 11432
94	sp|A6NN14|ZN729_HUMAN	Zinc finger protein 729 OS=Homo sapiens OX=9606 GN=ZNF729 PE=2 SV=4	20	149830	8	0	7	0	5.5	9.58	2620	1	1	1	392.965	1567.83	4	1567.8	0.0305	1	20.24	0.36	K	SFFMLSCLIRHK	R	Oxidation (M); Methyl (K)	0.000100000002.0	File31912 Spectrum46 scans: 2469
94	sp|A6NN14|ZN729_HUMAN	Zinc finger protein 729 OS=Homo sapiens OX=9606 GN=ZNF729 PE=2 SV=4	20	149830	8	0	7	0	5.5	9.58	3155	8	1	1	606.269	1815.78	3	1815.78	0.0081	1	1.05	7.9	K	CEECGKDFNNSSTLK	K	2 Methyl (K)	0.000002000000002.0	File31912 Spectrum2544 scans: 9025
95	sp|O60225|SSX5_HUMAN	Protein SSX5 OS=Homo sapiens OX=9606 GN=SSX5 PE=1 SV=3	20	21647	2	0	2	0	6.4	9.35	2293	1	1	1	704.398	1406.78	2	1406.77	0.0077	1	19.81	0.28	K	LGFKATLPPFMR	N	Oxidation (M); Methyl (K)	0.000200000010.0	File31912 Spectrum3467 scans: 11573	emPAI	0.16
96	sp|Q8NBN7|RDH13_HUMAN	Retinol dehydrogenase 13 OS=Homo sapiens OX=9606 GN=RDH13 PE=1 SV=2	20	36195	4	0	3	0	10	8.23	2617	1	1	1	784.377	1566.74	2	1566.76	-0.0234	1	19.52	0.37	K	APAPEAEDEEVARR	L	2 Methyl (R)	0.00000000000033.0	File31912 Spectrum3540 scans: 11838
96	sp|Q8NBN7|RDH13_HUMAN	Retinol dehydrogenase 13 OS=Homo sapiens OX=9606 GN=RDH13 PE=1 SV=2	20	36195	4	0	3	0	10	8.23	2834	7	1	1	551.936	1652.79	3	1652.8	-0.0133	1	0.3	31	K	QKAPAPEAEDEEVAR	R	Methyl (K)	0.020000000000000.0	File31912 Spectrum1396 scans: 4778
96	sp|Q8NBN7|RDH13_HUMAN	Retinol dehydrogenase 13 OS=Homo sapiens OX=9606 GN=RDH13 PE=1 SV=2	20	36195	4	0	3	0	10	8.23	2839	5	1	1	551.939	1652.79	3	1652.8	-0.0062	1	3.95	15	K	QKAPAPEAEDEEVAR	R	Methyl (K)	0.020000000000000.0	File31912 Spectrum1480 scans: 4972
96	sp|Q8NBN7|RDH13_HUMAN	Retinol dehydrogenase 13 OS=Homo sapiens OX=9606 GN=RDH13 PE=1 SV=2	20	36195	4	0	3	0	10	8.23	3053	7	1	1	868.427	1734.84	2	1734.86	-0.0226	1	0.37	34	K	DYVTGGACPSKATIPGK	T	Methyl (K)	0.00000000002000000.0	File31912 Spectrum363 scans: 2994	emPAI	0.09
97	sp|Q9BZ67|FRMD8_HUMAN	FERM domain-containing protein 8 OS=Homo sapiens OX=9606 GN=FRMD8 PE=1 SV=1	19	51699	2	0	1	0	1.7	5.83	1020	1	1	1	508.272	1014.53	2	1014.52	0.004	1	19.26	0.6	K	RTTSFFSR	Q	Methyl (R)	0.30000000.0	File31912 Spectrum1837 scans: 6092
97	sp|Q9BZ67|FRMD8_HUMAN	FERM domain-containing protein 8 OS=Homo sapiens OX=9606 GN=FRMD8 PE=1 SV=1	19	51699	2	0	1	0	1.7	5.83	1087	1	1	1	515.271	1028.53	2	1028.54	-0.0135	1	2.13	23	K	RTTSFFSR	Q	2 Methyl (R)	0.30000003.0	File31912 Spectrum671 scans: 3459	emPAI	0.06
98	sp|Q96HB5|CC120_HUMAN	Coiled-coil domain-containing protein 120 OS=Homo sapiens OX=9606 GN=CCDC120 PE=1 SV=1	19	68153	3	0	1	0	1.6	9.51	1088	1	1	1	515.271	1028.53	2	1028.54	-0.0095	1	12.53	2.1	R	AVSGGSPERR	T	Methyl (R)	0.0000000030.0	File31912 Spectrum619 scans: 3364	emPAI	0.05
99	sp|A4UGR9|XIRP2_HUMAN	Xin actin-binding repeat-containing protein 2 OS=Homo sapiens OX=9606 GN=XIRP2 PE=1 SV=2	19	383888	15	0	8	0	2.8	5.99	1044	4	1	1	510.745	1019.48	2	1019.5	-0.0203	0	4.24	12	R	GISMEENVK	G	Methyl (K)	0.000000002.0	File31912 Spectrum660 scans: 3431
99	sp|A4UGR9|XIRP2_HUMAN	Xin actin-binding repeat-containing protein 2 OS=Homo sapiens OX=9606 GN=XIRP2 PE=1 SV=2	19	383888	15	0	8	0	2.8	5.99	1686	5	1	1	601.326	1200.64	2	1200.63	0.0056	1	9.51	5.5	K	MEGFHIKSPK	K	2 Methyl (K)	0.0000002002.0	File31912 Spectrum1744 scans: 5715
99	sp|A4UGR9|XIRP2_HUMAN	Xin actin-binding repeat-containing protein 2 OS=Homo sapiens OX=9606 GN=XIRP2 PE=1 SV=2	19	383888	15	0	8	0	2.8	5.99	2168	5	1	1	677.345	1352.68	2	1352.66	0.0186	1	3.44	18	K	KQFEDEITSSR	N	Methyl (K)	0.20000000000.0	File31912 Spectrum356 scans: 2985
99	sp|A4UGR9|XIRP2_HUMAN	Xin actin-binding repeat-containing protein 2 OS=Homo sapiens OX=9606 GN=XIRP2 PE=1 SV=2	19	383888	15	0	8	0	2.8	5.99	2758	6	1	1	546.605	1636.79	3	1636.78	0.0118	1	4.61	13	K	KVMVMTSSEHTETK	Q	Oxidation (M); Methyl (K)	0.00001000000002.0	File31912 Spectrum1088 scans: 4154
99	sp|A4UGR9|XIRP2_HUMAN	Xin actin-binding repeat-containing protein 2 OS=Homo sapiens OX=9606 GN=XIRP2 PE=1 SV=2	19	383888	15	0	8	0	2.8	5.99	2762	3	0	1	546.605	1636.79	3	1636.78	0.0125	1	3.73	16	K	KVMVMTSSEHTETK	Q	Oxidation (M); Methyl (K)	0.00001000000002.0	File31912 Spectrum943 scans: 3911
99	sp|A4UGR9|XIRP2_HUMAN	Xin actin-binding repeat-containing protein 2 OS=Homo sapiens OX=9606 GN=XIRP2 PE=1 SV=2	19	383888	15	0	8	0	2.8	5.99	2767	6	1	1	546.606	1636.79	3	1636.78	0.0145	1	5.6	10	K	KVMVMTSSEHTETK	Q	Oxidation (M); Methyl (K)	0.00001000000002.0	File31912 Spectrum1202 scans: 4347
99	sp|A4UGR9|XIRP2_HUMAN	Xin actin-binding repeat-containing protein 2 OS=Homo sapiens OX=9606 GN=XIRP2 PE=1 SV=2	19	383888	15	0	8	0	2.8	5.99	2771	7	0	1	546.606	1636.79	3	1636.78	0.0149	1	1.7	26	K	KVMVMTSSEHTETK	Q	Oxidation (M); Methyl (K)	0.00001000000002.0	File31912 Spectrum1481 scans: 4974
99	sp|A4UGR9|XIRP2_HUMAN	Xin actin-binding repeat-containing protein 2 OS=Homo sapiens OX=9606 GN=XIRP2 PE=1 SV=2	19	383888	15	0	8	0	2.8	5.99	2772	6	1	1	546.607	1636.8	3	1636.78	0.0207	1	4.94	13	K	KVMVMTSSEHTETK	Q	Oxidation (M); Methyl (K)	0.00001000000002.0	File31912 Spectrum1447 scans: 4886
99	sp|A4UGR9|XIRP2_HUMAN	Xin actin-binding repeat-containing protein 2 OS=Homo sapiens OX=9606 GN=XIRP2 PE=1 SV=2	19	383888	15	0	8	0	2.8	5.99	2823	1	1	1	551.936	1652.79	3	1652.78	0.01	1	18.89	0.4	K	KVMVMTSSEHTETK	Q	2 Oxidation (M); Methyl (K)	0.00101000000002.0	File31912 Spectrum1145 scans: 4252
99	sp|A4UGR9|XIRP2_HUMAN	Xin actin-binding repeat-containing protein 2 OS=Homo sapiens OX=9606 GN=XIRP2 PE=1 SV=2	19	383888	15	0	8	0	2.8	5.99	2828	1	1	1	551.936	1652.79	3	1652.78	0.0111	1	12.8	1.6	K	KVMVMTSSEHTETK	Q	2 Oxidation (M); Methyl (K)	0.00101000000002.0	File31912 Spectrum633 scans: 3385
99	sp|A4UGR9|XIRP2_HUMAN	Xin actin-binding repeat-containing protein 2 OS=Homo sapiens OX=9606 GN=XIRP2 PE=1 SV=2	19	383888	15	0	8	0	2.8	5.99	2833	7	1	1	551.936	1652.79	3	1652.78	0.012	1	1.08	26	K	KVMVMTSSEHTETK	Q	2 Oxidation (M); Methyl (K)	0.00101000000002.0	File31912 Spectrum388 scans: 3031
99	sp|A4UGR9|XIRP2_HUMAN	Xin actin-binding repeat-containing protein 2 OS=Homo sapiens OX=9606 GN=XIRP2 PE=1 SV=2	19	383888	15	0	8	0	2.8	5.99	2897	8	1	1	557.634	1669.88	3	1669.87	0.0135	1	2.41	22	K	QEITQNKSFFSSVK	E	2 Methyl (K)	0.00000020000002.0	File31912 Spectrum2808 scans: 9541	emPAI	0.01
100	sp|P59047|NALP5_HUMAN	NACHT, LRR and PYD domains-containing protein 5 OS=Homo sapiens OX=9606 GN=NLRP5 PE=2 SV=2	19	136992	5	0	5	0	4.4	6.08	87	2	1	1	380.694	759.373	2	759.388	-0.0147	0	1.31	31	R	GISGEQR	I	Methyl (R)	0.0000003.0	File31912 Spectrum1843 scans: 6108
100	sp|P59047|NALP5_HUMAN	NACHT, LRR and PYD domains-containing protein 5 OS=Homo sapiens OX=9606 GN=NLRP5 PE=2 SV=2	19	136992	5	0	5	0	4.4	6.08	1750	2	1	1	614.821	1227.63	2	1227.61	0.0163	1	11.32	3.3	R	MACEALKHPK	C	Oxidation (M); 2 Methyl (K)	0.1000002002.0	File31912 Spectrum370 scans: 3004
100	sp|P59047|NALP5_HUMAN	NACHT, LRR and PYD domains-containing protein 5 OS=Homo sapiens OX=9606 GN=NLRP5 PE=2 SV=2	19	136992	5	0	5	0	4.4	6.08	2028	10	1	1	648.834	1295.65	2	1295.67	-0.018	1	9.27	4.8	K	KESSVTEFISR	E	Methyl (K)	0.20000000000.0	File31912 Spectrum303 scans: 2901
100	sp|P59047|NALP5_HUMAN	NACHT, LRR and PYD domains-containing protein 5 OS=Homo sapiens OX=9606 GN=NLRP5 PE=2 SV=2	19	136992	5	0	5	0	4.4	6.08	2639	1	0	1	788.414	1574.81	2	1574.81	0.0074	1	18.62	0.63	R	HPTCKIQTLMFR	N	Oxidation (M); Methyl (K); Methyl (R)	0.000020000103.0	File31912 Spectrum1175 scans: 4299
101	sp|P06576|ATPB_HUMAN	ATP synthase subunit beta, mitochondrial OS=Homo sapiens OX=9606 GN=ATP5F1B PE=1 SV=3	18	56525	5	0	4	0	11.3	5.26	952	7	1	1	495.287	988.559	2	988.571	-0.0118	0	8.66	5.5	K	IGLFGGAGVGK	T	Methyl (K)	0.00000000002.0	File31912 Spectrum2415 scans: 8814
102	sp|Q9UBU9|NXF1_HUMAN	Nuclear RNA export factor 1 OS=Homo sapiens OX=9606 GN=NXF1 PE=1 SV=1	18	70652	7	0	3	0	5	8.74	397	7	1	1	433.21	864.405	2	864.42	-0.0156	1	6.01	7.3	K	YGEGNRR	S	Methyl (R)	0.0000003.0	File31912 Spectrum776 scans: 3635
102	sp|Q9UBU9|NXF1_HUMAN	Nuclear RNA export factor 1 OS=Homo sapiens OX=9606 GN=NXF1 PE=1 SV=1	18	70652	7	0	3	0	5	8.74	1295	1	1	1	548.276	1094.54	2	1094.53	0.0052	1	14.23	1.3	R	RSCMAATLR	I	Oxidation (M); Methyl (R)	0.300100000.0	File31912 Spectrum176 scans: 2716
102	sp|Q9UBU9|NXF1_HUMAN	Nuclear RNA export factor 1 OS=Homo sapiens OX=9606 GN=NXF1 PE=1 SV=1	18	70652	7	0	3	0	5	8.74	1351	1	1	1	555.275	1108.54	2	1108.55	-0.0131	1	11.84	2.1	R	RSCMAATLR	I	Oxidation (M); 2 Methyl (R)	0.300100003.0	File31912 Spectrum1445 scans: 4881
102	sp|Q9UBU9|NXF1_HUMAN	Nuclear RNA export factor 1 OS=Homo sapiens OX=9606 GN=NXF1 PE=1 SV=1	18	70652	7	0	3	0	5	8.74	1353	1	1	1	555.276	1108.54	2	1108.55	-0.0098	1	16.95	0.66	R	RSCMAATLR	I	Oxidation (M); 2 Methyl (R)	0.300100003.0	File31912 Spectrum1218 scans: 4380
102	sp|Q9UBU9|NXF1_HUMAN	Nuclear RNA export factor 1 OS=Homo sapiens OX=9606 GN=NXF1 PE=1 SV=1	18	70652	7	0	3	0	5	8.74	1354	7	1	1	555.28	1108.54	2	1108.55	-0.0034	1	2.35	20	R	RSCMAATLR	I	Oxidation (M); 2 Methyl (R)	0.300100003.0	File31912 Spectrum2854 scans: 9634
102	sp|Q9UBU9|NXF1_HUMAN	Nuclear RNA export factor 1 OS=Homo sapiens OX=9606 GN=NXF1 PE=1 SV=1	18	70652	7	0	3	0	5	8.74	1355	1	1	1	555.285	1108.56	2	1108.55	0.0079	1	18.35	0.58	R	RSCMAATLR	I	Oxidation (M); 2 Methyl (R)	0.300100003.0	File31912 Spectrum155 scans: 2676
102	sp|Q9UBU9|NXF1_HUMAN	Nuclear RNA export factor 1 OS=Homo sapiens OX=9606 GN=NXF1 PE=1 SV=1	18	70652	7	0	3	0	5	8.74	3138	3	1	1	899.881	1797.75	2	1797.71	0.0355	1	1.79	3.2	-	MADEGKSYSEHDDER	V	Oxidation (M); Methyl (K)	0.100002000000000.0	File31912 Spectrum2644 scans: 9223	emPAI	0.05
103	sp|P56524|HDAC4_HUMAN	Histone deacetylase 4 OS=Homo sapiens OX=9606 GN=HDAC4 PE=1 SV=3	18	119764	4	0	2	0	1.9	6.49	328	2	1	0	421.76	841.505	2	841.513	-0.0088	1	9.92	4.3	R	RSSPLLR	R	Methyl (R)	0.3000000.0	File31912 Spectrum3052 scans: 10283
103	sp|P56524|HDAC4_HUMAN	Histone deacetylase 4 OS=Homo sapiens OX=9606 GN=HDAC4 PE=1 SV=3	18	119764	4	0	2	0	1.9	6.49	342	8	1	0	421.76	841.505	2	841.513	-0.0082	1	6.28	9.1	R	RSSPLLR	R	Methyl (R)	0.3000000.0	File31912 Spectrum1277 scans: 4495
103	sp|P56524|HDAC4_HUMAN	Histone deacetylase 4 OS=Homo sapiens OX=9606 GN=HDAC4 PE=1 SV=3	18	119764	4	0	2	0	1.9	6.49	344	1	1	0	421.76	841.505	2	841.513	-0.0081	1	15.49	1.1	R	RSSPLLR	R	Methyl (R)	0.3000000.0	File31912 Spectrum1638 scans: 5397
103	sp|P56524|HDAC4_HUMAN	Histone deacetylase 4 OS=Homo sapiens OX=9606 GN=HDAC4 PE=1 SV=3	18	119764	4	0	2	0	1.9	6.49	3013	1	1	1	570.986	1709.94	3	1709.97	-0.0322	1	18.07	0.41	R	EQQLQQELLALKQK	Q	Methyl (K)	0.00000000000002.0	File31912 Spectrum2052 scans: 6872	emPAI	0.03
104	sp|Q9UNP9|PPIE_HUMAN	Peptidyl-prolyl cis-trans isomerase E OS=Homo sapiens OX=9606 GN=PPIE PE=1 SV=1	17	33695	6	0	4	0	16.3	5.41	323	8	1	1	421.76	841.504	2	841.502	0.0023	1	5.59	12	K	DGKPKQK	V	3 Methyl (K)	0.0020202.0	File31912 Spectrum3742 scans: 14253
104	sp|Q9UNP9|PPIE_HUMAN	Peptidyl-prolyl cis-trans isomerase E OS=Homo sapiens OX=9606 GN=PPIE PE=1 SV=1	17	33695	6	0	4	0	16.3	5.41	336	4	1	1	421.76	841.505	2	841.502	0.0027	1	0.54	37	K	DGKPKQK	V	3 Methyl (K)	0.0020202.0	File31912 Spectrum3723 scans: 13526
104	sp|Q9UNP9|PPIE_HUMAN	Peptidyl-prolyl cis-trans isomerase E OS=Homo sapiens OX=9606 GN=PPIE PE=1 SV=1	17	33695	6	0	4	0	16.3	5.41	345	9	1	1	421.76	841.505	2	841.502	0.0031	1	4.95	12	K	DGKPKQK	V	3 Methyl (K)	0.0020202.0	File31912 Spectrum3753 scans: 14413
104	sp|Q9UNP9|PPIE_HUMAN	Peptidyl-prolyl cis-trans isomerase E OS=Homo sapiens OX=9606 GN=PPIE PE=1 SV=1	17	33695	6	0	4	0	16.3	5.41	2302	8	1	1	471.931	1412.77	3	1412.76	0.0082	1	2.77	22	R	QIEAQGSKDGKPK	Q	2 Methyl (K)	0.0000000200200.0	File31912 Spectrum163 scans: 2692
104	sp|Q9UNP9|PPIE_HUMAN	Peptidyl-prolyl cis-trans isomerase E OS=Homo sapiens OX=9606 GN=PPIE PE=1 SV=1	17	33695	6	0	4	0	16.3	5.41	3626	1	1	1	947.771	2840.29	3	2840.34	-0.0467	1	17.39	0.29	R	IIPQFMCQGGDFTNHNGTGGKSIYGK	K	Methyl (K)	0.00000000000000000000200000.0	File31912 Spectrum430 scans: 3090	emPAI	0.1
105	sp|Q5HYR2|DMRTC_HUMAN	Doublesex- and mab-3-related transcription factor C1 OS=Homo sapiens OX=9606 GN=DMRTC1 PE=2 SV=1	17	20412	1	0	1	0	4.7	6.5	689	1	1	1	467.791	933.567	2	933.576	-0.0089	1	17.01	0.24	M	AAPPKAPIR	V	Methyl (R)	0.000000003.0	File31912 Spectrum2798 scans: 9523	emPAI	0.16
106	sp|P78411|IRX5_HUMAN	Iroquois-class homeodomain protein IRX-5 OS=Homo sapiens OX=9606 GN=IRX5 PE=1 SV=3	16	50672	2	0	1	0	2.5	6.03	2411	1	1	1	736.341	1470.67	2	1470.65	0.0199	0	3.7	8.6	K	NDEDEPQKPEDK	G	2 Methyl (K)	0.000000020002.0	File31912 Spectrum3199 scans: 10870
106	sp|P78411|IRX5_HUMAN	Iroquois-class homeodomain protein IRX-5 OS=Homo sapiens OX=9606 GN=IRX5 PE=1 SV=3	16	50672	2	0	1	0	2.5	6.03	2412	1	1	1	736.341	1470.67	2	1470.65	0.021	0	16.4	0.46	K	NDEDEPQKPEDK	G	2 Methyl (K)	0.000000020002.0	File31912 Spectrum3168 scans: 10784	emPAI	0.06
107	sp|O00370|LORF2_HUMAN	LINE-1 retrotransposable element ORF2 protein OS=Homo sapiens OX=9606 PE=1 SV=1	16	150000	25	0	5	0	4.9	9.68	303	1	1	1	421.759	841.503	2	841.502	0.0013	1	15.5	1.2	K	KTNNPIK	K	2 Methyl (K)	0.2000002.0	File31912 Spectrum3673 scans: 12849
107	sp|O00370|LORF2_HUMAN	LINE-1 retrotransposable element ORF2 protein OS=Homo sapiens OX=9606 PE=1 SV=1	16	150000	25	0	5	0	4.9	9.68	304	1	1	1	421.759	841.504	2	841.502	0.0015	1	13	2.1	K	KTNNPIK	K	2 Methyl (K)	0.2000002.0	File31912 Spectrum3174 scans: 10811
107	sp|O00370|LORF2_HUMAN	LINE-1 retrotransposable element ORF2 protein OS=Homo sapiens OX=9606 PE=1 SV=1	16	150000	25	0	5	0	4.9	9.68	305	5	1	1	421.759	841.504	2	841.502	0.0015	1	8.23	6.3	K	KTNNPIK	K	2 Methyl (K)	0.2000002.0	File31912 Spectrum2694 scans: 9322
107	sp|O00370|LORF2_HUMAN	LINE-1 retrotransposable element ORF2 protein OS=Homo sapiens OX=9606 PE=1 SV=1	16	150000	25	0	5	0	4.9	9.68	306	1	1	1	421.759	841.504	2	841.502	0.0017	1	7.44	7.5	K	KTNNPIK	K	2 Methyl (K)	0.2000002.0	File31912 Spectrum3707 scans: 13241
107	sp|O00370|LORF2_HUMAN	LINE-1 retrotransposable element ORF2 protein OS=Homo sapiens OX=9606 PE=1 SV=1	16	150000	25	0	5	0	4.9	9.68	308	1	1	1	421.759	841.504	2	841.502	0.0018	1	11.79	2.8	K	KTNNPIK	K	2 Methyl (K)	0.2000002.0	File31912 Spectrum3499 scans: 11684
107	sp|O00370|LORF2_HUMAN	LINE-1 retrotransposable element ORF2 protein OS=Homo sapiens OX=9606 PE=1 SV=1	16	150000	25	0	5	0	4.9	9.68	309	3	1	1	421.759	841.504	2	841.502	0.0018	1	11.28	3.1	K	KTNNPIK	K	2 Methyl (K)	0.2000002.0	File31912 Spectrum3627 scans: 12268
107	sp|O00370|LORF2_HUMAN	LINE-1 retrotransposable element ORF2 protein OS=Homo sapiens OX=9606 PE=1 SV=1	16	150000	25	0	5	0	4.9	9.68	310	2	1	1	421.759	841.504	2	841.502	0.0018	1	10.17	4.1	K	KTNNPIK	K	2 Methyl (K)	0.2000002.0	File31912 Spectrum3699 scans: 13130
107	sp|O00370|LORF2_HUMAN	LINE-1 retrotransposable element ORF2 protein OS=Homo sapiens OX=9606 PE=1 SV=1	16	150000	25	0	5	0	4.9	9.68	312	2	1	1	421.759	841.504	2	841.502	0.0019	1	9.18	5.1	K	KTNNPIK	K	2 Methyl (K)	0.2000002.0	File31912 Spectrum3543 scans: 11853
107	sp|O00370|LORF2_HUMAN	LINE-1 retrotransposable element ORF2 protein OS=Homo sapiens OX=9606 PE=1 SV=1	16	150000	25	0	5	0	4.9	9.68	316	2	1	1	421.759	841.504	2	841.502	0.0021	1	8.39	6.1	K	KTNNPIK	K	2 Methyl (K)	0.2000002.0	File31912 Spectrum3642 scans: 12414
107	sp|O00370|LORF2_HUMAN	LINE-1 retrotransposable element ORF2 protein OS=Homo sapiens OX=9606 PE=1 SV=1	16	150000	25	0	5	0	4.9	9.68	318	1	1	1	421.76	841.504	2	841.502	0.0022	1	13.58	1.9	K	KTNNPIK	K	2 Methyl (K)	0.2000002.0	File31912 Spectrum3124 scans: 10622
107	sp|O00370|LORF2_HUMAN	LINE-1 retrotransposable element ORF2 protein OS=Homo sapiens OX=9606 PE=1 SV=1	16	150000	25	0	5	0	4.9	9.68	319	4	1	1	421.76	841.504	2	841.502	0.0022	1	2.64	23	K	KTNNPIK	K	2 Methyl (K)	0.2000002.0	File31912 Spectrum3291 scans: 11131
107	sp|O00370|LORF2_HUMAN	LINE-1 retrotransposable element ORF2 protein OS=Homo sapiens OX=9606 PE=1 SV=1	16	150000	25	0	5	0	4.9	9.68	322	6	1	1	421.76	841.504	2	841.502	0.0023	1	7.51	7.5	K	KTNNPIK	K	2 Methyl (K)	0.2000002.0	File31912 Spectrum3650 scans: 12486
107	sp|O00370|LORF2_HUMAN	LINE-1 retrotransposable element ORF2 protein OS=Homo sapiens OX=9606 PE=1 SV=1	16	150000	25	0	5	0	4.9	9.68	327	1	1	1	421.76	841.505	2	841.502	0.0024	1	11.1	3.3	K	KTNNPIK	K	2 Methyl (K)	0.2000002.0	File31912 Spectrum3665 scans: 12770
107	sp|O00370|LORF2_HUMAN	LINE-1 retrotransposable element ORF2 protein OS=Homo sapiens OX=9606 PE=1 SV=1	16	150000	25	0	5	0	4.9	9.68	329	1	1	1	421.76	841.505	2	841.502	0.0024	1	14.66	1.4	K	KTNNPIK	K	2 Methyl (K)	0.2000002.0	File31912 Spectrum3661 scans: 12691
107	sp|O00370|LORF2_HUMAN	LINE-1 retrotransposable element ORF2 protein OS=Homo sapiens OX=9606 PE=1 SV=1	16	150000	25	0	5	0	4.9	9.68	331	1	1	1	421.76	841.505	2	841.502	0.0025	1	17.26	0.79	K	KTNNPIK	K	2 Methyl (K)	0.2000002.0	File31912 Spectrum3678 scans: 12921
107	sp|O00370|LORF2_HUMAN	LINE-1 retrotransposable element ORF2 protein OS=Homo sapiens OX=9606 PE=1 SV=1	16	150000	25	0	5	0	4.9	9.68	332	5	1	1	421.76	841.505	2	841.502	0.0026	1	14.13	1.6	K	KTNNPIK	K	2 Methyl (K)	0.2000002.0	File31912 Spectrum3376 scans: 11328
107	sp|O00370|LORF2_HUMAN	LINE-1 retrotransposable element ORF2 protein OS=Homo sapiens OX=9606 PE=1 SV=1	16	150000	25	0	5	0	4.9	9.68	334	10	1	1	421.76	841.505	2	841.502	0.0027	1	1.53	30	K	KTNNPIK	K	2 Methyl (K)	0.2000002.0	File31912 Spectrum3411 scans: 11416
107	sp|O00370|LORF2_HUMAN	LINE-1 retrotransposable element ORF2 protein OS=Homo sapiens OX=9606 PE=1 SV=1	16	150000	25	0	5	0	4.9	9.68	337	1	1	1	421.76	841.505	2	841.502	0.0028	1	9.69	4.5	K	KTNNPIK	K	2 Methyl (K)	0.2000002.0	File31912 Spectrum3074 scans: 10379
107	sp|O00370|LORF2_HUMAN	LINE-1 retrotransposable element ORF2 protein OS=Homo sapiens OX=9606 PE=1 SV=1	16	150000	25	0	5	0	4.9	9.68	345	7	0	1	421.76	841.505	2	841.502	0.0031	1	5.66	10	K	KTNNPIK	K	2 Methyl (K)	0.2000002.0	File31912 Spectrum3753 scans: 14413
107	sp|O00370|LORF2_HUMAN	LINE-1 retrotransposable element ORF2 protein OS=Homo sapiens OX=9606 PE=1 SV=1	16	150000	25	0	5	0	4.9	9.68	346	2	0	1	421.76	841.505	2	841.502	0.0032	1	7.8	6.4	K	KTNNPIK	K	2 Methyl (K)	0.2000002.0	File31912 Spectrum3566 scans: 11934
107	sp|O00370|LORF2_HUMAN	LINE-1 retrotransposable element ORF2 protein OS=Homo sapiens OX=9606 PE=1 SV=1	16	150000	25	0	5	0	4.9	9.68	347	1	1	1	421.76	841.505	2	841.502	0.0032	1	16.38	0.89	K	KTNNPIK	K	2 Methyl (K)	0.2000002.0	File31912 Spectrum3147 scans: 10725
107	sp|O00370|LORF2_HUMAN	LINE-1 retrotransposable element ORF2 protein OS=Homo sapiens OX=9606 PE=1 SV=1	16	150000	25	0	5	0	4.9	9.68	1814	3	1	1	624.374	1246.73	2	1246.75	-0.0142	1	1.11	9.8	K	MAILPKVIYR	F	Oxidation (M); Methyl (K); Methyl (R)	0.1000020003.0	File31912 Spectrum3427 scans: 11452
108	sp|Q96MC4|C295L_HUMAN	CEP295 N-terminal-like protein OS=Homo sapiens OX=9606 GN=CEP295NL PE=2 SV=1	16	70537	4	0	4	0	7.1	9.65	1201	5	0	1	532.257	1062.5	2	1062.51	-0.0125	1	0.98	26	R	QKAEMEQR	R	Oxidation (M); Methyl (K); Methyl (R)	0.02001003.0	File31912 Spectrum931 scans: 3891
108	sp|Q96MC4|C295L_HUMAN	CEP295 N-terminal-like protein OS=Homo sapiens OX=9606 GN=CEP295NL PE=2 SV=1	16	70537	4	0	4	0	7.1	9.65	2360	1	1	1	722.326	1442.64	2	1442.65	-0.0168	0	15.91	0.36	K	MADPEMLPAGEPR	S	Oxidation (M); Methyl (R)	0.1000000000003.0	File31912 Spectrum557 scans: 3273
