# Supplementary material for: PRMT3-mediated arginine methylation of IGF2BP1 promotes oxaliplatin resistance in liver cancer
Source: Nat Commun. 2023 Apr 6;14:1932. doi: 10.1038/s41467-023-37542-5 (PMC10079833; doi:10.1038/s41467-023-37542-5)
Supplement: Supplementary file 8 — Supplementary Data 7 [file 41467_2023_37542_MOESM8_ESM.xlsx]

## Sheet: Sheet1
Supplementary Data 7: m6A-modified transcripts identified by MeRIP (m6A)-sequencing.
ensembl_gene_id	chr	chromStart	chromEnd	score	strand	thickStart	thickEnd	itemRgb	blockCount	blockSizes	blockStarts	lg.p	lg.fdr	fold_enrchment	class	external_gene_name	gene_biotype
ENSG00000154813	3	16260581	16260581	2.4e-05	-	16260461	16260701	0	1	240,	0	-4.62	-3.72	16.3	three_prime_utr	DPH3	protein_coding
ENSG00000162065	16	2505432	2505432	0.0052	+	2505342	2505523	0	1	181,	0	-2.28	-1.59	9	three_prime_utr	TBC1D24	protein_coding
ENSG00000139725	12	121779380	121779380	7.9e-49	-	121779186	121779575	0	1	389,	0	-48.1	-46.1	27.4	three_prime_utr	RHOF	protein_coding
ENSG00000048028	11	113798038	113798038	0.00045	-	113797963	113798113	0	1	150,	0	-3.35	-2.55	12.4	three_prime_utr	USP28	protein_coding
ENSG00000178252	3	49015653	49015653	6.3e-17	+	49015353	49015953	0	1	600,	0	-16.2	-14.8	33.2	three_prime_utr	WDR6	protein_coding
ENSG00000100739	14	96263927	96263927	0.001	+	96263852	96264003	0	1	151,	0	-2.99	-2.22	11.2	three_prime_utr	BDKRB1	protein_coding
ENSG00000188290	1	999079	999079	0.0013	-	998990	999168	0	1	178,	0	-2.88	-2.13	6.61	CDS	HES4	protein_coding
ENSG00000157483	15	59372779	59372779	0.00013	-	59372689	59372870	0	1	181,	0	-3.89	-3.04	3.25	five_prime_utr	MYO1E	protein_coding
ENSG00000141582	17	79834849	79834849	4e-23	-	79834594	79835105	0	1	511,	0	-22.4	-20.8	24.1	CDS	CBX4	protein_coding
ENSG00000084674	2	21009958	21009958	1e-129	-	21009703	21010214	0	1	511,	0	-129	-126	2.71	CDS	APOB	protein_coding
ENSG00000175311	16	21250924	21250924	7.9e-07	+	21250804	21251044	0	1	240,	0	-6.1	-5.11	20.8	exon	ANKS4B	protein_coding
ENSG00000132604	16	69356950	69356950	0.0011	-	69356875	69357026	0	1	151,	0	-2.97	-2.2	7.87	CDS	TERF2	protein_coding
ENSG00000109118	17	28906178	28906178	0.0035	-	28906118	28906239	0	1	121,	0	-2.46	-1.74	9.56	three_prime_utr	PHF12	protein_coding
ENSG00000204406	2	148469758	148469758	0.014	+	148469683	148469834	0	1	151,	0	-1.85	-1.21	7.59	CDS	MBD5	protein_coding
ENSG00000140297	15	59619051	59619051	2e-11	+	59618826	59619276	0	1	450,	0	-10.7	-9.52	34.6	exon	GCNT3	protein_coding
ENSG00000283208	13	77002333	77002333	2.3e-06	+	76995991	77008675	0	2	136,74,	0,12610	-5.63	-4.67	11.1	three_prime_utr	AC001226.2	protein_coding
ENSG00000159140	21	33576537	33576537	8.9e-07	+	33576432	33576643	0	1	211,	0	-6.05	-5.07	6.18	three_prime_utr	SON	protein_coding
ENSG00000125912	19	3192563	3192563	0.00028	+	3192473	3192653	0	1	180,	0	-3.55	-2.73	5.9	CDS	NCLN	protein_coding
ENSG00000134297	12	45174000	45174000	0.0013	-	45173925	45174075	0	1	150,	0	-2.9	-2.14	11	exon	PLEKHA8P1	transcribed_processed_pseudogene
ENSG00000164023	4	107895631	107895631	5e-13	+	107895376	107895886	0	1	510,	0	-12.3	-11	29	CDS	SGMS2	protein_coding
ENSG00000163466	2	218238770	218238770	0.0062	+	218238710	218238831	0	1	121,	0	-2.21	-1.52	2.34	exon	ARPC2	protein_coding
ENSG00000163798	2	27664039	27664039	0.011	+	27663949	27664129	0	1	180,	0	-1.94	-1.28	7.87	CDS	SLC4A1AP	protein_coding
ENSG00000213853	16	10532705	10532705	3.2e-05	-	10532615	10532795	0	1	180,	0	-4.49	-3.6	9.28	three_prime_utr	EMP2	protein_coding
ENSG00000168411	16	74661116	74661116	7.9e-31	-	74660951	74661281	0	1	330,	0	-30.1	-28.4	53.1	CDS	RFWD3	protein_coding
ENSG00000256249	12	122715426	122715426	2e-13	+	122715053	122715800	0	1	747,	0	-12.7	-11.5	40.5	exon	AC026333.3	lincRNA
ENSG00000214717	X	2487273	2487273	1.6e-18	-	2487010	2487536	0	1	526,	0	-17.8	-16.4	16	exon	ZBED1	protein_coding
ENSG00000172809	17	74204224	74204224	9.1e-05	+	74204119	74204330	0	1	211,	0	-4.04	-3.19	2.98	exon	RPL38	protein_coding
ENSG00000188321	19	9343582	9343582	0.0023	+	9343507	9343658	0	1	151,	0	-2.63	-1.9	10.1	three_prime_utr	ZNF559	protein_coding
ENSG00000164164	4	145137930	145137930	2.5e-65	-	145137675	145138186	0	1	511,	0	-64.6	-62.4	56.8	CDS	OTUD4	protein_coding
ENSG00000086544	19	40717686	40717686	7.1e-10	+	40717342	40718031	0	1	689,	0	-9.15	-8.01	28.7	CDS	ITPKC	protein_coding
ENSG00000041988	1	6635510	6635510	0.00034	+	6635435	6635586	0	1	151,	0	-3.47	-2.65	7.59	three_prime_utr	THAP3	protein_coding
ENSG00000157191	1	16459913	16459913	1.3e-13	+	16459778	16460048	0	1	270,	0	-12.9	-11.6	41	exon	NECAP2	protein_coding
ENSG00000103404	16	23068342	23068342	0.0078	-	23068267	23068418	0	1	151,	0	-2.11	-1.44	8.43	CDS	USP31	protein_coding
ENSG00000162419	1	28714718	28714718	2.5e-08	+	28714509	28714928	0	1	419,	0	-7.6	-6.53	19.7	CDS	GMEB1	protein_coding
ENSG00000137766	15	54013518	54013518	4e-15	+	54012903	54014133	0	1	1230,	0	-14.4	-13	39.9	CDS	UNC13C	protein_coding
ENSG00000176542	3	113656107	113656107	4e-11	-	113655552	113656663	0	1	1111,	0	-10.4	-9.24	27.8	CDS	USF3	protein_coding
ENSG00000120889	8	23069013	23069013	2.5e-06	-	23068908	23069119	0	1	211,	0	-5.61	-4.65	5.15	five_prime_utr	TNFRSF10B	protein_coding
ENSG00000175470	10	131956001	131956001	1.3e-98	+	131955731	131956271	0	1	540,	0	-97.9	-95.4	146	three_prime_utr	PPP2R2D	protein_coding
ENSG00000188229	9	137242696	137242696	1e-67	+	137242517	137242875	0	1	358,	0	-67	-64.7	3.72	exon	TUBB4B	protein_coding
ENSG00000064703	1	111765949	111765949	6.3e-15	+	111765769	111766130	0	1	361,	0	-14.2	-12.8	23.6	CDS	DDX20	protein_coding
ENSG00000198252	14	52771219	52771219	6.9e-05	+	52771099	52771340	0	1	241,	0	-4.16	-3.3	14.9	three_prime_utr	STYX	protein_coding
ENSG00000198169	8	144721895	144721895	2e-08	-	144721551	144722240	0	1	689,	0	-7.69	-6.62	25.6	CDS	ZNF251	protein_coding
ENSG00000105676	19	19057618	19057618	2.5e-11	+	19057498	19057738	0	1	240,	0	-10.6	-9.44	9	CDS	ARMC6	protein_coding
ENSG00000198826	15	32637691	32637691	1.5e-08	+	32637497	32637886	0	1	389,	0	-7.81	-6.72	5.82	CDS	ARHGAP11A	protein_coding
ENSG00000140564	15	90875727	90875727	2.9e-08	+	90875592	90875862	0	1	270,	0	-7.54	-6.47	3.6	five_prime_utr	FURIN	protein_coding
ENSG00000157617	21	41888917	41888917	5e-19	-	41888497	41889338	0	1	841,	0	-18.3	-16.8	28	three_prime_utr	C2CD2	protein_coding
ENSG00000168813	19	32383096	32383096	1.3e-13	+	32382751	32383442	0	1	691,	0	-12.9	-11.6	23.6	three_prime_utr	ZNF507	protein_coding
ENSG00000108924	17	55323212	55323212	0.0042	+	55323152	55323273	0	1	121,	0	-2.38	-1.67	3.43	three_prime_utr	HLF	protein_coding
ENSG00000162194	11	62662995	62662995	0.01	-	62662935	62663055	0	1	120,	0	-1.98	-1.32	2.53	three_prime_utr	LBHD1	protein_coding
ENSG00000175984	1	114625871	114625871	5e-13	-	114625736	114626006	0	1	270,	0	-12.3	-11	34.3	CDS	DENND2C	protein_coding
ENSG00000113732	5	173034663	173034663	3.2e-23	+	173034441	173034885	0	1	444,	0	-22.5	-20.9	12.6	three_prime_utr	ATP6V0E1	protein_coding
ENSG00000165271	9	33462584	33462584	1.1e-10	-	33462129	33463039	0	2	684,7,	0,903	-9.97	-8.79	32.3	three_prime_utr	NOL6	protein_coding
ENSG00000148110	9	94459268	94459268	0.013	+	94459193	94459343	0	1	150,	0	-1.88	-1.23	2.37	CDS	MFSD14B	protein_coding
ENSG00000143157	1	166852764	166852764	1.3e-37	+	166852539	166852989	0	1	450,	0	-36.9	-35	70.6	three_prime_utr	POGK	protein_coding
ENSG00000149761	11	64227101	64227101	0.0028	+	64227011	64227191	0	1	180,	0	-2.56	-1.83	8.71	exon	NUDT22	protein_coding
ENSG00000140199	15	34233512	34233512	0.00024	-	34233407	34233617	0	1	210,	0	-3.62	-2.79	13.2	three_prime_utr	SLC12A6	protein_coding
ENSG00000214717	X	2487041	2487041	2.5e-19	-	2486562	2487520	0	1	958,	0	-18.6	-17.2	40.8	exon	ZBED1	protein_coding
ENSG00000163660	3	157148532	157148532	1e-16	-	157148052	157149012	0	2	537,64,	0,896	-16	-14.6	34.9	exon	CCNL1	protein_coding
ENSG00000255398	12	122716565	122716565	0.0013	-	122716476	122716655	0	1	179,	0	-2.9	-2.14	11	CDS	HCAR3	protein_coding
ENSG00000067992	X	24534051	24534051	5.8e-05	+	24533961	24534141	0	1	180,	0	-4.24	-3.37	8.71	CDS	PDK3	protein_coding
ENSG00000105738	19	38206679	38206679	5.1e-07	+	38206544	38206814	0	1	270,	0	-6.29	-5.29	21.4	three_prime_utr	SIPA1L3	protein_coding
ENSG00000174099	12	65464819	65464819	1.5e-06	+	65464670	65464969	0	1	299,	0	-5.82	-4.85	20	three_prime_utr	MSRB3	protein_coding
ENSG00000185591	12	53382730	53382730	6.8e-08	+	53382356	53383105	0	1	749,	0	-7.17	-6.13	6.92	CDS	SP1	protein_coding
ENSG00000101104	20	44932045	44932045	1.7e-05	+	44931911	44932180	0	1	269,	0	-4.77	-3.86	13.2	five_prime_utr	PABPC1L	protein_coding
ENSG00000124145	20	45326994	45326994	0.0028	-	45326920	45327069	0	1	149,	0	-2.55	-1.83	4.01	three_prime_utr	SDC4	protein_coding
ENSG00000105810	7	92607003	92607003	0.0033	-	92606928	92607079	0	1	151,	0	-2.48	-1.76	5.9	three_prime_utr	CDK6	protein_coding
ENSG00000146535	7	2729491	2729491	0.00016	-	2729371	2729612	0	1	241,	0	-3.8	-2.96	13.8	three_prime_utr	GNA12	protein_coding
ENSG00000177479	3	48927611	48927611	6.3e-23	+	48927431	48927791	0	1	360,	0	-22.2	-20.6	33.3	CDS	ARIH2	protein_coding
ENSG00000067369	15	43457054	43457054	1.3e-11	-	43456919	43457190	0	1	271,	0	-10.9	-9.71	5.14	CDS	TP53BP1	protein_coding
ENSG00000159461	16	56362096	56362096	9.5e-05	-	56361991	56362202	0	1	211,	0	-4.02	-3.17	4.26	three_prime_utr	AMFR	protein_coding
ENSG00000058673	1	203800332	203800332	0.0017	+	203800257	203800408	0	1	151,	0	-2.77	-2.02	4.97	five_prime_utr	ZC3H11A	protein_coding
ENSG00000174695	5	83055149	83055149	1.5e-06	-	83055059	83055240	0	1	181,	0	-5.83	-4.85	6.96	three_prime_utr	TMEM167A	protein_coding
ENSG00000165283	9	35099997	35099997	1e-14	-	35099923	35100072	0	1	149,	0	-14	-12.7	8.96	three_prime_utr	STOML2	protein_coding
ENSG00000106799	9	99149425	99149425	7.2e-06	+	99149320	99149530	0	1	210,	0	-5.14	-4.2	4.97	three_prime_utr	TGFBR1	protein_coding
ENSG00000175224	11	46672858	46672858	3.2e-09	+	46672723	46672993	0	1	270,	0	-8.49	-7.38	21.9	three_prime_utr	ATG13	protein_coding
ENSG00000155850	5	149981519	149981519	4e-14	+	149981354	149981684	0	1	330,	0	-13.4	-12.1	18.4	CDS	SLC26A2	protein_coding
ENSG00000176903	14	73713672	73713672	3e-09	-	73713478	73713866	0	1	388,	0	-8.52	-7.41	19.4	five_prime_utr	PNMA1	protein_coding
ENSG00000151914	6	56605107	56605107	0.00068	-	56604987	56605228	0	1	241,	0	-3.17	-2.38	11.8	CDS	DST	protein_coding
ENSG00000143674	1	233382629	233382629	2.9e-06	+	233382509	233382750	0	1	241,	0	-5.54	-4.59	19.1	CDS	MAP3K21	protein_coding
ENSG00000122863	10	72008150	72008150	0.0013	+	72008060	72008240	0	1	180,	0	-2.88	-2.13	7.03	CDS	CHST3	protein_coding
ENSG00000110060	11	125895590	125895590	0.00013	-	125895470	125895711	0	1	241,	0	-3.89	-3.04	8.29	CDS	PUS3	protein_coding
ENSG00000112851	5	65926654	65926654	0.00013	+	65926594	65926715	0	1	121,	0	-3.9	-3.05	5.27	five_prime_utr	ERBIN	protein_coding
ENSG00000177888	1	197199688	197199688	6.3e-23	-	197199493	197199883	0	1	390,	0	-22.2	-20.6	35.7	CDS	ZBTB41	protein_coding
ENSG00000152082	2	130190609	130190609	9.3e-07	+	130190520	130190699	0	1	179,	0	-6.03	-5.04	3.42	CDS	MZT2B	protein_coding
ENSG00000276023	17	37512474	37512474	0.00024	+	37512400	37512549	0	1	149,	0	-3.62	-2.79	13.2	CDS	DUSP14	protein_coding
ENSG00000124942	11	62528215	62528215	5e-11	-	62528080	62528351	0	1	271,	0	-10.3	-9.1	3.64	CDS	AHNAK	protein_coding
ENSG00000143319	1	156727662	156727662	8.7e-05	-	156727572	156727753	0	1	181,	0	-4.06	-3.2	8.57	five_prime_utr	ISG20L2	protein_coding
ENSG00000116044	2	177231246	177231246	1e-164	-	177230812	177231680	0	1	868,	0	-164	-161	22.5	CDS	NFE2L2	protein_coding
ENSG00000214654	9	120798920	120798920	0.0063	+	120798816	120799025	0	1	209,	0	-2.2	-1.51	8.71	CDS	AL161911.1	protein_coding
ENSG00000214226	17	56833102	56833102	1e-11	-	56832983	56833222	0	1	239,	0	-11	-9.78	33.2	five_prime_utr	C17orf67	protein_coding
ENSG00000136986	8	123015046	123015046	0.0019	-	123014926	123015166	0	1	240,	0	-2.73	-1.99	2.59	exon	DERL1	protein_coding
ENSG00000120738	5	138468119	138468119	6.9e-05	+	138468029	138468210	0	1	181,	0	-4.16	-3.3	14.9	three_prime_utr	EGR1	protein_coding
ENSG00000221867	X	152701229	152701229	8.5e-07	+	152701095	152701364	0	1	269,	0	-6.07	-5.08	3.63	CDS	MAGEA3	protein_coding
ENSG00000111906	6	125276050	125276050	0.00083	-	125275975	125276126	0	1	151,	0	-3.08	-2.3	11.5	exon	HDDC2	protein_coding
ENSG00000163545	1	205303285	205303285	3.2e-11	-	205303015	205303555	0	1	540,	0	-10.5	-9.25	32.6	three_prime_utr	NUAK2	protein_coding
ENSG00000189241	6	116278330	116278330	7.4e-10	-	116278045	116278615	0	1	570,	0	-9.13	-7.98	26.4	three_prime_utr	TSPYL1	protein_coding
ENSG00000167258	17	39462440	39462440	5e-55	+	39462020	39462860	0	1	840,	0	-54.3	-52.2	19.3	CDS	CDK12	protein_coding
ENSG00000204351	6	31959315	31959315	3.7e-07	+	31959139	31959491	0	2	75,195,	0,157	-6.43	-5.42	16.3	exon	SKIV2L	protein_coding
ENSG00000092871	17	35006064	35006064	0.0014	-	35005989	35006140	0	1	151,	0	-2.85	-2.09	5.06	three_prime_utr	RFFL	protein_coding
ENSG00000005206	19	2353832	2353832	0.014	+	2353757	2353907	0	1	150,	0	-1.85	-1.21	7.59	three_prime_utr	SPPL2B	protein_coding
ENSG00000264895	17	51251004	51251004	0.0013	-	51250915	51251094	0	1	179,	0	-2.9	-2.14	11	exon	AC006141.1	sense_intronic
ENSG00000197111	12	53480698	53480698	2.5e-08	+	53480593	53480803	0	1	210,	0	-7.6	-6.53	14.2	three_prime_utr	PCBP2	protein_coding
ENSG00000062194	5	57262836	57262836	3.1e-08	+	57262641	57263031	0	1	390,	0	-7.51	-6.45	25	three_prime_utr	GPBP1	protein_coding
ENSG00000185761	19	1505721	1505721	0.00072	-	1505586	1505857	0	1	271,	0	-3.14	-2.36	5.2	three_prime_utr	ADAMTSL5	protein_coding
ENSG00000223768	21	45293418	45293418	0.00016	+	45293314	45293522	0	1	208,	0	-3.8	-2.96	13.8	exon	LINC00205	lincRNA
ENSG00000050327	7	144365277	144365277	2e-19	+	144365142	144365412	0	1	270,	0	-18.7	-17.2	27	CDS	ARHGEF5	protein_coding
ENSG00000168398	14	96241983	96241983	6.3e-13	+	96241445	96242522	0	1	1077,	0	-12.2	-10.9	38.8	exon	BDKRB2	protein_coding
ENSG00000110074	11	126278011	126278011	0.0049	+	126277921	126278101	0	1	180,	0	-2.31	-1.62	8.71	exon	FOXRED1	protein_coding
ENSG00000139618	13	32337026	32337026	5e-16	+	32336696	32337356	0	1	660,	0	-15.3	-14	48.1	CDS	BRCA2	protein_coding
ENSG00000163481	2	218664236	218664236	0.001	-	218664161	218664311	0	1	150,	0	-2.99	-2.22	11.2	CDS	RNF25	protein_coding
ENSG00000160908	7	99494456	99494456	0.00016	-	99494321	99494592	0	1	271,	0	-3.8	-2.96	13.8	CDS	ZNF394	protein_coding
ENSG00000129810	3	20174700	20174700	7.9e-17	-	20174506	20174895	0	1	389,	0	-16.1	-14.7	26.4	CDS	SGO1	protein_coding
ENSG00000105447	19	48453080	48453080	1.3e-27	+	48452841	48453320	0	1	479,	0	-26.9	-25.2	21.5	three_prime_utr	GRWD1	protein_coding
ENSG00000254470	11	65777969	65777969	6.8e-09	-	65777774	65778164	0	1	390,	0	-8.17	-7.07	27	CDS	AP5B1	protein_coding
ENSG00000138399	2	169572005	169572005	0.0095	-	169571945	169572065	0	1	120,	0	-2.02	-1.36	8.15	CDS	FASTKD1	protein_coding
ENSG00000211455	12	27322362	27322362	0.00019	+	27322210	27322514	0	2	24,187,	0,117	-3.71	-2.88	13.5	CDS	STK38L	protein_coding
ENSG00000157778	7	1567552	1567552	1e-13	-	1567359	1567746	0	1	387,	0	-13	-11.7	8.47	three_prime_utr	PSMG3	protein_coding
ENSG00000161021	5	179774136	179774136	6.9e-05	+	179774031	179774241	0	1	210,	0	-4.16	-3.3	14.9	CDS	MAML1	protein_coding
ENSG00000184787	21	44769327	44769327	2.5e-05	-	44769207	44769447	0	1	240,	0	-4.6	-3.7	10.4	exon	UBE2G2	protein_coding
ENSG00000157191	1	16459106	16459106	3.3e-05	+	16459001	16459211	0	1	210,	0	-4.48	-3.59	4.06	exon	NECAP2	protein_coding
ENSG00000089351	19	35026381	35026381	0.0048	+	35026321	35026441	0	1	120,	0	-2.32	-1.62	5.62	three_prime_utr	GRAMD1A	protein_coding
ENSG00000186951	22	46238959	46238959	0.0058	+	46238899	46239020	0	1	121,	0	-2.24	-1.55	5.48	three_prime_utr	PPARA	protein_coding
ENSG00000123104	12	26337774	26337774	0.0052	-	26337714	26337835	0	1	121,	0	-2.28	-1.59	9	three_prime_utr	ITPR2	protein_coding
ENSG00000167658	19	3976279	3976279	1e-167	-	3976085	3976474	0	1	389,	0	-167	-164	8.59	three_prime_utr	EEF2	protein_coding
ENSG00000138107	10	102480765	102480765	4e-23	-	102480571	102480960	0	1	389,	0	-22.4	-20.9	15.8	exon	ACTR1A	protein_coding
ENSG00000186815	12	113296470	113296470	1.1e-10	+	113296335	113296606	0	1	271,	0	-9.96	-8.78	7.78	three_prime_utr	TPCN1	protein_coding
ENSG00000178927	17	82443649	82443649	4.2e-07	-	82443395	82443904	0	1	509,	0	-6.38	-5.38	21.6	exon	C17orf62	protein_coding
ENSG00000182810	16	68022372	68022372	0.0015	-	68022283	68022462	0	1	179,	0	-2.81	-2.06	10.7	CDS	DDX28	protein_coding
ENSG00000100139	22	37940827	37940827	3.5e-05	+	37940752	37940903	0	1	151,	0	-4.45	-3.56	6.93	exon	MICALL1	protein_coding
ENSG00000140265	15	43366530	43366530	3.2e-26	-	43366381	43366680	0	1	299,	0	-25.5	-23.9	14.9	CDS	ZSCAN29	protein_coding
ENSG00000100614	14	60283104	60283104	4e-40	+	60282819	60283389	0	1	570,	0	-39.4	-37.5	23.1	CDS	PPM1A	protein_coding
ENSG00000139405	12	113191948	113191948	1.5e-06	+	113191768	113192128	0	1	360,	0	-5.83	-4.85	5.83	three_prime_utr	RITA1	protein_coding
ENSG00000010818	6	142759954	142759954	7.9e-14	-	142759819	142760089	0	1	270,	0	-13.1	-11.8	9.51	CDS	HIVEP2	protein_coding
ENSG00000171302	17	78991896	78991896	6.3e-12	-	78991746	78992046	0	1	300,	0	-11.2	-9.95	8.29	three_prime_utr	CANT1	protein_coding
ENSG00000186020	19	36548054	36548054	1e-08	-	36547830	36548279	0	1	449,	0	-7.98	-6.89	26.4	CDS	ZNF529	protein_coding
ENSG00000021355	6	2833640	2833640	0.00013	-	2833550	2833730	0	1	180,	0	-3.9	-3.05	5.06	CDS	SERPINB1	protein_coding
ENSG00000182197	8	118111209	118111209	5.5e-09	-	118111014	118111404	0	1	390,	0	-8.26	-7.16	27.3	five_prime_utr	EXT1	protein_coding
ENSG00000160679	1	153645273	153645273	3.2e-13	+	153645078	153645468	0	1	390,	0	-12.5	-11.2	7.87	exon	CHTOP	protein_coding
ENSG00000255529	15	57708927	57708927	0.00019	+	57708718	57709137	0	1	419,	0	-3.72	-2.89	8.01	CDS	POLR2M	protein_coding
ENSG00000171316	8	60865347	60865347	9.8e-09	+	60865182	60865512	0	1	330,	0	-8.01	-6.92	17.1	exon	CHD7	protein_coding
ENSG00000171451	18	67513939	67513939	8.5e-05	-	67513654	67514224	0	1	570,	0	-4.07	-3.21	14.6	CDS	DSEL	protein_coding
ENSG00000128944	15	40393811	40393811	3.2e-57	+	40393496	40394126	0	1	630,	0	-56.5	-54.4	38.8	three_prime_utr	KNSTRN	protein_coding
ENSG00000213585	5	133972586	133972586	1.3e-07	-	133972511	133972661	0	1	150,	0	-6.9	-5.86	4.47	three_prime_utr	VDAC1	protein_coding
ENSG00000154839	18	50393278	50393278	7.1e-10	+	50393129	50393428	0	1	299,	0	-9.15	-8.01	18.6	three_prime_utr	SKA1	protein_coding
ENSG00000165506	14	49625846	49625846	1.9e-05	-	49625741	49625952	0	1	211,	0	-4.71	-3.81	9.14	CDS	DNAAF2	protein_coding
ENSG00000196757	19	11948829	11948829	7.9e-07	+	11948470	11949189	0	1	719,	0	-6.1	-5.11	20.8	CDS	ZNF700	protein_coding
ENSG00000174684	11	66346715	66346715	0.00083	-	66346626	66346804	0	1	178,	0	-3.08	-2.3	10.4	CDS	B4GAT1	protein_coding
ENSG00000266921	19	43997285	43997285	0.001	-	43997195	43997376	0	1	181,	0	-2.99	-2.22	11.2	exon	AC006213.1	antisense_RNA
ENSG00000107290	9	132329202	132329202	7.9e-47	-	132328422	132329982	0	1	1560,	0	-46.1	-44.1	45.1	CDS	SETX	protein_coding
ENSG00000158805	16	89738447	89738447	4.3e-07	+	89738297	89738597	0	1	300,	0	-6.37	-5.37	13.5	three_prime_utr	ZNF276	protein_coding
ENSG00000178919	9	97856326	97856326	0.0035	+	97856266	97856387	0	1	121,	0	-2.46	-1.74	9.56	three_prime_utr	FOXE1	protein_coding
ENSG00000263798	17	47974625	47974625	0.0013	+	47974011	47975239	0	3	20,49,81,	0,388,1147	-2.88	-2.13	6.61	exon	AC018521.1	processed_transcript
ENSG00000107957	10	103600518	103600518	4.8e-07	-	103600323	103600714	0	1	391,	0	-6.32	-5.32	19.1	three_prime_utr	SH3PXD2A	protein_coding
ENSG00000116786	1	15734216	15734216	3.5e-06	+	15734111	15734321	0	1	210,	0	-5.45	-4.5	18.8	three_prime_utr	PLEKHM2	protein_coding
ENSG00000203999	20	50313623	50313623	6.8e-06	+	50313429	50313818	0	1	389,	0	-5.17	-4.24	18	exon	LINC01270	lincRNA
ENSG00000138757	4	75662211	75662211	0.0001	-	75662051	75662371	0	2	22,159,	0,161	-3.98	-3.12	8.43	exon	G3BP2	protein_coding
ENSG00000089060	12	113299417	113299417	7.9e-14	-	113299207	113299627	0	1	420,	0	-13.1	-11.8	6.31	three_prime_utr	SLC8B1	protein_coding
ENSG00000132694	1	157045294	157045294	6.6e-06	-	157045219	157045370	0	1	151,	0	-5.18	-4.25	6.32	five_prime_utr	ARHGEF11	protein_coding
ENSG00000163848	3	125232360	125232360	7.9e-21	-	125232090	125232630	0	1	540,	0	-20.1	-18.6	61.8	CDS	ZNF148	protein_coding
ENSG00000247853	12	6583240	6583240	7.8e-07	+	6583077	6583404	0	1	327,	0	-6.11	-5.12	4.7	exon	AC006064.2	antisense_RNA
ENSG00000185813	17	81901369	81901369	0.0023	-	81901294	81901445	0	1	151,	0	-2.63	-1.9	10.1	three_prime_utr	PCYT2	protein_coding
ENSG00000131873	15	101178051	101178051	1.6e-17	-	101177394	101178709	0	1	1315,	0	-16.8	-15.4	51.4	CDS	CHSY1	protein_coding
ENSG00000205730	16	19115580	19115580	0.0052	+	19115490	19115671	0	1	181,	0	-2.28	-1.59	9	exon	ITPRIPL2	protein_coding
ENSG00000055332	2	37105199	37105199	0.0011	-	37105139	37105260	0	1	121,	0	-2.97	-2.2	10.4	three_prime_utr	EIF2AK2	protein_coding
ENSG00000136048	12	101922164	101922164	1.6e-25	+	101921940	101922389	0	1	449,	0	-24.8	-23.2	39.9	three_prime_utr	DRAM1	protein_coding
ENSG00000244687	20	50081632	50081632	1.6e-19	-	50081332	50081932	0	1	600,	0	-18.8	-17.3	10.7	three_prime_utr	UBE2V1	protein_coding
ENSG00000232149	X	123603725	123603725	1e-13	+	123603549	123603902	0	1	353,	0	-13	-11.7	7.15	exon	FERP1	processed_pseudogene
ENSG00000159346	1	202941299	202941299	7.9e-24	-	202941090	202941509	0	1	419,	0	-23.1	-21.5	11.8	three_prime_utr	ADIPOR1	protein_coding
ENSG00000120438	6	159779230	159779230	2.7e-10	-	159778855	159779605	0	2	406,14,	0,736	-9.57	-8.41	2.43	CDS	TCP1	protein_coding
ENSG00000172409	11	57659700	57659700	4e-28	+	57659581	57659820	0	1	239,	0	-27.4	-25.7	41.3	CDS	CLP1	protein_coding
ENSG00000137076	9	35732319	35732319	1.2e-08	-	35732244	35732395	0	1	151,	0	-7.93	-6.84	24.5	five_prime_utr	TLN1	protein_coding
ENSG00000102858	16	4689100	4689100	4.7e-08	+	4688935	4689266	0	1	331,	0	-7.33	-6.27	11.2	three_prime_utr	MGRN1	protein_coding
ENSG00000115687	2	241127064	241127064	2.2e-07	-	241126974	241127155	0	1	181,	0	-6.66	-5.64	22.5	exon	PASK	protein_coding
ENSG00000157823	15	89835477	89835477	3.5e-05	-	89835327	89835627	0	1	300,	0	-4.45	-3.56	6.93	three_prime_utr	AP3S2	protein_coding
ENSG00000147180	X	85271684	85271684	2.2e-07	+	85271534	85271834	0	1	300,	0	-6.66	-5.64	22.5	CDS	ZNF711	protein_coding
ENSG00000239264	6	7910694	7910694	0.0018	-	7910604	7910784	0	1	180,	0	-2.74	-2	9	CDS	TXNDC5	protein_coding
ENSG00000137185	6	28227365	28227365	4.6e-05	+	28227246	28227485	0	1	239,	0	-4.34	-3.47	15.5	CDS	ZSCAN9	protein_coding
ENSG00000127311	12	66338212	66338212	0.00083	+	66338137	66338288	0	1	151,	0	-3.08	-2.3	11.5	three_prime_utr	HELB	protein_coding
ENSG00000173230	3	121697520	121697520	4e-40	-	121696756	121698285	0	1	1529,	0	-39.4	-37.4	29.9	CDS	GOLGB1	protein_coding
ENSG00000255150	12	104304367	104304367	3e-05	+	104304217	104304517	0	1	300,	0	-4.53	-3.64	16	CDS	EID3	protein_coding
ENSG00000267680	19	44107383	44107383	3.2e-16	+	44107008	44107758	0	1	750,	0	-15.5	-14.1	48.6	CDS	ZNF224	protein_coding
ENSG00000162769	1	212898269	212898269	0.00016	+	212898164	212898374	0	1	210,	0	-3.8	-2.97	4.92	three_prime_utr	FLVCR1	protein_coding
ENSG00000221869	8	47737192	47737192	3.2e-13	-	47736938	47737446	0	1	508,	0	-12.5	-11.2	17.3	three_prime_utr	CEBPD	protein_coding
ENSG00000137074	9	32987778	32987778	9.8e-06	-	32987688	32987868	0	1	180,	0	-5.01	-4.09	12.4	CDS	APTX	protein_coding
ENSG00000135299	6	89630868	89630868	8.3e-06	+	89630688	89631048	0	1	360,	0	-5.08	-4.15	17.7	CDS	ANKRD6	protein_coding
ENSG00000067369	15	43406278	43406278	2.4e-06	-	43406173	43406383	0	1	210,	0	-5.62	-4.66	8.25	three_prime_utr	TP53BP1	protein_coding
ENSG00000047932	6	117560940	117560940	0.002	-	117560865	117561015	0	1	150,	0	-2.69	-1.95	4.87	three_prime_utr	GOPC	protein_coding
ENSG00000090924	19	39425403	39425403	1e-20	+	39425148	39425658	0	1	510,	0	-20	-18.5	39.4	three_prime_utr	PLEKHG2	protein_coding
ENSG00000237268	7	56424187	56424187	6e-08	-	56423832	56424543	0	1	711,	0	-7.22	-6.17	24.2	exon	AC092447.7	transcribed_unprocessed_pseudogene
ENSG00000243279	X	49071813	49071813	0.0035	-	49071723	49071904	0	1	181,	0	-2.46	-1.75	5.2	three_prime_utr	PRAF2	protein_coding
ENSG00000225420	2	88575091	88575091	2e-16	+	88574780	88575403	0	1	623,	0	-15.7	-14.3	17	exon	AC104134.1	antisense_RNA
ENSG00000105443	19	48469421	48469421	0.01	+	48469361	48469482	0	1	121,	0	-1.99	-1.33	3.44	five_prime_utr	CYTH2	protein_coding
ENSG00000124422	17	21002561	21002561	1.3e-29	-	21002351	21002772	0	1	421,	0	-28.9	-27.2	9.28	three_prime_utr	USP22	protein_coding
ENSG00000131051	20	35742131	35742131	1.2e-05	-	35742011	35742252	0	1	241,	0	-4.91	-3.99	4.84	exon	RBM39	protein_coding
ENSG00000154309	1	223002676	223002676	1.2e-06	+	223002526	223002826	0	1	300,	0	-5.91	-4.93	20.2	CDS	DISP1	protein_coding
ENSG00000146676	7	44880976	44880976	0.0005	-	44880901	44881051	0	1	150,	0	-3.3	-2.5	7.31	three_prime_utr	PURB	protein_coding
ENSG00000103356	16	23523693	23523693	0.017	-	23523603	23523784	0	1	181,	0	-1.77	-1.14	7.31	three_prime_utr	EARS2	protein_coding
ENSG00000164484	6	130441641	130441641	0.0003	+	130441506	130441776	0	1	270,	0	-3.53	-2.71	12.9	CDS	TMEM200A	protein_coding
ENSG00000126773	14	60138226	60138226	0.0035	+	60138136	60138317	0	1	181,	0	-2.46	-1.74	9.56	three_prime_utr	PCNX4	protein_coding
ENSG00000127914	7	91995783	91995783	1e-26	+	91995648	91995919	0	1	271,	0	-26	-24.3	79	CDS	AKAP9	protein_coding
ENSG00000127946	7	75536832	75536832	7.9e-12	-	75536473	75537192	0	1	719,	0	-11.1	-9.84	22.5	three_prime_utr	HIP1	protein_coding
ENSG00000008838	17	40053622	40053622	0.0066	-	40053562	40053682	0	1	120,	0	-2.18	-1.5	3.26	CDS	MED24	protein_coding
ENSG00000182963	17	44805024	44805024	2.1e-05	-	44804919	44805130	0	1	211,	0	-4.67	-3.77	4.78	CDS	GJC1	protein_coding
ENSG00000188647	9	69716550	69716550	0.0028	-	69716475	69716626	0	1	151,	0	-2.56	-1.83	4.4	three_prime_utr	PTAR1	protein_coding
ENSG00000151135	12	106971365	106971365	7.9e-62	+	106971140	106971591	0	1	451,	0	-61.1	-58.9	24.2	CDS	TMEM263	protein_coding
ENSG00000172115	7	25122931	25122931	8.5e-06	-	25122841	25123022	0	1	181,	0	-5.07	-4.14	2.81	three_prime_utr	CYCS	protein_coding
ENSG00000198466	19	57858977	57858977	4.3e-05	+	57858872	57859083	0	1	211,	0	-4.37	-3.49	6.32	CDS	ZNF587	protein_coding
ENSG00000049239	1	9265133	9265133	5.5e-05	+	9265043	9265224	0	1	181,	0	-4.26	-3.38	3.79	three_prime_utr	H6PD	protein_coding
ENSG00000116138	1	15568052	15568052	2e-19	+	15567797	15568307	0	1	510,	0	-18.7	-17.2	57.9	three_prime_utr	DNAJC16	protein_coding
ENSG00000051341	3	121487992	121487992	4e-13	-	121487842	121488142	0	1	300,	0	-12.4	-11.1	39.4	CDS	POLQ	protein_coding
ENSG00000126903	X	154487620	154487620	3e-05	-	154487545	154487695	0	1	150,	0	-4.53	-3.64	16	CDS	SLC10A3	protein_coding
ENSG00000141564	17	80965800	80965800	0.0023	+	80965680	80965921	0	1	241,	0	-2.63	-1.9	6.75	three_prime_utr	RPTOR	protein_coding
ENSG00000180592	10	21515077	21515077	0.0019	-	21514972	21515183	0	1	211,	0	-2.72	-1.98	10.4	three_prime_utr	SKIDA1	protein_coding
ENSG00000117448	1	45568994	45568994	0.0091	+	45568898	45569091	0	2	108,42,	0,151	-2.04	-1.37	2.76	CDS	AKR1A1	protein_coding
ENSG00000078061	X	47571814	47571814	2.5e-13	+	47571709	47571920	0	1	211,	0	-12.6	-11.3	26.1	three_prime_utr	ARAF	protein_coding
ENSG00000172171	17	30904194	30904194	8.1e-08	-	30904044	30904344	0	1	300,	0	-7.09	-6.04	13.5	CDS	TEFM	protein_coding
ENSG00000157895	12	121003914	121003914	5.5e-08	-	121003659	121004169	0	1	510,	0	-7.26	-6.2	15.7	three_prime_utr	C12orf43	protein_coding
ENSG00000251562	11	65499740	65499740	0	+	65499020	65500460	0	1	1440,	0	-21800	#NAME?	8.09	exon	MALAT1	lincRNA
ENSG00000134987	5	111106059	111106059	2.6e-05	+	111104778	111107341	0	4	39,66,87,48,	0,516,1278,2515	-4.58	-3.68	9.42	CDS	WDR36	protein_coding
ENSG00000198843	3	150603448	150603448	0.00049	+	150603358	150603538	0	1	180,	0	-3.31	-2.52	5.62	CDS	SELENOT	protein_coding
ENSG00000143375	1	151519017	151519017	0.0063	+	151518957	151519078	0	1	121,	0	-2.2	-1.51	8.71	CDS	CGN	protein_coding
ENSG00000236051	13	77098307	77098307	7.9e-07	+	77098158	77098457	0	1	299,	0	-6.1	-5.11	20.8	three_prime_utr	MYCBP2-AS1	processed_transcript
ENSG00000278530	X	80233165	80233165	0.00083	-	80233075	80233256	0	1	181,	0	-3.08	-2.3	11.5	exon	CHMP1B2P	transcribed_unitary_pseudogene
ENSG00000181555	3	47121845	47121845	9.8e-07	-	47121710	47121980	0	1	270,	0	-6.01	-5.02	6.09	CDS	SETD2	protein_coding
ENSG00000136444	17	50485345	50485345	2.5e-36	+	50484835	50485855	0	1	1020,	0	-35.6	-33.8	73.4	three_prime_utr	RSAD1	protein_coding
ENSG00000171603	1	9749817	9749817	7.9e-12	-	9749549	9750085	0	2	97,322,	0,214	-11.1	-9.83	6.25	CDS	CLSTN1	protein_coding
ENSG00000131462	17	42615055	42615055	4e-12	+	42614876	42615234	0	1	358,	0	-11.4	-10.1	4.28	three_prime_utr	TUBG1	protein_coding
ENSG00000149179	11	47161524	47161524	0.00055	+	47161434	47161614	0	1	180,	0	-3.26	-2.46	12.1	exon	C11orf49	protein_coding
ENSG00000109079	17	28346948	28346948	0.00044	+	28346888	28347009	0	1	121,	0	-3.36	-2.56	5.9	three_prime_utr	TNFAIP1	protein_coding
ENSG00000102908	16	69692892	69692892	0.00016	+	69692802	69692983	0	1	181,	0	-3.8	-2.96	13.8	three_prime_utr	NFAT5	protein_coding
ENSG00000261147	15	90271743	90271743	1e-253	+	90271278	90272208	0	1	930,	0	-253	-249	18.5	CDS	AC091167.3	protein_coding
ENSG00000103202	16	400644	400644	7.1e-10	+	400554	400734	0	1	180,	0	-9.15	-8.01	27	exon	NME4	protein_coding
ENSG00000167548	12	49038691	49038691	1.5e-06	-	49038556	49038827	0	1	271,	0	-5.83	-4.85	5.9	CDS	KMT2D	protein_coding
ENSG00000157540	21	37512433	37512433	3.2e-24	+	37512148	37512718	0	1	570,	0	-23.5	-21.9	37.9	CDS	DYRK1A	protein_coding
ENSG00000205339	11	9446284	9446284	1.2e-05	+	9446179	9446390	0	1	211,	0	-4.93	-4.01	9.98	three_prime_utr	IPO7	protein_coding
ENSG00000137491	11	75204544	75204544	2.5e-05	+	75204454	75204635	0	1	181,	0	-4.61	-3.71	5.13	exon	SLCO2B1	protein_coding
ENSG00000168528	1	31434575	31434575	0.0063	+	31434500	31434650	0	1	150,	0	-2.2	-1.51	8.71	exon	SERINC2	protein_coding
ENSG00000102898	16	67871113	67871113	5e-26	+	67870948	67871279	0	1	331,	0	-25.3	-23.6	19.1	exon	NUTF2	protein_coding
ENSG00000158006	1	25961683	25961683	6.3e-18	-	25961533	25961834	0	1	301,	0	-17.2	-15.7	53.4	three_prime_utr	PAFAH2	protein_coding
ENSG00000178921	17	8263176	8263176	0.0052	+	8263116	8263237	0	1	121,	0	-2.28	-1.59	9	CDS	PFAS	protein_coding
ENSG00000158985	5	131393925	131393925	0.00024	+	131393835	131394015	0	1	180,	0	-3.62	-2.79	13.2	three_prime_utr	CDC42SE2	protein_coding
ENSG00000129103	7	56079861	56079861	7.9e-75	+	56079532	56080191	0	1	659,	0	-74.1	-71.8	24.6	three_prime_utr	SUMF2	protein_coding
ENSG00000172534	X	153947986	153947986	0.00018	-	153947881	153948091	0	1	210,	0	-3.75	-2.92	3.28	three_prime_utr	HCFC1	protein_coding
ENSG00000161021	5	179776420	179776420	0.00024	+	179776330	179776510	0	1	180,	0	-3.62	-2.79	13.2	three_prime_utr	MAML1	protein_coding
ENSG00000109572	4	169697524	169697524	0.00091	+	169697434	169697615	0	1	181,	0	-3.04	-2.27	3.19	CDS	CLCN3	protein_coding
ENSG00000255030	11	124358160	124358160	1e-22	-	124357999	124358322	0	1	323,	0	-22	-20.4	13.4	exon	OR8B5P	unprocessed_pseudogene
ENSG00000250902	4	145514798	145514798	0.0063	-	145514699	145514897	0	1	198,	0	-2.2	-1.51	8.71	exon	SMAD1-AS1	antisense_RNA
ENSG00000187953	7	6737557	6737557	2.2e-06	+	6737452	6737662	0	1	210,	0	-5.66	-4.7	18	exon	PMS2CL	transcribed_unprocessed_pseudogene
ENSG00000122512	7	5987044	5987044	7.8e-06	-	5986790	5987298	0	1	508,	0	-5.11	-4.18	14.6	CDS	PMS2	protein_coding
ENSG00000126778	14	60646099	60646099	1e-05	-	60645904	60646294	0	1	390,	0	-4.99	-4.07	17.4	three_prime_utr	SIX1	protein_coding
ENSG00000170854	3	97945331	97945331	0.0035	-	97945256	97945407	0	1	151,	0	-2.45	-1.74	4.31	exon	RIOX2	protein_coding
ENSG00000106070	7	50591799	50591799	0.001	-	50591709	50591890	0	1	181,	0	-2.99	-2.22	11.2	three_prime_utr	GRB10	protein_coding
ENSG00000076351	17	28399482	28399482	0.0014	-	28399332	28399632	0	1	300,	0	-2.84	-2.09	5.34	three_prime_utr	SLC46A1	protein_coding
ENSG00000170439	12	55684079	55684079	7.4e-07	+	55683931	55684227	0	1	296,	0	-6.13	-5.14	8.25	three_prime_utr	METTL7B	protein_coding
ENSG00000108064	10	58395189	58395189	3.5e-05	+	58395024	58395354	0	1	330,	0	-4.45	-3.56	8.29	three_prime_utr	TFAM	protein_coding
ENSG00000153395	5	1461949	1461949	5e-21	-	1461620	1462279	0	1	659,	0	-20.3	-18.7	62.4	three_prime_utr	LPCAT1	protein_coding
ENSG00000151458	4	124671666	124671666	5e-18	-	124670963	124672370	0	1	1407,	0	-17.3	-15.8	53.7	CDS	ANKRD50	protein_coding
ENSG00000126243	19	35937136	35937136	3.2e-21	+	35936851	35937421	0	1	570,	0	-20.5	-19	26.4	five_prime_utr	LRFN3	protein_coding
ENSG00000137266	6	3271552	3271552	3e-05	-	3271417	3271688	0	1	271,	0	-4.53	-3.64	10.4	three_prime_utr	SLC22A23	protein_coding
ENSG00000151292	5	123545706	123545706	3.2e-27	+	123545481	123545931	0	1	450,	0	-26.5	-24.8	19.2	CDS	CSNK1G3	protein_coding
ENSG00000173674	X	20136092	20136092	3.2e-15	-	20130549	20141635	0	6	58,82,51,104,84,11,	0,1632,3407,5188,7989,11075	-14.5	-13.2	3.81	exon	EIF1AX	protein_coding
ENSG00000173039	11	65654401	65654401	8.3e-06	-	65654222	65654581	0	1	359,	0	-5.08	-4.15	3.98	three_prime_utr	RELA	protein_coding
ENSG00000172216	20	50190941	50190941	4.6e-06	+	50190822	50191060	0	1	238,	0	-5.34	-4.39	6.04	five_prime_utr	CEBPB	protein_coding
ENSG00000144647	3	43079531	43079531	7.9e-15	-	43079291	43079771	0	1	480,	0	-14.1	-12.7	44.4	three_prime_utr	POMGNT2	protein_coding
ENSG00000279159	22	30020496	30020496	3.5e-06	-	30020286	30020707	0	1	421,	0	-5.45	-4.5	18.8	exon	AC003681.1	antisense_RNA
ENSG00000075407	10	38118854	38118854	6.3e-14	+	38118614	38119094	0	1	480,	0	-13.2	-11.9	41.9	three_prime_utr	ZNF37A	protein_coding
ENSG00000240401	2	55339691	55339691	5e-13	+	55339571	55339811	0	1	240,	0	-12.3	-11	15.5	exon	AC012358.3	antisense_RNA
ENSG00000131475	17	42779138	42779138	4e-12	+	42778975	42779302	0	1	327,	0	-11.4	-10.1	5.12	three_prime_utr	VPS25	protein_coding
ENSG00000147874	9	19058279	19058279	2e-15	-	19058084	19058474	0	1	390,	0	-14.7	-13.3	11	CDS	HAUS6	protein_coding
ENSG00000277694	7	27100038	27100038	1e-05	+	27099966	27100111	0	1	145,	0	-4.99	-4.07	17.4	exon	HOTAIRM1_5	misc_RNA
ENSG00000170525	10	6233721	6233721	5e-25	+	6233061	6234381	0	1	1320,	0	-24.3	-22.7	46.1	three_prime_utr	PFKFB3	protein_coding
ENSG00000196177	10	123055154	123055154	2e-13	+	123054959	123055349	0	1	390,	0	-12.7	-11.5	40.5	three_prime_utr	ACADSB	protein_coding
ENSG00000240224	2	233772660	233772660	1.4e-05	+	233772556	233772765	0	1	209,	0	-4.85	-3.93	3.9	three_prime_utr	UGT1A5	protein_coding
ENSG00000058673	1	203852346	203852346	2e-42	+	203852151	203852541	0	1	390,	0	-41.7	-39.7	11.7	three_prime_utr	ZC3H11A	protein_coding
ENSG00000125827	20	7981563	7981563	0.00051	-	7981473	7981654	0	1	181,	0	-3.29	-2.49	4.16	three_prime_utr	TMX4	protein_coding
ENSG00000154188	8	107251592	107251592	3.2e-15	-	107251457	107251728	0	1	271,	0	-14.5	-13.1	45.5	three_prime_utr	ANGPT1	protein_coding
ENSG00000142864	1	67430204	67430204	1e-174	-	67429994	67430415	0	1	421,	0	-174	-171	34.4	CDS	SERBP1	protein_coding
ENSG00000196924	X	154371238	154371238	3.2e-14	-	154371163	154371314	0	1	151,	0	-13.5	-12.1	7.52	CDS	FLNA	protein_coding
ENSG00000175348	11	8948290	8948290	1.7e-07	-	8948126	8948454	0	1	328,	0	-6.77	-5.74	18.3	three_prime_utr	TMEM9B	protein_coding
ENSG00000100403	22	41358032	41358032	2.8e-05	+	41357927	41358138	0	1	211,	0	-4.56	-3.66	5.12	three_prime_utr	ZC3H7B	protein_coding
ENSG00000196458	12	132926912	132926912	0.00016	-	132926792	132927032	0	1	240,	0	-3.8	-2.96	13.8	exon	ZNF605	protein_coding
ENSG00000054277	1	241594092	241594092	2e-12	-	241593672	241594512	0	1	840,	0	-11.7	-10.4	12.1	three_prime_utr	OPN3	protein_coding
ENSG00000172840	16	66884429	66884429	4e-11	+	66884294	66884565	0	1	271,	0	-10.4	-9.17	13.3	CDS	PDP2	protein_coding
ENSG00000114019	3	134357235	134357235	0.0005	-	134357100	134357370	0	1	270,	0	-3.3	-2.5	8.43	three_prime_utr	AMOTL2	protein_coding
ENSG00000066135	1	43704074	43704074	1.4e-05	+	43703679	43704469	0	3	57,93,240,	0,340,550	-4.86	-3.95	8.43	CDS	KDM4A	protein_coding
ENSG00000241978	9	110138085	110138085	0.0023	+	110137995	110138175	0	1	180,	0	-2.63	-1.9	10.1	CDS	AKAP2	protein_coding
ENSG00000155760	2	202036500	202036500	0.0013	+	202036410	202036591	0	1	181,	0	-2.88	-2.13	6.61	three_prime_utr	FZD7	protein_coding
ENSG00000104885	19	2229939	2229939	7.8e-06	+	2229819	2230060	0	1	241,	0	-5.11	-4.18	7.68	three_prime_utr	DOT1L	protein_coding
ENSG00000213516	1	88982776	88982776	3.2e-20	-	88982507	88983046	0	1	539,	0	-19.5	-18	60.2	exon	RBMXL1	protein_coding
ENSG00000197044	19	11783794	11783794	0.011	+	11783719	11783869	0	1	150,	0	-1.94	-1.28	7.87	exon	ZNF441	protein_coding
ENSG00000110911	12	50986942	50986942	2.8e-08	-	50986822	50987063	0	1	241,	0	-7.56	-6.49	4.72	three_prime_utr	SLC11A2	protein_coding
ENSG00000135100	12	121001524	121001524	3.7e-10	+	121001374	121001674	0	1	300,	0	-9.43	-8.27	26.7	three_prime_utr	HNF1A	protein_coding
ENSG00000186222	4	6716877	6716877	1e-11	+	6716682	6717072	0	1	390,	0	-11	-9.83	6.99	three_prime_utr	BLOC1S4	protein_coding
ENSG00000204789	6	27359187	27359187	2.9e-06	-	27359022	27359352	0	1	330,	0	-5.54	-4.58	8.71	exon	ZNF204P	processed_pseudogene
ENSG00000082781	3	124763356	124763356	1.3e-11	-	124762996	124763717	0	1	721,	0	-10.9	-9.67	8.1	three_prime_utr	ITGB5	protein_coding
ENSG00000143157	1	166849619	166849619	5e-15	+	166849214	166850024	0	1	810,	0	-14.3	-12.9	24.3	CDS	POGK	protein_coding
ENSG00000016391	3	53816602	53816602	0.00024	-	53816467	53816738	0	1	271,	0	-3.62	-2.79	13.2	three_prime_utr	CHDH	protein_coding
ENSG00000156650	10	75028664	75028664	0.0028	+	75028604	75028725	0	1	121,	0	-2.55	-1.82	9.84	CDS	KAT6B	protein_coding
ENSG00000133612	7	151143985	151143985	0.0015	+	151143895	151144076	0	1	181,	0	-2.81	-2.06	10.7	exon	AGAP3	protein_coding
ENSG00000138050	2	39768557	39768557	0.0043	-	39768467	39768647	0	1	180,	0	-2.37	-1.67	9.28	exon	THUMPD2	protein_coding
ENSG00000177125	9	126880378	126880378	0.0095	+	126880318	126880439	0	1	121,	0	-2.02	-1.36	8.15	CDS	ZBTB34	protein_coding
ENSG00000136718	2	130346523	130346523	1.3e-12	+	130346403	130346643	0	1	240,	0	-11.9	-10.6	37.9	exon	IMP4	protein_coding
ENSG00000205133	8	92886682	92886682	0.002	-	92886607	92886757	0	1	150,	0	-2.7	-1.96	4.15	CDS	TRIQK	protein_coding
ENSG00000134698	1	35855991	35855991	3.1e-08	+	35855766	35856216	0	1	450,	0	-7.51	-6.44	25	three_prime_utr	AGO4	protein_coding
ENSG00000140320	15	40459089	40459089	9.8e-07	+	40458954	40459224	0	1	270,	0	-6.01	-5.02	20.5	CDS	BAHD1	protein_coding
ENSG00000063854	16	1809253	1809253	4.3e-06	-	1809148	1809358	0	1	210,	0	-5.37	-4.42	12.4	three_prime_utr	HAGH	protein_coding
ENSG00000213079	6	154832716	154832716	2e-43	+	154831967	154833465	0	1	1498,	0	-42.7	-40.8	34.4	five_prime_utr	SCAF8	protein_coding
ENSG00000170515	12	56113652	56113652	6.3e-12	+	56113428	56113877	0	1	449,	0	-11.2	-9.96	9.28	three_prime_utr	PA2G4	protein_coding
ENSG00000066322	1	43363724	43363724	0.0014	-	43363575	43363874	0	1	299,	0	-2.86	-2.11	10.7	three_prime_utr	ELOVL1	protein_coding
ENSG00000172057	17	39922638	39922638	2.5e-38	-	39922112	39923164	0	2	573,53,	0,999	-37.6	-35.8	15.9	CDS	ORMDL3	protein_coding
ENSG00000180185	16	1828414	1828414	5e-12	+	1828161	1828668	0	1	507,	0	-11.3	-10.1	36.3	three_prime_utr	FAHD1	protein_coding
ENSG00000061987	12	62560670	62560670	3e-05	+	62560550	62560791	0	1	241,	0	-4.53	-3.64	5.83	CDS	MON2	protein_coding
ENSG00000130844	19	53577213	53577213	1.5e-06	+	53577063	53577364	0	1	301,	0	-5.82	-4.85	20	CDS	ZNF331	protein_coding
ENSG00000029363	6	136269589	136269589	1.6e-12	-	136269454	136269725	0	1	271,	0	-11.8	-10.5	11.2	three_prime_utr	BCLAF1	protein_coding
ENSG00000124222	20	58676436	58676436	1.3e-21	+	58676286	58676587	0	1	301,	0	-20.9	-19.4	11	three_prime_utr	STX16	protein_coding
ENSG00000118058	11	118522292	118522292	6.2e-10	+	118522127	118522458	0	1	331,	0	-9.21	-8.06	30.1	three_prime_utr	KMT2A	protein_coding
ENSG00000123191	13	51934527	51934527	1.6e-13	-	51934377	51934677	0	1	300,	0	-12.8	-11.5	40.8	three_prime_utr	ATP7B	protein_coding
ENSG00000123545	6	96897821	96897821	0.0066	-	96897761	96897881	0	1	120,	0	-2.18	-1.49	3.58	five_prime_utr	NDUFAF4	protein_coding
ENSG00000166833	11	20119799	20119799	4.6e-05	+	20119709	20119890	0	1	181,	0	-4.34	-3.47	15.5	three_prime_utr	NAV2	protein_coding
ENSG00000148187	9	122322950	122322950	3.2e-11	+	122322815	122323085	0	1	270,	0	-10.5	-9.34	34	three_prime_utr	MRRF	protein_coding
ENSG00000185359	17	81684064	81684064	0.0019	+	81683987	81684141	0	2	116,34,	0,120	-2.72	-1.98	10.4	five_prime_utr	HGS	protein_coding
ENSG00000143702	1	243164618	243164618	0.0032	-	243164543	243164694	0	1	151,	0	-2.5	-1.78	3.23	CDS	CEP170	protein_coding
ENSG00000122299	16	11751305	11751305	0.021	-	11751245	11751365	0	1	120,	0	-1.68	-1.06	7.03	three_prime_utr	ZC3H7A	protein_coding
ENSG00000110888	12	30753469	30753469	0.0068	-	30753394	30753544	0	1	150,	0	-2.17	-1.48	4.22	CDS	CAPRIN2	protein_coding
ENSG00000154124	5	14693191	14693191	0.0029	+	14693071	14693311	0	1	240,	0	-2.54	-1.82	5.62	three_prime_utr	OTULIN	protein_coding
ENSG00000121851	1	145978083	145978083	0.011	+	145978008	145978159	0	1	151,	0	-1.95	-1.29	3.94	exon	POLR3GL	protein_coding
ENSG00000128567	7	131504161	131504161	0.0015	-	131504056	131504266	0	1	210,	0	-2.81	-2.06	10.7	three_prime_utr	PODXL	protein_coding
ENSG00000124459	19	43914914	43914914	0.011	-	43914809	43915019	0	1	210,	0	-1.94	-1.28	7.87	CDS	ZNF45	protein_coding
ENSG00000247626	2	197707146	197707146	1.2e-06	+	197707011	197707281	0	1	270,	0	-5.91	-4.93	7.03	CDS	MARS2	protein_coding
ENSG00000067369	15	43456351	43456351	1e-102	-	43455961	43456741	0	1	780,	0	-102	-99.1	103	CDS	TP53BP1	protein_coding
ENSG00000255561	11	111875457	111875457	0.00016	-	111875278	111875637	0	1	359,	0	-3.8	-2.96	13.8	CDS	FDXACB1	protein_coding
ENSG00000108021	10	5749694	5749694	5e-12	+	5749589	5749799	0	1	210,	0	-11.3	-10.1	6.1	CDS	FAM208B	protein_coding
ENSG00000131791	1	147159484	147159484	0.0011	-	147159364	147159605	0	1	241,	0	-2.97	-2.2	10.1	three_prime_utr	PRKAB2	protein_coding
ENSG00000152443	19	57753574	57753574	4.6e-05	+	57753454	57753695	0	1	241,	0	-4.34	-3.47	15.5	CDS	ZNF776	protein_coding
ENSG00000145332	4	87160939	87160939	2e-05	-	87160849	87161029	0	1	180,	0	-4.7	-3.79	13.2	three_prime_utr	KLHL8	protein_coding
ENSG00000174579	3	136152622	136152622	0.0019	-	136152517	136152728	0	1	211,	0	-2.72	-1.98	10.4	exon	MSL2	protein_coding
ENSG00000143061	1	116576525	116576525	0.00068	-	116576435	116576616	0	1	181,	0	-3.17	-2.38	11.8	three_prime_utr	IGSF3	protein_coding
ENSG00000164944	8	94511431	94511431	0.00019	-	94511341	94511522	0	1	181,	0	-3.73	-2.9	5.06	CDS	VIRMA	protein_coding
ENSG00000117713	1	26779900	26779900	7.9e-35	+	26779045	26780755	0	1	1710,	0	-34.1	-32.3	33.5	CDS	ARID1A	protein_coding
ENSG00000101439	20	23628910	23628910	0.0015	-	23628761	23629059	0	1	298,	0	-2.81	-2.06	10.7	three_prime_utr	CST3	protein_coding
ENSG00000139651	12	53187813	53187813	0.0078	+	53187753	53187873	0	1	120,	0	-2.11	-1.44	8.43	three_prime_utr	ZNF740	protein_coding
ENSG00000126003	20	32195608	32195608	3.5e-06	-	32195459	32195758	0	1	299,	0	-5.45	-4.5	15.2	three_prime_utr	PLAGL2	protein_coding
ENSG00000116285	1	8013566	8013566	6.3e-93	-	8012759	8014374	0	1	1615,	0	-92.2	-89.7	17.2	exon	ERRFI1	protein_coding
ENSG00000159256	21	36369436	36369436	1.3e-10	+	36369106	36369766	0	1	660,	0	-9.89	-8.71	26.7	CDS	MORC3	protein_coding
ENSG00000140575	15	90474689	90474689	4.2e-07	+	90474584	90474794	0	1	210,	0	-6.38	-5.37	6.41	CDS	IQGAP1	protein_coding
ENSG00000171456	20	32437883	32437883	2.3e-06	+	32437733	32438033	0	1	300,	0	-5.63	-4.67	11.8	three_prime_utr	ASXL1	protein_coding
ENSG00000196236	22	40882042	40882042	1.1e-05	+	40881952	40882133	0	1	181,	0	-4.95	-4.03	7.5	CDS	XPNPEP3	protein_coding
ENSG00000152818	6	144836526	144836526	6.3e-06	+	144835930	144837123	0	3	8,313,10,	0,370,1183	-5.2	-4.26	7.87	CDS	UTRN	protein_coding
ENSG00000114796	3	183650963	183650963	0.0005	+	183650903	183651024	0	1	121,	0	-3.3	-2.5	12.1	CDS	KLHL24	protein_coding
ENSG00000174780	4	56502602	56502602	0.0042	+	56502512	56502693	0	1	181,	0	-2.38	-1.67	3.44	three_prime_utr	SRP72	protein_coding
ENSG00000280239	19	4449822	4449822	0.0028	+	4449762	4449883	0	1	121,	0	-2.55	-1.82	9.84	exon	AC011498.7	TEC
ENSG00000125817	20	3784851	3784851	1.6e-16	-	3784567	3785136	0	1	569,	0	-15.8	-14.4	11.4	CDS	CENPB	protein_coding
ENSG00000141551	17	82244566	82244566	6.3e-12	-	82244401	82244731	0	1	330,	0	-11.2	-9.98	7.45	exon	CSNK1D	protein_coding
ENSG00000144674	3	37327638	37327638	1e-153	+	37326080	37329196	0	3	1745,122,234,	0,2335,2882	-153	-150	28.7	CDS	GOLGA4	protein_coding
ENSG00000188938	9	93446688	93446688	0.00055	-	93446583	93446794	0	1	211,	0	-3.26	-2.46	12.1	three_prime_utr	FAM120AOS	protein_coding
ENSG00000146648	7	55206116	55206116	1.3e-65	+	55205457	55206776	0	1	1319,	0	-64.9	-62.6	31.1	three_prime_utr	EGFR	protein_coding
ENSG00000158158	2	96762110	96762110	3.2e-37	+	96761916	96762305	0	1	389,	0	-36.5	-34.6	19.7	CDS	CNNM4	protein_coding
ENSG00000283932	20	22562408	22562408	0.0019	-	22562318	22562498	0	1	180,	0	-2.72	-1.98	10.4	three_prime_utr	AL121722.1	protein_coding
ENSG00000167657	19	3959168	3959168	0.00089	-	3959078	3959258	0	1	180,	0	-3.05	-2.27	6.89	CDS	DAPK3	protein_coding
ENSG00000175309	5	178231864	178231864	1e-06	-	178231744	178231984	0	1	240,	0	-5.99	-5.01	7.1	exon	PHYKPL	protein_coding
ENSG00000281376	20	31722145	31722145	1e-149	+	31721773	31722517	0	1	744,	0	-149	-146	16.2	exon	ABALON	antisense_RNA
ENSG00000047457	3	149176409	149176409	0.0043	-	149176304	149176514	0	1	210,	0	-2.37	-1.67	2.44	CDS	CP	protein_coding
ENSG00000101115	20	51791946	51791946	0.011	-	51791841	51792052	0	1	211,	0	-1.94	-1.28	7.87	CDS	SALL4	protein_coding
ENSG00000066651	6	126038872	126038872	0.011	+	126038797	126038947	0	1	150,	0	-1.94	-1.28	7.31	three_prime_utr	TRMT11	protein_coding
ENSG00000099942	22	20952791	20952791	4e-14	+	20952492	20953091	0	1	599,	0	-13.4	-12.1	16.4	three_prime_utr	CRKL	protein_coding
ENSG00000137038	9	7798468	7798468	2.5e-08	-	7798378	7798559	0	1	181,	0	-7.6	-6.53	20.2	three_prime_utr	DMAC1	protein_coding
ENSG00000162714	1	247300807	247300807	2.9e-09	-	247300672	247300942	0	1	270,	0	-8.54	-7.43	28.1	exon	ZNF496	protein_coding
ENSG00000177700	11	839939	839939	0.014	-	839880	839998	0	1	118,	0	-1.84	-1.2	4.78	three_prime_utr	POLR2L	protein_coding
ENSG00000049245	1	7780936	7780936	7.9e-08	+	7780741	7781132	0	1	391,	0	-7.1	-6.05	4.12	three_prime_utr	VAMP3	protein_coding
ENSG00000142235	19	48485449	48485449	0.0035	-	48485389	48485510	0	1	121,	0	-2.46	-1.74	9.56	three_prime_utr	LMTK3	protein_coding
ENSG00000169193	7	23611422	23611422	0.00068	+	23611332	23611512	0	1	180,	0	-3.17	-2.38	11.8	CDS	CCDC126	protein_coding
ENSG00000164251	5	76832999	76832999	2.6e-09	+	76832835	76833164	0	1	329,	0	-8.58	-7.46	11.4	CDS	F2RL1	protein_coding
ENSG00000187801	1	40463032	40463032	0.0095	+	40462942	40463122	0	1	180,	0	-2.02	-1.36	8.15	exon	ZFP69B	protein_coding
ENSG00000205531	11	2944983	2944983	0.0078	-	2944908	2945058	0	1	150,	0	-2.11	-1.44	8.43	three_prime_utr	NAP1L4	protein_coding
ENSG00000183495	12	132013662	132013662	0.013	+	132013546	132013778	0	2	118,2,	0,230	-1.88	-1.23	3.84	CDS	EP400	protein_coding
ENSG00000116685	1	11925697	11925697	0.0056	-	11925622	11925772	0	1	150,	0	-2.25	-1.55	3.32	CDS	KIAA2013	protein_coding
ENSG00000164054	3	48467992	48467992	1.8e-06	-	48467887	48468097	0	1	210,	0	-5.74	-4.77	6.89	three_prime_utr	SHISA5	protein_coding
ENSG00000103549	16	30775080	30775080	0.00045	+	30774960	30775200	0	1	240,	0	-3.35	-2.55	12.4	three_prime_utr	RNF40	protein_coding
ENSG00000198668	14	90405337	90405337	3.2e-07	+	90405142	90405533	0	1	391,	0	-6.5	-5.49	5.53	three_prime_utr	CALM1	protein_coding
ENSG00000100425	22	49824150	49824150	0.00019	-	49824060	49824241	0	1	181,	0	-3.71	-2.88	13.5	CDS	BRD1	protein_coding
ENSG00000172469	6	95606129	95606129	3e-08	+	95605919	95606339	0	1	420,	0	-7.52	-6.45	9.28	CDS	MANEA	protein_coding
ENSG00000123297	12	57796544	57796544	1e-81	+	57796321	57796768	0	1	447,	0	-81	-78.6	131	CDS	TSFM	protein_coding
ENSG00000280143	11	117206268	117206268	0.00045	+	117206193	117206343	0	1	150,	0	-3.35	-2.55	12.4	exon	AP000892.3	TEC
ENSG00000122482	1	90937935	90937935	6.3e-36	-	90937515	90938356	0	2	575,85,	0,756	-35.2	-33.4	38.5	CDS	ZNF644	protein_coding
ENSG00000179361	15	74597892	74597892	6.2e-06	+	74597802	74597982	0	1	180,	0	-5.21	-4.27	5.01	three_prime_utr	ARID3B	protein_coding
ENSG00000091542	17	18184542	18184542	0.0028	+	18184467	18184617	0	1	150,	0	-2.56	-1.83	6.75	CDS	ALKBH5	protein_coding
ENSG00000156802	8	123347198	123347198	2.3e-05	-	123347123	123347274	0	1	151,	0	-4.63	-3.73	3.55	CDS	ATAD2	protein_coding
ENSG00000136938	9	98015570	98015570	3.8e-07	+	98015465	98015675	0	1	210,	0	-6.42	-5.42	3.37	three_prime_utr	ANP32B	protein_coding
ENSG00000198952	1	156266333	156266333	2.5e-17	-	156266075	156266592	0	2	305,86,	0,431	-16.6	-15.2	17.8	CDS	SMG5	protein_coding
ENSG00000077254	1	77728474	77728474	2.5e-23	-	77728309	77728640	0	1	331,	0	-22.6	-21	11.5	CDS	USP33	protein_coding
ENSG00000210082	MT	2314	2314	7.8e-08	+	2209	2420	0	1	211,	0	-7.11	-6.06	1.7	exon	MT-RNR2	Mt_rRNA
ENSG00000213516	1	88983569	88983569	4e-44	-	88983135	88984003	0	1	868,	0	-43.4	-41.5	66.6	exon	RBMXL1	protein_coding
ENSG00000171988	10	63208741	63208741	1.3e-18	-	63208400	63209082	0	2	401,20,	0,662	-17.9	-16.5	55.7	CDS	JMJD1C	protein_coding
ENSG00000165506	14	49633614	49633614	7.9e-11	-	49633344	49633884	0	1	540,	0	-10.1	-8.89	23.1	CDS	DNAAF2	protein_coding
ENSG00000108465	17	47981669	47981669	0.00013	+	47981594	47981744	0	1	150,	0	-3.89	-3.04	8.29	exon	CDK5RAP3	protein_coding
ENSG00000101346	20	32234796	32234796	2.5e-15	+	32234482	32235111	0	1	629,	0	-14.6	-13.3	41.3	three_prime_utr	POFUT1	protein_coding
ENSG00000253719	12	74538859	74538859	1.6e-25	+	74538694	74539024	0	1	330,	0	-24.8	-23.2	11.2	three_prime_utr	ATXN7L3B	protein_coding
ENSG00000150455	11	126294174	126294174	4e-48	+	126293725	126294624	0	1	899,	0	-47.4	-45.3	17.6	three_prime_utr	TIRAP	protein_coding
ENSG00000118217	1	161819721	161819721	0.00026	+	161819646	161819797	0	1	151,	0	-3.58	-2.76	2.24	CDS	ATF6	protein_coding
ENSG00000204237	17	81665583	81665583	0.00058	-	81665479	81665687	0	1	208,	0	-3.24	-2.44	11	exon	OXLD1	protein_coding
ENSG00000186318	11	117289460	117289460	4.1e-06	-	117289370	117289550	0	1	180,	0	-5.39	-4.44	6.32	three_prime_utr	BACE1	protein_coding
ENSG00000105676	19	19051874	19051874	0.00011	+	19051784	19051964	0	1	180,	0	-3.97	-3.12	2.58	CDS	ARMC6	protein_coding
ENSG00000183309	8	143651454	143651454	4e-12	+	143651035	143651873	0	1	838,	0	-11.4	-10.2	27.5	exon	ZNF623	protein_coding
ENSG00000171970	19	2917238	2917238	0.0028	+	2917133	2917343	0	1	210,	0	-2.55	-1.82	9.84	CDS	ZNF57	protein_coding
ENSG00000247137	11	83191054	83191054	0.0028	-	83190965	83191144	0	1	179,	0	-2.55	-1.82	9.84	exon	AP000873.2	processed_transcript
ENSG00000171456	20	32438780	32438780	0.0058	+	32438690	32438870	0	1	180,	0	-2.24	-1.55	4.31	three_prime_utr	ASXL1	protein_coding
ENSG00000173545	5	16451667	16451667	0.017	-	16451607	16451728	0	1	121,	0	-1.77	-1.14	4.64	CDS	ZNF622	protein_coding
ENSG00000183808	8	93736147	93736147	2.5e-28	-	93735922	93736373	0	1	451,	0	-27.6	-25.9	9.49	exon	RBM12B	protein_coding
ENSG00000174718	12	31981456	31981456	0.001	+	31981276	31981636	0	1	360,	0	-2.99	-2.22	11.2	CDS	KIAA1551	protein_coding
ENSG00000115486	2	85544977	85544977	3.2e-12	-	85544752	85545202	0	1	450,	0	-11.5	-10.3	11.2	three_prime_utr	GGCX	protein_coding
ENSG00000221944	2	232548683	232548683	3.5e-06	-	232548563	232548803	0	1	240,	0	-5.45	-4.5	18.8	CDS	TIGD1	protein_coding
ENSG00000177000	1	11790363	11790363	0.0095	-	11790273	11790454	0	1	181,	0	-2.02	-1.36	7.59	three_prime_utr	MTHFR	protein_coding
ENSG00000183718	5	181260447	181260447	2.5e-28	-	181260253	181260641	0	1	388,	0	-27.6	-25.9	83.8	exon	TRIM52	protein_coding
ENSG00000275719	19	46788593	46788593	1.8e-05	+	46788503	46788684	0	1	181,	0	-4.74	-3.84	11	exon	AC008622.2	antisense_RNA
ENSG00000111371	12	46184351	46184351	4.9e-06	-	46184261	46184442	0	1	181,	0	-5.31	-4.36	4.01	three_prime_utr	SLC38A1	protein_coding
ENSG00000110092	11	69651474	69651474	5e-32	+	69651204	69651745	0	1	541,	0	-31.3	-29.5	9.11	three_prime_utr	CCND1	protein_coding
ENSG00000254721	11	70206676	70206676	7.9e-27	-	70206290	70207063	0	2	679,5,	0,768	-26.1	-24.5	62.1	exon	AP000879.1	antisense_RNA
ENSG00000198231	17	63817941	63817941	1.6e-18	+	63817761	63818121	0	1	360,	0	-17.8	-16.3	12	CDS	DDX42	protein_coding
ENSG00000003436	2	187517411	187517411	0.00013	-	187517276	187517547	0	1	271,	0	-3.89	-3.04	14.1	exon	TFPI	protein_coding
ENSG00000266978	19	10252637	10252637	0.012	-	10252563	10252712	0	1	149,	0	-1.92	-1.27	4.5	exon	AC011511.2	antisense_RNA
ENSG00000235106	9	134027020	134027020	8.3e-08	+	134026915	134027125	0	1	210,	0	-7.08	-6.04	9.84	three_prime_utr	BRD3OS	protein_coding
ENSG00000089154	12	120151270	120151270	0.0015	-	120151195	120151346	0	1	151,	0	-2.81	-2.06	3.94	CDS	GCN1	protein_coding
ENSG00000116833	1	200174364	200174364	1.3e-38	+	200174034	200174695	0	1	661,	0	-37.9	-36	91.1	three_prime_utr	NR5A2	protein_coding
ENSG00000103066	16	68259743	68259743	1.9e-06	+	68259593	68259894	0	1	301,	0	-5.73	-4.76	19.7	exon	PLA2G15	protein_coding
ENSG00000111696	12	103777861	103777861	0.0052	-	103777696	103778026	0	1	330,	0	-2.28	-1.59	9	exon	NT5DC3	protein_coding
ENSG00000111832	6	116588880	116588880	7.9e-48	+	116584734	116593027	0	5	123,144,133,63,48,	0,4107,5537,6153,8245	-47.1	-45.1	23.3	CDS	RWDD1	protein_coding
ENSG00000182010	10	62198155	62198155	0.00045	-	62197945	62198365	0	1	420,	0	-3.35	-2.55	12.4	exon	RTKN2	protein_coding
ENSG00000143479	1	206647599	206647599	0.00068	+	206647479	206647719	0	1	240,	0	-3.17	-2.38	11.8	CDS	DYRK3	protein_coding
ENSG00000180592	10	21514823	21514823	0.00016	-	21514733	21514913	0	1	180,	0	-3.8	-2.96	13.8	three_prime_utr	SKIDA1	protein_coding
ENSG00000178209	8	143933202	143933202	0.0043	-	143933069	143933335	0	2	42,139,	0,127	-2.37	-1.66	3.37	CDS	PLEC	protein_coding
ENSG00000152684	5	52801751	52801751	1e-28	+	52801466	52802037	0	1	571,	0	-28	-26.3	32.3	CDS	PELO	protein_coding
ENSG00000241015	19	53442391	53442391	7.9e-17	+	53442227	53442555	0	1	328,	0	-16.1	-14.7	50.3	exon	TPM3P9	transcribed_processed_pseudogene
ENSG00000135837	1	180111132	180111132	0.021	+	180111072	180111193	0	1	121,	0	-1.68	-1.06	7.03	CDS	CEP350	protein_coding
ENSG00000144021	2	96272960	96272960	0.0074	+	96272900	96273021	0	1	121,	0	-2.13	-1.45	3.58	exon	CIAO1	protein_coding
ENSG00000269821	11	2668708	2668708	0.0033	-	2668618	2668799	0	1	181,	0	-2.48	-1.76	5.9	exon	KCNQ1OT1	antisense_RNA
ENSG00000198700	1	201879130	201879130	3.2e-17	+	201878905	201879355	0	1	450,	0	-16.5	-15.1	51.4	three_prime_utr	IPO9	protein_coding
ENSG00000109787	4	38697533	38697533	0.00068	+	38697473	38697594	0	1	121,	0	-3.17	-2.38	11.8	three_prime_utr	KLF3	protein_coding
ENSG00000106993	9	4685104	4685104	5e-12	+	4684954	4685254	0	1	300,	0	-11.3	-10.1	8.85	CDS	CDC37L1	protein_coding
ENSG00000167196	15	75934284	75934284	0.01	+	75934209	75934360	0	1	151,	0	-2	-1.34	7.59	three_prime_utr	FBXO22	protein_coding
ENSG00000007168	17	2638223	2638223	1.6e-10	+	2638103	2638344	0	1	241,	0	-9.79	-8.62	5.26	five_prime_utr	PAFAH1B1	protein_coding
ENSG00000204959	7	144285609	144285609	0.00013	-	144285475	144285744	0	1	269,	0	-3.89	-3.04	14.1	exon	ARHGEF34P	unprocessed_pseudogene
ENSG00000111843	6	10730776	10730776	0.00022	+	10730688	10730865	0	1	177,	0	-3.66	-2.83	2.95	three_prime_utr	TMEM14C	protein_coding
ENSG00000140465	15	74722412	74722412	0.0014	-	74722307	74722517	0	1	210,	0	-2.85	-2.09	5.06	CDS	CYP1A1	protein_coding
ENSG00000254422	11	102229985	102229985	1e-78	-	102229850	102230120	0	1	270,	0	-78	-75.6	28.5	exon	AP000942.2	antisense_RNA
ENSG00000187954	8	144451995	144451995	0.00013	-	144451845	144452146	0	1	301,	0	-3.89	-3.04	14.1	exon	CYHR1	protein_coding
ENSG00000248643	11	66616760	66616760	6.2e-05	+	66616655	66616866	0	1	211,	0	-4.21	-3.34	6	CDS	RBM14-RBM4	protein_coding
ENSG00000117280	1	205770254	205770254	2.5e-05	-	205770134	205770374	0	1	240,	0	-4.61	-3.71	15.2	three_prime_utr	RAB29	protein_coding
ENSG00000079819	6	130869704	130869704	6.3e-16	-	130869584	130869825	0	1	241,	0	-15.2	-13.8	5.31	CDS	EPB41L2	protein_coding
ENSG00000243988	16	56906885	56906885	2.4e-05	+	56906814	56906956	0	1	142,	0	-4.62	-3.72	16.3	exon	RPS24P17	processed_pseudogene
ENSG00000167522	16	89284983	89284983	1e-159	-	89283753	89286213	0	2	1896,175,	0,2285	-159	-156	64.9	CDS	ANKRD11	protein_coding
ENSG00000132967	3	22382343	22382343	4.1e-05	+	22382226	22382460	0	1	234,	0	-4.39	-3.5	4.5	exon	HMGB1P5	transcribed_processed_pseudogene
ENSG00000150867	10	22536689	22536689	6.2e-10	-	22536554	22536824	0	1	270,	0	-9.21	-8.06	30.1	three_prime_utr	PIP4K2A	protein_coding
ENSG00000163728	3	180610171	180610171	2.1e-09	+	180609812	180610531	0	1	719,	0	-8.67	-7.54	21.6	three_prime_utr	TTC14	protein_coding
ENSG00000238227	9	136115101	136115101	1.3e-16	-	136114937	136115266	0	1	329,	0	-15.9	-14.5	8.93	three_prime_utr	TMEM250	protein_coding
ENSG00000173575	15	92942899	92942899	4e-30	+	92939678	92946121	0	6	40,134,226,101,45,84,	0,2143,3164,4736,6142,6359	-29.4	-27.6	20.6	CDS	CHD2	protein_coding
ENSG00000164244	5	127551813	127551813	5.6e-10	+	127551678	127551948	0	1	270,	0	-9.25	-8.1	11.5	three_prime_utr	PRRC1	protein_coding
ENSG00000126653	17	30185325	30185325	2e-98	+	30184892	30185759	0	1	867,	0	-97.7	-95.2	22.8	CDS	NSRP1	protein_coding
ENSG00000260007	15	68193441	68193441	6.3e-11	-	68193291	68193592	0	1	301,	0	-10.2	-9.03	23.1	three_prime_utr	AC107871.1	protein_coding
ENSG00000188811	13	39048252	39048252	3.6e-05	+	39048132	39048372	0	1	240,	0	-4.44	-3.55	15.7	three_prime_utr	NHLRC3	protein_coding
ENSG00000132467	4	70689736	70689736	1e-137	+	70689218	70690255	0	1	1037,	0	-137	-135	39	CDS	UTP3	protein_coding
ENSG00000100221	22	38687854	38687854	1.6e-23	-	38687719	38687989	0	1	270,	0	-22.8	-21.2	18.6	three_prime_utr	JOSD1	protein_coding
ENSG00000116574	1	228743630	228743630	2e-27	+	228743405	228743855	0	1	450,	0	-26.7	-25	16.9	CDS	RHOU	protein_coding
ENSG00000107679	10	122429919	122429919	1.6e-27	+	122429709	122430130	0	1	421,	0	-26.8	-25.2	29.5	exon	PLEKHA1	protein_coding
ENSG00000128731	15	28111564	28111564	5.6e-05	-	28111429	28111700	0	1	271,	0	-4.25	-3.38	15.2	three_prime_utr	HERC2	protein_coding
ENSG00000161217	3	196234584	196234584	0.00043	-	196234494	196234675	0	1	181,	0	-3.37	-2.56	4.78	three_prime_utr	PCYT1A	protein_coding
ENSG00000172244	5	43506190	43506190	1.6e-10	-	43506041	43506340	0	1	299,	0	-9.79	-8.62	8.78	CDS	C5orf34	protein_coding
ENSG00000180185	16	1827715	1827715	1.7e-08	+	1827476	1827954	0	1	478,	0	-7.76	-6.68	13.8	CDS	FAHD1	protein_coding
ENSG00000120509	X	70286713	70286713	1.2e-05	-	70286624	70286802	0	1	178,	0	-4.93	-4.01	14.1	three_prime_utr	PDZD11	protein_coding
ENSG00000198464	19	52324698	52324698	0.0035	+	52324608	52324788	0	1	180,	0	-2.46	-1.74	9.56	three_prime_utr	ZNF480	protein_coding
ENSG00000095794	10	35211563	35211563	0.00013	+	35211308	35211818	0	1	510,	0	-3.88	-3.03	6.75	three_prime_utr	CREM	protein_coding
ENSG00000176994	17	18317439	18317439	4.2e-10	+	18317079	18317799	0	1	720,	0	-9.38	-8.22	27.5	CDS	SMCR8	protein_coding
ENSG00000258177	12	96223725	96223725	0.0028	-	96223652	96223798	0	1	146,	0	-2.55	-1.82	9.84	exon	AC008149.1	antisense_RNA
ENSG00000074855	19	17325224	17325224	0.0001	-	17325134	17325314	0	1	180,	0	-3.98	-3.13	14.3	three_prime_utr	ANO8	protein_coding
ENSG00000172939	3	38253243	38253243	0.00036	+	38253153	38253334	0	1	181,	0	-3.44	-2.63	5.72	three_prime_utr	OXSR1	protein_coding
ENSG00000168116	6	57054641	57054641	0.0052	+	57054581	57054701	0	1	120,	0	-2.28	-1.59	9	CDS	KIAA1586	protein_coding
ENSG00000157837	12	120764663	120764663	1.5e-10	-	120764453	120764873	0	1	420,	0	-9.82	-8.65	27.8	three_prime_utr	SPPL3	protein_coding
ENSG00000151914	6	56552558	56552558	2.5e-63	-	56552213	56552904	0	1	691,	0	-62.6	-60.4	35.4	CDS	DST	protein_coding
ENSG00000263218	17	80999876	80999876	2.3e-06	-	80999650	81000102	0	2	9,276,	0,176	-5.64	-4.67	19.4	exon	AC127496.6	antisense_RNA
ENSG00000125459	1	155614444	155614444	0.0015	+	155614369	155614519	0	1	150,	0	-2.81	-2.06	10.7	exon	MSTO1	protein_coding
ENSG00000054965	11	73402780	73402780	6.9e-05	-	73402645	73402916	0	1	271,	0	-4.16	-3.3	14.9	three_prime_utr	FAM168A	protein_coding
ENSG00000267980	19	4363923	4363923	0.0083	+	4363848	4363998	0	1	150,	0	-2.08	-1.41	5.2	exon	AC007292.1	antisense_RNA
ENSG00000165671	5	177210631	177210631	0.0019	+	177210436	177210826	0	1	390,	0	-2.72	-1.98	6.32	CDS	NSD1	protein_coding
ENSG00000170175	17	7456871	7456871	6.9e-05	+	7456751	7456991	0	1	240,	0	-4.16	-3.3	14.9	three_prime_utr	CHRNB1	protein_coding
ENSG00000007944	6	16146791	16146791	0.00068	+	16146701	16146881	0	1	180,	0	-3.17	-2.38	11.8	three_prime_utr	MYLIP	protein_coding
ENSG00000171823	12	1593081	1593081	1.3e-09	-	1592947	1593215	0	1	268,	0	-8.88	-7.75	16.2	CDS	FBXL14	protein_coding
ENSG00000115183	2	159230173	159230173	0.00042	+	159230113	159230233	0	1	120,	0	-3.38	-2.58	7.45	exon	TANC1	protein_coding
ENSG00000259375	15	85579701	85579701	5e-11	-	85579224	85580178	0	2	615,159,	0,795	-10.3	-9.08	23.1	exon	AC087286.3	antisense_RNA
ENSG00000147050	X	45063658	45063658	1e-05	+	45063523	45063794	0	1	271,	0	-4.99	-4.07	17.4	CDS	KDM6A	protein_coding
ENSG00000171560	4	154585753	154585753	1.3e-12	-	154585678	154585829	0	1	151,	0	-11.9	-10.7	1.29	CDS	FGA	protein_coding
ENSG00000100422	22	46686295	46686295	1.4e-05	-	46686175	46686416	0	1	241,	0	-4.84	-3.93	15.7	three_prime_utr	CERK	protein_coding
ENSG00000269547	19	38935642	38935642	0.0068	-	38926268	38945017	0	3	32,69,49,	0,16414,18700	-2.17	-1.48	4.22	exon	AC011455.2	protein_coding
ENSG00000167232	19	23358824	23358824	5e-16	-	23358479	23359169	0	1	690,	0	-15.3	-14	48.1	three_prime_utr	ZNF91	protein_coding
ENSG00000213995	13	110638689	110638689	3.2e-17	+	110638524	110638855	0	1	331,	0	-16.5	-15.1	33.2	three_prime_utr	NAXD	protein_coding
ENSG00000153914	5	66179414	66179414	0.0063	+	66179354	66179475	0	1	121,	0	-2.2	-1.51	8.71	exon	SREK1	protein_coding
ENSG00000168439	11	64200244	64200244	1.6e-24	+	64197961	64202528	0	4	13,97,125,124,	0,1978,2207,4443	-23.8	-22.1	7.59	CDS	STIP1	protein_coding
ENSG00000132825	20	59940191	59940191	3.6e-05	-	59940086	59940297	0	1	211,	0	-4.44	-3.55	15.7	five_prime_utr	PPP1R3D	protein_coding
ENSG00000174840	3	57557113	57557113	3.2e-05	+	57556963	57557263	0	1	300,	0	-4.49	-3.6	15.7	CDS	PDE12	protein_coding
ENSG00000170604	19	45884187	45884187	7.9e-15	-	45884053	45884322	0	1	269,	0	-14.1	-12.7	14.3	CDS	IRF2BP1	protein_coding
ENSG00000065534	3	123733990	123733990	0.014	-	123733900	123734081	0	1	181,	0	-1.85	-1.21	7.59	CDS	MYLK	protein_coding
ENSG00000167131	17	44902903	44902903	0.00036	+	44902783	44903024	0	1	241,	0	-3.44	-2.63	12.6	three_prime_utr	CCDC103	protein_coding
ENSG00000132429	6	105158548	105158548	3.2e-11	-	105158398	105158698	0	1	300,	0	-10.5	-9.33	32.6	CDS	POPDC3	protein_coding
ENSG00000173848	10	5456882	5456882	7.9e-14	+	5456703	5457062	0	1	359,	0	-13.1	-11.8	12.9	CDS	NET1	protein_coding
ENSG00000180336	17	44667731	44667731	2.5e-12	+	44667551	44667911	0	1	360,	0	-11.6	-10.4	32.9	CDS	MEIOC	protein_coding
ENSG00000137133	9	35813079	35813079	0.012	-	35813019	35813140	0	1	121,	0	-1.92	-1.27	4.08	exon	HINT2	protein_coding
ENSG00000130810	19	10111203	10111203	6.3e-17	+	10111069	10111337	0	1	268,	0	-16.2	-14.8	17.1	three_prime_utr	PPAN	protein_coding
ENSG00000204439	6	31659743	31659743	1e-08	-	31659519	31659967	0	1	448,	0	-7.98	-6.89	26.4	CDS	C6orf47	protein_coding
ENSG00000105223	19	40370159	40370159	3.2e-06	+	40369984	40370335	0	2	44,226,	0,125	-5.5	-4.54	6.68	CDS	PLD3	protein_coding
ENSG00000198265	17	67107608	67107608	0.0049	-	67107548	67107669	0	1	121,	0	-2.31	-1.62	4.4	CDS	HELZ	protein_coding
ENSG00000267323	19	27805770	27805770	0.0058	-	27805683	27805857	0	1	174,	0	-2.24	-1.55	5.48	exon	SLC25A1P5	processed_pseudogene
ENSG00000117523	1	171591727	171591727	1.3e-43	+	171591261	171592194	0	2	52,608,	0,325	-42.9	-40.9	11.6	CDS	PRRC2C	protein_coding
ENSG00000084090	2	96186843	96186843	3.2e-54	-	96186468	96187218	0	2	446,2,	0,748	-53.5	-51.4	7.9	CDS	STARD7	protein_coding
ENSG00000153071	5	39382761	39382761	0.00068	-	39382671	39382851	0	1	180,	0	-3.17	-2.38	11.8	CDS	DAB2	protein_coding
ENSG00000174579	3	136195279	136195279	4.8e-08	-	136195129	136195430	0	1	301,	0	-7.32	-6.26	24.5	five_prime_utr	MSL2	protein_coding
ENSG00000078967	7	43953272	43953272	0.00028	+	43953183	43953362	0	1	179,	0	-3.55	-2.73	8.71	three_prime_utr	UBE2D4	protein_coding
ENSG00000084093	4	56910977	56910977	2e-60	+	56910693	56911262	0	1	569,	0	-59.7	-57.5	36.3	CDS	REST	protein_coding
ENSG00000105443	19	48481293	48481293	0.0028	+	48481233	48481354	0	1	121,	0	-2.55	-1.82	9.84	three_prime_utr	CYTH2	protein_coding
ENSG00000100601	14	77673825	77673825	1.3e-13	-	77673660	77673990	0	1	330,	0	-12.9	-11.6	18	CDS	ALKBH1	protein_coding
ENSG00000131016	6	151350297	151350297	6.3e-92	+	151350177	151350417	0	1	240,	0	-91.2	-88.7	3	CDS	AKAP12	protein_coding
ENSG00000091073	7	76482631	76482631	3.9e-05	+	76482541	76482721	0	1	180,	0	-4.41	-3.52	9.14	CDS	DTX2	protein_coding
ENSG00000184787	21	44770045	44770045	7.2e-09	-	44769925	44770165	0	1	240,	0	-8.14	-7.04	10.1	exon	UBE2G2	protein_coding
ENSG00000134014	8	28190078	28190078	7.8e-10	+	28189898	28190258	0	1	360,	0	-9.11	-7.97	29.8	three_prime_utr	ELP3	protein_coding
ENSG00000254166	8	127205447	127205447	0.0068	-	127205372	127205523	0	1	151,	0	-2.17	-1.48	4.22	exon	CASC19	processed_transcript
ENSG00000100401	22	41274697	41274697	3.2e-13	-	41268149	41281246	0	3	7,128,314,	0,6450,12783	-12.5	-11.2	5.58	CDS	RANGAP1	protein_coding
ENSG00000234420	10	42520900	42520900	4.8e-08	-	42520765	42521036	0	1	271,	0	-7.32	-6.26	24.5	exon	ZNF37BP	transcribed_processed_pseudogene
ENSG00000147548	8	38275704	38275704	1.4e-05	-	38275569	38275839	0	1	270,	0	-4.85	-3.94	8.85	exon	NSD3	protein_coding
ENSG00000122482	1	90940001	90940001	0.00043	-	90939911	90940092	0	1	181,	0	-3.37	-2.56	4.78	CDS	ZNF644	protein_coding
ENSG00000160007	19	46920040	46920040	6.3e-96	+	46918675	46921405	0	1	2730,	0	-95.2	-92.7	179	CDS	ARHGAP35	protein_coding
ENSG00000244026	3	75422420	75422420	7.4e-07	-	75422300	75422541	0	1	241,	0	-6.13	-5.14	8.81	exon	FAM86DP	transcribed_unprocessed_pseudogene
ENSG00000205060	7	134294820	134294820	7.8e-10	-	134294640	134295000	0	1	360,	0	-9.11	-7.97	10.9	three_prime_utr	SLC35B4	protein_coding
ENSG00000138756	4	78911956	78911956	2e-08	+	78911851	78912062	0	1	211,	0	-7.7	-6.62	10.5	CDS	BMP2K	protein_coding
ENSG00000110048	11	59576499	59576499	2.5e-87	-	59576068	59576930	0	2	651,126,	0,736	-86.6	-84.2	24.1	three_prime_utr	OSBP	protein_coding
ENSG00000134909	11	128974308	128974308	0.0039	-	128974218	128974398	0	1	180,	0	-2.41	-1.7	7.31	CDS	ARHGAP32	protein_coding
ENSG00000083093	16	23635581	23635581	1.7e-07	-	23635461	23635701	0	1	240,	0	-6.76	-5.73	22.8	CDS	PALB2	protein_coding
ENSG00000105619	19	54115394	54115394	4.2e-10	-	54115290	54115498	0	1	208,	0	-9.38	-8.22	19.1	five_prime_utr	TFPT	protein_coding
ENSG00000127311	12	66310339	66310339	2.5e-20	+	66310189	66310489	0	1	300,	0	-19.6	-18.1	60.4	CDS	HELB	protein_coding
ENSG00000135913	2	218450370	218450370	5e-07	-	218450250	218450491	0	1	241,	0	-6.3	-5.3	10.7	three_prime_utr	USP37	protein_coding
ENSG00000258377	14	49622007	49622007	1.6e-22	-	49621368	49622647	0	1	1279,	0	-21.8	-20.3	57.3	exon	AL139099.2	antisense_RNA
ENSG00000183864	22	41436340	41436340	6.3e-23	-	41436146	41436535	0	1	389,	0	-22.2	-20.7	61.6	exon	TOB2	protein_coding
ENSG00000171714	11	22280206	22280206	4.6e-06	+	22280086	22280327	0	1	241,	0	-5.34	-4.39	7.87	three_prime_utr	ANO5	protein_coding
ENSG00000196981	3	122415345	122415345	0.00019	-	122415210	122415481	0	1	271,	0	-3.71	-2.88	13.5	CDS	WDR5B	protein_coding
ENSG00000119986	10	97677780	97677780	1.3e-45	-	97677572	97677989	0	1	417,	0	-44.9	-42.9	29.8	three_prime_utr	AVPI1	protein_coding
ENSG00000073417	15	85138215	85138215	6.3e-35	+	85137945	85138485	0	1	540,	0	-34.2	-32.4	10.5	exon	PDE8A	protein_coding
ENSG00000103966	15	41900956	41900956	8.9e-07	-	41900851	41901061	0	1	210,	0	-6.05	-5.07	8.57	CDS	EHD4	protein_coding
ENSG00000128595	7	128758951	128758951	3.2e-13	+	128758876	128759026	0	1	150,	0	-12.5	-11.2	2.35	CDS	CALU	protein_coding
ENSG00000135845	1	172441725	172441725	1e-16	-	172441605	172441845	0	1	240,	0	-16	-14.6	26.8	three_prime_utr	PIGC	protein_coding
ENSG00000101040	20	47246285	47246285	4e-15	-	47246076	47246495	0	1	419,	0	-14.4	-13.1	11.9	CDS	ZMYND8	protein_coding
ENSG00000095951	6	12121144	12121144	0.001	+	12121084	12121205	0	1	121,	0	-2.99	-2.22	11.2	CDS	HIVEP1	protein_coding
ENSG00000132182	3	13316474	13316474	6.3e-09	-	13316294	13316655	0	1	361,	0	-8.2	-7.1	18.8	three_prime_utr	NUP210	protein_coding
ENSG00000100664	14	103342434	103342434	1.5e-07	+	103342299	103342570	0	1	271,	0	-6.81	-5.78	5.02	three_prime_utr	EIF5	protein_coding
ENSG00000005100	17	5443982	5443982	1.3e-22	-	5443727	5444237	0	1	510,	0	-21.9	-20.3	67.2	three_prime_utr	DHX33	protein_coding
ENSG00000168958	2	227325390	227325390	0.0014	+	227325300	227325481	0	1	181,	0	-2.86	-2.11	4.4	exon	MFF	protein_coding
ENSG00000106049	7	27525694	27525694	7.1e-08	-	27525560	27525829	0	1	269,	0	-7.15	-6.1	15.7	three_prime_utr	HIBADH	protein_coding
ENSG00000180776	13	21375943	21375943	4.9e-05	-	21375838	21376049	0	1	211,	0	-4.31	-3.44	4.87	three_prime_utr	ZDHHC20	protein_coding
ENSG00000111775	12	120440577	120440577	1.3e-40	+	120440413	120440742	0	1	329,	0	-39.9	-38	19.6	exon	COX6A1	protein_coding
ENSG00000120314	5	140670785	140670785	1e-12	+	140670635	140670935	0	1	300,	0	-12	-10.8	17.1	three_prime_utr	WDR55	protein_coding
ENSG00000107815	10	100993681	100993681	0.0078	+	100993621	100993742	0	1	121,	0	-2.11	-1.44	8.43	three_prime_utr	TWNK	protein_coding
ENSG00000023287	8	52642760	52642760	2e-45	-	52642554	52642967	0	2	37,264,	0,149	-44.7	-42.7	16	CDS	RB1CC1	protein_coding
ENSG00000147459	8	25413601	25413601	0.00016	+	25413466	25413737	0	1	271,	0	-3.8	-2.96	13.8	three_prime_utr	DOCK5	protein_coding
ENSG00000182903	4	444276	444276	0.0017	-	444186	444367	0	1	181,	0	-2.77	-2.02	10.4	CDS	ZNF721	protein_coding
ENSG00000155189	8	6758979	6758979	0.017	+	6758889	6759069	0	1	180,	0	-1.77	-1.14	7.31	three_prime_utr	AGPAT5	protein_coding
ENSG00000154548	6	89098755	89098755	5e-14	-	89098590	89098921	0	1	331,	0	-13.3	-12	6.09	exon	SRSF12	protein_coding
ENSG00000176485	11	63573434	63573434	3.2e-10	-	63573314	63573554	0	1	240,	0	-9.49	-8.33	30.9	three_prime_utr	PLA2G16	protein_coding
ENSG00000203644	3	129847678	129847678	3.5e-09	-	129847399	129847957	0	1	558,	0	-8.45	-7.34	27.8	exon	AC083799.1	sense_intronic
ENSG00000125166	16	58708086	58708086	2e-23	-	58707907	58708266	0	1	359,	0	-22.7	-21.1	8.24	three_prime_utr	GOT2	protein_coding
ENSG00000180035	16	30397517	30397517	0.00013	+	30397412	30397623	0	1	211,	0	-3.89	-3.04	14.1	CDS	ZNF48	protein_coding
ENSG00000068078	4	1808081	1808081	3e-05	+	1807976	1808186	0	1	210,	0	-4.53	-3.64	4.45	three_prime_utr	FGFR3	protein_coding
ENSG00000172534	X	153954713	153954713	8.9e-07	-	153954519	153954908	0	1	389,	0	-6.05	-5.07	5.51	CDS	HCFC1	protein_coding
ENSG00000186019	19	44106595	44106595	3.9e-05	-	44106446	44106745	0	1	299,	0	-4.41	-3.52	9.14	exon	AC021092.1	antisense_RNA
ENSG00000167272	12	120579195	120579195	2.2e-06	-	120579090	120579300	0	1	210,	0	-5.66	-4.7	15.2	three_prime_utr	POP5	protein_coding
ENSG00000198689	X	136046743	136046743	2.1e-05	+	136046578	136046909	0	1	331,	0	-4.67	-3.77	10.1	three_prime_utr	SLC9A6	protein_coding
ENSG00000092201	14	21353494	21353494	1e-124	-	21352518	21354471	0	4	300,78,130,61,	0,969,1184,1892	-124	-121	15.6	CDS	SUPT16H	protein_coding
ENSG00000137154	9	19376542	19376542	1e-273	-	19376280	19376804	0	2	108,311,	0,213	-273	-269	3.37	CDS	RPS6	protein_coding
ENSG00000171827	19	37487486	37487486	2.5e-15	+	37487366	37487606	0	1	240,	0	-14.6	-13.3	21.6	three_prime_utr	ZNF570	protein_coding
ENSG00000114503	3	196937689	196937689	4.6e-09	-	196937554	196937824	0	1	270,	0	-8.34	-7.24	7.59	exon	NCBP2	protein_coding
ENSG00000003436	2	187519044	187519044	3.2e-05	-	187518924	187519164	0	1	240,	0	-4.49	-3.6	12.4	exon	TFPI	protein_coding
ENSG00000257103	19	34229052	34229052	7.6e-05	+	34228917	34229187	0	1	270,	0	-4.12	-3.25	3.98	exon	LSM14A	protein_coding
ENSG00000184207	16	2214656	2214656	2.4e-05	-	2214566	2214747	0	1	181,	0	-4.62	-3.72	16.3	CDS	PGP	protein_coding
ENSG00000138029	2	26290363	26290363	2e-07	+	26290258	26290468	0	1	210,	0	-6.7	-5.68	17.1	exon	HADHB	protein_coding
ENSG00000133026	17	8475192	8475192	3.2e-12	-	8475072	8475313	0	1	241,	0	-11.5	-10.3	36.8	three_prime_utr	MYH10	protein_coding
ENSG00000169756	2	108684391	108684391	2.1e-06	+	108684286	108684497	0	1	211,	0	-5.67	-4.71	5.29	three_prime_utr	LIMS1	protein_coding
ENSG00000279069	17	58007178	58007178	0.00023	+	58007059	58007297	0	1	238,	0	-3.64	-2.81	7.87	exon	AC015813.5	TEC
ENSG00000112640	6	43011864	43011864	5e-29	+	43011655	43012073	0	1	418,	0	-28.3	-26.6	13.2	three_prime_utr	PPP2R5D	protein_coding
ENSG00000170545	12	51245872	51245872	1.9e-10	-	51245633	51246112	0	1	479,	0	-9.71	-8.54	8.66	three_prime_utr	SMAGP	protein_coding
ENSG00000088205	2	117830790	117830790	0.00043	+	117830730	117830851	0	1	121,	0	-3.37	-2.56	4.78	exon	DDX18	protein_coding
ENSG00000137812	15	40622763	40622763	2.5e-38	+	40622313	40623213	0	1	900,	0	-37.6	-35.7	14.6	CDS	KNL1	protein_coding
ENSG00000165175	X	38805969	38805969	2.1e-06	+	38805850	38806089	0	1	239,	0	-5.67	-4.71	7.73	three_prime_utr	MID1IP1	protein_coding
ENSG00000160229	19	20805981	20805981	0.00013	+	20805891	20806071	0	1	180,	0	-3.89	-3.04	14.1	CDS	ZNF66	protein_coding
ENSG00000173230	3	121698689	121698689	5e-12	-	121698464	121698914	0	1	450,	0	-11.3	-10	9.67	CDS	GOLGB1	protein_coding
ENSG00000130520	19	18307114	18307114	1.6e-11	-	18306919	18307309	0	1	390,	0	-10.8	-9.59	13.8	three_prime_utr	LSM4	protein_coding
ENSG00000139405	12	113186923	113186923	1.4e-07	+	113186773	113187074	0	1	301,	0	-6.85	-5.82	6.65	CDS	RITA1	protein_coding
ENSG00000197557	2	177616949	177616949	6.3e-31	-	177616755	177617144	0	1	389,	0	-30.2	-28.5	21.4	exon	TTC30A	protein_coding
ENSG00000159788	4	3316600	3316600	5.6e-07	+	3316390	3316810	0	1	420,	0	-6.25	-5.25	19.7	CDS	RGS12	protein_coding
ENSG00000168795	9	37441367	37441367	2.5e-11	-	37441247	37441487	0	1	240,	0	-10.6	-9.42	18.8	CDS	ZBTB5	protein_coding
ENSG00000167716	17	1738403	1738403	7.2e-05	+	1738268	1738539	0	1	271,	0	-4.14	-3.27	6.75	three_prime_utr	WDR81	protein_coding
ENSG00000157734	15	64155957	64155957	1e-41	+	64155867	64156047	0	1	180,	0	-41	-39.1	3.52	exon	SNX22	protein_coding
ENSG00000198625	1	204551896	204551896	9.1e-05	+	204551791	204552002	0	1	211,	0	-4.04	-3.18	6.47	three_prime_utr	MDM4	protein_coding
ENSG00000160194	21	42909039	42909039	0.002	+	42908964	42909115	0	1	151,	0	-2.7	-1.96	7.31	three_prime_utr	NDUFV3	protein_coding
ENSG00000130844	19	53578351	53578351	5.6e-05	+	53578261	53578442	0	1	181,	0	-4.25	-3.38	15.2	three_prime_utr	ZNF331	protein_coding
ENSG00000079739	1	63659827	63659827	1.8e-10	+	63659737	63659917	0	1	180,	0	-9.74	-8.57	6.91	three_prime_utr	PGM1	protein_coding
ENSG00000126749	12	6975838	6975838	7.9e-15	+	6975718	6975959	0	1	241,	0	-14.1	-12.8	8.29	three_prime_utr	EMG1	protein_coding
ENSG00000105137	19	15114868	15114868	7.9e-07	+	15114778	15114958	0	1	180,	0	-6.1	-5.11	20.8	three_prime_utr	SYDE1	protein_coding
ENSG00000165699	9	132892799	132892799	2e-12	-	132892724	132892875	0	1	151,	0	-11.7	-10.4	37.4	three_prime_utr	TSC1	protein_coding
ENSG00000071655	19	1577877	1577877	5e-11	-	1577727	1578027	0	1	300,	0	-10.3	-9.08	10.9	three_prime_utr	MBD3	protein_coding
ENSG00000276403	18	58477204	58477204	0.025	+	58477130	58477278	0	1	148,	0	-1.6	-0.99	6.75	exon	AC105105.5	lincRNA
ENSG00000160182	21	42362397	42362397	0.0071	-	42362310	42362485	0	1	175,	0	-2.15	-1.47	2.53	three_prime_utr	TFF1	protein_coding
ENSG00000138942	22	31205040	31205040	0.013	+	31204980	31205101	0	1	121,	0	-1.88	-1.23	7.31	three_prime_utr	RNF185	protein_coding
ENSG00000114999	2	112532060	112532060	1.5e-06	+	112531820	112532300	0	1	480,	0	-5.83	-4.85	5.39	three_prime_utr	TTL	protein_coding
ENSG00000085733	11	70436089	70436089	1.3e-08	+	70435984	70436195	0	1	211,	0	-7.9	-6.82	5.15	three_prime_utr	CTTN	protein_coding
ENSG00000179240	11	76382046	76382046	1.2e-06	+	76381941	76382152	0	1	211,	0	-5.91	-4.93	20.2	CDS	AP002360.1	protein_coding
ENSG00000107951	10	30313662	30313662	1.3e-10	-	30313422	30313902	0	1	480,	0	-9.87	-8.7	32	exon	MTPAP	protein_coding
ENSG00000240849	20	50125016	50125016	0.001	-	50124926	50125107	0	1	181,	0	-3	-2.23	2.64	three_prime_utr	TMEM189	protein_coding
ENSG00000250709	13	36168912	36168912	4.4e-06	-	36168823	36169002	0	1	179,	0	-5.36	-4.41	18.6	three_prime_utr	CCDC169-SOHLH2	protein_coding
ENSG00000107816	10	101007193	101007193	7.9e-15	+	101006968	101007418	0	1	450,	0	-14.1	-12.7	12.6	three_prime_utr	LZTS2	protein_coding
ENSG00000139645	12	56239576	56239576	0.00018	-	56239486	56239667	0	1	181,	0	-3.75	-2.91	11.8	three_prime_utr	ANKRD52	protein_coding
ENSG00000181830	11	45811284	45811284	1.3e-26	+	45811016	45811553	0	1	537,	0	-25.9	-24.2	41.5	CDS	SLC35C1	protein_coding
ENSG00000138162	10	122210957	122210957	1e-295	+	122210403	122211512	0	1	1109,	0	-295	-292	29	CDS	TACC2	protein_coding
ENSG00000058262	3	128071054	128071054	1.6e-08	+	128070934	128071175	0	1	241,	0	-7.8	-6.72	4.22	three_prime_utr	SEC61A1	protein_coding
ENSG00000267216	19	58294343	58294343	2e-14	+	58294148	58294539	0	1	391,	0	-13.7	-12.4	16.8	CDS	AC020915.2	protein_coding
ENSG00000158987	5	131431040	131431040	0.00045	-	131430860	131431221	0	1	361,	0	-3.35	-2.55	12.4	CDS	RAPGEF6	protein_coding
ENSG00000188994	6	87259760	87259760	5e-14	+	87259490	87260030	0	1	540,	0	-13.3	-12	22.9	CDS	ZNF292	protein_coding
ENSG00000100426	22	49886811	49886811	7.9e-13	+	49886691	49886932	0	1	241,	0	-12.1	-10.8	38.5	exon	ZBED4	protein_coding
ENSG00000174738	3	23977513	23977513	0.00024	+	23977378	23977649	0	1	271,	0	-3.62	-2.79	13.2	three_prime_utr	NR1D2	protein_coding
ENSG00000197976	X	1602124	1602124	0.00018	+	1602004	1602244	0	1	240,	0	-3.75	-2.91	3.89	three_prime_utr	AKAP17A	protein_coding
ENSG00000131023	6	149702098	149702098	5.1e-06	-	149701933	149702263	0	1	330,	0	-5.29	-4.35	10.4	CDS	LATS1	protein_coding
ENSG00000136002	2	130916673	130916673	0.0063	+	130916598	130916749	0	1	151,	0	-2.2	-1.51	8.71	CDS	ARHGEF4	protein_coding
ENSG00000159322	15	72751713	72751713	2.8e-06	-	72751518	72751908	0	1	390,	0	-5.56	-4.6	18.8	exon	ADPGK	protein_coding
ENSG00000160326	9	133471829	133471829	3.2e-29	-	133471544	133472115	0	1	571,	0	-28.5	-26.8	76.2	exon	SLC2A6	protein_coding
ENSG00000070047	11	608370	608370	0.00042	+	608280	608460	0	1	180,	0	-3.38	-2.58	11.8	CDS	PHRF1	protein_coding
ENSG00000115306	2	54629293	54629293	1.3e-19	+	54629053	54629534	0	1	481,	0	-18.9	-17.4	2.82	CDS	SPTBN1	protein_coding
ENSG00000275688	17	36001516	36001516	0.00028	-	36001441	36001591	0	1	150,	0	-3.55	-2.73	3.25	five_prime_utr	CCL15-CCL14	protein_coding
ENSG00000204469	6	31631927	31631927	5.6e-06	+	31631822	31632033	0	1	211,	0	-5.25	-4.31	2.92	CDS	PRRC2A	protein_coding
ENSG00000139163	12	22643895	22643895	1.7e-08	+	22643790	22644000	0	1	210,	0	-7.77	-6.69	7.94	CDS	ETNK1	protein_coding
ENSG00000107140	9	35609441	35609441	9.8e-07	+	35609291	35609591	0	1	300,	0	-6.01	-5.02	20.5	CDS	TESK1	protein_coding
ENSG00000189241	6	116279079	116279079	1.6e-62	-	116278674	116279484	0	1	810,	0	-61.8	-59.6	10.1	exon	TSPYL1	protein_coding
ENSG00000153140	5	90407737	90407737	4e-30	-	90405688	90409786	0	3	111,136,142,	0,2010,3956	-29.4	-27.7	16.6	CDS	CETN3	protein_coding
ENSG00000140836	16	72787200	72787200	1.2e-10	-	72787050	72787351	0	1	301,	0	-9.91	-8.74	19.4	CDS	ZFHX3	protein_coding
ENSG00000214114	1	38863961	38863961	0.0023	-	38863886	38864036	0	1	150,	0	-2.63	-1.9	3.6	three_prime_utr	MYCBP	protein_coding
ENSG00000141404	18	11884487	11884487	7.9e-26	+	11884307	11884667	0	1	360,	0	-25.1	-23.4	15.8	three_prime_utr	GNAL	protein_coding
ENSG00000159079	21	32602374	32602374	1e-12	-	32602284	32602464	0	1	180,	0	-12	-10.8	2.1	three_prime_utr	C21orf59	protein_coding
ENSG00000170100	16	89227627	89227627	0.001	+	89227537	89227718	0	1	181,	0	-2.99	-2.22	11.2	CDS	ZNF778	protein_coding
ENSG00000110104	11	60850932	60850932	2.5e-11	+	60850814	60851051	0	1	237,	0	-10.6	-9.41	25.6	three_prime_utr	CCDC86	protein_coding
ENSG00000137492	11	76351902	76351902	5e-10	-	76351722	76352082	0	1	360,	0	-9.3	-8.15	30.4	exon	THAP12	protein_coding
ENSG00000185024	14	105210455	105210455	0.00083	-	105210365	105210546	0	1	181,	0	-3.08	-2.3	11.5	exon	BRF1	protein_coding
ENSG00000105323	19	41264674	41264674	1e-35	+	41264366	41264983	0	2	432,137,	0,480	-35	-33.1	21.6	CDS	HNRNPUL1	protein_coding
ENSG00000156304	21	31671572	31671572	1e-12	-	31671272	31671872	0	1	600,	0	-12	-10.7	15	CDS	SCAF4	protein_coding
ENSG00000165832	10	114975265	114975265	9.1e-06	+	114975176	114975355	0	1	179,	0	-5.04	-4.11	4.5	CDS	TRUB1	protein_coding
ENSG00000066933	15	71826767	71826767	6.3e-15	-	71826542	71826992	0	1	450,	0	-14.2	-12.8	44.7	CDS	MYO9A	protein_coding
ENSG00000196998	X	49071799	49071799	0.0041	-	49071709	49071889	0	1	180,	0	-2.39	-1.68	4.92	three_prime_utr	WDR45	protein_coding
ENSG00000084674	2	21009240	21009240	0	-	21008925	21009555	0	1	630,	0	-851	#NAME?	4.59	CDS	APOB	protein_coding
ENSG00000153786	16	84975032	84975032	1.6e-15	-	84974897	84975168	0	1	271,	0	-14.8	-13.5	25.2	three_prime_utr	ZDHHC7	protein_coding
ENSG00000071073	2	98622300	98622300	5.5e-05	-	98622195	98622406	0	1	211,	0	-4.26	-3.38	4.4	three_prime_utr	MGAT4A	protein_coding
ENSG00000084623	1	32231514	32231514	1.7e-08	+	32231425	32231604	0	1	179,	0	-7.78	-6.7	14.5	three_prime_utr	EIF3I	protein_coding
ENSG00000084674	2	21006693	21006693	1e-301	-	21006528	21006859	0	1	331,	0	-301	-298	3.32	CDS	APOB	protein_coding
ENSG00000183337	X	40073873	40073873	2e-12	-	40073753	40073993	0	1	240,	0	-11.7	-10.4	37.4	CDS	BCOR	protein_coding
ENSG00000227236	1	235616278	235616278	0.025	+	235616218	235616338	0	1	120,	0	-1.6	-0.99	6.75	exon	AL583844.1	processed_pseudogene
ENSG00000223764	1	917822	917822	0.0035	-	917582	918062	0	2	138,41,	0,439	-2.46	-1.74	9.56	exon	AL645608.1	lincRNA
ENSG00000215717	1	109094677	109094677	0.012	+	109094602	109094752	0	1	150,	0	-1.93	-1.27	4.5	three_prime_utr	TMEM167B	protein_coding
ENSG00000188219	2	131218590	131218590	0.0023	+	131218515	131218666	0	1	151,	0	-2.63	-1.9	10.1	CDS	POTEE	protein_coding
ENSG00000129351	19	10691713	10691713	0.00068	+	10691518	10691908	0	1	390,	0	-3.17	-2.38	11.8	three_prime_utr	ILF3	protein_coding
ENSG00000103257	16	87832603	87832603	6.3e-66	-	87832439	87832768	0	1	329,	0	-65.2	-62.9	18.6	three_prime_utr	SLC7A5	protein_coding
ENSG00000175931	17	76389825	76389825	3.4e-09	-	76389660	76389990	0	1	330,	0	-8.47	-7.35	10.3	three_prime_utr	UBE2O	protein_coding
ENSG00000162623	1	74765598	74765598	4.3e-06	+	74765478	74765719	0	1	241,	0	-5.37	-4.42	12.6	three_prime_utr	TYW3	protein_coding
ENSG00000156928	7	23311161	23311161	0.00024	+	23311101	23311222	0	1	121,	0	-3.62	-2.79	13.2	three_prime_utr	MALSU1	protein_coding
ENSG00000197714	19	57292835	57292835	2.3e-09	+	57292670	57293000	0	1	330,	0	-8.64	-7.52	28.4	three_prime_utr	ZNF460	protein_coding
ENSG00000107404	1	1335454	1335454	0.0039	-	1335364	1335544	0	1	180,	0	-2.41	-1.7	3.87	three_prime_utr	DVL1	protein_coding
ENSG00000141682	18	59900222	59900222	0.00028	+	59900007	59900438	0	2	228,11,	0,420	-3.55	-2.73	7.73	CDS	PMAIP1	protein_coding
ENSG00000163820	3	45918782	45918782	0.0041	-	45918707	45918857	0	1	150,	0	-2.39	-1.68	4.92	three_prime_utr	FYCO1	protein_coding
ENSG00000083097	6	83137485	83137485	0.01	+	83137425	83137546	0	1	121,	0	-1.99	-1.33	3.44	CDS	DOPEY1	protein_coding
ENSG00000128626	19	38932819	38932819	5e-14	+	38932625	38933013	0	1	388,	0	-13.3	-12	15.2	three_prime_utr	MRPS12	protein_coding
ENSG00000099949	22	20997718	20997718	5.6e-05	+	20997598	20997839	0	1	241,	0	-4.25	-3.38	15.2	three_prime_utr	LZTR1	protein_coding
ENSG00000060566	19	4171923	4171923	4.6e-06	+	4171685	4172162	0	1	477,	0	-5.34	-4.39	10.7	CDS	CREB3L3	protein_coding
ENSG00000085872	19	16519011	16519011	3.2e-49	-	16518397	16519625	0	2	955,5,	0,1223	-48.5	-46.5	144	three_prime_utr	CHERP	protein_coding
ENSG00000249709	19	12526746	12526746	1.2e-05	-	12526536	12526956	0	1	420,	0	-4.93	-4.01	9.98	CDS	ZNF564	protein_coding
ENSG00000269386	19	8390447	8390447	0.00023	-	8390358	8390537	0	1	179,	0	-3.63	-2.81	11.8	exon	RAB11B-AS1	antisense_RNA
ENSG00000077549	1	19338895	19338895	9.1e-05	-	19338805	19338986	0	1	181,	0	-4.04	-3.18	13.5	three_prime_utr	CAPZB	protein_coding
ENSG00000003393	2	201701077	201701077	0.00055	-	201700942	201701212	0	1	270,	0	-3.26	-2.46	12.1	three_prime_utr	ALS2	protein_coding
ENSG00000171302	17	78997257	78997257	1.4e-07	-	78997137	78997377	0	1	240,	0	-6.86	-5.83	11	CDS	CANT1	protein_coding
ENSG00000087274	4	2901419	2901419	0.024	+	2901329	2901510	0	1	181,	0	-1.62	-1	6.75	exon	ADD1	protein_coding
ENSG00000171861	17	792104	792104	4e-13	+	791999	792210	0	1	211,	0	-12.4	-11.1	39.4	three_prime_utr	MRM3	protein_coding
ENSG00000113272	5	157740091	157740091	0.0095	+	157740016	157740166	0	1	150,	0	-2.02	-1.36	8.15	three_prime_utr	THG1L	protein_coding
ENSG00000174010	X	24006500	24006500	2.6e-09	-	24006321	24006680	0	1	359,	0	-8.58	-7.46	26.7	CDS	KLHL15	protein_coding
ENSG00000141027	17	16137316	16137316	5e-51	-	16121252	16153380	0	12	17,26,128,102,55,179,91,173,67,27,53,42,	0,1357,4829,16058,16905,17755,22353,25123,28198,30337,30693,32086	-50.3	-48.2	8.55	CDS	NCOR1	protein_coding
ENSG00000269609	10	102456018	102456018	1.3e-13	+	102455883	102456154	0	1	271,	0	-12.9	-11.6	16.7	exon	RPARP-AS1	processed_transcript
ENSG00000095574	10	122994513	122994513	1.9e-05	-	122994363	122994663	0	1	300,	0	-4.71	-3.81	16.6	CDS	IKZF5	protein_coding
ENSG00000182405	15	34103718	34103718	0.00045	+	34103598	34103838	0	1	240,	0	-3.35	-2.55	12.4	CDS	PGBD4	protein_coding
ENSG00000179889	16	15036245	15036245	1.9e-06	+	15036095	15036396	0	1	301,	0	-5.73	-4.76	3.43	exon	PDXDC1	protein_coding
ENSG00000088812	20	3647884	3647884	0.0024	+	3647794	3647975	0	1	181,	0	-2.62	-1.88	4.78	three_prime_utr	ATRN	protein_coding
ENSG00000171560	4	154583530	154583530	1e-11	-	154583395	154583665	0	1	270,	0	-11	-9.76	5.08	three_prime_utr	FGA	protein_coding
ENSG00000109065	17	74771655	74771655	0.01	-	74771595	74771716	0	1	121,	0	-2	-1.34	7.31	exon	NAT9	protein_coding
ENSG00000165474	13	20189356	20189356	0.00045	-	20189266	20189447	0	1	181,	0	-3.35	-2.55	12.4	CDS	GJB2	protein_coding
ENSG00000039319	5	80437706	80437706	1.3e-55	+	80436868	80438544	0	1	1676,	0	-54.9	-52.7	90.2	CDS	ZFYVE16	protein_coding
ENSG00000166716	15	84802006	84802006	0.00019	+	84801946	84802066	0	1	120,	0	-3.71	-2.88	7.17	exon	ZNF592	protein_coding
ENSG00000120370	1	170552802	170552802	0.00045	+	170552727	170552877	0	1	150,	0	-3.35	-2.55	12.4	three_prime_utr	GORAB	protein_coding
ENSG00000166272	10	102815892	102815892	0.00013	+	102815787	102815998	0	1	211,	0	-3.88	-3.03	5.53	three_prime_utr	WBP1L	protein_coding
ENSG00000082805	12	1493236	1493236	0.0001	+	1493146	1493326	0	1	180,	0	-3.98	-3.12	8.43	three_prime_utr	ERC1	protein_coding
ENSG00000083168	8	41933982	41933982	4e-15	-	41933758	41934207	0	1	449,	0	-14.4	-13.1	9.67	CDS	KAT6A	protein_coding
ENSG00000172732	11	65866343	65866343	5.2e-05	+	65866268	65866418	0	1	150,	0	-4.28	-3.41	13.5	exon	MUS81	protein_coding
ENSG00000130640	10	133281393	133281393	4.6e-06	-	133281288	133281498	0	1	210,	0	-5.34	-4.39	9.98	CDS	TUBGCP2	protein_coding
ENSG00000122642	7	33006467	33006467	0.0022	+	33006392	33006543	0	1	151,	0	-2.65	-1.92	3.65	three_prime_utr	FKBP9	protein_coding
ENSG00000164976	9	34368642	34368642	1.8e-07	-	34368552	34368733	0	1	181,	0	-6.74	-5.72	7.73	three_prime_utr	MYORG	protein_coding
ENSG00000160446	9	128721018	128721018	1.1e-08	-	128720898	128721138	0	1	240,	0	-7.97	-6.88	14.8	exon	ZDHHC12	protein_coding
ENSG00000160352	19	21118590	21118590	3.4e-07	+	21118365	21118816	0	1	451,	0	-6.47	-5.46	21.9	three_prime_utr	ZNF714	protein_coding
ENSG00000141644	18	50269525	50269525	6e-09	-	50269255	50269795	0	1	540,	0	-8.22	-7.12	18.3	three_prime_utr	MBD1	protein_coding
ENSG00000180628	10	91222815	91222815	0.00016	+	91222695	91222935	0	1	240,	0	-3.79	-2.95	2.43	five_prime_utr	PCGF5	protein_coding
ENSG00000140743	16	22347296	22347296	2.5e-11	-	22347011	22347581	0	1	570,	0	-10.6	-9.41	18.8	CDS	CDR2	protein_coding
ENSG00000164307	5	96762368	96762368	0.00045	-	96762278	96762459	0	1	181,	0	-3.35	-2.55	12.4	three_prime_utr	ERAP1	protein_coding
ENSG00000175756	1	1374362	1374362	2.6e-06	-	1374213	1374512	0	1	299,	0	-5.59	-4.63	2.77	CDS	AURKAIP1	protein_coding
ENSG00000103222	16	16142669	16142669	3.8e-09	+	16142414	16142924	0	1	510,	0	-8.42	-7.31	24.5	three_prime_utr	ABCC1	protein_coding
ENSG00000110172	11	90211361	90211361	3.2e-07	-	90211256	90211466	0	1	210,	0	-6.49	-5.48	14.9	exon	CHORDC1	protein_coding
ENSG00000130956	9	96490262	96490262	1.6e-20	+	96490053	96490471	0	1	418,	0	-19.8	-18.3	37.4	exon	HABP4	protein_coding
ENSG00000167863	17	75040248	75040248	0.0081	-	75040173	75040324	0	1	151,	0	-2.09	-1.42	2.36	exon	ATP5H	protein_coding
ENSG00000137337	6	30712315	30712315	3.2e-42	-	30711486	30713145	0	3	18,60,1272,	0,180,387	-41.5	-39.6	41.6	CDS	MDC1	protein_coding
ENSG00000124942	11	62527510	62527510	0.0003	-	62527450	62527571	0	1	121,	0	-3.53	-2.72	1.79	CDS	AHNAK	protein_coding
ENSG00000144677	3	37981018	37981018	1.2e-06	+	37980913	37981123	0	1	210,	0	-5.91	-4.93	20.2	three_prime_utr	CTDSPL	protein_coding
ENSG00000118894	16	5084899	5084899	1.3e-08	-	5084779	5085019	0	1	240,	0	-7.88	-6.8	26.1	three_prime_utr	EEF2KMT	protein_coding
ENSG00000116237	1	6223108	6223108	0.00016	-	6223018	6223199	0	1	181,	0	-3.8	-2.96	13.8	three_prime_utr	ICMT	protein_coding
ENSG00000147955	9	34635552	34635552	4e-25	-	34635314	34635790	0	1	476,	0	-24.4	-22.8	4.22	exon	SIGMAR1	protein_coding
ENSG00000145916	5	178148377	178148377	0.00017	+	178148257	178148498	0	1	241,	0	-3.78	-2.94	3.57	exon	RMND5B	protein_coding
ENSG00000153234	2	156325878	156325878	4e-56	-	156325445	156326311	0	2	555,162,	0,704	-55.4	-53.3	20.6	CDS	NR4A2	protein_coding
ENSG00000100888	14	21385687	21385687	1.3e-08	-	21385552	21385822	0	1	270,	0	-7.87	-6.79	21.9	CDS	CHD8	protein_coding
ENSG00000132640	20	11923510	11923510	2.5e-18	+	11923255	11923765	0	1	510,	0	-17.6	-16.2	29.2	CDS	BTBD3	protein_coding
ENSG00000103966	15	41899173	41899173	0.00054	-	41899053	41899294	0	1	241,	0	-3.27	-2.48	7.59	three_prime_utr	EHD4	protein_coding
ENSG00000160888	19	13153506	13153506	5e-12	+	13153416	13153596	0	1	180,	0	-11.3	-10	4.33	CDS	IER2	protein_coding
ENSG00000107779	10	86923942	86923942	2.5e-09	+	86923732	86924152	0	1	420,	0	-8.6	-7.48	17.4	three_prime_utr	BMPR1A	protein_coding
ENSG00000184500	3	93873362	93873362	1.6e-14	-	93873212	93873512	0	1	300,	0	-13.8	-12.5	21.1	three_prime_utr	PROS1	protein_coding
ENSG00000271218	6	53920716	53920716	0.00056	-	53920645	53920788	0	1	143,	0	-3.25	-2.45	3.27	exon	AL033384.2	antisense_RNA
ENSG00000067596	17	43492857	43492857	4e-17	+	43492752	43492962	0	1	210,	0	-16.4	-15	21.4	exon	DHX8	protein_coding
ENSG00000164715	7	98207370	98207370	1.5e-06	+	98207175	98207566	0	1	391,	0	-5.82	-4.85	20	three_prime_utr	LMTK2	protein_coding
ENSG00000161526	17	75706593	75706593	4.7e-06	+	75706473	75706714	0	1	241,	0	-5.33	-4.39	6.54	exon	SAP30BP	protein_coding
ENSG00000217128	5	131672616	131672616	1.6e-11	-	131672376	131672856	0	1	480,	0	-10.8	-9.61	34.9	CDS	FNIP1	protein_coding
ENSG00000135845	1	172441733	172441733	1e-16	-	172441613	172441854	0	1	241,	0	-16	-14.6	26.8	exon	PIGC	protein_coding
ENSG00000183091	2	151570245	151570245	0.0019	-	151570185	151570306	0	1	121,	0	-2.72	-1.98	10.4	CDS	NEB	protein_coding
ENSG00000245112	4	143514002	143514002	2.5e-07	-	143513854	143514151	0	1	297,	0	-6.6	-5.58	7.17	exon	SMARCA5-AS1	antisense_RNA
ENSG00000105483	19	48211295	48211295	6.5e-06	-	48211160	48211430	0	1	270,	0	-5.19	-4.25	13.5	three_prime_utr	CARD8	protein_coding
ENSG00000147459	8	25413916	25413916	0.0033	+	25413826	25414007	0	1	181,	0	-2.48	-1.76	8.15	three_prime_utr	DOCK5	protein_coding
ENSG00000133706	5	146172755	146172755	3.2e-60	-	146164353	146181157	0	6	118,138,81,88,119,146,	0,3774,7556,8333,13193,16658	-59.5	-57.3	8.88	CDS	LARS	protein_coding
ENSG00000162772	1	212619520	212619520	0.00034	+	212619430	212619610	0	1	180,	0	-3.47	-2.65	11.2	exon	ATF3	protein_coding
ENSG00000100109	22	26491672	26491672	1.6e-13	-	26491463	26491882	0	1	419,	0	-12.8	-11.5	40.8	three_prime_utr	TFIP11	protein_coding
ENSG00000089177	20	16379395	16379395	5.1e-05	-	16379170	16379620	0	1	450,	0	-4.29	-3.42	12.6	CDS	KIF16B	protein_coding
ENSG00000122642	7	33005616	33005616	0.014	+	33005556	33005676	0	1	120,	0	-1.84	-1.2	4.78	three_prime_utr	FKBP9	protein_coding
ENSG00000197019	19	40422960	40422960	1.3e-08	-	40422722	40423199	0	1	477,	0	-7.88	-6.8	26.1	CDS	SERTAD1	protein_coding
ENSG00000173145	10	94333899	94333899	0.0023	-	94333824	94333975	0	1	151,	0	-2.63	-1.9	10.1	three_prime_utr	NOC3L	protein_coding
ENSG00000112414	6	142367720	142367720	0.0013	+	142367645	142367796	0	1	151,	0	-2.88	-2.12	2.78	CDS	ADGRG6	protein_coding
ENSG00000151458	4	124710202	124710202	0.0019	-	124710112	124710293	0	1	181,	0	-2.72	-1.98	6.75	CDS	ANKRD50	protein_coding
ENSG00000054523	1	10378964	10378964	3.6e-05	+	10378664	10379264	0	1	600,	0	-4.44	-3.55	15.7	three_prime_utr	KIF1B	protein_coding
ENSG00000125798	20	22581677	22581677	1e-133	-	22581303	22582052	0	1	749,	0	-133	-130	35.1	three_prime_utr	FOXA2	protein_coding
ENSG00000163110	4	94585629	94585629	0.0016	+	94585569	94585690	0	1	121,	0	-2.79	-2.04	3.77	CDS	PDLIM5	protein_coding
ENSG00000187555	16	8893306	8893306	0.00036	-	8893231	8893382	0	1	151,	0	-3.44	-2.63	12.6	three_prime_utr	USP7	protein_coding
ENSG00000256966	9	37537280	37537280	0.0078	-	37537205	37537355	0	1	150,	0	-2.11	-1.44	8.43	CDS	AL513165.2	protein_coding
ENSG00000140465	15	74722844	74722844	5.5e-09	-	74722754	74722935	0	1	181,	0	-8.26	-7.16	27.3	CDS	CYP1A1	protein_coding
ENSG00000127603	1	39485767	39485767	0.0013	+	39485677	39485858	0	1	181,	0	-2.87	-2.11	3.6	CDS	MACF1	protein_coding
ENSG00000169826	10	43155142	43155142	7.9e-07	+	43154933	43155352	0	1	419,	0	-6.1	-5.11	20.8	exon	CSGALNACT2	protein_coding
ENSG00000251201	5	115580743	115580743	1.3e-25	-	115580549	115580938	0	1	389,	0	-24.9	-23.3	72.8	CDS	TMED7-TICAM2	protein_coding
ENSG00000131871	15	101274755	101274755	0.0095	-	101274665	101274845	0	1	180,	0	-2.02	-1.36	3.37	exon	SELENOS	protein_coding
ENSG00000189195	1	92177019	92177019	6.9e-07	+	92176840	92177199	0	1	359,	0	-6.16	-5.17	20	CDS	AC104836.1	protein_coding
ENSG00000118655	1	113911832	113911832	2.2e-07	+	113911519	113912146	0	1	627,	0	-6.66	-5.64	22.5	CDS	DCLRE1B	protein_coding
ENSG00000142864	1	67411991	67411991	0.0081	-	67411916	67412067	0	1	151,	0	-2.09	-1.41	1.85	three_prime_utr	SERBP1	protein_coding
ENSG00000126464	19	49599711	49599711	0.0058	+	49599621	49599801	0	1	180,	0	-2.24	-1.55	6.18	CDS	PRR12	protein_coding
ENSG00000113649	5	146507194	146507194	6.3e-26	+	146507044	146507344	0	1	300,	0	-25.2	-23.6	16	CDS	TCERG1	protein_coding
ENSG00000100211	22	38673289	38673289	1.4e-05	+	38673199	38673379	0	1	180,	0	-4.86	-3.95	7.4	three_prime_utr	CBY1	protein_coding
ENSG00000146587	7	5068617	5068617	3.2e-10	+	5068287	5068948	0	1	661,	0	-9.49	-8.33	30.9	three_prime_utr	RBAK	protein_coding
ENSG00000119682	14	74662637	74662637	1.5e-08	-	74662502	74662773	0	1	271,	0	-7.81	-6.72	16.6	three_prime_utr	AREL1	protein_coding
ENSG00000179021	3	88153366	88153366	0.0058	+	88153306	88153427	0	1	121,	0	-2.24	-1.55	5.48	CDS	C3orf38	protein_coding
ENSG00000166783	16	15594910	15594910	1e-12	-	15594685	15595136	0	1	451,	0	-12	-10.7	38.2	three_prime_utr	MARF1	protein_coding
ENSG00000118197	1	200666420	200666420	0.00093	-	200666345	200666496	0	1	151,	0	-3.03	-2.26	3.61	CDS	DDX59	protein_coding
ENSG00000116017	19	972239	972239	1.2e-10	+	972104	972374	0	1	270,	0	-9.92	-8.74	4.8	three_prime_utr	ARID3A	protein_coding
ENSG00000119718	14	75009329	75009329	0.00011	+	75009224	75009434	0	1	210,	0	-3.95	-3.1	12.6	three_prime_utr	EIF2B2	protein_coding
ENSG00000114867	3	184321554	184321554	5e-22	+	184321374	184321734	0	1	360,	0	-21.3	-19.8	2.37	CDS	EIF4G1	protein_coding
ENSG00000060069	18	79715203	79715203	0.01	+	79715083	79715323	0	1	240,	0	-1.99	-1.33	6.75	CDS	CTDP1	protein_coding
ENSG00000135823	1	180976459	180976459	7.8e-10	-	180976309	180976610	0	1	301,	0	-9.11	-7.97	29.8	three_prime_utr	STX6	protein_coding
ENSG00000096063	6	35834996	35834996	0.0014	-	35834936	35835057	0	1	121,	0	-2.84	-2.09	4.29	exon	SRPK1	protein_coding
ENSG00000080345	2	151463247	151463247	2e-21	+	151463037	151463458	0	1	421,	0	-20.7	-19.2	12	CDS	RIF1	protein_coding
ENSG00000134440	18	57615820	57615820	3.2e-64	-	57615685	57615955	0	1	270,	0	-63.5	-61.2	3.15	CDS	NARS	protein_coding
ENSG00000215193	22	18078039	18078039	0.00055	+	18077949	18078130	0	1	181,	0	-3.26	-2.46	12.1	five_prime_utr	PEX26	protein_coding
ENSG00000148429	10	11462559	11462559	2e-11	-	11462244	11462874	0	1	630,	0	-10.7	-9.51	20.5	CDS	USP6NL	protein_coding
ENSG00000135083	5	160252910	160252910	1e-64	-	160252400	160253420	0	1	1020,	0	-64	-61.8	41.5	exon	CCNJL	protein_coding
ENSG00000181555	3	47120826	47120826	2e-57	-	47120241	47121411	0	1	1170,	0	-56.7	-54.5	98.1	CDS	SETD2	protein_coding
ENSG00000205269	6	11577095	11577095	1.9e-05	+	11577020	11577171	0	1	151,	0	-4.71	-3.81	16.6	three_prime_utr	TMEM170B	protein_coding
ENSG00000255152	6	31764745	31764745	1.6e-08	+	31764640	31764851	0	1	211,	0	-7.8	-6.72	5.94	three_prime_utr	MSH5-SAPCD1	protein_coding
ENSG00000169976	6	144094996	144094996	0.00031	-	144094938	144095054	0	1	116,	0	-3.51	-2.7	3.41	three_prime_utr	SF3B5	protein_coding
ENSG00000173442	11	65581686	65581686	1.4e-05	+	65581596	65581777	0	1	181,	0	-4.84	-3.93	9.84	CDS	EHBP1L1	protein_coding
ENSG00000112029	6	152972513	152972513	0.0015	-	152972423	152972603	0	1	180,	0	-2.81	-2.06	4.92	exon	FBXO5	protein_coding
ENSG00000188994	6	87260973	87260973	1e-39	+	87260179	87261768	0	1	1589,	0	-39	-37.1	76.5	CDS	ZNF292	protein_coding
ENSG00000215251	20	3147386	3147386	1.6e-16	-	3146877	3147896	0	1	1019,	0	-15.8	-14.4	21.9	CDS	FASTKD5	protein_coding
ENSG00000146938	X	5903355	5903355	0.00031	-	5903265	5903446	0	1	181,	0	-3.51	-2.7	3.41	CDS	NLGN4X	protein_coding
ENSG00000165732	10	68970260	68970260	0.0062	+	68970200	68970321	0	1	121,	0	-2.21	-1.52	1.91	CDS	DDX21	protein_coding
ENSG00000082805	12	1494374	1494374	3.2e-15	+	1494164	1494585	0	1	421,	0	-14.5	-13.2	13.6	three_prime_utr	ERC1	protein_coding
ENSG00000096070	6	36201639	36201639	1.3e-08	+	36201519	36201760	0	1	241,	0	-7.89	-6.81	8.15	CDS	BRPF3	protein_coding
ENSG00000265399	18	3247070	3247070	8.9e-07	+	3246863	3247277	0	1	414,	0	-6.05	-5.07	7.59	exon	AP005329.2	antisense_RNA
ENSG00000101574	18	2554939	2554939	0.0028	-	2554864	2555015	0	1	151,	0	-2.55	-1.82	9.84	exon	METTL4	protein_coding
ENSG00000261762	15	78589915	78589915	1.5e-06	-	78589810	78590020	0	1	210,	0	-5.81	-4.84	15.2	exon	AC027228.2	antisense_RNA
ENSG00000062485	12	56272252	56272252	6.6e-05	-	56272147	56272357	0	1	210,	0	-4.18	-3.31	4.84	three_prime_utr	CS	protein_coding
ENSG00000189067	16	11548320	11548320	2.2e-08	-	11548110	11548530	0	1	420,	0	-7.65	-6.58	7.31	three_prime_utr	LITAF	protein_coding
ENSG00000132716	1	160217614	160217614	2e-35	-	160217363	160217866	0	2	345,16,	0,487	-34.7	-32.9	20.1	CDS	DCAF8	protein_coding
ENSG00000119705	14	77720906	77720906	0.0001	+	77720831	77720982	0	1	151,	0	-3.98	-3.13	14.3	three_prime_utr	SLIRP	protein_coding
ENSG00000048649	11	77667025	77667025	1.3e-25	-	77666830	77667221	0	1	391,	0	-24.9	-23.3	21.9	exon	RSF1	protein_coding
ENSG00000064419	7	128954299	128954299	3.3e-07	-	128954239	128954360	0	1	121,	0	-6.48	-5.47	9.18	three_prime_utr	TNPO3	protein_coding
ENSG00000158079	9	94098450	94098450	0.011	+	94098375	94098526	0	1	151,	0	-1.94	-1.28	7.87	CDS	PTPDC1	protein_coding
ENSG00000009413	6	111373845	111373845	3.2e-26	-	111373575	111374115	0	1	540,	0	-25.5	-23.8	62.7	three_prime_utr	REV3L	protein_coding
ENSG00000151883	5	50795103	50795103	2.1e-05	+	50794998	50795209	0	1	211,	0	-4.67	-3.76	9.56	CDS	PARP8	protein_coding
ENSG00000112365	6	109466297	109466297	0.0076	-	109466222	109466373	0	1	151,	0	-2.12	-1.44	3.84	CDS	ZBTB24	protein_coding
ENSG00000140836	16	72798260	72798260	3.2e-20	-	72798050	72798471	0	1	421,	0	-19.5	-18	22.5	CDS	ZFHX3	protein_coding
ENSG00000171169	9	128061412	128061412	0.00024	-	128061322	128061502	0	1	180,	0	-3.62	-2.79	13.2	three_prime_utr	NAIF1	protein_coding
ENSG00000186462	X	73214082	73214082	1.9e-05	-	73213947	73214218	0	1	271,	0	-4.71	-3.81	16.6	CDS	NAP1L2	protein_coding
ENSG00000150776	11	112082838	112082838	3.2e-46	+	112082415	112083262	0	2	12,798,	0,49	-45.5	-43.5	39.1	CDS	NKAPD1	protein_coding
ENSG00000174446	15	66494392	66494392	3.3e-05	-	66494287	66494497	0	1	210,	0	-4.48	-3.59	5.06	three_prime_utr	SNAPC5	protein_coding
ENSG00000054654	14	64051758	64051758	0.001	+	64051638	64051879	0	1	241,	0	-2.99	-2.22	11.2	CDS	SYNE2	protein_coding
ENSG00000180891	17	57885341	57885341	0.00039	-	57885251	57885432	0	1	181,	0	-3.41	-2.6	3.99	CDS	CUEDC1	protein_coding
ENSG00000105254	19	36115611	36115611	0.0043	+	36115551	36115672	0	1	121,	0	-2.37	-1.66	2.93	CDS	TBCB	protein_coding
ENSG00000244474	2	233770312	233770312	1.3e-13	+	233768275	233772350	0	3	164,134,89,	0,1255,3986	-12.9	-11.6	4.59	three_prime_utr	UGT1A4	protein_coding
ENSG00000147419	8	27748246	27748246	4e-22	-	27748111	27748381	0	1	270,	0	-21.4	-19.8	24.5	CDS	CCDC25	protein_coding
ENSG00000244005	20	35669208	35669208	1.6e-12	-	35669013	35669403	0	1	390,	0	-11.8	-10.5	37.7	three_prime_utr	NFS1	protein_coding
ENSG00000143252	1	161368739	161368739	0.0035	+	161368679	161368800	0	1	121,	0	-2.46	-1.74	9.56	three_prime_utr	SDHC	protein_coding
ENSG00000251136	8	89717860	89717860	6.2e-10	-	89717725	89717995	0	1	270,	0	-9.21	-8.06	30.1	exon	AF117829.1	lincRNA
ENSG00000084676	2	24691562	24691562	0.0043	+	24691487	24691638	0	1	151,	0	-2.37	-1.67	9.28	CDS	NCOA1	protein_coding
ENSG00000142684	1	26170784	26170784	0.00042	+	26170695	26170873	0	1	178,	0	-3.38	-2.58	11.8	three_prime_utr	ZNF593	protein_coding
ENSG00000146859	7	135164673	135164673	2.2e-07	+	135164554	135164792	0	1	238,	0	-6.65	-5.63	11.1	CDS	TMEM140	protein_coding
ENSG00000179314	17	6120785	6120785	1.5e-06	+	6120500	6121070	0	1	570,	0	-5.81	-4.84	18	three_prime_utr	WSCD1	protein_coding
ENSG00000231074	6	30292602	30292602	0.0003	-	30292512	30292693	0	1	181,	0	-3.52	-2.7	4.92	exon	HCG18	antisense_RNA
ENSG00000130713	9	130703177	130703177	2e-26	+	130702266	130704088	0	3	44,129,395,	0,786,1427	-25.7	-24.1	12.4	exon	EXOSC2	protein_coding
ENSG00000168496	11	61792980	61792980	5e-06	+	61792875	61793085	0	1	210,	0	-5.3	-4.36	4.5	five_prime_utr	FEN1	protein_coding
ENSG00000137812	15	40621609	40621609	1.3e-45	+	40621055	40622164	0	1	1109,	0	-44.9	-42.9	125	CDS	KNL1	protein_coding
ENSG00000123684	1	211783330	211783330	3.2e-17	-	211778949	211787712	0	3	95,274,81,	0,4279,8682	-16.5	-15.1	3.06	CDS	LPGAT1	protein_coding
ENSG00000198040	12	133058454	133058454	2.8e-05	+	133058334	133058574	0	1	240,	0	-4.56	-3.66	8.43	CDS	ZNF84	protein_coding
ENSG00000116133	1	54850664	54850664	2.5e-57	-	54849841	54851488	0	1	1647,	0	-56.6	-54.4	11.9	three_prime_utr	DHCR24	protein_coding
ENSG00000127399	7	150336886	150336886	1.3e-05	+	150336752	150337021	0	1	269,	0	-4.87	-3.95	9.56	CDS	LRRC61	protein_coding
ENSG00000146242	6	82366016	82366016	2.5e-43	+	82365627	82366405	0	1	778,	0	-42.6	-40.6	23.1	CDS	TPBG	protein_coding
ENSG00000167978	16	2771261	2771261	7.1e-05	+	2771171	2771352	0	1	181,	0	-4.15	-3.28	2.23	three_prime_utr	SRRM2	protein_coding
ENSG00000101126	20	50892697	50892697	0.0043	-	50892592	50892803	0	1	211,	0	-2.37	-1.67	2.88	CDS	ADNP	protein_coding
ENSG00000267002	17	43162911	43162911	1.3e-10	-	43162746	43163077	0	1	331,	0	-9.88	-8.7	8.26	exon	AC060780.1	lincRNA
ENSG00000068650	13	112882730	112882730	2.2e-07	+	112882580	112882880	0	1	300,	0	-6.65	-5.63	4.95	three_prime_utr	ATP11A	protein_coding
ENSG00000162065	16	2496289	2496289	6e-08	+	2496169	2496409	0	1	240,	0	-7.22	-6.17	24.2	CDS	TBC1D24	protein_coding
ENSG00000122863	10	72011036	72011036	6.3e-56	+	72010841	72011231	0	1	390,	0	-55.2	-53	163	exon	CHST3	protein_coding
ENSG00000181938	16	58404915	58404915	0.0083	+	58404825	58405006	0	1	181,	0	-2.08	-1.41	7.03	exon	GINS3	protein_coding
ENSG00000092421	5	116447566	116447566	5e-11	-	116447416	116447717	0	1	301,	0	-10.3	-9.11	4.41	CDS	SEMA6A	protein_coding
ENSG00000140526	15	89195433	89195433	3.6e-08	+	89195313	89195554	0	1	241,	0	-7.44	-6.38	7.14	three_prime_utr	ABHD2	protein_coding
ENSG00000273841	5	69365596	69365596	1.1e-10	-	69365461	69365731	0	1	270,	0	-9.96	-8.78	7.78	CDS	TAF9	protein_coding
ENSG00000232640	6	169725219	169725219	0.0013	-	169725147	169725292	0	1	145,	0	-2.9	-2.14	11	exon	AL354892.2	antisense_RNA
ENSG00000184677	1	22526436	22526436	0.0015	+	22526361	22526512	0	1	151,	0	-2.81	-2.06	10.7	three_prime_utr	ZBTB40	protein_coding
ENSG00000103994	15	42412957	42412957	0.0019	-	42412882	42413033	0	1	151,	0	-2.72	-1.98	10.4	three_prime_utr	ZNF106	protein_coding
ENSG00000124593	6	41787690	41787690	6.6e-05	+	41787615	41787765	0	1	150,	0	-4.18	-3.32	2.76	five_prime_utr	AL365205.1	protein_coding
ENSG00000114503	3	196936867	196936867	1.6e-41	-	196936717	196937017	0	1	300,	0	-40.8	-38.9	6.9	exon	NCBP2	protein_coding
ENSG00000180525	10	663296	663296	0.025	+	663236	663357	0	1	121,	0	-1.6	-0.99	6.75	three_prime_utr	PRR26	protein_coding
ENSG00000125170	16	57479618	57479618	0.00026	-	57479513	57479723	0	1	210,	0	-3.59	-2.77	2.75	five_prime_utr	DOK4	protein_coding
ENSG00000120137	5	168556481	168556481	7.1e-10	-	168556346	168556617	0	1	271,	0	-9.15	-8.01	3.94	three_prime_utr	PANK3	protein_coding
ENSG00000179314	17	6118080	6118080	0.00072	+	6117990	6118171	0	1	181,	0	-3.14	-2.36	4.57	CDS	WSCD1	protein_coding
ENSG00000149177	11	48170061	48170061	0.0058	+	48169971	48170152	0	1	181,	0	-2.24	-1.55	4.64	three_prime_utr	PTPRJ	protein_coding
ENSG00000128283	22	37568791	37568791	2e-18	+	37568567	37569016	0	1	449,	0	-17.7	-16.3	7.39	CDS	CDC42EP1	protein_coding
ENSG00000134107	3	4984048	4984048	9.3e-05	+	4983913	4984184	0	1	271,	0	-4.03	-3.17	3.2	three_prime_utr	BHLHE40	protein_coding
ENSG00000109805	4	17843773	17843773	1.2e-05	+	17843668	17843878	0	1	210,	0	-4.93	-4.01	9.98	three_prime_utr	NCAPG	protein_coding
ENSG00000189042	19	36719215	36719215	1.3e-05	+	36719006	36719425	0	1	419,	0	-4.9	-3.98	17.1	CDS	ZNF567	protein_coding
ENSG00000259974	20	22562409	22562409	0.0019	-	22562319	22562499	0	1	180,	0	-2.72	-1.98	10.4	three_prime_utr	LINC00261	lincRNA
ENSG00000134294	12	46372642	46372642	3.2e-17	-	46372537	46372748	0	1	211,	0	-16.5	-15.1	51.4	five_prime_utr	SLC38A2	protein_coding
ENSG00000171320	8	27777033	27777033	1.6e-14	+	27776868	27777199	0	1	331,	0	-13.8	-12.5	43.6	CDS	ESCO2	protein_coding
ENSG00000119333	9	128633780	128633780	7.1e-08	-	128633690	128633870	0	1	180,	0	-7.15	-6.1	21.4	CDS	WDR34	protein_coding
ENSG00000178163	4	10443033	10443033	0.0095	-	10442958	10443109	0	1	151,	0	-2.02	-1.36	8.15	three_prime_utr	ZNF518B	protein_coding
ENSG00000126522	7	66092774	66092774	0.0023	+	66092647	66092901	0	2	16,134,	0,120	-2.64	-1.9	6.18	exon	ASL	protein_coding
ENSG00000105568	19	52226294	52226294	0.00042	+	52226204	52226385	0	1	181,	0	-3.38	-2.57	3.34	three_prime_utr	PPP2R1A	protein_coding
ENSG00000122778	7	138837743	138837743	4e-68	-	138837338	138838148	0	1	810,	0	-67.4	-65.1	198	exon	KIAA1549	protein_coding
ENSG00000121579	3	113721772	113721772	1e-08	-	113721667	113721877	0	1	210,	0	-7.98	-6.89	5.18	exon	NAA50	protein_coding
ENSG00000198728	10	102108129	102108129	1.6e-11	-	102107949	102108310	0	1	361,	0	-10.8	-9.58	16.9	CDS	LDB1	protein_coding
ENSG00000083093	16	23630129	23630129	3.9e-05	-	23629965	23630294	0	1	329,	0	-4.41	-3.52	9.14	CDS	PALB2	protein_coding
ENSG00000078319	7	100336248	100336248	0.00087	-	100336158	100336338	0	1	180,	0	-3.06	-2.29	9.56	exon	PMS2P1	unprocessed_pseudogene
ENSG00000147162	X	71544734	71544734	0.0033	+	71544644	71544825	0	1	181,	0	-2.48	-1.76	4.22	exon	OGT	protein_coding
ENSG00000100417	22	41577117	41577117	0.00074	-	41577042	41577193	0	1	151,	0	-3.13	-2.35	7.03	exon	PMM1	protein_coding
ENSG00000143147	1	168096639	168096639	0.0023	-	168096549	168096729	0	1	180,	0	-2.63	-1.9	10.1	CDS	GPR161	protein_coding
ENSG00000092847	1	35929402	35929402	5.4e-06	+	35929297	35929508	0	1	211,	0	-5.27	-4.33	18.3	three_prime_utr	AGO1	protein_coding
ENSG00000111452	12	130954176	130954176	9.1e-05	+	130953996	130954357	0	1	361,	0	-4.04	-3.18	6.47	exon	ADGRD1	protein_coding
ENSG00000104047	15	49634667	49634667	0.0078	+	49634592	49634743	0	1	151,	0	-2.11	-1.44	8.43	CDS	DTWD1	protein_coding
ENSG00000147124	X	47449271	47449271	1.4e-07	-	47449136	47449406	0	1	270,	0	-6.85	-5.82	23.1	CDS	ZNF41	protein_coding
ENSG00000143147	1	168084869	168084869	0.00036	-	168084779	168084960	0	1	181,	0	-3.44	-2.63	12.6	three_prime_utr	GPR161	protein_coding
ENSG00000057608	10	5768318	5768318	1.6e-17	-	5768228	5768408	0	1	180,	0	-16.8	-15.4	2.58	exon	GDI2	protein_coding
ENSG00000168439	11	64197561	64197561	4e-13	+	64197250	64197872	0	3	147,103,19,	0,242,603	-12.4	-11.2	9.09	CDS	STIP1	protein_coding
ENSG00000178567	3	36992415	36992415	1.4e-05	-	36991891	36992940	0	2	377,63,	0,986	-4.86	-3.95	10.1	CDS	EPM2AIP1	protein_coding
ENSG00000105825	7	93886563	93886563	1.7e-07	-	93886413	93886713	0	1	300,	0	-6.78	-5.75	9.84	three_prime_utr	TFPI2	protein_coding
ENSG00000103485	16	29698176	29698176	2.5e-45	+	29697833	29698520	0	1	687,	0	-44.6	-42.6	16.7	three_prime_utr	QPRT	protein_coding
ENSG00000131941	19	32980009	32980009	0.00016	-	32979905	32980114	0	1	209,	0	-3.8	-2.97	4.97	exon	RHPN2	protein_coding
ENSG00000186111	19	3630840	3630840	5.9e-05	-	3630750	3630930	0	1	180,	0	-4.23	-3.36	8.85	three_prime_utr	PIP5K1C	protein_coding
ENSG00000100201	22	38488073	38488073	2.1e-06	-	38487983	38488163	0	1	180,	0	-5.68	-4.71	1.93	exon	DDX17	protein_coding
ENSG00000124942	11	62526281	62526281	1e-168	-	62525171	62527391	0	1	2220,	0	-168	-165	18.5	CDS	AHNAK	protein_coding
ENSG00000248019	4	88728400	88728400	4e-12	+	88727982	88728819	0	1	837,	0	-11.4	-10.2	33.2	exon	FAM13A-AS1	antisense_RNA
ENSG00000101557	18	211426	211426	2e-33	+	211246	211606	0	1	360,	0	-32.7	-30.9	15.6	three_prime_utr	USP14	protein_coding
ENSG00000168769	4	105236012	105236012	3e-08	+	105235847	105236177	0	1	330,	0	-7.52	-6.45	10.3	CDS	TET2	protein_coding
ENSG00000109861	11	88326277	88326277	0.0095	-	88326202	88326353	0	1	151,	0	-2.02	-1.36	8.15	three_prime_utr	CTSC	protein_coding
ENSG00000049618	6	157206624	157206624	5e-09	+	157206519	157206730	0	1	211,	0	-8.3	-7.19	5.28	CDS	ARID1B	protein_coding
ENSG00000099864	19	746638	746638	0.0015	+	746563	746713	0	1	150,	0	-2.81	-2.06	10.7	CDS	PALM	protein_coding
ENSG00000075407	10	38118464	38118464	0.0095	+	38118404	38118525	0	1	121,	0	-2.02	-1.36	8.15	CDS	ZNF37A	protein_coding
ENSG00000135916	2	230865035	230865035	0.0028	+	230864961	230865110	0	1	149,	0	-2.55	-1.82	9.84	CDS	ITM2C	protein_coding
ENSG00000106344	7	128310730	128310730	0.0033	-	128310640	128310821	0	1	181,	0	-2.48	-1.76	3.94	three_prime_utr	RBM28	protein_coding
ENSG00000165795	14	21017496	21017496	1.5e-06	-	21017361	21017632	0	1	271,	0	-5.83	-4.85	5.51	three_prime_utr	NDRG2	protein_coding
ENSG00000211448	14	80202652	80202652	1.3e-23	-	80202322	80202982	0	1	660,	0	-22.9	-21.4	29.4	three_prime_utr	DIO2	protein_coding
ENSG00000133740	8	85215113	85215113	7.9e-21	+	85215008	85215219	0	1	211,	0	-20.1	-18.6	32.3	three_prime_utr	E2F5	protein_coding
ENSG00000177370	17	1001910	1001910	0.00062	+	1001760	1002060	0	1	300,	0	-3.21	-2.43	7.17	three_prime_utr	TIMM22	protein_coding
ENSG00000126001	20	35511551	35511551	0.0003	+	35511461	35511642	0	1	181,	0	-3.53	-2.71	12.9	CDS	CEP250	protein_coding
ENSG00000105447	19	48453812	48453812	0.0033	+	48453737	48453887	0	1	150,	0	-2.48	-1.76	4.36	three_prime_utr	GRWD1	protein_coding
ENSG00000224877	17	81241161	81241161	4.1e-09	+	81241041	81241281	0	1	240,	0	-8.39	-7.28	6.18	exon	NDUFAF8	protein_coding
ENSG00000079691	6	25279774	25279774	2.6e-05	+	25279714	25279835	0	1	121,	0	-4.58	-3.68	9.42	five_prime_utr	CARMIL1	protein_coding
ENSG00000164163	4	145128624	145128624	1.9e-06	+	145128519	145128729	0	1	210,	0	-5.73	-4.76	2.65	three_prime_utr	ABCE1	protein_coding
ENSG00000179010	4	6642550	6642550	1.6e-12	+	6642386	6642715	0	1	329,	0	-11.8	-10.6	2.83	three_prime_utr	MRFAP1	protein_coding
ENSG00000126001	20	35511821	35511821	7.9e-06	+	35511701	35511942	0	1	241,	0	-5.1	-4.17	11.8	three_prime_utr	CEP250	protein_coding
ENSG00000064607	19	19025165	19025165	4e-93	-	19024701	19025629	0	1	928,	0	-92.4	-89.9	7.4	CDS	SUGP2	protein_coding
ENSG00000157895	12	121003495	121003495	4.6e-05	-	121003390	121003600	0	1	210,	0	-4.34	-3.47	15.5	three_prime_utr	C12orf43	protein_coding
ENSG00000187601	X	55452924	55452924	1.1e-07	+	55452790	55453059	0	1	269,	0	-6.97	-5.93	13.2	CDS	MAGEH1	protein_coding
ENSG00000109111	17	28701978	28701978	0.0001	+	28701843	28702114	0	1	271,	0	-3.98	-3.13	5.34	three_prime_utr	SUPT6H	protein_coding
ENSG00000185787	15	78873043	78873043	0.0041	+	78872968	78873118	0	1	150,	0	-2.39	-1.68	1.78	CDS	MORF4L1	protein_coding
ENSG00000111670	12	101747009	101747009	5.1e-07	-	101746844	101747175	0	1	331,	0	-6.29	-5.29	21.4	three_prime_utr	GNPTAB	protein_coding
ENSG00000225335	22	18078004	18078004	0.00013	-	18077900	18078109	0	1	209,	0	-3.89	-3.04	14.1	exon	AC016027.1	antisense_RNA
ENSG00000120549	10	24543023	24543023	5e-11	+	24542888	24543158	0	1	270,	0	-10.3	-9.06	33.2	CDS	KIAA1217	protein_coding
ENSG00000073803	3	185482695	185482695	8.5e-09	+	185482560	185482831	0	1	271,	0	-8.07	-6.98	26.7	three_prime_utr	MAP3K13	protein_coding
ENSG00000166133	15	40573971	40573971	0.0023	+	40573866	40574076	0	1	210,	0	-2.63	-1.9	10.1	CDS	RPUSD2	protein_coding
ENSG00000169047	2	226798139	226798139	2.4e-05	-	226797959	226798320	0	1	361,	0	-4.62	-3.72	16.3	CDS	IRS1	protein_coding
ENSG00000185477	4	89250120	89250120	1.4e-09	-	89249940	89250301	0	1	361,	0	-8.84	-7.71	6.79	exon	GPRIN3	protein_coding
ENSG00000082258	2	134953932	134953932	5e-23	+	134953497	134954367	0	1	870,	0	-22.3	-20.7	25	exon	CCNT2	protein_coding
ENSG00000078687	17	78051183	78051183	1.9e-09	+	78050958	78051408	0	1	450,	0	-8.73	-7.61	28.7	CDS	TNRC6C	protein_coding
ENSG00000106261	7	100034789	100034789	6.8e-06	+	100034609	100034970	0	1	361,	0	-5.17	-4.24	9	three_prime_utr	ZKSCAN1	protein_coding
ENSG00000164190	5	37064854	37064854	5.1e-07	+	37064734	37064974	0	1	240,	0	-6.29	-5.29	21.4	CDS	NIPBL	protein_coding
ENSG00000204116	X	73686713	73686713	0.00083	+	73686593	73686833	0	1	240,	0	-3.08	-2.3	11.5	three_prime_utr	CHIC1	protein_coding
ENSG00000150527	14	39247466	39247466	1.3e-13	+	39246957	39247976	0	1	1019,	0	-12.9	-11.6	41	CDS	CTAGE5	protein_coding
ENSG00000124201	20	49271008	49271008	0.014	-	49270948	49271069	0	1	121,	0	-1.85	-1.21	7.59	CDS	ZNFX1	protein_coding
ENSG00000138756	4	78912750	78912750	1.4e-05	+	78912630	78912870	0	1	240,	0	-4.84	-3.93	14.1	three_prime_utr	BMP2K	protein_coding
ENSG00000005020	7	26668591	26668591	0.0035	-	26668531	26668652	0	1	121,	0	-2.46	-1.75	4.59	three_prime_utr	SKAP2	protein_coding
ENSG00000165630	10	13630335	13630335	0.00019	+	13630275	13630395	0	1	120,	0	-3.72	-2.89	13.2	CDS	PRPF18	protein_coding
ENSG00000173166	2	203439534	203439534	1.2e-05	-	203439354	203439715	0	1	361,	0	-4.91	-3.99	13.5	CDS	RAPH1	protein_coding
ENSG00000157654	9	110137228	110137228	2.1e-10	+	110136973	110137483	0	1	510,	0	-9.68	-8.52	31.5	CDS	PALM2-AKAP2	protein_coding
ENSG00000180329	17	44677919	44677919	0.0043	-	44677844	44677994	0	1	150,	0	-2.37	-1.67	9.28	three_prime_utr	CCDC43	protein_coding
ENSG00000149218	11	95128779	95128779	3.8e-08	+	95128555	95129004	0	1	449,	0	-7.42	-6.36	20.8	CDS	ENDOD1	protein_coding
ENSG00000109670	4	152322833	152322833	5e-55	-	152322428	152323238	0	1	810,	0	-54.3	-52.2	122	three_prime_utr	FBXW7	protein_coding
ENSG00000132182	3	13317028	13317028	7.9e-25	-	13316773	13317284	0	1	511,	0	-24.1	-22.5	20.4	three_prime_utr	NUP210	protein_coding
ENSG00000170604	19	45886080	45886080	0.0013	-	45885990	45886170	0	1	180,	0	-2.9	-2.14	11	five_prime_utr	IRF2BP1	protein_coding
ENSG00000112473	6	33200983	33200983	1.7e-09	+	33200863	33201104	0	1	241,	0	-8.77	-7.64	5.62	five_prime_utr	SLC39A7	protein_coding
ENSG00000092421	5	116446654	116446654	2.5e-27	-	116445980	116447328	0	1	1348,	0	-26.6	-24.9	10.8	CDS	SEMA6A	protein_coding
ENSG00000106078	7	51029100	51029100	1.3e-19	-	51028905	51029296	0	1	391,	0	-18.9	-17.4	55.4	exon	COBL	protein_coding
ENSG00000112640	6	43012282	43012282	0.0028	+	43012222	43012342	0	1	120,	0	-2.55	-1.82	9.84	three_prime_utr	PPP2R5D	protein_coding
ENSG00000160803	1	156035539	156035539	1.1e-10	-	156035449	156035629	0	1	180,	0	-9.97	-8.79	32.3	three_prime_utr	UBQLN4	protein_coding
ENSG00000196323	11	130261704	130261704	2e-29	-	130261494	130261914	0	1	420,	0	-28.7	-27	43.4	CDS	ZBTB44	protein_coding
ENSG00000005007	19	18866827	18866827	0.00018	+	18866707	18866948	0	1	241,	0	-3.75	-2.91	10.1	three_prime_utr	UPF1	protein_coding
ENSG00000075239	11	108121656	108121656	0.0018	+	108121515	108121797	0	2	163,47,	0,235	-2.74	-1.99	6.75	CDS	ACAT1	protein_coding
ENSG00000133639	12	92142854	92142854	2.5e-11	-	92142644	92143064	0	1	420,	0	-10.6	-9.41	10.9	three_prime_utr	BTG1	protein_coding
ENSG00000185651	22	21567792	21567792	0.00013	+	21567702	21567883	0	1	181,	0	-3.89	-3.04	8.29	exon	UBE2L3	protein_coding
ENSG00000119408	9	124351246	124351246	0.00062	+	124351067	124351426	0	1	359,	0	-3.21	-2.43	11.2	three_prime_utr	NEK6	protein_coding
ENSG00000135469	12	56270638	56270638	6.9e-05	+	56270519	56270758	0	1	239,	0	-4.16	-3.3	14.9	three_prime_utr	COQ10A	protein_coding
ENSG00000100354	22	40265718	40265718	2.5e-14	+	40265148	40266288	0	1	1140,	0	-13.6	-12.3	35.4	CDS	TNRC6B	protein_coding
ENSG00000266341	17	48060614	48060614	0.00013	-	48060559	48060669	0	1	110,	0	-3.89	-3.04	8.29	exon	AC004477.2	antisense_RNA
ENSG00000174652	19	9412807	9412807	0.0019	-	9412717	9412897	0	1	180,	0	-2.72	-1.98	7.31	three_prime_utr	ZNF266	protein_coding
ENSG00000110330	11	102350235	102350235	5.8e-07	+	102349773	102350698	0	1	925,	0	-6.24	-5.24	7.31	exon	BIRC2	protein_coding
ENSG00000109689	4	27023586	27023586	7.9e-15	+	27023197	27023975	0	1	778,	0	-14.1	-12.8	23.9	three_prime_utr	STIM2	protein_coding
ENSG00000131023	6	149661950	149661950	1e-15	-	149661740	149662160	0	1	420,	0	-15	-13.7	47.2	CDS	LATS1	protein_coding
ENSG00000269821	11	2637932	2637932	0.0052	-	2637872	2637993	0	1	121,	0	-2.28	-1.59	9	exon	KCNQ1OT1	antisense_RNA
ENSG00000225470	X	73999868	73999868	4e-73	+	73999448	74000289	0	1	841,	0	-72.4	-70.1	159	exon	JPX	lincRNA
ENSG00000039068	16	68833658	68833658	8.3e-06	+	68833568	68833749	0	1	181,	0	-5.08	-4.15	17.7	three_prime_utr	CDH1	protein_coding
ENSG00000148411	9	136007868	136007868	8.3e-06	-	136007763	136007973	0	1	210,	0	-5.08	-4.15	17.7	three_prime_utr	NACC2	protein_coding
ENSG00000123240	10	13110326	13110326	1.9e-08	+	13110191	13110461	0	1	270,	0	-7.73	-6.65	8.43	CDS	OPTN	protein_coding
ENSG00000270558	5	37286727	37286727	0.0028	-	37286653	37286801	0	1	148,	0	-2.55	-1.82	9.84	exon	AC025449.1	processed_pseudogene
ENSG00000139618	13	32340632	32340632	0.00083	+	32340557	32340708	0	1	151,	0	-3.08	-2.3	11.5	CDS	BRCA2	protein_coding
ENSG00000116985	1	39759846	39759846	2.3e-06	-	39759756	39759937	0	1	181,	0	-5.64	-4.67	19.4	three_prime_utr	BMP8B	protein_coding
ENSG00000156675	8	37862895	37862895	1e-18	-	37862715	37863075	0	1	360,	0	-18	-16.5	10.6	stop_codon	RAB11FIP1	protein_coding
ENSG00000162924	2	60928871	60928871	0.0095	+	60928796	60928946	0	1	150,	0	-2.02	-1.36	8.15	three_prime_utr	REL	protein_coding
ENSG00000140006	14	63597578	63597578	3.8e-06	-	63597458	63597699	0	1	241,	0	-5.42	-4.47	5.9	three_prime_utr	WDR89	protein_coding
ENSG00000163872	3	183812340	183812340	0.00013	+	183812235	183812445	0	1	210,	0	-3.88	-3.03	4.61	three_prime_utr	YEATS2	protein_coding
ENSG00000114735	3	50584477	50584477	0.0023	+	50584267	50584687	0	1	420,	0	-2.63	-1.9	10.1	three_prime_utr	HEMK1	protein_coding
ENSG00000162129	11	72292678	72292678	2e-12	-	72292573	72292783	0	1	210,	0	-11.7	-10.5	26.7	three_prime_utr	CLPB	protein_coding
ENSG00000198677	5	95541334	95541334	0.013	-	95540820	95541849	0	3	10,76,35,	0,484,994	-1.89	-1.24	2.28	CDS	TTC37	protein_coding
ENSG00000123191	13	51974128	51974128	4.4e-08	-	51974008	51974248	0	1	240,	0	-7.36	-6.3	9.7	CDS	ATP7B	protein_coding
ENSG00000197312	1	15660099	15660099	0.00024	+	15659994	15660205	0	1	211,	0	-3.62	-2.79	13.2	three_prime_utr	DDI2	protein_coding
ENSG00000107581	10	119042521	119042521	2.5e-06	-	119042446	119042597	0	1	151,	0	-5.6	-4.64	3.56	CDS	EIF3A	protein_coding
ENSG00000169155	9	126833937	126833937	0.00013	+	126833817	126834057	0	1	240,	0	-3.89	-3.04	14.1	three_prime_utr	ZBTB43	protein_coding
ENSG00000134508	18	23253820	23253820	0.00083	+	23253730	23253910	0	1	180,	0	-3.08	-2.3	11.5	CDS	CABLES1	protein_coding
ENSG00000103429	16	14668053	14668053	2.5e-17	+	14667798	14668308	0	1	510,	0	-16.6	-15.2	20	three_prime_utr	BFAR	protein_coding
ENSG00000256966	9	37537682	37537682	0.0003	-	37537503	37537862	0	1	359,	0	-3.53	-2.71	12.9	CDS	AL513165.2	protein_coding
ENSG00000171848	2	10129108	10129108	4.9e-06	+	10128890	10129326	0	3	62,115,93,	0,150,343	-5.31	-4.37	3.51	CDS	RRM2	protein_coding
ENSG00000169057	X	154030110	154030110	0.0022	-	154030020	154030201	0	1	181,	0	-2.65	-1.92	3.65	three_prime_utr	MECP2	protein_coding
ENSG00000174197	15	41669109	41669109	0.011	+	41669004	41669214	0	1	210,	0	-1.95	-1.29	7.03	CDS	MGA	protein_coding
ENSG00000275719	19	46788069	46788069	2.2e-10	+	46787874	46788264	0	1	390,	0	-9.65	-8.49	27	exon	AC008622.2	antisense_RNA
ENSG00000256813	11	60850936	60850936	1.3e-11	-	60850821	60851052	0	1	231,	0	-10.9	-9.69	25.6	exon	AP000777.3	antisense_RNA
ENSG00000115525	2	85839444	85839444	3.8e-08	-	85839309	85839580	0	1	271,	0	-7.42	-6.36	24.5	exon	ST3GAL5	protein_coding
ENSG00000119013	2	201085660	201085660	1.1e-05	+	201085570	201085750	0	1	180,	0	-4.96	-4.04	5.53	three_prime_utr	NDUFB3	protein_coding
ENSG00000060237	12	908706	908706	1.3e-14	+	908571	908842	0	1	271,	0	-13.9	-12.6	9.09	CDS	WNK1	protein_coding
ENSG00000127081	9	92848329	92848329	0.0048	-	92848224	92848434	0	1	210,	0	-2.32	-1.62	8.15	CDS	ZNF484	protein_coding
ENSG00000067900	18	20950769	20950769	0.00045	-	20950679	20950860	0	1	181,	0	-3.35	-2.55	12.4	three_prime_utr	ROCK1	protein_coding
ENSG00000176994	17	18317948	18317948	0.0023	+	18317858	18318039	0	1	181,	0	-2.63	-1.9	10.1	CDS	SMCR8	protein_coding
ENSG00000108774	17	42125287	42125287	1.3e-08	-	42125123	42125451	0	1	328,	0	-7.87	-6.79	5.72	three_prime_utr	RAB5C	protein_coding
ENSG00000263809	17	8369281	8369281	1.3e-10	-	8369056	8369507	0	1	451,	0	-9.87	-8.7	32	three_prime_utr	AC135178.2	protein_coding
ENSG00000196458	12	132926507	132926507	0.0035	-	132926432	132926583	0	1	151,	0	-2.46	-1.74	9.56	exon	ZNF605	protein_coding
ENSG00000163714	3	143021545	143021545	5e-13	+	143020012	143023078	0	6	24,95,36,113,166,226,	0,586,1337,1460,2484,2840	-12.3	-11.1	5.19	CDS	U2SURP	protein_coding
ENSG00000188157	1	1055114	1055114	6.2e-06	+	1054859	1055369	0	1	510,	0	-5.21	-4.27	5.45	three_prime_utr	AGRN	protein_coding
ENSG00000053254	14	89161293	89161293	0.014	-	89161218	89161369	0	1	151,	0	-1.85	-1.21	7.59	three_prime_utr	FOXN3	protein_coding
ENSG00000138758	4	77020620	77020620	1.1e-05	+	77020530	77020710	0	1	180,	0	-4.94	-4.02	3.53	CDS	2021-09-11	protein_coding
ENSG00000104626	8	9032920	9032920	5.1e-07	+	9032800	9033041	0	1	241,	0	-6.29	-5.29	21.4	three_prime_utr	ERI1	protein_coding
ENSG00000101444	20	34280387	34280387	0.0003	-	34280297	34280478	0	1	181,	0	-3.52	-2.7	12.6	three_prime_utr	AHCY	protein_coding
ENSG00000106608	7	43877408	43877408	0.0023	-	43877333	43877484	0	1	151,	0	-2.63	-1.9	10.1	exon	URGCP	protein_coding
ENSG00000162430	1	25816012	25816012	3e-06	+	25815802	25816222	0	1	420,	0	-5.52	-4.56	10.5	three_prime_utr	SELENON	protein_coding
ENSG00000115364	2	75655250	75655250	2.5e-51	+	75654803	75655697	0	2	114,634,	0,260	-50.6	-48.5	7.75	CDS	MRPL19	protein_coding
ENSG00000284194	22	50523971	50523971	8.5e-05	-	50523836	50524106	0	1	270,	0	-4.07	-3.21	14.6	CDS	SCO2	protein_coding
ENSG00000232581	7	6588810	6588810	6.8e-09	-	6588706	6588915	0	1	209,	0	-8.17	-7.07	27	exon	AC079742.1	antisense_RNA
ENSG00000198420	7	143852600	143852600	1.6e-21	-	143852450	143852750	0	1	300,	0	-20.8	-19.3	29.2	three_prime_utr	TCAF1	protein_coding
ENSG00000092439	15	50592071	50592071	8.7e-05	-	50591996	50592147	0	1	151,	0	-4.06	-3.2	10.4	CDS	TRPM7	protein_coding
ENSG00000123395	12	52077344	52077344	0.00058	+	52077254	52077434	0	1	180,	0	-3.24	-2.45	3.75	three_prime_utr	ATG101	protein_coding
ENSG00000254894	11	20119803	20119803	0.0003	-	20119713	20119894	0	1	181,	0	-3.53	-2.71	12.9	exon	NAV2-AS1	antisense_RNA
ENSG00000186019	19	44107981	44107981	0.00062	-	44107846	44108116	0	1	270,	0	-3.21	-2.43	11.8	exon	AC021092.1	antisense_RNA
ENSG00000076321	1	173785294	173785294	0.0019	+	173785174	173785414	0	1	240,	0	-2.72	-1.98	10.4	three_prime_utr	KLHL20	protein_coding
ENSG00000279159	22	30019986	30019986	4.4e-06	-	30019776	30020197	0	1	421,	0	-5.36	-4.41	18.6	exon	AC003681.1	antisense_RNA
ENSG00000188419	X	85963800	85963800	0.0019	-	85963710	85963890	0	1	180,	0	-2.72	-1.98	10.4	CDS	CHM	protein_coding
ENSG00000188486	11	119094257	119094257	1.6e-81	-	119093943	119094571	0	1	628,	0	-80.8	-78.4	24.6	exon	H2AFX	protein_coding
ENSG00000188033	19	12580346	12580346	0.0043	-	12580256	12580436	0	1	180,	0	-2.37	-1.67	9.28	three_prime_utr	ZNF490	protein_coding
ENSG00000185477	4	89249400	89249400	3.2e-08	-	89249280	89249521	0	1	241,	0	-7.5	-6.44	22.8	exon	GPRIN3	protein_coding
ENSG00000204120	2	232857116	232857116	2.1e-09	+	232856891	232857341	0	1	450,	0	-8.67	-7.54	11.5	three_prime_utr	GIGYF2	protein_coding
ENSG00000135763	1	229636104	229636104	0.002	+	229635999	229636209	0	1	210,	0	-2.69	-1.95	6.18	CDS	URB2	protein_coding
ENSG00000066117	12	50086772	50086772	9.3e-08	+	50086173	50087371	0	4	175,43,162,9,	0,447,582,1189	-7.03	-5.99	6.11	CDS	SMARCD1	protein_coding
ENSG00000143882	2	10784198	10784198	1e-205	+	10784034	10784363	0	1	329,	0	-205	-202	4.83	three_prime_utr	ATP6V1C2	protein_coding
ENSG00000152219	11	30331153	30331153	0.00028	+	30331018	30331288	0	1	270,	0	-3.55	-2.73	7.87	CDS	ARL14EP	protein_coding
ENSG00000274895	1	213984121	213984121	0.00062	-	213984031	213984211	0	1	180,	0	-3.21	-2.43	11.8	exon	AC011700.1	antisense_RNA
ENSG00000164236	5	10651832	10651832	0.0019	+	10651742	10651923	0	1	181,	0	-2.72	-1.98	9.56	exon	ANKRD33B	protein_coding
ENSG00000174276	11	65116669	65116669	4e-23	-	65116432	65116907	0	1	475,	0	-22.4	-20.8	25.5	CDS	ZNHIT2	protein_coding
ENSG00000158828	1	20651092	20651092	1.3e-24	+	20650913	20651272	0	1	359,	0	-23.9	-22.3	37.1	exon	PINK1	protein_coding
ENSG00000136891	9	100306032	100306032	1.1e-10	-	100305823	100306242	0	1	419,	0	-9.97	-8.79	32.3	exon	TEX10	protein_coding
ENSG00000267520	2	60928863	60928863	0.0095	+	60928803	60928924	0	1	121,	0	-2.02	-1.36	8.15	three_prime_utr	AC010733.2	3prime_overlapping_ncRNA
ENSG00000164741	8	13083615	13083615	8.5e-07	-	13083480	13083750	0	1	270,	0	-6.07	-5.09	7.87	three_prime_utr	DLC1	protein_coding
ENSG00000144891	3	148741733	148741733	1e-06	+	148741598	148741869	0	1	271,	0	-5.99	-5.01	8.71	CDS	AGTR1	protein_coding
ENSG00000183955	12	123390742	123390742	5.6e-05	+	123390667	123390818	0	1	151,	0	-4.25	-3.38	4.89	CDS	KMT5A	protein_coding
ENSG00000173113	11	64316932	64316932	4e-22	-	64316754	64317110	0	1	356,	0	-21.4	-19.8	6.69	CDS	TRMT112	protein_coding
ENSG00000134247	1	116990058	116990058	0.00068	+	116989998	116990118	0	1	120,	0	-3.17	-2.38	11.8	three_prime_utr	PTGFRN	protein_coding
ENSG00000198142	2	109614587	109614587	2e-08	+	109614452	109614722	0	1	270,	0	-7.69	-6.62	25.6	CDS	SOWAHC	protein_coding
ENSG00000114315	3	194136387	194136387	6.3e-15	+	194136144	194136631	0	2	344,15,	0,472	-14.2	-12.8	11	CDS	HES1	protein_coding
ENSG00000173681	X	19965332	19965332	6.3e-52	-	19965062	19965602	0	1	540,	0	-51.2	-49.1	34.3	CDS	BCLAF3	protein_coding
ENSG00000178878	12	12829765	12829765	0.0033	+	12829705	12829825	0	1	120,	0	-2.48	-1.76	5.9	exon	APOLD1	protein_coding
ENSG00000020577	14	54702423	54702423	8.3e-06	+	54702213	54702634	0	1	421,	0	-5.08	-4.15	17.7	CDS	SAMD4A	protein_coding
ENSG00000130844	19	53576839	53576839	0.00042	+	53576734	53576945	0	1	211,	0	-3.38	-2.58	12.1	CDS	ZNF331	protein_coding
ENSG00000166685	17	73207924	73207924	1.6e-33	+	73207550	73208298	0	1	748,	0	-32.8	-31	35.1	three_prime_utr	COG1	protein_coding
ENSG00000049618	6	157207599	157207599	1.6e-28	+	157207179	157208020	0	1	841,	0	-27.8	-26.1	66.3	CDS	ARID1B	protein_coding
ENSG00000215301	X	41347796	41347796	4e-33	+	41347691	41347902	0	1	211,	0	-32.4	-30.6	3.61	three_prime_utr	DDX3X	protein_coding
ENSG00000125449	17	75129700	75129700	1.7e-08	+	75129462	75129938	0	1	476,	0	-7.77	-6.69	11	three_prime_utr	ARMC7	protein_coding
ENSG00000176396	19	39539311	39539311	1e-106	-	39538852	39539771	0	1	919,	0	-106	-104	67.6	three_prime_utr	EID2	protein_coding
ENSG00000113504	5	1050570	1050570	0.00019	-	1050465	1050675	0	1	210,	0	-3.71	-2.88	13.5	three_prime_utr	SLC12A7	protein_coding
ENSG00000143924	2	42263218	42263218	8.1e-05	+	42261503	42264934	0	4	10,129,26,16,	0,1674,3202,3415	-4.09	-3.23	4.22	CDS	EML4	protein_coding
ENSG00000173276	21	41992149	41992149	7.4e-08	-	41992014	41992285	0	1	271,	0	-7.13	-6.08	23.9	CDS	ZBTB21	protein_coding
ENSG00000107566	10	100151407	100151407	1.2e-05	-	100151257	100151557	0	1	300,	0	-4.91	-3.99	5.83	three_prime_utr	ERLIN1	protein_coding
ENSG00000160685	1	155015472	155015472	2e-08	+	155015367	155015578	0	1	211,	0	-7.69	-6.62	20.8	CDS	ZBTB7B	protein_coding
ENSG00000172869	5	119149598	119149598	0.00023	+	119149508	119149689	0	1	181,	0	-3.64	-2.81	12.9	CDS	DMXL1	protein_coding
ENSG00000274049	2	74460763	74460763	0.0005	+	74460673	74460854	0	1	181,	0	-3.3	-2.5	11.8	three_prime_utr	INO80B-WBP1	protein_coding
ENSG00000269190	19	38941714	38941714	5.5e-06	-	38941609	38941819	0	1	210,	0	-5.26	-4.32	6.04	three_prime_utr	FBXO17	protein_coding
ENSG00000165733	10	42831165	42831165	0.0058	+	42831105	42831226	0	1	121,	0	-2.24	-1.55	7.03	three_prime_utr	BMS1	protein_coding
ENSG00000135976	2	97245442	97245442	1.3e-44	+	97245307	97245578	0	1	271,	0	-43.9	-41.9	36.7	CDS	ANKRD36	protein_coding
ENSG00000180921	8	143728179	143728179	9.5e-06	-	143728089	143728270	0	1	181,	0	-5.02	-4.1	5.45	CDS	FAM83H	protein_coding
ENSG00000204304	6	32185384	32185384	4.4e-06	-	32185249	32185520	0	1	271,	0	-5.36	-4.41	18.6	three_prime_utr	PBX2	protein_coding
ENSG00000136720	2	128265713	128265713	2.5e-23	-	128265519	128265907	0	1	388,	0	-22.6	-21	69.2	three_prime_utr	HS6ST1	protein_coding
ENSG00000198663	6	36925009	36925009	0.0023	+	36924919	36925100	0	1	181,	0	-2.63	-1.9	10.1	three_prime_utr	C6orf89	protein_coding
ENSG00000196110	19	9296684	9296684	0.0013	-	9296609	9296760	0	1	151,	0	-2.9	-2.14	11	CDS	ZNF699	protein_coding
ENSG00000103549	16	30768241	30768241	1.1e-06	+	30767973	30768509	0	2	42,407,	0,129	-5.96	-4.98	9	CDS	RNF40	protein_coding
ENSG00000166275	10	102864395	102864395	0.014	+	102864335	102864455	0	1	120,	0	-1.85	-1.21	7.59	three_prime_utr	BORCS7	protein_coding
ENSG00000167491	19	19508646	19508646	1.6e-05	+	19508452	19508841	0	1	389,	0	-4.8	-3.89	16.9	three_prime_utr	GATAD2A	protein_coding
ENSG00000213115	2	188228247	188228247	7.9e-19	+	188228113	188228382	0	1	269,	0	-18.1	-16.6	37.9	exon	AC104131.1	processed_pseudogene
ENSG00000127540	19	1597306	1597306	1.7e-07	-	1597201	1597411	0	1	210,	0	-6.76	-5.73	22.8	three_prime_utr	UQCR11	protein_coding
ENSG00000163946	3	56633197	56633197	3.2e-14	-	56633092	56633302	0	1	210,	0	-13.5	-12.2	6.07	CDS	FAM208A	protein_coding
ENSG00000173402	3	49535348	49535348	6.3e-19	+	49535108	49535588	0	1	480,	0	-18.2	-16.8	13.8	three_prime_utr	DAG1	protein_coding
ENSG00000117713	1	26774729	26774729	2e-16	+	26774579	26774880	0	1	301,	0	-15.7	-14.3	14.8	CDS	ARID1A	protein_coding
ENSG00000186919	17	76083442	76083442	5e-13	+	76083218	76083666	0	1	448,	0	-12.3	-11	6.87	exon	ZACN	protein_coding
ENSG00000153560	3	33390281	33390281	0.0081	-	33390221	33390342	0	1	121,	0	-2.09	-1.42	4.36	exon	UBP1	protein_coding
ENSG00000146038	6	24172114	24172114	0.002	-	24172024	24172205	0	1	181,	0	-2.69	-1.95	4.87	three_prime_utr	DCDC2	protein_coding
ENSG00000109084	17	28327376	28327376	3e-09	+	28327257	28327496	0	1	239,	0	-8.52	-7.4	5.4	three_prime_utr	TMEM97	protein_coding
ENSG00000167699	17	759992	759992	0.012	-	759932	760053	0	1	121,	0	-1.93	-1.27	3.37	exon	GLOD4	protein_coding
ENSG00000140044	14	75469674	75469674	5e-15	+	75469464	75469885	0	1	421,	0	-14.3	-12.9	24.3	three_prime_utr	JDP2	protein_coding
ENSG00000108861	17	43766374	43766374	2.5e-61	-	43766180	43766568	0	1	388,	0	-60.6	-58.4	29.4	three_prime_utr	DUSP3	protein_coding
ENSG00000278540	17	37085182	37085182	0.0015	-	37085107	37085258	0	1	151,	0	-2.81	-2.06	10.7	three_prime_utr	ACACA	protein_coding
ENSG00000237973	1	631607	631607	0.001	+	631518	631697	0	1	179,	0	-2.99	-2.22	4.43	exon	MTCO1P12	unprocessed_pseudogene
ENSG00000178401	12	49353136	49353136	2.5e-11	+	49353046	49353227	0	1	181,	0	-10.6	-9.43	5.52	three_prime_utr	DNAJC22	protein_coding
ENSG00000145919	5	173608033	173608033	6.3e-68	-	173607810	173608256	0	1	446,	0	-67.2	-64.9	56.4	three_prime_utr	BOD1	protein_coding
ENSG00000161204	3	184193772	184193772	4.3e-05	+	184193682	184193862	0	1	180,	0	-4.37	-3.49	5.69	exon	ABCF3	protein_coding
ENSG00000162817	1	220698273	220698273	4e-30	+	220697959	220698588	0	1	629,	0	-29.4	-27.7	21.1	three_prime_utr	C1orf115	protein_coding
ENSG00000197256	19	11192993	11192993	3.2e-11	-	11192873	11193113	0	1	240,	0	-10.5	-9.34	34	CDS	KANK2	protein_coding
ENSG00000187678	5	142314005	142314005	8.3e-06	-	142313900	142314110	0	1	210,	0	-5.08	-4.15	17.7	three_prime_utr	SPRY4	protein_coding
ENSG00000109917	11	116778650	116778650	0.0035	-	116778590	116778711	0	1	121,	0	-2.46	-1.75	4.59	three_prime_utr	ZPR1	protein_coding
ENSG00000165410	14	34713528	34713528	4.5e-09	-	34713278	34713779	0	2	283,106,	0,395	-8.35	-7.25	7.76	CDS	CFL2	protein_coding
ENSG00000186918	8	28348628	28348628	2e-14	-	28348433	28348824	0	1	391,	0	-13.7	-12.4	21.4	three_prime_utr	ZNF395	protein_coding
ENSG00000105738	19	38130728	38130728	4.8e-05	+	38130653	38130804	0	1	151,	0	-4.32	-3.44	9	CDS	SIPA1L3	protein_coding
ENSG00000197323	1	114397712	114397712	5e-16	-	114397473	114397952	0	1	479,	0	-15.3	-13.9	18.3	exon	TRIM33	protein_coding
ENSG00000103257	16	87869398	87869398	2.5e-11	-	87869308	87869488	0	1	180,	0	-10.6	-9.42	6.91	CDS	SLC7A5	protein_coding
ENSG00000127603	1	39388311	39388311	0.0035	+	39388206	39388417	0	1	211,	0	-2.46	-1.75	4.59	CDS	MACF1	protein_coding
ENSG00000161944	17	7101736	7101736	1e-196	-	7101351	7102121	0	2	389,32,	0,738	-196	-193	36.4	CDS	ASGR2	protein_coding
ENSG00000173486	11	64243996	64243996	0.00019	+	64243861	64244132	0	2	15,165,	0,106	-3.71	-2.88	3.98	CDS	FKBP2	protein_coding
ENSG00000090615	12	132796015	132796015	6.9e-05	-	132795910	132796121	0	1	211,	0	-4.16	-3.29	3.22	CDS	GOLGA3	protein_coding
ENSG00000008853	8	23018329	23018329	3e-07	+	23018194	23018465	0	1	271,	0	-6.52	-5.51	18.3	three_prime_utr	RHOBTB2	protein_coding
ENSG00000069275	1	205717839	205717839	0.014	-	205717779	205717900	0	1	121,	0	-1.86	-1.21	4.08	three_prime_utr	NUCKS1	protein_coding
ENSG00000241878	22	31619433	31619433	5e-14	-	31619328	31619539	0	1	211,	0	-13.3	-12	42.2	three_prime_utr	PISD	protein_coding
ENSG00000099204	10	114431815	114431815	1.9e-08	-	114431650	114431980	0	1	330,	0	-7.71	-6.63	5.13	three_prime_utr	ABLIM1	protein_coding
ENSG00000226752	9	120851672	120851672	0.0019	+	120851597	120851748	0	1	151,	0	-2.72	-1.98	10.4	exon	CUTALP	transcribed_unitary_pseudogene
ENSG00000066135	1	43671776	43671776	0.0095	+	43671716	43671837	0	1	121,	0	-2.02	-1.36	8.15	CDS	KDM4A	protein_coding
ENSG00000151461	10	11920860	11920860	7.9e-18	-	11920680	11921041	0	1	361,	0	-17.1	-15.6	9.42	three_prime_utr	UPF2	protein_coding
ENSG00000170190	17	75100565	75100565	0.0095	+	75100490	75100641	0	1	151,	0	-2.02	-1.36	8.15	CDS	SLC16A5	protein_coding
ENSG00000112308	6	24720730	24720730	1.3e-10	-	24720625	24720836	0	1	211,	0	-9.88	-8.7	7.73	five_prime_utr	C6orf62	protein_coding
ENSG00000066248	2	232974808	232974808	1.3e-12	-	232974658	232974959	0	1	301,	0	-11.9	-10.6	5.75	CDS	NGEF	protein_coding
ENSG00000148737	10	112950429	112950429	1.6e-06	+	112950309	112950549	0	1	240,	0	-5.79	-4.82	8.43	five_prime_utr	TCF7L2	protein_coding
ENSG00000068878	2	53865069	53865069	2.5e-09	-	53864904	53865235	0	1	331,	0	-8.6	-7.48	8.06	three_prime_utr	PSME4	protein_coding
ENSG00000117139	1	202729081	202729081	3.2e-25	-	202728740	202729422	0	2	433,107,	0,575	-24.5	-22.9	36	CDS	KDM5B	protein_coding
ENSG00000121879	3	179234338	179234338	6.3e-12	+	179234158	179234519	0	1	361,	0	-11.2	-9.95	20.2	CDS	PIK3CA	protein_coding
ENSG00000163545	1	205303883	205303883	0.0001	-	205303763	205304003	0	1	240,	0	-3.98	-3.13	14.3	CDS	NUAK2	protein_coding
ENSG00000165175	X	38805238	38805238	1.5e-05	+	38805014	38805463	0	1	449,	0	-4.82	-3.91	4.61	CDS	MID1IP1	protein_coding
ENSG00000177311	3	141447033	141447033	0.0017	+	141446943	141447123	0	1	180,	0	-2.77	-2.02	8.43	exon	ZBTB38	protein_coding
ENSG00000123159	19	14478404	14478404	0.00058	-	14478329	14478480	0	1	151,	0	-3.24	-2.44	5.53	exon	GIPC1	protein_coding
ENSG00000198874	7	67238516	67238516	4e-14	+	67238321	67238711	0	1	390,	0	-13.4	-12.1	42.4	CDS	TYW1	protein_coding
ENSG00000189308	4	82984712	82984712	0.00083	-	82984577	82984848	0	1	271,	0	-3.08	-2.3	11.5	CDS	LIN54	protein_coding
ENSG00000057593	13	113119172	113119172	0.001	+	113119097	113119247	0	1	150,	0	-2.99	-2.22	11.2	three_prime_utr	F7	protein_coding
ENSG00000135956	2	96252909	96252909	1.6e-19	-	96251743	96254075	0	1	2332,	0	-18.8	-17.3	33.7	three_prime_utr	TMEM127	protein_coding
ENSG00000135597	6	138987797	138987797	0.002	-	138987722	138987872	0	1	150,	0	-2.69	-1.95	4.87	five_prime_utr	REPS1	protein_coding
ENSG00000127824	2	219250595	219250595	0.00068	-	219250520	219250671	0	1	151,	0	-3.17	-2.38	11.8	CDS	TUBA4A	protein_coding
ENSG00000117174	1	85707849	85707849	3.2e-12	-	85707714	85707984	0	1	270,	0	-11.5	-10.2	8.62	CDS	ZNHIT6	protein_coding
ENSG00000105514	19	11324940	11324940	0.00016	-	11324850	11325030	0	1	180,	0	-3.8	-2.97	8.15	three_prime_utr	RAB3D	protein_coding
ENSG00000167967	16	2235607	2235607	2e-22	+	2235472	2235742	0	1	270,	0	-21.7	-20.2	50	exon	E4F1	protein_coding
ENSG00000134285	12	48922123	48922123	7.9e-92	-	48922018	48922228	0	1	210,	0	-91.1	-88.6	45.7	three_prime_utr	FKBP11	protein_coding
ENSG00000143061	1	116574967	116574967	2.7e-10	-	116574757	116575178	0	1	421,	0	-9.57	-8.41	30.1	three_prime_utr	IGSF3	protein_coding
ENSG00000149761	11	64226387	64226387	0.0028	+	64226327	64226447	0	1	120,	0	-2.55	-1.82	9.84	exon	NUDT22	protein_coding
ENSG00000262664	17	2043149	2043149	8.9e-09	+	2042898	2043400	0	1	502,	0	-8.05	-6.96	20.2	three_prime_utr	OVCA2	protein_coding
ENSG00000182903	4	442236	442236	0.017	-	442176	442297	0	1	121,	0	-1.77	-1.14	6.47	CDS	ZNF721	protein_coding
ENSG00000242616	9	111670067	111670067	0.016	+	111670007	111670127	0	1	120,	0	-1.79	-1.16	2.92	three_prime_utr	GNG10	protein_coding
ENSG00000264558	17	47682549	47682549	3.2e-33	-	47682416	47682683	0	1	267,	0	-32.5	-30.8	5.31	exon	AC015674.1	antisense_RNA
ENSG00000177239	9	137109036	137109036	1e-16	+	137108886	137109187	0	1	301,	0	-16	-14.6	50	exon	MAN1B1	protein_coding
ENSG00000141298	17	29630998	29630998	0.00055	-	29630908	29631089	0	1	181,	0	-3.26	-2.46	12.1	CDS	SSH2	protein_coding
ENSG00000113658	5	136179168	136179168	2.3e-06	+	136179018	136179318	0	1	300,	0	-5.64	-4.67	19.4	three_prime_utr	SMAD5	protein_coding
ENSG00000174173	3	101565382	101565382	2.5e-75	+	101565037	101565727	0	1	690,	0	-74.6	-72.3	42.2	CDS	TRMT10C	protein_coding
ENSG00000171135	3	9893659	9893659	0.00044	+	9893569	9893750	0	1	181,	0	-3.36	-2.56	6.32	three_prime_utr	JAGN1	protein_coding
ENSG00000054965	11	73401595	73401595	0.0043	-	73401535	73401656	0	1	121,	0	-2.37	-1.66	2.93	three_prime_utr	FAM168A	protein_coding
ENSG00000101294	20	31514532	31514532	1.6e-15	+	31514427	31514638	0	1	211,	0	-14.8	-13.4	12.6	five_prime_utr	HM13	protein_coding
ENSG00000120709	5	138347040	138347040	0.0011	+	138346950	138347130	0	1	180,	0	-2.97	-2.2	9.28	three_prime_utr	FAM53C	protein_coding
ENSG00000070010	22	19450777	19450777	9.8e-08	-	19450627	19450927	0	1	300,	0	-7.01	-5.97	10.3	exon	UFD1	protein_coding
ENSG00000013375	6	83167878	83167878	8.7e-05	-	83167713	83168043	0	1	330,	0	-4.06	-3.2	8.57	three_prime_utr	PGM3	protein_coding
ENSG00000269821	11	2642747	2642747	0.0013	-	2642582	2642913	0	1	331,	0	-2.88	-2.13	9.84	exon	KCNQ1OT1	antisense_RNA
ENSG00000077238	16	27364014	27364014	2e-13	+	27363760	27364269	0	1	509,	0	-12.7	-11.4	31.8	three_prime_utr	IL4R	protein_coding
ENSG00000068120	17	42562233	42562233	0.0021	+	42562173	42562293	0	1	120,	0	-2.68	-1.94	3.23	five_prime_utr	COASY	protein_coding
ENSG00000166173	15	70832398	70832398	7.9e-22	-	70831965	70832832	0	1	867,	0	-21.1	-19.6	22.5	CDS	LARP6	protein_coding
ENSG00000174371	1	241848838	241848838	0.0001	+	241848733	241848944	0	1	211,	0	-3.98	-3.13	14.3	five_prime_utr	EXO1	protein_coding
ENSG00000198393	12	133011208	133011208	0.00016	+	133011118	133011299	0	1	181,	0	-3.8	-2.96	13.8	exon	ZNF26	protein_coding
ENSG00000245848	19	33301069	33301069	1e-31	-	33300441	33301697	0	1	1256,	0	-31	-29.2	17.9	three_prime_utr	CEBPA	protein_coding
ENSG00000163694	4	40438043	40438043	0.0028	-	40437983	40438104	0	1	121,	0	-2.55	-1.83	4.31	CDS	RBM47	protein_coding
ENSG00000196227	20	59944807	59944807	2.9e-10	+	59944403	59945212	0	1	809,	0	-9.54	-8.38	18.8	CDS	FAM217B	protein_coding
ENSG00000091490	4	25847536	25847536	1.8e-07	-	25847416	25847656	0	1	240,	0	-6.74	-5.72	9.56	CDS	SEL1L3	protein_coding
ENSG00000132952	13	30658192	30658192	4e-10	+	30658072	30658313	0	1	241,	0	-9.4	-8.24	30.6	CDS	USPL1	protein_coding
ENSG00000184588	1	65992947	65992947	4.2e-07	+	65992812	65993082	0	1	270,	0	-6.38	-5.38	21.6	CDS	PDE4B	protein_coding
ENSG00000168522	8	43077476	43077476	0.00051	+	43077386	43077567	0	1	181,	0	-3.29	-2.49	5.43	exon	FNTA	protein_coding
ENSG00000159069	9	136940733	136940733	9.1e-05	-	136940464	136941002	0	1	538,	0	-4.04	-3.18	7.17	exon	FBXW5	protein_coding
ENSG00000087088	19	48955804	48955804	0.0014	+	48955735	48955874	0	2	98,22,	0,117	-2.84	-2.09	4.69	CDS	BAX	protein_coding
ENSG00000173218	1	115691450	115691450	2.1e-05	+	115691166	115691735	0	1	569,	0	-4.67	-3.76	15.5	three_prime_utr	VANGL1	protein_coding
ENSG00000167173	15	75211300	75211300	1.6e-05	+	75211150	75211450	0	1	300,	0	-4.8	-3.89	16.9	three_prime_utr	C15orf39	protein_coding
ENSG00000141568	17	82601874	82601874	5e-43	+	82601290	82602458	0	1	1168,	0	-42.3	-40.3	126	three_prime_utr	FOXK2	protein_coding
ENSG00000197142	10	112428200	112428200	0.0095	+	112428140	112428261	0	1	121,	0	-2.02	-1.36	7.31	three_prime_utr	ACSL5	protein_coding
ENSG00000129116	4	168926347	168926347	0.00071	+	168926272	168926422	0	1	150,	0	-3.15	-2.36	4.5	three_prime_utr	PALLD	protein_coding
ENSG00000182473	17	76081985	76081985	1.6e-12	-	76081045	76082926	0	2	201,35,	0,1846	-11.8	-10.6	20.7	three_prime_utr	EXOC7	protein_coding
ENSG00000100425	22	49823160	49823160	1.5e-06	-	49823040	49823281	0	1	241,	0	-5.83	-4.85	7.03	CDS	BRD1	protein_coding
ENSG00000180357	15	64499584	64499584	6.3e-11	+	64499464	64499705	0	1	241,	0	-10.2	-9.05	5.71	CDS	ZNF609	protein_coding
ENSG00000148700	10	110134638	110134638	2.9e-10	+	110134429	110134848	0	1	419,	0	-9.54	-8.38	11.2	three_prime_utr	ADD3	protein_coding
ENSG00000123384	12	57213260	57213260	0.00019	+	57213170	57213351	0	1	181,	0	-3.73	-2.9	11.2	three_prime_utr	LRP1	protein_coding
ENSG00000167962	16	1998491	1998491	5e-31	-	1998371	1998612	0	1	241,	0	-30.3	-28.6	6.36	exon	ZNF598	protein_coding
ENSG00000181523	17	80210213	80210213	0.0005	-	80210123	80210304	0	1	181,	0	-3.3	-2.5	8.71	exon	SGSH	protein_coding
ENSG00000130202	19	44872012	44872012	7.9e-11	+	44871892	44872133	0	1	241,	0	-10.1	-8.95	4.34	CDS	NECTIN2	protein_coding
ENSG00000204463	6	31652569	31652569	4.8e-06	-	31652464	31652675	0	1	211,	0	-5.32	-4.38	6.75	five_prime_utr	BAG6	protein_coding
ENSG00000175895	8	95154219	95154219	2.3e-06	+	95154055	95154384	0	1	329,	0	-5.63	-4.67	12.4	CDS	PLEKHF2	protein_coding
ENSG00000150907	13	40560636	40560636	3.2e-15	-	40560441	40560832	0	1	391,	0	-14.5	-13.1	24.6	CDS	FOXO1	protein_coding
ENSG00000055208	6	149411134	149411134	1.1e-05	+	149411044	149411224	0	1	180,	0	-4.95	-4.03	14.3	three_prime_utr	TAB2	protein_coding
ENSG00000120833	12	93574841	93574841	1.6e-22	+	93574691	93574992	0	1	301,	0	-21.8	-20.3	66.3	three_prime_utr	SOCS2	protein_coding
ENSG00000159110	21	33263248	33263248	7.9e-17	+	33262828	33263668	0	1	840,	0	-16.1	-14.7	50.3	three_prime_utr	IFNAR2	protein_coding
ENSG00000136874	9	99968885	99968885	2.1e-06	+	99968750	99969021	0	1	271,	0	-5.67	-4.71	6.4	three_prime_utr	STX17	protein_coding
ENSG00000174197	15	41766997	41766997	5.2e-06	+	41766727	41767268	0	1	541,	0	-5.28	-4.34	12.1	CDS	MGA	protein_coding
ENSG00000101974	X	139774861	139774861	0.002	-	139774786	139774937	0	1	151,	0	-2.69	-1.95	4.87	CDS	ATP11C	protein_coding
ENSG00000160785	1	156210494	156210494	1.3e-12	+	156210255	156210734	0	1	479,	0	-11.9	-10.6	17.4	exon	SLC25A44	protein_coding
ENSG00000017797	18	9536740	9536740	2.5e-05	+	9536650	9536830	0	1	180,	0	-4.61	-3.71	11.8	three_prime_utr	RALBP1	protein_coding
ENSG00000101773	18	22993214	22993214	2.5e-28	+	22992899	22993529	0	1	630,	0	-27.6	-25.9	62.4	CDS	RBBP8	protein_coding
ENSG00000254290	8	37597732	37597732	3.2e-11	-	37597568	37597896	0	1	328,	0	-10.5	-9.33	21.4	exon	AC124067.4	lincRNA
ENSG00000125447	17	75237585	75237585	2e-11	-	75237376	75237795	0	1	419,	0	-10.7	-9.51	13.7	exon	GGA3	protein_coding
ENSG00000139515	13	27924936	27924936	1e-07	+	27924742	27925130	0	1	388,	0	-6.99	-5.95	7.94	three_prime_utr	PDX1	protein_coding
ENSG00000162377	1	52684720	52684720	4.8e-05	-	52684600	52684840	0	1	240,	0	-4.32	-3.44	9.56	three_prime_utr	COA7	protein_coding
ENSG00000184575	12	64404693	64404693	0.00016	+	64404618	64404769	0	1	151,	0	-3.8	-2.97	8.15	five_prime_utr	XPOT	protein_coding
ENSG00000234608	12	111840149	111840149	5e-19	-	111839822	111840477	0	1	655,	0	-18.3	-16.9	56.8	exon	MAPKAPK5-AS1	lincRNA
ENSG00000057593	13	113118724	113118724	0.0023	+	113118649	113118799	0	1	150,	0	-2.63	-1.9	10.1	CDS	F7	protein_coding
ENSG00000197961	19	9560607	9560607	6.3e-14	-	9560472	9560742	0	1	270,	0	-13.2	-11.9	41.9	three_prime_utr	ZNF121	protein_coding
ENSG00000219410	12	6667795	6667795	0.00013	+	6667720	6667870	0	1	150,	0	-3.89	-3.04	8.29	exon	AC125494.1	antisense_RNA
ENSG00000163251	2	207767451	207767451	2.5e-16	-	207767286	207767616	0	1	330,	0	-15.6	-14.2	20.9	exon	FZD5	protein_coding
ENSG00000169564	2	70088595	70088595	1e-31	+	70088491	70088699	0	1	208,	0	-31	-29.2	3.18	CDS	PCBP1	protein_coding
ENSG00000160299	21	46431743	46431743	0.0015	+	46431638	46431849	0	1	211,	0	-2.81	-2.06	10.7	CDS	PCNT	protein_coding
ENSG00000167720	17	2307179	2307179	9.3e-08	+	2307044	2307314	0	1	270,	0	-7.03	-5.99	9.46	exon	SRR	protein_coding
ENSG00000005801	11	3360415	3360415	3e-07	-	3360054	3360776	0	2	511,57,	0,665	-6.52	-5.51	21.1	exon	ZNF195	protein_coding
ENSG00000154874	17	18537994	18537994	7.9e-12	-	18537859	18538130	0	1	271,	0	-11.1	-9.87	21.4	exon	CCDC144B	transcribed_unprocessed_pseudogene
ENSG00000254501	11	65111523	65111523	0.00069	-	65111408	65111638	0	1	230,	0	-3.16	-2.38	3.09	exon	AP003068.1	antisense_RNA
ENSG00000166004	11	93697000	93697000	1.9e-06	+	93696805	93697196	0	1	391,	0	-5.73	-4.76	7.45	CDS	CEP295	protein_coding
ENSG00000010244	17	32381030	32381030	1.9e-06	+	32380835	32381226	0	1	391,	0	-5.72	-4.75	13.8	three_prime_utr	ZNF207	protein_coding
ENSG00000073803	3	185473557	185473557	0.0035	+	185473467	185473648	0	1	181,	0	-2.46	-1.74	9.56	CDS	MAP3K13	protein_coding
ENSG00000049618	6	157208319	157208319	6.6e-05	+	157208229	157208410	0	1	181,	0	-4.18	-3.31	4.84	three_prime_utr	ARID1B	protein_coding
ENSG00000024526	1	68482488	68482488	1.6e-32	-	68482113	68482863	0	1	750,	0	-31.8	-30	50.2	CDS	DEPDC1	protein_coding
ENSG00000104093	15	51498880	51498880	5e-19	-	51498580	51499180	0	1	600,	0	-18.3	-16.9	44.1	CDS	DMXL2	protein_coding
ENSG00000180198	1	28538567	28538567	4e-12	+	28538402	28538732	0	1	330,	0	-11.4	-10.2	6.18	three_prime_utr	RCC1	protein_coding
ENSG00000109919	11	47618807	47618807	0.013	-	47618717	47618897	0	1	180,	0	-1.88	-1.23	6.47	three_prime_utr	MTCH2	protein_coding
ENSG00000233098	17	20902670	20902670	0.00013	+	20902580	20902761	0	1	181,	0	-3.89	-3.04	14.1	exon	CCDC144NL-AS1	antisense_RNA
ENSG00000114850	3	156543034	156543034	0.00026	-	156542944	156543125	0	1	181,	0	-3.59	-2.77	2.71	three_prime_utr	SSR3	protein_coding
ENSG00000162396	1	54758694	54758694	3.2e-13	-	54758560	54758828	0	1	268,	0	-12.5	-11.3	39.9	CDS	PARS2	protein_coding
ENSG00000177239	9	137108662	137108662	0.0043	+	137108587	137108738	0	1	151,	0	-2.37	-1.67	9.28	exon	MAN1B1	protein_coding
ENSG00000100664	14	103337220	103337220	1.6e-11	+	103337085	103337356	0	1	271,	0	-10.8	-9.56	9.28	CDS	EIF5	protein_coding
ENSG00000197608	19	52066971	52066971	0.0041	-	52066882	52067061	0	1	179,	0	-2.39	-1.68	5.62	CDS	ZNF841	protein_coding
ENSG00000050820	16	75229716	75229716	0.0005	-	75229626	75229806	0	1	180,	0	-3.3	-2.5	7.31	three_prime_utr	BCAR1	protein_coding
ENSG00000261505	16	1320508	1320508	0.0032	-	1320433	1320584	0	1	151,	0	-2.49	-1.77	3.09	exon	AL031714.1	antisense_RNA
ENSG00000175482	11	67351703	67351703	5.2e-08	-	67351553	67351853	0	1	300,	0	-7.28	-6.22	13.1	three_prime_utr	POLD4	protein_coding
ENSG00000010322	3	52492037	52492037	0.0078	+	52491962	52492113	0	1	151,	0	-2.11	-1.44	8.43	exon	NISCH	protein_coding
ENSG00000170852	7	32870739	32870739	0.00083	-	32870649	32870829	0	1	180,	0	-3.08	-2.3	5.34	CDS	KBTBD2	protein_coding
ENSG00000197608	19	52066968	52066968	0.0016	-	52066893	52067044	0	1	151,	0	-2.8	-2.05	6.47	CDS	ZNF841	protein_coding
ENSG00000257390	12	55821365	55821365	1.7e-10	-	55820348	55822383	0	3	101,187,11,	0,1652,2024	-9.78	-8.61	31.8	three_prime_utr	AC023055.1	protein_coding
ENSG00000168137	3	9477162	9477162	9.8e-06	+	9477027	9477297	0	1	270,	0	-5.01	-4.09	6.25	three_prime_utr	SETD5	protein_coding
ENSG00000171222	20	35954286	35954286	2.5e-05	-	35954152	35954421	0	1	269,	0	-4.6	-3.7	4.26	five_prime_utr	SCAND1	protein_coding
ENSG00000100554	14	67359800	67359800	0.0081	-	67359725	67359876	0	1	151,	0	-2.09	-1.42	4.22	five_prime_utr	ATP6V1D	protein_coding
ENSG00000178229	19	57327942	57327942	1.6e-11	+	57327807	57328077	0	1	270,	0	-10.8	-9.58	22.2	CDS	ZNF543	protein_coding
ENSG00000096654	6	27451426	27451426	2.7e-07	-	27451247	27451605	0	1	358,	0	-6.57	-5.55	22.2	CDS	ZNF184	protein_coding
ENSG00000130159	19	11513924	11513924	3.1e-08	-	11513804	11514045	0	1	241,	0	-7.51	-6.44	25	CDS	ECSIT	protein_coding
ENSG00000092010	14	24136246	24136246	0.0063	+	24136157	24136336	0	1	179,	0	-2.2	-1.51	5.9	five_prime_utr	PSME1	protein_coding
ENSG00000198792	22	38221255	38221255	1.3e-12	-	38221000	38221511	0	1	511,	0	-11.9	-10.6	37.9	exon	TMEM184B	protein_coding
ENSG00000147912	9	37537283	37537283	0.0023	-	37537193	37537374	0	1	181,	0	-2.63	-1.9	10.1	CDS	FBXO10	protein_coding
ENSG00000257950	17	3669415	3669415	5e-21	-	3669175	3669655	0	1	480,	0	-20.3	-18.7	33.2	three_prime_utr	P2RX5-TAX1BP3	protein_coding
ENSG00000070047	11	607847	607847	1.6e-07	+	607712	607982	0	1	270,	0	-6.79	-5.76	12.9	CDS	PHRF1	protein_coding
ENSG00000248593	12	6885025	6885025	1e-14	+	6884741	6885309	0	1	568,	0	-14	-12.6	12.9	exon	DSTNP2	transcribed_unprocessed_pseudogene
ENSG00000198646	20	34749527	34749527	1e-22	-	34749407	34749647	0	1	240,	0	-22	-20.4	15.6	CDS	NCOA6	protein_coding
ENSG00000226015	1	147204192	147204192	0.014	-	147204133	147204252	0	1	119,	0	-1.85	-1.21	7.59	exon	CCT8P1	processed_pseudogene
ENSG00000167978	16	2763473	2763473	1.4e-06	+	2763368	2763578	0	1	210,	0	-5.84	-4.86	2.48	CDS	SRRM2	protein_coding
ENSG00000120254	6	151101617	151101617	0.017	+	151101527	151101708	0	1	181,	0	-1.77	-1.14	7.31	three_prime_utr	MTHFD1L	protein_coding
ENSG00000258548	14	27638048	27638048	0.00016	+	27637958	27638139	0	1	181,	0	-3.8	-2.96	13.8	exon	LINC00645	lincRNA
ENSG00000196204	7	4997462	4997462	1.1e-05	+	4997312	4997612	0	1	300,	0	-4.95	-4.03	9.28	exon	RNF216P1	transcribed_unprocessed_pseudogene
ENSG00000166965	15	90961688	90961688	1.3e-13	+	90961478	90961898	0	1	420,	0	-12.9	-11.6	7.12	exon	RCCD1	protein_coding
ENSG00000137124	9	38396771	38396771	5.1e-09	+	38396577	38396965	0	1	388,	0	-8.29	-7.18	8.22	CDS	ALDH1B1	protein_coding
ENSG00000151689	2	190371336	190371336	1.3e-11	+	190371186	190371486	0	1	300,	0	-10.9	-9.69	17.4	CDS	INPP1	protein_coding
ENSG00000167528	12	48343137	48343137	0.00016	-	48343047	48343228	0	1	181,	0	-3.8	-2.96	13.8	CDS	ZNF641	protein_coding
ENSG00000255062	11	126294522	126294522	0.0003	-	126294417	126294627	0	1	210,	0	-3.53	-2.71	12.9	exon	AP001318.3	antisense_RNA
ENSG00000122435	1	100148162	100148162	8.7e-05	+	100148072	100148253	0	1	181,	0	-4.06	-3.2	12.1	CDS	TRMT13	protein_coding
ENSG00000170100	16	89226937	89226937	1.6e-05	+	89226847	89227028	0	1	181,	0	-4.8	-3.89	16.9	CDS	ZNF778	protein_coding
ENSG00000139266	12	57758811	57758811	5e-16	+	57758232	57759391	0	2	68,829,	0,330	-15.3	-14	48.1	CDS	2021-03-09	protein_coding
ENSG00000188917	X	101051996	101051996	0.017	-	101051936	101052056	0	1	120,	0	-1.77	-1.14	7.31	five_prime_utr	TRMT2B	protein_coding
ENSG00000260032	20	36048710	36048710	7.9e-23	-	36048530	36048891	0	1	361,	0	-22.1	-20.5	10.3	exon	NORAD	lincRNA
ENSG00000070756	8	100722017	100722017	1.3e-72	-	100721852	100722182	0	1	330,	0	-71.9	-69.6	13.7	five_prime_utr	PABPC1	protein_coding
ENSG00000128512	7	112206275	112206275	0.00068	-	112206170	112206381	0	1	211,	0	-3.17	-2.38	11.8	five_prime_utr	DOCK4	protein_coding
ENSG00000092931	17	76778437	76778437	0.00068	+	76778347	76778527	0	1	180,	0	-3.17	-2.38	11.8	three_prime_utr	MFSD11	protein_coding
ENSG00000167461	19	16133040	16133040	7.9e-17	+	16132533	16133548	0	1	1015,	0	-16.1	-14.7	15.2	three_prime_utr	RAB8A	protein_coding
ENSG00000070915	16	56913509	56913509	1.3e-18	+	56913299	56913720	0	1	421,	0	-17.9	-16.5	23.1	three_prime_utr	SLC12A3	protein_coding
ENSG00000204920	19	43997297	43997297	0.001	+	43997193	43997402	0	1	209,	0	-2.99	-2.22	11.2	CDS	ZNF155	protein_coding
ENSG00000100888	14	21431514	21431514	1e-18	-	21431319	21431709	0	1	390,	0	-18	-16.6	55.9	CDS	CHD8	protein_coding
ENSG00000179820	19	53875540	53875540	1.8e-07	+	53875450	53875631	0	1	181,	0	-6.74	-5.71	9.46	three_prime_utr	MYADM	protein_coding
ENSG00000112320	6	107659419	107659419	0.00083	+	107659329	107659510	0	1	181,	0	-3.08	-2.3	11.5	three_prime_utr	SOBP	protein_coding
ENSG00000271020	3	33797370	33797370	0.0019	-	33797296	33797445	0	1	149,	0	-2.72	-1.98	10.4	exon	AC112220.2	lincRNA
ENSG00000053372	1	19258835	19258835	5e-11	+	19258731	19258940	0	1	209,	0	-10.3	-9.08	17.3	three_prime_utr	MRTO4	protein_coding
ENSG00000102804	13	44434685	44434685	0.00083	-	44434595	44434775	0	1	180,	0	-3.08	-2.3	10.1	CDS	TSC22D1	protein_coding
ENSG00000124608	6	44300459	44300459	0.0003	-	44300250	44300669	0	1	419,	0	-3.53	-2.71	12.9	three_prime_utr	AARS2	protein_coding
ENSG00000101076	20	44429847	44429847	1e-30	+	44429712	44429982	0	1	270,	0	-30	-28.3	4.38	three_prime_utr	HNF4A	protein_coding
ENSG00000169607	2	112756435	112756435	1.3e-06	-	112756300	112756570	0	1	270,	0	-5.89	-4.91	4.31	CDS	CKAP2L	protein_coding
ENSG00000148120	9	94760001	94760001	0.00083	+	94759926	94760077	0	1	151,	0	-3.08	-2.3	11.5	CDS	C9orf3	protein_coding
ENSG00000197324	14	22880399	22880399	0.001	+	22880324	22880475	0	1	151,	0	-2.99	-2.22	11.2	three_prime_utr	LRP10	protein_coding
ENSG00000100350	22	36506225	36506225	0.001	-	36506135	36506315	0	1	180,	0	-2.99	-2.22	11.2	CDS	FOXRED2	protein_coding
ENSG00000114554	3	126989058	126989058	0.0063	+	126988953	126989164	0	1	211,	0	-2.2	-1.51	8.71	CDS	PLXNA1	protein_coding
ENSG00000173011	4	7055662	7055662	4.4e-06	+	7055348	7055977	0	1	629,	0	-5.36	-4.41	18.6	three_prime_utr	TADA2B	protein_coding
ENSG00000186193	9	137063033	137063033	3.2e-10	-	137062869	137063198	0	1	329,	0	-9.49	-8.33	30.9	three_prime_utr	SAPCD2	protein_coding
ENSG00000148824	10	133394243	133394243	0.00083	+	133394153	133394333	0	1	180,	0	-3.08	-2.3	3.99	exon	MTG1	protein_coding
ENSG00000136108	13	52465460	52465460	9.1e-07	+	52465325	52465595	0	1	270,	0	-6.04	-5.05	8.85	CDS	CKAP2	protein_coding
ENSG00000185624	17	81843458	81843458	1e-39	-	81843188	81843728	0	1	540,	0	-39	-37	7.32	three_prime_utr	P4HB	protein_coding
ENSG00000135778	1	232969977	232969977	0.0013	+	232969902	232970053	0	1	151,	0	-2.9	-2.14	11	exon	NTPCR	protein_coding
ENSG00000108848	17	50744745	50744745	4e-24	+	50743751	50745739	0	3	59,162,20,	0,900,1968	-23.4	-21.8	2.84	CDS	LUC7L3	protein_coding
ENSG00000141367	17	59694783	59694783	7.2e-10	+	59694678	59694889	0	1	211,	0	-9.14	-8	4.08	three_prime_utr	CLTC	protein_coding
ENSG00000164414	6	87511607	87511607	2.4e-05	+	87511443	87511771	0	1	328,	0	-4.62	-3.72	16.3	three_prime_utr	SLC35A1	protein_coding
ENSG00000171858	20	62388373	62388373	0.0031	+	62388285	62388462	0	1	177,	0	-2.51	-1.79	2.92	three_prime_utr	RPS21	protein_coding
ENSG00000157654	9	110137677	110137677	2e-08	+	110137542	110137812	0	1	270,	0	-7.69	-6.62	14.3	CDS	PALM2-AKAP2	protein_coding
ENSG00000165632	10	7965232	7965232	5e-31	+	7965007	7965457	0	1	450,	0	-30.3	-28.6	25.7	CDS	TAF3	protein_coding
ENSG00000170871	4	6861878	6861878	2.5e-05	+	6861788	6861969	0	1	181,	0	-4.61	-3.71	5.9	CDS	KIAA0232	protein_coding
ENSG00000241635	2	233772654	233772654	2.1e-05	+	233772549	233772759	0	1	210,	0	-4.68	-3.78	4.14	three_prime_utr	UGT1A1	protein_coding
ENSG00000198146	15	34982254	34982254	2.2e-07	-	34982075	34982434	0	1	359,	0	-6.65	-5.63	9.37	exon	ZNF770	protein_coding
ENSG00000073169	22	50217481	50217481	0.0095	+	50217406	50217556	0	1	150,	0	-2.02	-1.36	8.15	three_prime_utr	SELENOO	protein_coding
ENSG00000177733	5	137752141	137752141	0.00042	-	137752066	137752217	0	1	151,	0	-3.38	-2.57	4.92	three_prime_utr	HNRNPA0	protein_coding
ENSG00000156650	10	75029054	75029054	0.0058	+	75028964	75029145	0	1	181,	0	-2.24	-1.55	7.59	CDS	KAT6B	protein_coding
ENSG00000179950	8	143818066	143818066	0.005	-	143817976	143818157	0	1	181,	0	-2.3	-1.6	1.55	CDS	PUF60	protein_coding
ENSG00000137812	15	40624591	40624591	1.4e-07	+	40624321	40624862	0	1	541,	0	-6.85	-5.82	7.4	CDS	KNL1	protein_coding
ENSG00000157693	9	114643876	114643876	6.8e-09	+	114643696	114644056	0	1	360,	0	-8.17	-7.07	27	three_prime_utr	TMEM268	protein_coding
ENSG00000124942	11	62523852	62523852	1.3e-42	-	62522802	62524902	0	1	2100,	0	-41.9	-40	9.46	CDS	AHNAK	protein_coding
ENSG00000211445	5	151020719	151020719	0.002	+	151020586	151020852	0	2	155,25,	0,241	-2.7	-1.96	5.76	CDS	GPX3	protein_coding
ENSG00000141404	18	11881462	11881462	0.00013	+	11881402	11881523	0	1	121,	0	-3.89	-3.04	8.29	three_prime_utr	GNAL	protein_coding
ENSG00000177692	21	33488687	33488687	0.03	-	33488612	33488763	0	1	151,	0	-1.52	-0.92	6.47	CDS	DNAJC28	protein_coding
ENSG00000169230	5	177306137	177306137	6.3e-15	+	177305850	177306424	0	2	326,62,	0,512	-14.2	-12.8	7.08	CDS	PRELID1	protein_coding
ENSG00000139826	13	108230011	108230011	5.6e-08	+	108229816	108230207	0	1	391,	0	-7.25	-6.19	11.1	exon	ABHD13	protein_coding
ENSG00000139977	14	57391228	57391228	2.4e-05	+	57391123	57391333	0	1	210,	0	-4.62	-3.72	16.3	CDS	NAA30	protein_coding
ENSG00000186174	11	118901781	118901781	7.9e-53	-	118900911	118902652	0	1	1741,	0	-52.1	-50	45.3	CDS	BCL9L	protein_coding
ENSG00000051825	12	123221606	123221606	0.0029	-	123221531	123221682	0	1	151,	0	-2.54	-1.82	4.69	CDS	MPHOSPH9	protein_coding
ENSG00000259706	15	99259553	99259553	0.011	+	99259478	99259628	0	1	150,	0	-1.94	-1.28	7.87	exon	HSP90B2P	processed_pseudogene
ENSG00000080189	20	46358691	46358691	2.5e-08	-	46358496	46358887	0	1	391,	0	-7.6	-6.53	25.3	five_prime_utr	SLC35C2	protein_coding
ENSG00000157450	15	59031211	59031211	2e-21	+	59030867	59031556	0	1	689,	0	-20.7	-19.2	26.7	CDS	RNF111	protein_coding
ENSG00000182670	21	37165772	37165772	3.2e-20	+	37165607	37165938	0	1	331,	0	-19.5	-18	14.5	CDS	TTC3	protein_coding
ENSG00000182810	16	68021882	68021882	3.6e-05	-	68021748	68022016	0	1	268,	0	-4.44	-3.55	15.7	CDS	DDX28	protein_coding
ENSG00000129933	19	19356193	19356193	1.6e-10	+	19355908	19356478	0	1	570,	0	-9.8	-8.62	17.6	three_prime_utr	MAU2	protein_coding
ENSG00000118503	6	137881728	137881728	7.9e-39	+	137881369	137882087	0	1	718,	0	-38.1	-36.2	26.4	three_prime_utr	TNFAIP3	protein_coding
ENSG00000162231	11	62799452	62799452	0.021	-	62799392	62799512	0	1	120,	0	-1.68	-1.06	7.03	three_prime_utr	NXF1	protein_coding
ENSG00000162496	1	12568192	12568192	1.5e-08	-	12568088	12568297	0	1	209,	0	-7.81	-6.73	6.56	three_prime_utr	DHRS3	protein_coding
ENSG00000186193	9	137062332	137062332	6.3e-39	-	137062153	137062512	0	1	359,	0	-38.2	-36.3	22.4	three_prime_utr	SAPCD2	protein_coding
ENSG00000165732	10	68982802	68982802	7.9e-71	+	68982622	68982982	0	1	360,	0	-70.1	-67.8	18	CDS	DDX21	protein_coding
ENSG00000197102	14	101986024	101986024	1.3e-15	+	101985889	101986160	0	1	271,	0	-14.9	-13.5	4.94	CDS	DYNC1H1	protein_coding
ENSG00000111711	12	21501855	21501855	0.0001	+	21501780	21501930	0	1	150,	0	-3.98	-3.13	6.18	five_prime_utr	GOLT1B	protein_coding
ENSG00000180357	15	64674442	64674442	1.3e-23	+	64674037	64674847	0	1	810,	0	-22.9	-21.3	29.1	CDS	ZNF609	protein_coding
ENSG00000178209	8	143919956	143919956	2e-26	-	143918952	143920960	0	1	2008,	0	-25.7	-24.1	45	CDS	PLEC	protein_coding
ENSG00000109072	17	28370302	28370302	5.1e-09	-	28370152	28370453	0	1	301,	0	-8.29	-7.18	6.18	five_prime_utr	VTN	protein_coding
ENSG00000091513	3	133775448	133775448	3.2e-11	+	133775388	133775509	0	1	121,	0	-10.5	-9.26	1.95	exon	TF	protein_coding
ENSG00000186019	19	44107385	44107385	3.2e-16	-	44107012	44107758	0	1	746,	0	-15.5	-14.1	48.6	exon	AC021092.1	antisense_RNA
ENSG00000076604	17	28744088	28744088	9.1e-05	+	28743983	28744193	0	1	210,	0	-4.04	-3.18	9.28	five_prime_utr	TRAF4	protein_coding
ENSG00000131653	16	2177051	2177051	0.012	+	2176991	2177112	0	1	121,	0	-1.92	-1.27	4.92	three_prime_utr	TRAF7	protein_coding
ENSG00000121316	12	14503825	14503825	0.00089	-	14503750	14503900	0	1	150,	0	-3.05	-2.27	11.2	CDS	PLBD1	protein_coding
ENSG00000153046	6	4935625	4935625	0.0015	+	4935565	4935685	0	1	120,	0	-2.81	-2.06	10.7	CDS	CDYL	protein_coding
ENSG00000256591	11	61430209	61430209	0.0043	+	61430134	61430285	0	1	151,	0	-2.37	-1.67	9.28	exon	AP003108.2	protein_coding
ENSG00000040199	16	71649202	71649202	1.6e-23	-	71648962	71649443	0	1	481,	0	-22.8	-21.3	36.3	exon	PHLPP2	protein_coding
ENSG00000102908	16	69691813	69691813	0.0012	+	69691753	69691874	0	1	121,	0	-2.92	-2.16	2.81	three_prime_utr	NFAT5	protein_coding
ENSG00000132604	16	69366935	69366935	2.6e-06	-	69366726	69367145	0	1	419,	0	-5.59	-4.63	13.2	CDS	TERF2	protein_coding
ENSG00000183060	15	99729016	99729016	0.0095	-	99728926	99729107	0	1	181,	0	-2.02	-1.36	8.15	exon	LYSMD4	protein_coding
ENSG00000101152	20	63935000	63935000	6.2e-09	+	63934865	63935135	0	1	270,	0	-8.21	-7.11	11	three_prime_utr	DNAJC5	protein_coding
ENSG00000198734	1	169543051	169543051	1e-25	-	169541712	169544391	0	2	1402,96,	0,2583	-25	-23.3	13.2	CDS	F5	protein_coding
ENSG00000132256	11	5679103	5679103	0.0012	-	5678339	5679868	0	3	95,96,108,	0,734,1421	-2.92	-2.16	5.62	CDS	TRIM5	protein_coding
ENSG00000186716	22	23315756	23315756	0.0011	+	23315666	23315847	0	1	181,	0	-2.97	-2.2	9.84	three_prime_utr	BCR	protein_coding
ENSG00000166896	12	57956880	57956880	3e-07	+	57956731	57957030	0	1	299,	0	-6.52	-5.51	20.5	CDS	ATP23	protein_coding
ENSG00000265399	18	3246568	3246568	6.5e-07	+	3246421	3246716	0	1	295,	0	-6.19	-5.2	21.1	exon	AP005329.2	antisense_RNA
ENSG00000197969	9	77205406	77205406	1.2e-07	+	77201377	77209435	0	4	30,96,102,13,	0,3935,4600,8045	-6.91	-5.87	9.65	CDS	VPS13A	protein_coding
ENSG00000125449	17	75129210	75129210	1.3e-16	+	75129016	75129404	0	1	388,	0	-15.9	-14.5	49.8	three_prime_utr	ARMC7	protein_coding
ENSG00000074590	12	106067472	106067472	8.9e-07	-	106067352	106067592	0	1	240,	0	-6.05	-5.06	20	CDS	NUAK1	protein_coding
ENSG00000159131	21	33524909	33524909	0.0046	-	33524849	33524970	0	1	121,	0	-2.34	-1.64	3.79	three_prime_utr	GART	protein_coding
ENSG00000134152	15	34142350	34142350	1.6e-28	-	34141931	34142769	0	2	440,101,	0,737	-27.8	-26.1	30.8	CDS	KATNBL1	protein_coding
ENSG00000168282	14	49622018	49622018	7.9e-24	+	49621391	49622645	0	1	1254,	0	-23.1	-21.5	55.4	CDS	MGAT2	protein_coding
ENSG00000157827	2	152649146	152649146	0.00024	+	152649056	152649236	0	1	180,	0	-3.62	-2.79	13.2	three_prime_utr	FMNL2	protein_coding
ENSG00000101160	20	58995469	58995469	4.2e-09	-	58995334	58995604	0	1	270,	0	-8.38	-7.28	11.2	three_prime_utr	CTSZ	protein_coding
ENSG00000171475	17	40219423	40219423	0.0005	+	40219333	40219514	0	1	181,	0	-3.3	-2.5	7.31	five_prime_utr	WIPF2	protein_coding
ENSG00000124588	6	3023614	3023614	0.0028	+	3023509	3023719	0	1	210,	0	-2.55	-1.82	9.84	three_prime_utr	NQO2	protein_coding
ENSG00000171223	19	12792494	12792494	1.5e-05	+	12792419	12792570	0	1	151,	0	-4.81	-3.9	3.48	CDS	JUNB	protein_coding
ENSG00000110047	11	64854038	64854038	0.00013	-	64853948	64854128	0	1	180,	0	-3.89	-3.04	14.1	three_prime_utr	EHD1	protein_coding
ENSG00000006194	16	3289625	3289625	1.1e-10	+	3289445	3289805	0	1	360,	0	-9.97	-8.79	32.3	CDS	ZNF263	protein_coding
ENSG00000117000	1	40240308	40240308	1.3e-30	+	40240113	40240503	0	1	390,	0	-29.9	-28.1	20.4	CDS	RLF	protein_coding
ENSG00000204516	6	31506219	31506219	3.5e-05	+	31506130	31506309	0	1	179,	0	-4.46	-3.57	7.45	CDS	MICB	protein_coding
ENSG00000108551	17	17495029	17495029	3.2e-60	-	17494466	17495592	0	1	1126,	0	-59.5	-57.3	34.6	three_prime_utr	RASD1	protein_coding
ENSG00000127080	9	92615781	92615781	2.3e-09	-	92615542	92616020	0	1	478,	0	-8.64	-7.52	28.4	three_prime_utr	IPPK	protein_coding
ENSG00000182871	21	45512523	45512523	1.6e-10	+	45512343	45512703	0	1	360,	0	-9.79	-8.62	14.3	three_prime_utr	COL18A1	protein_coding
ENSG00000244474	2	233772661	233772661	1.4e-05	+	233772557	233772765	0	1	208,	0	-4.85	-3.93	3.9	three_prime_utr	UGT1A4	protein_coding
ENSG00000095951	6	12120125	12120125	0.01	+	12120035	12120216	0	1	181,	0	-1.99	-1.33	2.86	CDS	HIVEP1	protein_coding
ENSG00000204406	2	148468784	148468784	0.001	+	148468664	148468905	0	1	241,	0	-2.99	-2.22	11.2	CDS	MBD5	protein_coding
ENSG00000103249	16	1446236	1446236	0.00055	-	1446101	1446372	0	1	271,	0	-3.26	-2.46	12.1	three_prime_utr	CLCN7	protein_coding
ENSG00000269858	19	40808298	40808298	1e-14	+	40808163	40808433	0	1	270,	0	-14	-12.7	44.1	exon	EGLN2	protein_coding
ENSG00000144136	2	112663676	112663676	0.0046	+	112663616	112663737	0	1	121,	0	-2.34	-1.64	3.79	three_prime_utr	SLC20A1	protein_coding
ENSG00000111530	12	67305635	67305635	6.3e-34	+	67305335	67305935	0	1	600,	0	-33.2	-31.4	8.96	CDS	CAND1	protein_coding
ENSG00000240972	22	23895166	23895166	5.1e-09	+	23895106	23895227	0	1	121,	0	-8.29	-7.18	5.81	three_prime_utr	MIF	protein_coding
ENSG00000106261	7	100035224	100035224	5.1e-07	+	100035089	100035360	0	1	271,	0	-6.29	-5.29	21.4	three_prime_utr	ZKSCAN1	protein_coding
ENSG00000119669	14	77025574	77025574	1.1e-05	-	77025409	77025739	0	1	330,	0	-4.95	-4.03	6.04	CDS	IRF2BPL	protein_coding
ENSG00000172725	11	67441498	67441498	2.2e-07	-	67441378	67441618	0	1	240,	0	-6.65	-5.63	7.31	CDS	CORO1B	protein_coding
ENSG00000171862	10	87864504	87864504	1.7e-08	+	87864369	87864639	0	1	270,	0	-7.78	-6.7	4.4	CDS	PTEN	protein_coding
ENSG00000188026	12	123472363	123472363	8.5e-05	-	123472243	123472484	0	1	241,	0	-4.07	-3.21	14.6	three_prime_utr	RILPL1	protein_coding
ENSG00000171467	6	43348466	43348466	6.6e-06	-	43348331	43348602	0	1	271,	0	-5.18	-4.25	10.4	CDS	ZNF318	protein_coding
ENSG00000198382	11	76141412	76141412	2e-13	+	76141187	76141637	0	1	450,	0	-12.7	-11.5	40.5	stop_codon	UVRAG	protein_coding
ENSG00000187860	22	30378148	30378148	5.2e-06	+	30378058	30378239	0	1	181,	0	-5.28	-4.34	10.5	exon	CCDC157	protein_coding
ENSG00000152102	2	131052205	131052205	3.5e-05	-	131052115	131052295	0	1	180,	0	-4.46	-3.57	5.72	three_prime_utr	FAM168B	protein_coding
ENSG00000215251	20	3148074	3148074	0.014	-	3148014	3148135	0	1	121,	0	-1.86	-1.21	3.23	CDS	FASTKD5	protein_coding
ENSG00000183010	17	81933023	81933023	6.5e-05	-	81932889	81933157	0	1	268,	0	-4.19	-3.32	1.98	three_prime_utr	PYCR1	protein_coding
ENSG00000143337	1	179918036	179918036	7.9e-26	+	179917691	179918381	0	1	690,	0	-25.1	-23.5	30.1	CDS	TOR1AIP1	protein_coding
ENSG00000152904	1	235342282	235342282	6.3e-21	+	235342102	235342463	0	1	361,	0	-20.2	-18.7	23.3	CDS	GGPS1	protein_coding
ENSG00000215695	1	15660854	15660854	7.9e-19	+	15660316	15661393	0	1	1077,	0	-18.1	-16.6	19.1	three_prime_utr	RSC1A1	protein_coding
ENSG00000168496	11	61796467	61796467	1e-100	+	61795721	61797214	0	1	1493,	0	-100	-97.5	42	CDS	FEN1	protein_coding
ENSG00000159055	21	32269050	32269050	0.0013	-	32268990	32269110	0	1	120,	0	-2.9	-2.14	11	CDS	MIS18A	protein_coding
ENSG00000135999	2	148771080	148771080	0.00083	+	148770907	148771253	0	2	30,210,	0,136	-3.08	-2.3	11.5	CDS	EPC2	protein_coding
ENSG00000065457	16	75612661	75612661	0.014	-	75612601	75612722	0	1	121,	0	-1.85	-1.21	7.59	three_prime_utr	ADAT1	protein_coding
ENSG00000262211	5	55941245	55941245	2.5e-13	+	55941088	55941403	0	2	31,206,	0,109	-12.6	-11.3	13.5	exon	AC008914.1	antisense_RNA
ENSG00000137497	11	72013352	72013352	0.00016	-	72013262	72013443	0	1	181,	0	-3.8	-2.97	8.15	CDS	NUMA1	protein_coding
ENSG00000177888	1	197159756	197159756	1.3e-05	-	197159606	197159906	0	1	300,	0	-4.9	-3.98	17.1	CDS	ZBTB41	protein_coding
ENSG00000178252	3	49011987	49011987	1.6e-24	+	49011642	49012333	0	1	691,	0	-23.8	-22.2	40.5	CDS	WDR6	protein_coding
ENSG00000241119	2	233770300	233770300	1.6e-13	+	233768255	233772346	0	2	184,85,	0,4006	-12.8	-11.5	2.97	three_prime_utr	UGT1A9	protein_coding
ENSG00000160113	19	17235661	17235661	0.0014	-	17235557	17235766	0	1	209,	0	-2.86	-2.11	3.77	CDS	NR2F6	protein_coding
ENSG00000143384	1	150575388	150575388	3.2e-20	-	150575208	150575569	0	1	361,	0	-19.5	-18	6.07	three_prime_utr	MCL1	protein_coding
ENSG00000129968	19	1877124	1877124	4.4e-06	-	1877019	1877229	0	1	210,	0	-5.36	-4.42	5.11	exon	ABHD17A	protein_coding
ENSG00000082269	6	70525771	70525771	0.025	+	70525711	70525832	0	1	121,	0	-1.6	-0.99	6.75	CDS	FAM135A	protein_coding
ENSG00000163376	3	67003491	67003491	8.7e-05	+	67003401	67003582	0	1	181,	0	-4.06	-3.2	8.57	CDS	KBTBD8	protein_coding
ENSG00000182670	21	37166147	37166147	0.0015	+	37166057	37166238	0	1	181,	0	-2.81	-2.06	2.03	CDS	TTC3	protein_coding
ENSG00000102384	X	101163367	101163367	2.6e-06	+	101163263	101163472	0	1	209,	0	-5.59	-4.63	5.25	three_prime_utr	CENPI	protein_coding
ENSG00000169519	11	28330595	28330595	2e-21	+	28330415	28330775	0	1	360,	0	-20.7	-19.1	47.5	three_prime_utr	METTL15	protein_coding
ENSG00000124942	11	62531769	62531769	1e-82	-	62531049	62532490	0	1	1441,	0	-82	-79.6	6.75	CDS	AHNAK	protein_coding
ENSG00000170854	3	97944733	97944733	0.0015	-	97944658	97944809	0	1	151,	0	-2.81	-2.06	10.7	three_prime_utr	RIOX2	protein_coding
ENSG00000153443	16	4609585	4609585	1e-05	-	4609450	4609720	0	1	270,	0	-4.99	-4.07	17.4	three_prime_utr	UBALD1	protein_coding
ENSG00000253797	13	52029058	52029058	0.0035	+	52028938	52029178	0	1	240,	0	-2.46	-1.75	7.59	CDS	UTP14C	protein_coding
ENSG00000148513	10	37125892	37125892	0.00045	+	37125787	37125997	0	1	210,	0	-3.35	-2.55	12.4	five_prime_utr	ANKRD30A	protein_coding
ENSG00000102580	13	95791566	95791566	4.4e-09	+	95791461	95791671	0	1	210,	0	-8.36	-7.25	6.22	three_prime_utr	DNAJC3	protein_coding
ENSG00000198743	21	34097145	34097145	6.3e-15	+	34096635	34097656	0	1	1021,	0	-14.2	-12.8	40.5	exon	SLC5A3	protein_coding
ENSG00000213619	11	47572520	47572520	2.5e-37	+	47565981	47579060	0	3	5,273,51,	0,5489,13028	-36.6	-34.7	15.5	exon	NDUFS3	protein_coding
ENSG00000110107	11	60890923	60890923	6.3e-06	-	60890818	60891028	0	1	210,	0	-5.2	-4.26	7.78	three_prime_utr	PRPF19	protein_coding
ENSG00000170515	12	56104753	56104753	7.9e-12	+	56104527	56104980	0	2	298,62,	0,391	-11.1	-9.84	21.1	CDS	PA2G4	protein_coding
ENSG00000139865	14	37622865	37622865	0.001	+	37622775	37622955	0	1	180,	0	-2.99	-2.22	11.2	CDS	TTC6	protein_coding
ENSG00000177971	15	75639472	75639472	7.9e-70	-	75639114	75639830	0	1	716,	0	-69.1	-66.8	34.4	three_prime_utr	IMP3	protein_coding
ENSG00000144228	2	138569070	138569070	1.8e-07	+	138568935	138569206	0	1	271,	0	-6.74	-5.71	17.1	CDS	SPOPL	protein_coding
ENSG00000133030	17	17126786	17126786	0.0068	+	17126726	17126847	0	1	121,	0	-2.17	-1.48	4.22	CDS	MPRIP	protein_coding
ENSG00000107372	9	72355324	72355324	3.2e-24	-	72354920	72355728	0	1	808,	0	-23.5	-21.9	8.97	three_prime_utr	ZFAND5	protein_coding
ENSG00000118689	6	108683397	108683397	0.0052	+	108683307	108683487	0	1	180,	0	-2.28	-1.59	9	three_prime_utr	FOXO3	protein_coding
ENSG00000163510	2	179981843	179981843	0.00034	-	179981768	179981918	0	1	150,	0	-3.47	-2.66	7.59	CDS	CWC22	protein_coding
ENSG00000229967	X	151904625	151904625	0.0035	-	151904520	151904731	0	1	211,	0	-2.46	-1.75	9.56	exon	AF274855.1	antisense_RNA
ENSG00000167925	17	42189248	42189248	0.0023	-	42189188	42189309	0	1	121,	0	-2.64	-1.9	9.28	three_prime_utr	GHDC	protein_coding
ENSG00000111859	6	11183686	11183686	0.0083	-	11183626	11183747	0	1	121,	0	-2.08	-1.41	5.2	three_prime_utr	NEDD9	protein_coding
ENSG00000166912	15	30941639	30941639	0.00016	-	30941519	30941760	0	1	241,	0	-3.8	-2.96	13.8	three_prime_utr	MTMR10	protein_coding
ENSG00000196428	3	150410086	150410086	4.4e-09	+	150409741	150410431	0	1	690,	0	-8.36	-7.25	27.5	CDS	TSC22D2	protein_coding
ENSG00000204366	6	31900603	31900603	0.00083	-	31900528	31900678	0	1	150,	0	-3.08	-2.3	11.5	exon	ZBTB12	protein_coding
ENSG00000166326	11	35808304	35808304	1.6e-08	+	35808199	35808410	0	1	211,	0	-7.79	-6.71	25.9	three_prime_utr	TRIM44	protein_coding
ENSG00000149639	20	36794057	36794057	0.00083	-	36793937	36794178	0	1	241,	0	-3.08	-2.3	11.5	CDS	SOGA1	protein_coding
ENSG00000172086	2	88028110	88028110	2.5e-23	-	88027887	88028333	0	1	446,	0	-22.6	-21	59.9	CDS	KRCC1	protein_coding
ENSG00000189046	12	109092724	109092724	6e-07	-	109092560	109092888	0	1	328,	0	-6.22	-5.22	8.9	CDS	ALKBH2	protein_coding
ENSG00000155229	10	97477858	97477858	0.0014	-	97477362	97478355	0	3	54,75,52,	0,492,941	-2.85	-2.09	5.06	CDS	MMS19	protein_coding
ENSG00000113273	5	78780338	78780338	0.0066	-	78780263	78780414	0	1	151,	0	-2.18	-1.49	3	three_prime_utr	ARSB	protein_coding
ENSG00000170439	12	55681811	55681811	2.5e-12	+	55681693	55681930	0	1	237,	0	-11.6	-10.3	6.18	CDS	METTL7B	protein_coding
ENSG00000185158	17	32021513	32021513	3.2e-05	+	32021423	32021604	0	1	181,	0	-4.49	-3.6	9.28	CDS	LRRC37B	protein_coding
ENSG00000105771	19	43731281	43731281	0.0043	-	43731191	43731372	0	1	181,	0	-2.37	-1.67	9.28	three_prime_utr	SMG9	protein_coding
ENSG00000017260	3	131001450	131001450	1.2e-08	+	131001315	131001585	0	1	270,	0	-7.93	-6.84	13.2	three_prime_utr	ATP2C1	protein_coding
ENSG00000063322	19	39399573	39399573	4.7e-08	+	39399468	39399678	0	1	210,	0	-7.33	-6.27	6.28	three_prime_utr	MED29	protein_coding
ENSG00000075624	7	5527658	5527658	1.6e-74	-	5527568	5527748	0	1	180,	0	-73.8	-71.4	1.78	exon	ACTB	protein_coding
ENSG00000141458	18	23532071	23532071	3.2e-15	-	23531891	23532252	0	1	361,	0	-14.5	-13.1	3.79	three_prime_utr	NPC1	protein_coding
ENSG00000060749	11	32935054	32935054	6.3e-37	+	32934725	32935384	0	1	659,	0	-36.2	-34.3	13.5	CDS	QSER1	protein_coding
ENSG00000198690	15	30904994	30904994	0.0012	+	30904904	30905085	0	1	181,	0	-2.92	-2.16	7.31	CDS	FAN1	protein_coding
ENSG00000158158	2	96809726	96809726	0.00055	+	96809651	96809802	0	1	151,	0	-3.26	-2.46	12.1	three_prime_utr	CNNM4	protein_coding
ENSG00000173230	3	121695408	121695408	2.5e-13	-	121695108	121695708	0	1	600,	0	-12.6	-11.3	13.9	CDS	GOLGB1	protein_coding
ENSG00000160818	1	156597049	156597049	6.5e-08	-	156596914	156597185	0	1	271,	0	-7.19	-6.14	8.43	exon	GPATCH4	protein_coding
ENSG00000276293	17	38768037	38768037	4e-78	-	38767633	38768442	0	1	809,	0	-77.4	-75	57.6	three_prime_utr	PIP4K2B	protein_coding
ENSG00000283208	13	77098315	77098315	6.5e-07	+	77098180	77098451	0	1	271,	0	-6.19	-5.2	21.1	three_prime_utr	AC001226.2	protein_coding
ENSG00000198053	20	1937758	1937758	0.0043	+	1937683	1937834	0	1	151,	0	-2.37	-1.67	9.28	three_prime_utr	SIRPA	protein_coding
ENSG00000254806	20	45410222	45410222	0.00036	+	45410162	45410282	0	1	120,	0	-3.44	-2.63	12.6	three_prime_utr	SYS1-DBNDD2	protein_coding
ENSG00000117394	1	42926808	42926808	4e-25	-	42926479	42927138	0	1	659,	0	-24.4	-22.8	57.6	three_prime_utr	SLC2A1	protein_coding
ENSG00000183495	12	132077729	132077729	9.8e-09	+	132077594	132077865	0	1	271,	0	-8.01	-6.92	9.75	three_prime_utr	EP400	protein_coding
ENSG00000165775	X	155054937	155054937	0.0016	+	155054847	155055028	0	1	181,	0	-2.79	-2.04	3.84	three_prime_utr	FUNDC2	protein_coding
ENSG00000115363	2	75493128	75493128	1.7e-08	-	75492993	75493263	0	1	270,	0	-7.78	-6.7	18.6	three_prime_utr	EVA1A	protein_coding
ENSG00000170881	8	124486384	124486384	4e-18	+	124486024	124486744	0	1	720,	0	-17.4	-15.9	23.3	CDS	RNF139	protein_coding
ENSG00000140990	16	1961677	1961677	5e-24	+	1961499	1961856	0	1	357,	0	-23.3	-21.7	8.51	exon	NDUFB10	protein_coding
ENSG00000166548	16	66510881	66510881	1.3e-18	-	66510731	66511032	0	1	301,	0	-17.9	-16.5	55.7	three_prime_utr	TK2	protein_coding
ENSG00000006194	16	3291017	3291017	7.8e-10	+	3290822	3291212	0	1	390,	0	-9.11	-7.97	29.8	three_prime_utr	ZNF263	protein_coding
ENSG00000132394	3	128341533	128341533	7.4e-08	+	128341398	128341668	0	1	270,	0	-7.13	-6.08	23.9	CDS	EEFSEC	protein_coding
ENSG00000084676	2	24768378	24768378	2.9e-09	+	24768243	24768514	0	1	271,	0	-8.54	-7.43	28.1	three_prime_utr	NCOA1	protein_coding
ENSG00000077150	10	102402059	102402059	1e-10	+	102401828	102402290	0	3	89,112,39,	0,219,423	-9.98	-8.8	7.54	CDS	NFKB2	protein_coding
ENSG00000172339	1	94983036	94983036	0.0033	-	94982961	94983112	0	1	151,	0	-2.48	-1.76	9.28	three_prime_utr	ALG14	protein_coding
ENSG00000135341	6	90515656	90515656	0.00013	-	90515551	90515762	0	1	211,	0	-3.89	-3.04	14.1	three_prime_utr	MAP3K7	protein_coding
ENSG00000162783	1	181090237	181090237	2e-14	+	181089818	181090656	0	1	838,	0	-13.7	-12.4	20	three_prime_utr	IER5	protein_coding
ENSG00000104365	8	42331066	42331066	2.9e-06	+	42330946	42331186	0	1	240,	0	-5.54	-4.59	19.1	exon	IKBKB	protein_coding
ENSG00000167711	17	1754539	1754539	0.002	+	1754435	1754644	0	1	209,	0	-2.7	-1.96	8.43	three_prime_utr	SERPINF2	protein_coding
ENSG00000204227	6	33212468	33212468	4.3e-05	+	33212364	33212573	0	1	209,	0	-4.37	-3.48	6.84	three_prime_utr	RING1	protein_coding
ENSG00000237580	2	206116290	206116290	0.0035	-	206116220	206116361	0	1	141,	0	-2.46	-1.74	9.56	three_prime_utr	GCSHP3	processed_pseudogene
ENSG00000178397	7	6331054	6331054	2.5e-11	-	6330904	6331204	0	1	300,	0	-10.6	-9.43	34.3	CDS	FAM220A	protein_coding
ENSG00000267681	17	43145120	43145120	7.4e-08	+	43144985	43145255	0	1	270,	0	-7.13	-6.08	23.9	exon	AC135721.2	transcribed_processed_pseudogene
ENSG00000121864	3	179333955	179333955	0.00019	+	179333820	179334091	0	1	271,	0	-3.72	-2.89	12.1	CDS	ZNF639	protein_coding
ENSG00000234373	9	33576696	33576696	0.00024	+	33576610	33576783	0	1	173,	0	-3.62	-2.79	13.2	exon	SNX18P7	processed_pseudogene
ENSG00000180346	4	89113082	89113082	3.1e-08	+	89112933	89113231	0	1	298,	0	-7.51	-6.44	25	exon	TIGD2	protein_coding
ENSG00000148331	9	129637599	129637599	1.1e-07	-	129637465	129637734	0	1	269,	0	-6.94	-5.91	23.3	three_prime_utr	ASB6	protein_coding
ENSG00000177971	15	75648512	75648512	5.6e-05	-	75648407	75648617	0	1	210,	0	-4.25	-3.38	15.2	five_prime_utr	IMP3	protein_coding
ENSG00000189057	11	59127035	59127035	1.4e-07	+	59126870	59127200	0	1	330,	0	-6.85	-5.82	23.1	three_prime_utr	FAM111B	protein_coding
ENSG00000123415	12	54181695	54181695	1.4e-07	-	54181500	54181891	0	1	391,	0	-6.86	-5.82	5.46	three_prime_utr	SMUG1	protein_coding
ENSG00000251201	5	115581146	115581146	0.00019	-	115581056	115581236	0	1	180,	0	-3.71	-2.88	13.5	CDS	TMED7-TICAM2	protein_coding
ENSG00000099800	19	2427520	2427520	0.0085	-	2427445	2427595	0	1	150,	0	-2.07	-1.4	2.39	CDS	TIMM13	protein_coding
ENSG00000004139	17	28398256	28398256	0.0023	+	28398181	28398331	0	1	150,	0	-2.63	-1.9	10.1	three_prime_utr	SARM1	protein_coding
ENSG00000055609	7	152136869	152136869	0.0048	-	152136809	152136930	0	1	121,	0	-2.32	-1.62	7.03	three_prime_utr	KMT2C	protein_coding
ENSG00000171451	18	67511646	67511646	5.2e-06	-	67511376	67511916	0	1	540,	0	-5.28	-4.34	16.9	CDS	DSEL	protein_coding
ENSG00000213225	2	130230451	130230451	3e-05	+	130230361	130230541	0	1	180,	0	-4.53	-3.64	15.5	exon	NOC2LP1	transcribed_processed_pseudogene
ENSG00000249709	19	12525624	12525624	8.3e-08	-	12525489	12525759	0	1	270,	0	-7.08	-6.04	18	three_prime_utr	ZNF564	protein_coding
ENSG00000101384	20	10639660	10639660	6.3e-53	-	10639390	10639930	0	1	540,	0	-52.2	-50.1	96.7	CDS	JAG1	protein_coding
ENSG00000153207	1	246850504	246850504	4e-49	-	246849621	246851388	0	1	1767,	0	-48.4	-46.3	23.3	CDS	AHCTF1	protein_coding
ENSG00000149308	11	108161750	108161750	2.1e-05	-	108161585	108161915	0	1	330,	0	-4.68	-3.78	11	CDS	NPAT	protein_coding
ENSG00000065883	7	39951383	39951383	0.00069	+	39951263	39951504	0	1	241,	0	-3.16	-2.37	8.15	CDS	CDK13	protein_coding
ENSG00000054965	11	73401326	73401326	1.3e-06	-	73401236	73401417	0	1	181,	0	-5.89	-4.91	6.82	three_prime_utr	FAM168A	protein_coding
ENSG00000111671	12	6872915	6872915	6.3e-11	-	6872612	6873218	0	2	385,4,	0,602	-10.2	-9.04	9.98	five_prime_utr	SPSB2	protein_coding
ENSG00000064666	19	1037663	1037663	0.00074	+	1037603	1037724	0	1	121,	0	-3.13	-2.35	7.03	exon	CNN2	protein_coding
ENSG00000179151	15	74671639	74671639	9.5e-06	-	74671519	74671759	0	1	240,	0	-5.02	-4.1	3.56	CDS	EDC3	protein_coding
ENSG00000187607	17	15717111	15717111	8.5e-05	+	15716991	15717231	0	1	240,	0	-4.07	-3.21	14.6	CDS	ZNF286A	protein_coding
ENSG00000114902	3	52706806	52706806	7.9e-12	+	52706657	52706956	0	2	46,164,	0,135	-11.1	-9.88	3.08	CDS	SPCS1	protein_coding
ENSG00000169241	1	155138346	155138346	3.8e-06	+	155138256	155138437	0	1	181,	0	-5.42	-4.47	5.73	three_prime_utr	SLC50A1	protein_coding
ENSG00000122257	16	24572338	24572338	5e-22	+	24572173	24572503	0	1	330,	0	-21.3	-19.8	65.5	exon	RBBP6	protein_coding
ENSG00000156299	21	31266193	31266193	0.00074	-	31266118	31266269	0	1	151,	0	-3.13	-2.35	7.03	CDS	TIAM1	protein_coding
ENSG00000224470	16	71851123	71851123	0.0063	+	71851048	71851199	0	1	151,	0	-2.2	-1.51	8.15	CDS	ATXN1L	protein_coding
ENSG00000167377	16	71449665	71449665	3.5e-06	-	71449425	71449906	0	1	481,	0	-5.45	-4.5	18.8	three_prime_utr	ZNF23	protein_coding
ENSG00000061987	12	62592860	62592860	0.00042	+	62592770	62592951	0	1	181,	0	-3.38	-2.58	8.71	three_prime_utr	MON2	protein_coding
ENSG00000178409	6	107068090	107068090	0.001	-	107068000	107068181	0	1	181,	0	-2.99	-2.22	11.2	exon	BEND3	protein_coding
ENSG00000198853	9	35546654	35546654	6.3e-11	+	35546534	35546774	0	1	240,	0	-10.2	-8.97	32.9	CDS	RUSC2	protein_coding
ENSG00000132436	7	50445625	50445625	1.3e-12	-	50445295	50445955	0	1	660,	0	-11.9	-10.6	16.6	CDS	FIGNL1	protein_coding
ENSG00000118482	6	63700455	63700455	2.5e-58	+	63698490	63702421	0	3	115,117,129,	0,1859,3802	-57.6	-55.4	17.5	CDS	PHF3	protein_coding
ENSG00000107758	10	73438225	73438225	2.6e-06	-	73438045	73438405	0	1	360,	0	-5.58	-4.62	6.84	three_prime_utr	PPP3CB	protein_coding
ENSG00000125844	20	17660034	17660034	7.9e-19	-	17659794	17660274	0	1	480,	0	-18.1	-16.7	6.83	CDS	RRBP1	protein_coding
ENSG00000113194	5	176507231	176507231	5e-19	+	176506872	176507591	0	1	719,	0	-18.3	-16.8	16.9	three_prime_utr	FAF2	protein_coding
ENSG00000255114	11	119044448	119044448	0.003	+	119044361	119044535	0	1	174,	0	-2.53	-1.81	2.28	exon	AP003392.3	antisense_RNA
ENSG00000125037	3	9986646	9986646	2.8e-05	-	9986526	9986766	0	1	240,	0	-4.56	-3.66	13.8	CDS	EMC3	protein_coding
ENSG00000152484	13	27069201	27069201	6.6e-05	-	27069096	27069306	0	1	210,	0	-4.18	-3.31	4.84	three_prime_utr	USP12	protein_coding
ENSG00000189043	7	10940136	10940136	0.01	-	10940046	10940226	0	1	180,	0	-1.99	-1.33	2.27	five_prime_utr	NDUFA4	protein_coding
ENSG00000100393	22	41178010	41178010	1e-11	+	41177590	41178430	0	1	840,	0	-11	-9.78	27.5	CDS	EP300	protein_coding
ENSG00000253330	8	47511198	47511198	0.00043	-	47511093	47511303	0	1	210,	0	-3.37	-2.56	4.78	exon	AC024451.2	processed_pseudogene
ENSG00000106689	9	124032913	124032913	2.4e-05	+	124032793	124033033	0	1	240,	0	-4.62	-3.72	16.3	three_prime_utr	LHX2	protein_coding
ENSG00000162694	1	100874146	100874146	7.8e-10	-	100873952	100874341	0	1	389,	0	-9.11	-7.97	29.8	CDS	EXTL2	protein_coding
ENSG00000138439	2	202766285	202766285	0.0052	+	202766195	202766375	0	1	180,	0	-2.28	-1.59	9	three_prime_utr	FAM117B	protein_coding
ENSG00000186812	18	35246736	35246736	0.0043	+	35246661	35246812	0	1	151,	0	-2.37	-1.67	9.28	three_prime_utr	ZNF397	protein_coding
ENSG00000108829	17	50381578	50381578	2.5e-29	-	50381413	50381743	0	1	330,	0	-28.6	-26.9	3.35	three_prime_utr	LRRC59	protein_coding
ENSG00000158156	1	27966829	27966829	0.0063	+	27966754	27966904	0	1	150,	0	-2.2	-1.51	8.71	exon	XKR8	protein_coding
ENSG00000058673	1	203798444	203798444	2.4e-10	+	203798189	203798699	0	1	510,	0	-9.62	-8.46	10.4	five_prime_utr	ZC3H11A	protein_coding
ENSG00000105856	7	107200243	107200243	0.017	+	107200183	107200303	0	1	120,	0	-1.77	-1.14	6.47	CDS	HBP1	protein_coding
ENSG00000116221	1	54225223	54225223	0.0095	+	54225163	54225284	0	1	121,	0	-2.02	-1.36	8.15	CDS	MRPL37	protein_coding
ENSG00000265354	10	46003525	46003525	3.5e-05	+	46003405	46003645	0	1	240,	0	-4.46	-3.57	4.18	three_prime_utr	TIMM23	protein_coding
ENSG00000161202	3	184171659	184171659	1.7e-05	+	184171569	184171750	0	1	181,	0	-4.77	-3.86	14.1	three_prime_utr	DVL3	protein_coding
ENSG00000049618	6	157208964	157208964	1.6e-20	+	157208799	157209129	0	1	330,	0	-19.8	-18.3	41.9	three_prime_utr	ARID1B	protein_coding
ENSG00000113282	5	157787715	157787715	1e-136	-	157787446	157787985	0	1	539,	0	-136	-133	4.81	CDS	CLINT1	protein_coding
ENSG00000137818	15	69453749	69453749	6.3e-24	+	69453645	69453854	0	1	209,	0	-23.2	-21.6	5.51	exon	RPLP1	protein_coding
ENSG00000253352	22	30971424	30971424	1.3e-50	+	30971095	30971754	0	1	659,	0	-49.9	-47.8	69.9	exon	TUG1	antisense_RNA
ENSG00000173334	8	125436831	125436831	2e-27	+	125436066	125437596	0	1	1530,	0	-26.7	-25	54.3	three_prime_utr	TRIB1	protein_coding
ENSG00000147642	8	109575785	109575785	2.7e-07	-	109575680	109575891	0	1	211,	0	-6.57	-5.55	22.2	CDS	SYBU	protein_coding
ENSG00000169155	9	126833534	126833534	4e-13	+	126833369	126833699	0	1	330,	0	-12.4	-11.1	10.4	CDS	ZBTB43	protein_coding
ENSG00000169562	X	71224011	71224011	1.3e-16	+	71223787	71224235	0	1	448,	0	-15.9	-14.5	6.47	CDS	GJB1	protein_coding
ENSG00000100330	22	30020480	30020480	3.5e-06	+	30020271	30020690	0	1	419,	0	-5.45	-4.5	18.8	CDS	MTMR3	protein_coding
ENSG00000142507	17	4798399	4798399	0.00048	+	4798325	4798473	0	1	148,	0	-3.32	-2.52	2.81	three_prime_utr	PSMB6	protein_coding
ENSG00000118564	4	15625605	15625605	1e-56	-	15625321	15625890	0	1	569,	0	-56	-53.8	51.8	CDS	FBXL5	protein_coding
ENSG00000136854	9	127691872	127691872	0.00083	+	127691812	127691932	0	1	120,	0	-3.08	-2.3	11.5	three_prime_utr	STXBP1	protein_coding
ENSG00000188312	9	92615771	92615771	2e-09	+	92615531	92616011	0	1	480,	0	-8.69	-7.57	24.7	three_prime_utr	CENPP	protein_coding
ENSG00000204209	6	33319615	33319615	6.9e-07	-	33319420	33319810	0	1	390,	0	-6.16	-5.17	19.1	CDS	DAXX	protein_coding
ENSG00000117593	1	173858275	173858275	2.5e-05	+	173858185	173858366	0	1	181,	0	-4.61	-3.71	4.64	three_prime_utr	DARS2	protein_coding
ENSG00000269893	4	118279733	118279733	0.00026	+	118279644	118279823	0	1	179,	0	-3.59	-2.77	5.62	exon	SNHG8	lincRNA
ENSG00000132635	20	2839072	2839072	0.0078	-	2838928	2839216	0	2	154,25,	0,263	-2.11	-1.44	8.43	CDS	PCED1A	protein_coding
ENSG00000010818	6	142769976	142769976	0.00026	-	142769796	142770156	0	1	360,	0	-3.59	-2.77	9.28	CDS	HIVEP2	protein_coding
ENSG00000167881	17	76039299	76039299	2e-40	-	76039134	76039464	0	1	330,	0	-39.7	-37.7	19.6	three_prime_utr	SRP68	protein_coding
ENSG00000204406	2	148490543	148490543	0.0078	+	148490483	148490604	0	1	121,	0	-2.11	-1.44	8.43	CDS	MBD5	protein_coding
ENSG00000164828	7	873704	873704	7.2e-06	+	873554	873854	0	1	300,	0	-5.14	-4.2	8.29	exon	SUN1	protein_coding
ENSG00000138386	2	190659565	190659565	1e-86	+	190659175	190659956	0	1	781,	0	-86	-83.6	46	CDS	NAB1	protein_coding
ENSG00000215030	17	17383492	17383492	0.00055	-	17383405	17383579	0	1	174,	0	-3.26	-2.46	12.1	exon	RPL13P12	processed_pseudogene
ENSG00000108021	10	5749155	5749155	7.9e-15	+	5748810	5749500	0	1	690,	0	-14.1	-12.7	15.6	CDS	FAM208B	protein_coding
ENSG00000158882	1	161230414	161230414	4e-55	+	161230145	161230684	0	1	539,	0	-54.4	-52.3	30	three_prime_utr	TOMM40L	protein_coding
ENSG00000121644	1	244705779	244705779	1.3e-23	+	244705630	244705929	0	1	299,	0	-22.9	-21.3	9.28	CDS	DESI2	protein_coding
ENSG00000101361	20	2656488	2656488	0.00032	+	2656413	2656564	0	1	151,	0	-3.5	-2.69	3.06	exon	NOP56	protein_coding
ENSG00000198521	19	21807821	21807821	1e-12	-	21807282	21808360	0	1	1078,	0	-12	-10.8	31.5	exon	ZNF43	protein_coding
ENSG00000099381	16	30966147	30966147	0.0001	+	30966012	30966283	0	1	271,	0	-3.98	-3.12	11.2	CDS	SETD1A	protein_coding
ENSG00000274021	12	89352083	89352083	0.002	+	89351994	89352173	0	1	179,	0	-2.69	-1.95	4.87	exon	AC024909.3	lincRNA
ENSG00000170854	3	97967461	97967461	4e-11	-	97967356	97967567	0	1	211,	0	-10.4	-9.2	9.11	CDS	RIOX2	protein_coding
ENSG00000196081	19	23222167	23222167	4.4e-09	-	23221927	23222407	0	1	480,	0	-8.36	-7.25	27.5	three_prime_utr	ZNF724	protein_coding
ENSG00000161217	3	196237973	196237973	8.3e-08	-	196237703	196238243	0	1	540,	0	-7.08	-6.03	22.5	three_prime_utr	PCYT1A	protein_coding
ENSG00000010539	16	3224288	3224288	2e-21	-	3224033	3224544	0	1	511,	0	-20.7	-19.2	23.8	exon	ZNF200	protein_coding
ENSG00000166225	12	69574447	69574447	5e-27	+	69574013	69574882	0	1	869,	0	-26.3	-24.7	21.2	CDS	FRS2	protein_coding
ENSG00000114948	2	206617800	206617800	0.00019	+	206617665	206617935	0	1	270,	0	-3.71	-2.88	12.6	three_prime_utr	ADAM23	protein_coding
ENSG00000187079	11	12942804	12942804	1.2e-06	+	12942654	12942955	0	1	301,	0	-5.91	-4.93	20.2	three_prime_utr	TEAD1	protein_coding
ENSG00000185219	3	44442352	44442352	0.00025	-	44442202	44442503	0	1	301,	0	-3.61	-2.79	11.2	three_prime_utr	ZNF445	protein_coding
ENSG00000117000	1	40239830	40239830	2.3e-09	+	40239695	40239965	0	1	270,	0	-8.64	-7.52	28.4	CDS	RLF	protein_coding
ENSG00000187741	16	89738447	89738447	4.3e-07	-	89738297	89738597	0	1	300,	0	-6.37	-5.37	13.5	three_prime_utr	FANCA	protein_coding
ENSG00000101109	20	45075272	45075272	2.9e-10	+	45075107	45075437	0	1	330,	0	-9.54	-8.38	17.4	three_prime_utr	STK4	protein_coding
ENSG00000140534	15	89624974	89624974	0.001	+	89624869	89625079	0	1	210,	0	-2.99	-2.22	11.2	CDS	TICRR	protein_coding
ENSG00000163479	1	156010336	156010336	1.9e-10	-	156010276	156010397	0	1	121,	0	-9.72	-8.56	7.59	exon	SSR2	protein_coding
ENSG00000129422	8	17645411	17645411	7.1e-09	-	17645291	17645532	0	1	241,	0	-8.15	-7.06	1.91	three_prime_utr	MTUS1	protein_coding
ENSG00000215421	18	74635064	74635064	2e-11	+	74634914	74635215	0	1	301,	0	-10.7	-9.52	34.6	CDS	ZNF407	protein_coding
ENSG00000176700	15	84641116	84641116	1.2e-07	+	84641011	84641222	0	1	211,	0	-6.91	-5.87	9.65	exon	SCAND2P	transcribed_unprocessed_pseudogene
ENSG00000248874	5	23980291	23980291	0.00068	+	23980172	23980410	0	1	238,	0	-3.17	-2.38	11.8	exon	C5orf17	lincRNA
ENSG00000165494	11	83166164	83166164	3.2e-61	+	83165625	83166704	0	1	1079,	0	-60.5	-58.2	43.2	CDS	PCF11	protein_coding
ENSG00000113441	5	97028892	97028892	0.0001	+	97028787	97028998	0	1	211,	0	-3.98	-3.13	14.3	three_prime_utr	LNPEP	protein_coding
ENSG00000213719	6	31730700	31730700	5.2e-06	-	31730640	31730760	0	1	120,	0	-5.28	-4.34	15.2	three_prime_utr	CLIC1	protein_coding
ENSG00000181827	15	56095902	56095902	7.6e-05	-	56095767	56096038	0	1	271,	0	-4.12	-3.26	6.56	CDS	RFX7	protein_coding
ENSG00000075275	22	46362827	46362827	1.1e-07	-	46362572	46363083	0	1	511,	0	-6.97	-5.93	21.1	three_prime_utr	CELSR1	protein_coding
ENSG00000284626	15	90242860	90242860	1.9e-06	+	90241543	90244177	0	2	181,60,	0,2574	-5.73	-4.76	19.7	three_prime_utr	AC091167.8	protein_coding
ENSG00000139618	13	32336487	32336487	2.9e-10	+	32336337	32336637	0	1	300,	0	-9.54	-8.38	8.55	CDS	BRCA2	protein_coding
ENSG00000125520	20	63743385	63743385	1.1e-07	+	63743265	63743505	0	1	240,	0	-6.97	-5.93	14.1	three_prime_utr	SLC2A4RG	protein_coding
ENSG00000090863	16	74607023	74607023	0.0023	-	74606963	74607084	0	1	121,	0	-2.63	-1.89	4.08	CDS	GLG1	protein_coding
ENSG00000144580	2	218595854	218595854	4e-29	+	218595705	218596004	0	1	299,	0	-28.4	-26.7	11	three_prime_utr	CNOT9	protein_coding
ENSG00000248092	5	43575526	43575526	2e-19	-	43575331	43575721	0	1	390,	0	-18.7	-17.2	48.1	exon	NNT-AS1	antisense_RNA
ENSG00000101608	18	3256071	3256071	1e-34	+	3255937	3256206	0	1	269,	0	-34	-32.2	4.75	three_prime_utr	MYL12A	protein_coding
ENSG00000113504	5	1051901	1051901	1e-21	-	1051452	1052350	0	1	898,	0	-21	-19.4	50.6	three_prime_utr	SLC12A7	protein_coding
ENSG00000116741	1	192811714	192811714	0.00024	+	192811564	192811864	0	1	300,	0	-3.62	-2.79	13.2	three_prime_utr	RGS2	protein_coding
ENSG00000234009	22	42776598	42776598	0.016	-	42776524	42776673	0	1	149,	0	-1.79	-1.16	2.92	exon	RPL5P34	processed_pseudogene
ENSG00000250151	3	9835103	9835103	0.00013	+	9834984	9835223	0	1	239,	0	-3.89	-3.04	14.1	three_prime_utr	ARPC4-TTLL3	protein_coding
ENSG00000158195	1	27407406	27407406	3.5e-05	-	27407272	27407541	0	1	269,	0	-4.46	-3.58	4.27	three_prime_utr	WASF2	protein_coding
ENSG00000263956	1	148103808	148103808	0.017	-	148103718	148103899	0	1	181,	0	-1.77	-1.14	5.9	three_prime_utr	NBPF11	protein_coding
ENSG00000163611	3	113453563	113453563	0.0013	-	113453473	113453654	0	1	181,	0	-2.88	-2.13	8.15	CDS	SPICE1	protein_coding
ENSG00000277693	21	10328575	10328575	0.0013	-	10328500	10328650	0	1	150,	0	-2.9	-2.14	11	exon	AP003900.1	lincRNA
ENSG00000100219	22	28795228	28795228	4e-25	-	28795093	28795364	0	1	271,	0	-24.4	-22.8	5.01	exon	XBP1	protein_coding
ENSG00000109756	4	159359375	159359375	8.3e-06	+	159359270	159359480	0	1	210,	0	-5.08	-4.15	17.7	three_prime_utr	RAPGEF2	protein_coding
ENSG00000140006	14	63599736	63599736	0.00016	-	63599646	63599827	0	1	181,	0	-3.8	-2.96	13.8	CDS	WDR89	protein_coding
ENSG00000134363	5	53486039	53486039	6.6e-05	+	53485964	53486115	0	1	151,	0	-4.18	-3.31	4.43	three_prime_utr	FST	protein_coding
ENSG00000158715	1	205663339	205663339	0.0017	-	205663249	205663429	0	1	180,	0	-2.77	-2.02	4.97	CDS	SLC45A3	protein_coding
ENSG00000128944	15	40386468	40386468	0.0017	+	40386378	40386558	0	1	180,	0	-2.76	-2.01	2.5	CDS	KNSTRN	protein_coding
ENSG00000118785	4	87982712	87982712	0.011	+	87982652	87982772	0	1	120,	0	-1.94	-1.28	7.87	exon	SPP1	protein_coding
ENSG00000152818	6	144429649	144429649	5.8e-05	+	144429589	144429710	0	1	121,	0	-4.24	-3.37	4.4	CDS	UTRN	protein_coding
ENSG00000151882	5	43381797	43381797	0.014	-	43381737	43381858	0	1	121,	0	-1.85	-1.21	7.59	three_prime_utr	CCL28	protein_coding
ENSG00000214029	12	133120653	133120653	0.0052	-	133120563	133120744	0	1	181,	0	-2.28	-1.59	9	exon	ZNF891	protein_coding
ENSG00000140987	16	3383667	3383667	2.5e-12	-	3383487	3383847	0	1	360,	0	-11.6	-10.3	36.3	CDS	ZSCAN32	protein_coding
ENSG00000189057	11	59124925	59124925	1.3e-75	+	59124236	59125614	0	1	1378,	0	-74.9	-72.5	23.9	CDS	FAM111B	protein_coding
ENSG00000142528	19	50045746	50045746	0.0043	+	50045671	50045822	0	1	151,	0	-2.37	-1.67	9.28	CDS	ZNF473	protein_coding
ENSG00000101115	20	51790840	51790840	0.0003	-	51790735	51790945	0	1	210,	0	-3.52	-2.7	7.59	CDS	SALL4	protein_coding
ENSG00000169018	15	68290058	68290058	2.5e-40	+	68289337	68290780	0	2	24,1174,	0,269	-39.6	-37.7	36.8	CDS	FEM1B	protein_coding
ENSG00000117143	1	162599468	162599468	1.6e-13	+	162599303	162599633	0	1	330,	0	-12.8	-11.5	7.06	three_prime_utr	UAP1	protein_coding
ENSG00000198162	1	117523021	117523021	2.4e-05	+	117522916	117523126	0	1	210,	0	-4.62	-3.72	16.3	three_prime_utr	MAN1A2	protein_coding
ENSG00000100335	22	39504307	39504307	0.01	+	39504247	39504368	0	1	121,	0	-2	-1.34	2.69	five_prime_utr	MIEF1	protein_coding
ENSG00000137497	11	72014012	72014012	7.9e-17	-	72013862	72014162	0	1	300,	0	-16.1	-14.7	11.9	CDS	NUMA1	protein_coding
ENSG00000129317	12	43754697	43754697	8.7e-10	-	43754502	43754893	0	1	391,	0	-9.06	-7.92	29	CDS	PUS7L	protein_coding
ENSG00000103061	16	68298917	68298917	0.0023	-	68298857	68298977	0	1	120,	0	-2.64	-1.9	9.28	three_prime_utr	SLC7A6OS	protein_coding
ENSG00000065518	3	120601240	120601240	6.3e-100	+	120601090	120601391	0	1	301,	0	-99.2	-96.6	27.8	CDS	NDUFB4	protein_coding
ENSG00000105983	7	156681973	156681973	6.3e-27	-	156681853	156682093	0	1	240,	0	-26.2	-24.6	21.9	three_prime_utr	LMBR1	protein_coding
ENSG00000142102	11	295509	295509	0.0043	+	295449	295569	0	1	120,	0	-2.37	-1.67	9.28	exon	PGGHG	protein_coding
ENSG00000135763	1	229636865	229636865	1.1e-07	+	229636746	229636985	0	1	239,	0	-6.94	-5.91	23.3	CDS	URB2	protein_coding
ENSG00000198934	X	76430647	76430647	0.00083	+	76430572	76430723	0	1	151,	0	-3.08	-2.3	11.5	CDS	MAGEE1	protein_coding
ENSG00000168036	3	41239820	41239820	2e-34	+	41239670	41239970	0	1	300,	0	-33.7	-31.9	15.8	three_prime_utr	CTNNB1	protein_coding
ENSG00000273088	1	155169495	155169495	8.1e-07	-	155169437	155169554	0	1	117,	0	-6.09	-5.1	2.41	three_prime_utr	AL713999.1	protein_coding
ENSG00000177370	17	1001372	1001372	2.5e-27	+	1001044	1001701	0	1	657,	0	-26.6	-25	13.2	three_prime_utr	TIMM22	protein_coding
ENSG00000129566	14	20365861	20365861	0.001	-	20365786	20365937	0	1	151,	0	-2.99	-2.22	11.2	three_prime_utr	TEP1	protein_coding
ENSG00000145779	5	119393439	119393439	2.3e-09	+	119393244	119393634	0	1	390,	0	-8.64	-7.52	28.4	three_prime_utr	TNFAIP8	protein_coding
ENSG00000163346	1	154946305	154946305	5.1e-07	-	154946200	154946410	0	1	210,	0	-6.29	-5.29	6.35	CDS	PBXIP1	protein_coding
ENSG00000132170	3	12416938	12416938	8.3e-06	+	12416803	12417074	0	1	271,	0	-5.08	-4.15	17.7	CDS	PPARG	protein_coding
ENSG00000181610	17	57839691	57839691	0.0083	-	57839631	57839752	0	1	121,	0	-2.08	-1.41	5.2	three_prime_utr	MRPS23	protein_coding
ENSG00000151835	13	23355457	23355457	2e-11	-	23355157	23355758	0	1	601,	0	-10.7	-9.52	34.6	CDS	SACS	protein_coding
ENSG00000135315	6	84152807	84152807	2.3e-06	-	84152568	84153047	0	1	479,	0	-5.64	-4.67	19.4	CDS	CEP162	protein_coding
ENSG00000143367	1	151582002	151582002	0.0019	+	151581912	151582092	0	1	180,	0	-2.72	-1.98	10.4	three_prime_utr	TUFT1	protein_coding
ENSG00000125482	9	132402562	132402562	1.5e-06	-	132402353	132402771	0	1	418,	0	-5.82	-4.85	20	CDS	TTF1	protein_coding
ENSG00000100650	14	69771436	69771436	2e-09	+	69771346	69771526	0	1	180,	0	-8.69	-7.57	10.8	exon	SRSF5	protein_coding
ENSG00000179163	1	23845793	23845793	4e-11	-	23845461	23846125	0	2	394,52,	0,612	-10.4	-9.18	8.01	CDS	FUCA1	protein_coding
ENSG00000273015	12	45727385	45727385	3e-05	-	45727295	45727476	0	1	181,	0	-4.53	-3.64	16	exon	AC008124.1	lincRNA
ENSG00000184508	15	90931026	90931026	0.00019	-	90930951	90931102	0	1	151,	0	-3.71	-2.88	13.5	three_prime_utr	HDDC3	protein_coding
ENSG00000197780	1	109064564	109064564	2.1e-08	-	109064475	109064654	0	1	179,	0	-7.67	-6.6	8.81	CDS	TAF13	protein_coding
ENSG00000124198	20	48953640	48953640	0.00051	+	48953580	48953701	0	1	121,	0	-3.29	-2.49	2.98	CDS	ARFGEF2	protein_coding
ENSG00000115183	2	159230712	159230712	1.6e-12	+	159230412	159231012	0	1	600,	0	-11.8	-10.6	31.5	exon	TANC1	protein_coding
ENSG00000142655	1	10630622	10630622	0.0035	+	10630547	10630698	0	1	151,	0	-2.46	-1.75	4.59	three_prime_utr	PEX14	protein_coding
ENSG00000229044	1	31346711	31346711	9.8e-06	-	31346623	31346799	0	1	176,	0	-5.01	-4.09	7.4	exon	AL451070.1	antisense_RNA
ENSG00000144369	2	186762619	186762619	7.9e-14	+	186762260	186762978	0	1	718,	0	-13.1	-11.8	22.5	CDS	FAM171B	protein_coding
ENSG00000105364	19	10252633	10252633	0.012	+	10252558	10252709	0	1	151,	0	-1.92	-1.27	4.22	CDS	MRPL4	protein_coding
ENSG00000187954	8	144453454	144453454	3e-05	-	144453364	144453545	0	1	181,	0	-4.53	-3.64	3.94	exon	CYHR1	protein_coding
ENSG00000117500	1	93153615	93153615	7.8e-06	-	93153510	93153720	0	1	210,	0	-5.11	-4.18	4.92	three_prime_utr	TMED5	protein_coding
ENSG00000197329	2	64094698	64094698	0.0035	-	64094623	64094774	0	1	151,	0	-2.46	-1.74	9.56	three_prime_utr	PELI1	protein_coding
ENSG00000198231	17	63818988	63818988	1.3e-07	+	63818838	63819138	0	1	300,	0	-6.9	-5.86	4.85	three_prime_utr	DDX42	protein_coding
ENSG00000135503	12	51994368	51994368	4e-30	+	51994083	51994653	0	1	570,	0	-29.4	-27.6	23.6	three_prime_utr	ACVR1B	protein_coding
ENSG00000071189	7	17793891	17793891	0.00068	-	17793816	17793967	0	1	151,	0	-3.17	-2.38	11.8	three_prime_utr	SNX13	protein_coding
ENSG00000131747	17	40396435	40396435	0	-	40392285	40400585	0	10	56,153,91,183,84,165,222,196,201,57,	0,299,3163,3997,6272,6487,6754,7586,7923,8243	-431	#NAME?	22.1	CDS	TOP2A	protein_coding
ENSG00000167548	12	49050113	49050113	1e-06	-	49050008	49050219	0	1	211,	0	-5.99	-5.01	8.71	CDS	KMT2D	protein_coding
ENSG00000106868	9	112041307	112041307	5.6e-05	-	112041202	112041412	0	1	210,	0	-4.25	-3.38	15.2	three_prime_utr	SUSD1	protein_coding
ENSG00000198231	17	63800532	63800532	1.8e-05	+	63800472	63800592	0	1	120,	0	-4.74	-3.84	5.25	CDS	DDX42	protein_coding
ENSG00000185359	17	81701993	81701993	0.00044	+	81701888	81702098	0	1	210,	0	-3.36	-2.56	4.22	three_prime_utr	HGS	protein_coding
ENSG00000112339	6	135054786	135054786	0.0044	-	135054696	135054877	0	1	181,	0	-2.36	-1.66	3.79	five_prime_utr	HBS1L	protein_coding
ENSG00000112941	5	6756718	6756718	0.0043	+	6756658	6756779	0	1	121,	0	-2.37	-1.67	9.28	three_prime_utr	PAPD7	protein_coding
ENSG00000182544	12	53253506	53253506	0.00074	+	53253416	53253597	0	1	181,	0	-3.13	-2.35	9.84	CDS	MFSD5	protein_coding
ENSG00000138640	4	88727692	88727692	0.00083	-	88727482	88727903	0	1	421,	0	-3.08	-2.3	11.5	three_prime_utr	FAM13A	protein_coding
ENSG00000197448	7	143263574	143263574	1.7e-08	+	143263454	143263695	0	1	241,	0	-7.77	-6.69	7.73	exon	GSTK1	protein_coding
ENSG00000174718	12	31982803	31982803	0.001	+	31982623	31982983	0	1	360,	0	-2.99	-2.22	11.2	CDS	KIAA1551	protein_coding
ENSG00000029364	14	69459569	69459569	8.5e-05	+	69459479	69459660	0	1	181,	0	-4.07	-3.21	14.6	three_prime_utr	SLC39A9	protein_coding
ENSG00000091409	2	172504409	172504409	6.3e-36	+	172504184	172504634	0	1	450,	0	-35.2	-33.4	106	three_prime_utr	ITGA6	protein_coding
ENSG00000204524	19	57253310	57253310	1.3e-10	+	57253176	57253444	0	1	268,	0	-9.89	-8.71	17.7	CDS	ZNF805	protein_coding
ENSG00000174197	15	41749985	41749985	7.9e-16	+	41749296	41750675	0	1	1379,	0	-15.1	-13.7	43.6	CDS	MGA	protein_coding
ENSG00000123594	X	13318428	13318428	2.2e-06	-	13318324	13318532	0	1	208,	0	-5.65	-4.69	6.11	exon	ATXN3L	protein_coding
ENSG00000198890	1	107057347	107057347	0.001	+	107057243	107057452	0	1	209,	0	-2.99	-2.22	11.2	CDS	PRMT6	protein_coding
ENSG00000140836	16	72958616	72958616	1.3e-05	-	72958451	72958782	0	1	331,	0	-4.9	-3.98	17.1	CDS	ZFHX3	protein_coding
ENSG00000109929	11	121307392	121307392	2e-15	+	121307227	121307557	0	1	330,	0	-14.7	-13.4	4.51	CDS	SC5D	protein_coding
ENSG00000146457	6	159726496	159726496	3.2e-12	+	159726242	159726751	0	1	509,	0	-11.5	-10.3	14.6	five_prime_utr	WTAP	protein_coding
ENSG00000116017	19	975724	975724	6.3e-37	+	975544	975904	0	1	360,	0	-36.2	-34.4	25.7	three_prime_utr	ARID3A	protein_coding
ENSG00000090612	12	133204709	133204709	1e-22	+	133204394	133205025	0	1	631,	0	-22	-20.4	67.5	three_prime_utr	ZNF268	protein_coding
ENSG00000167113	9	128333787	128333787	0.0013	+	128333712	128333863	0	1	151,	0	-2.9	-2.14	11	exon	COQ4	protein_coding
ENSG00000114999	2	112530397	112530397	0.0059	+	112530322	112530473	0	1	151,	0	-2.23	-1.54	1.74	three_prime_utr	TTL	protein_coding
ENSG00000197619	19	51993212	51993212	0.0052	-	51993152	51993273	0	1	121,	0	-2.28	-1.59	9	three_prime_utr	ZNF615	protein_coding
ENSG00000092847	1	35919866	35919866	5.4e-08	+	35919701	35920032	0	1	331,	0	-7.27	-6.22	12.9	three_prime_utr	AGO1	protein_coding
ENSG00000215712	6	157292800	157292800	1.5e-05	-	157292650	157292951	0	1	301,	0	-4.82	-3.91	5.43	three_prime_utr	TMEM242	protein_coding
ENSG00000124588	6	3019722	3019722	7.9e-53	+	3019497	3019947	0	1	450,	0	-52.1	-50	18.7	three_prime_utr	NQO2	protein_coding
ENSG00000144136	2	112659257	112659257	6.3e-47	+	112658837	112659677	0	1	840,	0	-46.2	-44.2	17.3	CDS	SLC20A1	protein_coding
ENSG00000160113	19	17232150	17232150	3.2e-29	-	17231912	17232388	0	1	476,	0	-28.5	-26.8	23.5	three_prime_utr	NR2F6	protein_coding
ENSG00000185477	4	89248216	89248216	1e-195	-	89247421	89249011	0	1	1590,	0	-195	-191	19.4	exon	GPRIN3	protein_coding
ENSG00000274627	16	89521288	89521288	0.00016	+	89521198	89521379	0	1	181,	0	-3.8	-2.96	13.8	exon	AC092123.2	sense_intronic
ENSG00000115616	2	102708565	102708565	8.3e-06	+	102708445	102708685	0	1	240,	0	-5.08	-4.15	17.7	three_prime_utr	SLC9A2	protein_coding
ENSG00000101849	X	9719188	9719188	1.7e-05	+	9719083	9719294	0	1	211,	0	-4.78	-3.87	7.31	three_prime_utr	TBL1X	protein_coding
ENSG00000101384	20	10673927	10673927	1.9e-06	-	10673807	10674047	0	1	240,	0	-5.71	-4.74	10.7	five_prime_utr	JAG1	protein_coding
ENSG00000174684	11	66345741	66345741	3.9e-08	-	66345519	66345964	0	1	445,	0	-7.41	-6.35	24.7	three_prime_utr	B4GAT1	protein_coding
ENSG00000118495	6	143942351	143942351	7.8e-10	-	143942186	143942517	0	1	331,	0	-9.11	-7.97	29.8	five_prime_utr	PLAGL1	protein_coding
ENSG00000196678	16	20797971	20797971	1.9e-05	-	20797806	20798136	0	1	330,	0	-4.71	-3.81	16.6	exon	ERI2	protein_coding
ENSG00000167470	19	1249989	1249989	0.00042	+	1249899	1250079	0	1	180,	0	-3.38	-2.58	7.45	five_prime_utr	MIDN	protein_coding
ENSG00000188021	X	56565648	56565648	3.4e-07	+	56565528	56565768	0	1	240,	0	-6.47	-5.46	5.26	CDS	UBQLN2	protein_coding
ENSG00000118217	1	161958715	161958715	4e-17	+	161958580	161958851	0	1	271,	0	-16.4	-15	12.9	three_prime_utr	ATF6	protein_coding
ENSG00000183020	11	1010808	1010808	7.6e-05	+	1010688	1010928	0	1	240,	0	-4.12	-3.26	11.8	three_prime_utr	AP2A2	protein_coding
ENSG00000005007	19	18856082	18856082	0.0089	+	18855974	18856191	0	2	115,6,	0,211	-2.05	-1.38	3.15	CDS	UPF1	protein_coding
ENSG00000088298	20	35115611	35115611	3.9e-08	-	35115476	35115747	0	1	271,	0	-7.41	-6.35	4.67	CDS	EDEM2	protein_coding
ENSG00000204843	2	74367758	74367758	0.00042	-	74367417	74368099	0	3	3,169,129,	0,278,553	-3.38	-2.58	7.45	exon	DCTN1	protein_coding
ENSG00000197136	11	65637273	65637273	0.00016	+	65637138	65637409	0	1	271,	0	-3.8	-2.96	13.8	three_prime_utr	PCNX3	protein_coding
ENSG00000125170	16	57473133	57473133	4e-18	-	57472848	57473418	0	1	570,	0	-17.4	-16	5.48	three_prime_utr	DOK4	protein_coding
ENSG00000166104	15	62245987	62245987	1e-06	-	62245897	62246078	0	1	181,	0	-5.98	-5	4.64	exon	AC126323.1	transcribed_unprocessed_pseudogene
ENSG00000228925	2	46908012	46908012	1.3e-07	+	46907878	46908146	0	1	268,	0	-6.9	-5.86	8.43	exon	AC016722.2	antisense_RNA
ENSG00000182512	14	95544215	95544215	4e-12	+	95543975	95544455	0	1	480,	0	-11.4	-10.1	4.84	three_prime_utr	GLRX5	protein_coding
ENSG00000147124	X	47448120	47448120	0.00028	-	47448000	47448241	0	1	241,	0	-3.55	-2.73	12.4	CDS	ZNF41	protein_coding
ENSG00000051620	6	138413008	138413008	5.8e-07	+	138412888	138413129	0	1	241,	0	-6.24	-5.24	5.14	CDS	HEBP2	protein_coding
ENSG00000096746	10	68342131	68342131	1.3e-17	+	68342026	68342236	0	1	210,	0	-16.9	-15.5	8.64	exon	HNRNPH3	protein_coding
ENSG00000204388	6	31827927	31827927	0.0012	+	31827853	31828002	0	1	149,	0	-2.93	-2.16	3.58	five_prime_utr	HSPA1B	protein_coding
ENSG00000135404	12	55725532	55725532	0.0012	-	55725472	55725592	0	1	120,	0	-2.91	-2.15	8.15	three_prime_utr	CD63	protein_coding
ENSG00000171467	6	43337592	43337592	1.6e-09	-	43337038	43338147	0	1	1109,	0	-8.79	-7.66	28.1	CDS	ZNF318	protein_coding
ENSG00000170525	10	6234605	6234605	0.00083	+	6234530	6234681	0	1	151,	0	-3.08	-2.3	11.5	three_prime_utr	PFKFB3	protein_coding
ENSG00000133193	17	73208605	73208605	5e-16	-	73208426	73208784	0	1	358,	0	-15.3	-13.9	35.1	three_prime_utr	FAM104A	protein_coding
ENSG00000099812	19	757367	757367	1e-06	+	757202	757533	0	1	331,	0	-5.98	-5	17.1	CDS	MISP	protein_coding
ENSG00000158615	1	204411357	204411357	0.00012	-	204411223	204411492	0	1	269,	0	-3.91	-3.06	3.62	CDS	PPP1R15B	protein_coding
ENSG00000066422	3	101651460	101651460	1.3e-06	-	101651250	101651670	0	1	420,	0	-5.9	-4.92	17.1	CDS	ZBTB11	protein_coding
ENSG00000269821	11	2678321	2678321	0.00068	-	2678156	2678487	0	1	331,	0	-3.17	-2.38	11.8	exon	KCNQ1OT1	antisense_RNA
ENSG00000160570	19	42198851	42198851	0.00045	-	42198746	42198957	0	1	211,	0	-3.35	-2.55	12.4	three_prime_utr	DEDD2	protein_coding
ENSG00000139718	12	121831597	121831597	3.1e-09	+	121831477	121831717	0	1	240,	0	-8.51	-7.4	15.6	three_prime_utr	SETD1B	protein_coding
ENSG00000111641	12	6557191	6557191	6.3e-22	-	6556892	6557490	0	1	598,	0	-21.2	-19.7	6.32	CDS	NOP2	protein_coding
ENSG00000048707	1	12277573	12277573	0.00016	+	12277423	12277724	0	1	301,	0	-3.8	-2.97	8.15	CDS	VPS13D	protein_coding
ENSG00000164129	4	163351051	163351051	0.0043	+	163350976	163351126	0	1	150,	0	-2.37	-1.67	9.28	CDS	NPY5R	protein_coding
ENSG00000145331	4	99549122	99549122	0.00045	-	99549047	99549198	0	1	151,	0	-3.35	-2.55	12.4	CDS	TRMT10A	protein_coding
ENSG00000237523	10	80218438	80218438	0.0035	+	80218378	80218498	0	1	120,	0	-2.46	-1.74	9.56	exon	LINC00857	lincRNA
ENSG00000162685	5	28926963	28926963	0.0035	+	28926904	28927023	0	1	119,	0	-2.46	-1.74	9.56	exon	LSP1P3	processed_pseudogene
ENSG00000008710	16	2111095	2111095	0.0028	-	2111005	2111186	0	1	181,	0	-2.56	-1.83	9.28	CDS	PKD1	protein_coding
ENSG00000196584	7	152646485	152646485	2e-05	-	152646365	152646606	0	1	241,	0	-4.69	-3.79	11.5	exon	XRCC2	protein_coding
ENSG00000179403	1	1440229	1440229	3.8e-06	+	1440064	1440395	0	1	331,	0	-5.42	-4.47	5.73	three_prime_utr	VWA1	protein_coding
ENSG00000197324	14	22876310	22876310	7.9e-32	+	22875913	22876708	0	2	459,20,	0,775	-31.1	-29.3	26.1	CDS	LRP10	protein_coding
ENSG00000139618	13	32337654	32337654	0.021	+	32337594	32337715	0	1	121,	0	-1.68	-1.06	7.03	CDS	BRCA2	protein_coding
ENSG00000164091	3	52254975	52254975	0.0025	-	52254900	52255050	0	1	150,	0	-2.61	-1.88	3.05	exon	WDR82	protein_coding
ENSG00000116580	1	155821525	155821525	1.2e-05	-	155820628	155822423	0	3	28,75,138,	0,845,1657	-4.93	-4.01	8.43	CDS	GON4L	protein_coding
ENSG00000101442	20	38771998	38771998	8.5e-05	+	38771893	38772103	0	1	210,	0	-4.07	-3.21	14.6	three_prime_utr	ACTR5	protein_coding
ENSG00000198563	6	31540561	31540561	6.3e-11	-	31540471	31540652	0	1	181,	0	-10.2	-8.98	5.68	three_prime_utr	DDX39B	protein_coding
ENSG00000004799	7	95585563	95585563	0.00083	-	95585473	95585653	0	1	180,	0	-3.08	-2.3	11.5	three_prime_utr	PDK4	protein_coding
ENSG00000047410	1	186341378	186341378	1.5e-07	-	186341303	186341454	0	1	151,	0	-6.81	-5.79	2.64	CDS	TPR	protein_coding
ENSG00000197562	16	628943	628943	2.3e-09	+	628823	629063	0	1	240,	0	-8.64	-7.52	28.4	three_prime_utr	RAB40C	protein_coding
ENSG00000176444	1	155263210	155263210	5.1e-06	-	155263106	155263315	0	1	209,	0	-5.29	-4.35	5.06	exon	CLK2	protein_coding
ENSG00000284194	22	50524224	50524224	0.03	-	50524164	50524285	0	1	121,	0	-1.52	-0.92	6.47	CDS	SCO2	protein_coding
ENSG00000099822	19	603635	603635	0.014	+	603575	603696	0	1	121,	0	-1.86	-1.21	3.16	CDS	HCN2	protein_coding
ENSG00000135083	5	160252041	160252041	5.5e-06	-	160251951	160252131	0	1	180,	0	-5.26	-4.32	2.99	exon	CCNJL	protein_coding
ENSG00000139289	12	76031247	76031247	6.8e-06	-	76031172	76031323	0	1	151,	0	-5.17	-4.24	3.47	CDS	PHLDA1	protein_coding
ENSG00000172216	20	50191636	50191636	3.7e-05	+	50191562	50191711	0	1	149,	0	-4.43	-3.55	4.59	CDS	CEBPB	protein_coding
ENSG00000023287	8	52657872	52657872	4.1e-05	-	52657723	52658022	0	2	185,25,	0,274	-4.39	-3.51	3.84	CDS	RB1CC1	protein_coding
ENSG00000112419	6	143753905	143753905	8.7e-06	+	143753800	143754010	0	1	210,	0	-5.06	-4.13	4.92	CDS	PHACTR2	protein_coding
ENSG00000137177	6	17760636	17760636	6.8e-09	-	17760531	17760742	0	1	211,	0	-8.17	-7.07	27	three_prime_utr	KIF13A	protein_coding
ENSG00000145050	3	51389069	51389069	2.2e-06	+	51388950	51389189	0	1	239,	0	-5.65	-4.69	5.9	exon	MANF	protein_coding
ENSG00000128309	22	37024558	37024558	0.0032	+	37024498	37024618	0	1	120,	0	-2.5	-1.78	3.23	exon	MPST	protein_coding
ENSG00000140743	16	22346533	22346533	3.6e-05	-	22346413	22346654	0	1	241,	0	-4.44	-3.55	15.7	exon	CDR2	protein_coding
ENSG00000135862	1	183023848	183023848	2e-05	+	183023758	183023939	0	1	181,	0	-4.69	-3.79	4.3	CDS	LAMC1	protein_coding
ENSG00000165699	9	132896317	132896317	2e-05	-	132896018	132896617	0	1	599,	0	-4.7	-3.79	16	CDS	TSC1	protein_coding
ENSG00000154309	1	223005606	223005606	0.0095	+	223005546	223005666	0	1	120,	0	-2.02	-1.36	8.15	CDS	DISP1	protein_coding
ENSG00000254470	11	65779597	65779597	0.021	-	65779537	65779657	0	1	120,	0	-1.67	-1.05	2.81	CDS	AP5B1	protein_coding
ENSG00000242265	7	94668060	94668060	3.2e-05	+	94667955	94668165	0	1	210,	0	-4.5	-3.61	2.83	three_prime_utr	PEG10	protein_coding
ENSG00000129696	8	33512223	33512223	9.1e-08	-	33512043	33512404	0	1	361,	0	-7.04	-5.99	23.6	CDS	TTI2	protein_coding
ENSG00000178718	15	74955670	74955670	1e-144	-	74955311	74956030	0	1	719,	0	-144	-141	28	exon	RPP25	protein_coding
ENSG00000161960	17	7577685	7577685	1.3e-17	+	7577625	7577746	0	1	121,	0	-16.9	-15.4	2.92	three_prime_utr	EIF4A1	protein_coding
ENSG00000119682	14	74663116	74663116	1.6e-26	-	74662981	74663252	0	1	271,	0	-25.8	-24.1	41.3	three_prime_utr	AREL1	protein_coding
ENSG00000267598	19	13154000	13154000	6.3e-14	-	13153808	13154193	0	1	385,	0	-13.2	-11.9	22.8	exon	AC011446.2	antisense_RNA
ENSG00000166261	11	123724968	123724968	1.4e-07	-	123724863	123725073	0	1	210,	0	-6.85	-5.82	23.1	three_prime_utr	ZNF202	protein_coding
ENSG00000174007	3	196707748	196707748	1.5e-06	-	196707644	196707853	0	1	209,	0	-5.81	-4.84	11.4	exon	CEP19	protein_coding
ENSG00000198743	21	34096380	34096380	5.1e-07	+	34096245	34096516	0	1	271,	0	-6.29	-5.29	21.4	exon	SLC5A3	protein_coding
ENSG00000173480	19	57908997	57908997	0.017	-	57908922	57909072	0	1	150,	0	-1.77	-1.14	7.31	CDS	ZNF417	protein_coding
ENSG00000164151	5	5462146	5462146	0.0019	+	5462041	5462252	0	1	211,	0	-2.72	-1.98	10.4	CDS	ICE1	protein_coding
ENSG00000143878	2	20448155	20448155	0.0016	+	20448081	20448230	0	1	149,	0	-2.8	-2.05	3.02	exon	RHOB	protein_coding
ENSG00000086189	5	62388553	62388553	0.00083	-	62388478	62388628	0	1	150,	0	-3.08	-2.3	11.5	three_prime_utr	DIMT1	protein_coding
ENSG00000108953	17	1344644	1344644	0.00059	-	1344569	1344719	0	1	150,	0	-3.23	-2.43	2.95	three_prime_utr	YWHAE	protein_coding
ENSG00000057294	12	32791583	32791583	3.2e-10	-	32791313	32791854	0	1	541,	0	-9.49	-8.33	30.9	three_prime_utr	PKP2	protein_coding
ENSG00000150347	10	62091157	62091157	3.5e-05	+	62091052	62091263	0	1	211,	0	-4.45	-3.56	6.89	exon	ARID5B	protein_coding
ENSG00000099783	19	8486019	8486019	6.3e-21	+	8485780	8486259	0	1	479,	0	-20.2	-18.7	15	CDS	HNRNPM	protein_coding
ENSG00000204682	10	21494647	21494647	0.0013	-	21494542	21494752	0	1	210,	0	-2.9	-2.14	11	exon	CASC10	protein_coding
ENSG00000118058	11	118502996	118502996	9.5e-10	+	118502531	118503461	0	1	930,	0	-9.02	-7.88	29.5	CDS	KMT2A	protein_coding
ENSG00000163029	2	17665443	17665443	2.5e-05	-	17665368	17665519	0	1	151,	0	-4.6	-3.7	5.06	three_prime_utr	SMC6	protein_coding
ENSG00000165219	9	125362834	125362834	0.00062	+	125362774	125362895	0	1	121,	0	-3.21	-2.43	7.17	three_prime_utr	GAPVD1	protein_coding
ENSG00000087152	17	44194297	44194297	1.6e-11	-	44193900	44194695	0	2	511,179,	0,616	-10.8	-9.61	12.4	CDS	ATXN7L3	protein_coding
ENSG00000076321	1	173785713	173785713	0.00013	+	173785623	173785803	0	1	180,	0	-3.89	-3.04	12.1	three_prime_utr	KLHL20	protein_coding
ENSG00000129534	14	45227665	45227665	1.6e-41	-	45224008	45231323	0	4	738,94,152,183,	0,2734,3654,7132	-40.8	-38.9	40.9	CDS	MIS18BP1	protein_coding
ENSG00000134077	3	9384707	9384707	2e-05	+	9384602	9384813	0	1	211,	0	-4.69	-3.79	6.47	three_prime_utr	THUMPD3	protein_coding
ENSG00000113742	5	173890031	173890031	6.3e-19	+	173889776	173890286	0	1	510,	0	-18.2	-16.7	20.7	CDS	CPEB4	protein_coding
ENSG00000108312	17	44206766	44206766	3.5e-09	-	44206646	44206886	0	1	240,	0	-8.45	-7.34	27.8	three_prime_utr	UBTF	protein_coding
ENSG00000183155	1	202881040	202881040	1.7e-05	-	202880935	202881146	0	1	211,	0	-4.76	-3.85	9.28	CDS	RABIF	protein_coding
ENSG00000167962	16	2001670	2001670	1.3e-08	-	2001109	2002232	0	3	82,162,27,	0,473,1096	-7.87	-6.79	24.7	exon	ZNF598	protein_coding
ENSG00000270800	6	34425996	34425996	9.3e-06	-	34425921	34426071	0	1	150,	0	-5.03	-4.1	7.59	five_prime_utr	RPS10-NUDT3	protein_coding
ENSG00000184857	16	8796117	8796117	0.00016	-	8796027	8796208	0	1	181,	0	-3.8	-2.97	8.15	CDS	TMEM186	protein_coding
ENSG00000141699	17	42581860	42581860	6.3e-11	-	42581665	42582055	0	1	390,	0	-10.2	-8.98	18.1	three_prime_utr	RETREG3	protein_coding
ENSG00000232445	7	101310750	101310750	0.001	+	101310632	101310868	0	1	236,	0	-2.99	-2.22	11.2	exon	AC006329.1	antisense_RNA
ENSG00000181555	3	47123403	47123403	4e-21	-	47122968	47123838	0	1	870,	0	-20.4	-18.9	20.5	CDS	SETD2	protein_coding
ENSG00000183864	22	41437116	41437116	0.00018	-	41436981	41437251	0	1	270,	0	-3.75	-2.91	12.1	exon	TOB2	protein_coding
ENSG00000138443	2	203429715	203429715	0.017	+	203429640	203429791	0	1	151,	0	-1.77	-1.14	4.64	three_prime_utr	ABI2	protein_coding
ENSG00000137275	6	3113742	3113742	3e-08	+	3113548	3113936	0	1	388,	0	-7.52	-6.45	7.2	three_prime_utr	RIPK1	protein_coding
ENSG00000171813	10	132406079	132406079	2e-15	+	132405930	132406229	0	1	299,	0	-14.7	-13.4	44.1	CDS	PWWP2B	protein_coding
ENSG00000074855	19	17328268	17328268	0.004	-	17328193	17328344	0	1	151,	0	-2.4	-1.69	7.31	three_prime_utr	ANO8	protein_coding
ENSG00000162852	1	246606597	246606597	0.0028	+	246591763	246621431	0	2	178,3,	0,29665	-2.56	-1.83	9.84	exon	CNST	protein_coding
ENSG00000167985	11	61446149	61446149	6.5e-05	+	61446016	61446283	0	1	267,	0	-4.19	-3.32	10.1	three_prime_utr	SDHAF2	protein_coding
ENSG00000253722	8	93733720	93733720	3.9e-05	+	93733418	93734022	0	2	366,127,	0,477	-4.41	-3.52	12.4	exon	AC010834.1	antisense_RNA
ENSG00000158711	1	205616516	205616516	0.00011	-	205616396	205616637	0	1	241,	0	-3.95	-3.1	5.27	three_prime_utr	ELK4	protein_coding
ENSG00000012232	8	28751072	28751072	5e-17	+	28750922	28751223	0	1	301,	0	-16.3	-14.9	19.4	exon	EXTL3	protein_coding
ENSG00000135678	12	68856258	68856258	4e-29	-	68856064	68856453	0	1	389,	0	-28.4	-26.6	25.6	three_prime_utr	CPM	protein_coding
ENSG00000141337	17	68307142	68307142	1.3e-08	+	68307022	68307262	0	1	240,	0	-7.88	-6.8	26.1	five_prime_utr	ARSG	protein_coding
ENSG00000103381	16	12662846	12662846	1.3e-09	-	12662726	12662966	0	1	240,	0	-8.88	-7.75	16.2	three_prime_utr	CPPED1	protein_coding
ENSG00000198924	10	113853051	113853051	1.6e-16	-	113852857	113853246	0	1	389,	0	-15.8	-14.4	29.2	CDS	DCLRE1A	protein_coding
ENSG00000033100	7	151238692	151238692	0.0013	+	151238587	151238797	0	1	210,	0	-2.9	-2.14	11	three_prime_utr	CHPF2	protein_coding
ENSG00000100364	22	45196696	45196696	1e-11	-	45196486	45196907	0	1	421,	0	-11	-9.76	8.01	three_prime_utr	KIAA0930	protein_coding
ENSG00000168003	11	62888519	62888519	2.5e-18	+	62888164	62888875	0	2	54,545,	0,166	-17.6	-16.2	6.61	CDS	SLC3A2	protein_coding
ENSG00000237649	6	33405162	33405162	0.00023	+	33405072	33405252	0	1	180,	0	-3.64	-2.81	7.87	CDS	KIFC1	protein_coding
ENSG00000196712	17	31325969	31325969	4.4e-06	+	31325864	31326074	0	1	210,	0	-5.36	-4.41	18.6	CDS	NF1	protein_coding
ENSG00000159788	4	3317887	3317887	0.0028	+	3317767	3318008	0	1	241,	0	-2.56	-1.83	8.71	CDS	RGS12	protein_coding
ENSG00000101337	20	32166210	32166210	3.2e-39	+	32166001	32166420	0	1	419,	0	-38.5	-36.6	16.4	three_prime_utr	TM9SF4	protein_coding
ENSG00000075407	10	38122915	38122915	1.4e-07	+	38122780	38123051	0	1	271,	0	-6.85	-5.82	23.1	three_prime_utr	ZNF37A	protein_coding
ENSG00000142871	1	85583019	85583019	2.6e-06	+	85582884	85583154	0	1	270,	0	-5.58	-4.62	7.96	CDS	CYR61	protein_coding
ENSG00000033100	7	151238066	151238066	2e-07	+	151237932	151238201	0	1	269,	0	-6.7	-5.68	12.8	CDS	CHPF2	protein_coding
ENSG00000259956	3	51393436	51393436	5.6e-05	+	51393331	51393541	0	1	210,	0	-4.25	-3.37	3.45	exon	RBM15B	protein_coding
ENSG00000136908	9	127935412	127935412	0.0052	-	127935337	127935487	0	1	150,	0	-2.28	-1.59	9	exon	DPM2	protein_coding
ENSG00000089057	20	4856262	4856262	0.00059	-	4856067	4856457	0	1	390,	0	-3.23	-2.44	4.36	three_prime_utr	SLC23A2	protein_coding
ENSG00000185298	17	81673205	81673205	4e-11	+	81672834	81673577	0	1	743,	0	-10.4	-9.17	25.6	three_prime_utr	CCDC137	protein_coding
ENSG00000213588	6	33456578	33456578	2.5e-08	+	33456354	33456802	0	1	448,	0	-7.6	-6.53	25.3	exon	ZBTB9	protein_coding
ENSG00000127616	19	11061944	11061944	0.0035	+	11061854	11062035	0	1	181,	0	-2.46	-1.74	9.56	three_prime_utr	SMARCA4	protein_coding
ENSG00000102393	X	101398491	101398491	1.9e-06	-	101398371	101398611	0	1	240,	0	-5.71	-4.74	4.25	three_prime_utr	GLA	protein_coding
ENSG00000119509	9	100292885	100292885	0.00041	+	100292795	100292975	0	1	180,	0	-3.39	-2.59	5.72	CDS	INVS	protein_coding
ENSG00000112039	6	35456100	35456100	3.4e-07	+	35455996	35456205	0	1	209,	0	-6.47	-5.46	21.9	CDS	FANCE	protein_coding
ENSG00000107651	10	119940724	119940724	2.5e-19	+	119940589	119940860	0	1	271,	0	-18.6	-17.1	7.38	three_prime_utr	SEC23IP	protein_coding
ENSG00000132383	17	1897784	1897784	0.00019	+	1897694	1897874	0	1	180,	0	-3.72	-2.89	8.01	three_prime_utr	RPA1	protein_coding
ENSG00000172586	10	73783221	73783221	2e-30	+	73783058	73783385	0	1	327,	0	-29.7	-28	21.1	three_prime_utr	CHCHD1	protein_coding
ENSG00000119820	2	32315993	32315993	0.0028	+	32315903	32316084	0	1	181,	0	-2.55	-1.82	9.84	three_prime_utr	YIPF4	protein_coding
ENSG00000173681	X	19915380	19915380	1.2e-05	-	19914950	19915811	0	2	99,167,	0,694	-4.93	-4.01	15.5	three_prime_utr	BCLAF3	protein_coding
ENSG00000124201	20	49247387	49247387	0.019	-	49247312	49247463	0	1	151,	0	-1.73	-1.1	3.16	CDS	ZNFX1	protein_coding
ENSG00000124067	16	67944537	67944537	2.5e-20	-	67944342	67944732	0	1	390,	0	-19.6	-18.1	24.5	three_prime_utr	SLC12A4	protein_coding
ENSG00000137073	9	33996406	33996406	0.0016	-	33996346	33996467	0	1	121,	0	-2.79	-2.04	3.77	exon	UBAP2	protein_coding
ENSG00000242265	7	94664611	94664611	7.6e-10	+	94664446	94664776	0	1	330,	0	-9.12	-7.98	2.8	three_prime_utr	PEG10	protein_coding
ENSG00000185950	13	109755270	109755270	6.9e-05	-	109755180	109755360	0	1	180,	0	-4.16	-3.3	14.9	three_prime_utr	IRS2	protein_coding
ENSG00000163812	3	44916454	44916454	0.025	-	44916394	44916515	0	1	121,	0	-1.6	-0.99	6.75	three_prime_utr	ZDHHC3	protein_coding
ENSG00000270647	17	35838480	35838480	1.6e-16	+	35834521	35842440	0	4	77,110,130,74,	0,1610,3902,7845	-15.8	-14.4	9	CDS	TAF15	protein_coding
ENSG00000124942	11	62530569	62530569	1.6e-14	-	62530449	62530690	0	1	241,	0	-13.8	-12.4	4.58	CDS	AHNAK	protein_coding
ENSG00000182768	15	90275730	90275730	0.0003	+	90275655	90275806	0	1	151,	0	-3.53	-2.71	12.9	three_prime_utr	NGRN	protein_coding
ENSG00000256861	12	122249960	122249960	0.0028	-	122249885	122250035	0	1	150,	0	-2.56	-1.83	3.28	CDS	AC048338.1	protein_coding
ENSG00000176155	17	82157005	82157005	3.6e-05	-	82156870	82157141	0	1	271,	0	-4.44	-3.55	15.7	exon	CCDC57	protein_coding
ENSG00000127870	13	26214868	26214868	4e-24	-	26214570	26215167	0	1	597,	0	-23.4	-21.8	13.9	CDS	RNF6	protein_coding
ENSG00000151914	6	56604117	56604117	6.9e-05	-	56603997	56604238	0	1	241,	0	-4.16	-3.3	14.9	CDS	DST	protein_coding
ENSG00000187257	7	77778895	77778895	6.3e-17	+	77778626	77779165	0	1	539,	0	-16.2	-14.8	45.5	CDS	RSBN1L	protein_coding
ENSG00000130749	19	47064516	47064516	0.00055	-	47064426	47064606	0	1	180,	0	-3.26	-2.46	12.1	three_prime_utr	ZC3H4	protein_coding
ENSG00000179010	4	6640747	6640747	4.2e-07	+	6640657	6640837	0	1	180,	0	-6.38	-5.37	6.41	five_prime_utr	MRFAP1	protein_coding
ENSG00000276150	22	27922099	27922099	1.9e-06	+	27922021	27922178	0	1	157,	0	-5.73	-4.76	19.7	exon	TTC28-AS1_2	misc_RNA
ENSG00000116977	1	236542965	236542965	0.0029	+	236542890	236543041	0	1	151,	0	-2.54	-1.82	4.69	CDS	LGALS8	protein_coding
ENSG00000152990	4	22388336	22388336	6.3e-24	-	22387547	22389125	0	2	1400,38,	0,1540	-23.2	-21.6	23.5	CDS	ADGRA3	protein_coding
ENSG00000277157	6	26189005	26189005	1e-06	-	26188934	26189076	0	1	142,	0	-6	-5.01	2	CDS	HIST1H4D	protein_coding
ENSG00000115904	2	38985831	38985831	3.7e-07	-	38985591	38986072	0	1	481,	0	-6.43	-5.42	12.4	CDS	SOS1	protein_coding
ENSG00000170584	5	163453812	163453812	1e-11	-	163453662	163453963	0	1	301,	0	-11	-9.75	14.9	three_prime_utr	NUDCD2	protein_coding
ENSG00000167565	19	40441398	40441398	7.9e-16	-	40440963	40441833	0	1	870,	0	-15.1	-13.7	33.7	three_prime_utr	SERTAD3	protein_coding
ENSG00000164976	9	34372449	34372449	4e-11	-	34372127	34372772	0	2	204,156,	0,489	-10.4	-9.24	18.6	CDS	MYORG	protein_coding
ENSG00000148450	10	23121685	23121685	8.5e-05	+	23121596	23121775	0	1	179,	0	-4.07	-3.21	14.6	three_prime_utr	MSRB2	protein_coding
ENSG00000143036	1	94894902	94894902	0.002	+	94894827	94894977	0	1	150,	0	-2.69	-1.95	4.87	CDS	SLC44A3	protein_coding
ENSG00000164442	6	139374560	139374560	1.5e-07	-	139374500	139374620	0	1	120,	0	-6.83	-5.8	3.73	five_prime_utr	CITED2	protein_coding
ENSG00000171155	X	120626786	120626786	1e-30	-	120626208	120627364	0	2	963,109,	0,1047	-30	-28.3	17.4	CDS	C1GALT1C1	protein_coding
ENSG00000130768	1	27958991	27958991	3.2e-18	+	27958856	27959127	0	1	271,	0	-17.5	-16	13.6	three_prime_utr	SMPDL3B	protein_coding
ENSG00000173706	3	124970221	124970221	1e-12	-	124970116	124970327	0	1	211,	0	-12	-10.7	7.99	three_prime_utr	HEG1	protein_coding
ENSG00000160299	21	46366989	46366989	2.3e-06	+	46366854	46367125	0	1	271,	0	-5.63	-4.67	16	CDS	PCNT	protein_coding
ENSG00000175575	11	73927500	73927500	5.6e-05	+	73927410	73927590	0	1	180,	0	-4.25	-3.38	15.2	three_prime_utr	PAAF1	protein_coding
ENSG00000117597	1	209851537	209851537	1.9e-06	+	209851417	209851658	0	1	241,	0	-5.73	-4.76	19.7	three_prime_utr	DIEXF	protein_coding
ENSG00000137135	9	35660391	35660391	6.3e-20	-	35660211	35660571	0	1	360,	0	-19.2	-17.7	29.8	three_prime_utr	ARHGEF39	protein_coding
ENSG00000275066	17	37518680	37518680	1.4e-09	-	37518515	37518846	0	1	331,	0	-8.84	-7.71	16	three_prime_utr	SYNRG	protein_coding
ENSG00000109572	4	169707114	169707114	3.3e-07	+	169706979	169707250	0	1	271,	0	-6.48	-5.47	12.9	CDS	CLCN3	protein_coding
ENSG00000092421	5	116574395	116574395	1e-118	-	116574215	116574575	0	1	360,	0	-118	-116	20.5	five_prime_utr	SEMA6A	protein_coding
ENSG00000108960	17	55394155	55394155	4e-26	-	55394050	55394261	0	1	211,	0	-25.4	-23.7	12.8	three_prime_utr	MMD	protein_coding
ENSG00000134419	16	18783151	18783151	1e-07	-	18783061	18783242	0	1	181,	0	-7	-5.96	1.56	exon	RPS15A	protein_coding
ENSG00000254635	10	28524212	28524212	1.3e-66	-	28523840	28524584	0	1	744,	0	-65.9	-63.6	194	exon	WAC-AS1	antisense_RNA
ENSG00000100099	22	26481977	26481977	2.5e-17	-	26481782	26482173	0	1	391,	0	-16.6	-15.2	29.8	exon	HPS4	protein_coding
ENSG00000167548	12	49022059	49022059	2e-13	-	49021462	49022657	0	4	410,109,74,68,	0,580,817,1127	-12.7	-11.5	40.5	CDS	KMT2D	protein_coding
ENSG00000276550	15	22590157	22590157	1.6e-13	+	22590007	22590307	0	1	300,	0	-12.8	-11.5	16	exon	HERC2P2	transcribed_unprocessed_pseudogene
ENSG00000077238	16	27363431	27363431	1.9e-06	+	27363311	27363552	0	1	241,	0	-5.73	-4.76	19.7	CDS	IL4R	protein_coding
ENSG00000139977	14	57391572	57391572	0.00071	+	57391452	57391692	0	1	240,	0	-3.15	-2.36	9.28	CDS	NAA30	protein_coding
ENSG00000183395	12	102196605	102196605	0.0013	-	102196517	102196694	0	1	177,	0	-2.9	-2.14	5.06	three_prime_utr	PMCH	protein_coding
ENSG00000160321	19	21974659	21974659	0.0043	-	21974569	21974750	0	1	181,	0	-2.37	-1.67	9.28	CDS	ZNF208	protein_coding
ENSG00000125676	X	123623851	123623851	0.002	-	123623791	123623912	0	1	121,	0	-2.69	-1.96	3.47	CDS	THOC2	protein_coding
ENSG00000124802	6	8079931	8079931	0.0014	-	8079856	8080006	0	1	150,	0	-2.84	-2.09	2.2	CDS	EEF1E1	protein_coding
ENSG00000137310	6	31162814	31162814	1.6e-23	+	31162604	31163024	0	1	420,	0	-22.8	-21.2	23.7	three_prime_utr	TCF19	protein_coding
ENSG00000053372	1	19259355	19259355	0.021	+	19259296	19259415	0	1	119,	0	-1.68	-1.06	7.03	three_prime_utr	MRTO4	protein_coding
ENSG00000279198	19	16076470	16076470	7.2e-05	-	16076410	16076530	0	1	120,	0	-4.14	-3.28	7.03	exon	AC008894.3	TEC
ENSG00000197083	5	150932222	150932222	0.037	-	150932162	150932282	0	1	120,	0	-1.43	-0.849	6.18	exon	ZNF300P1	transcribed_unprocessed_pseudogene
ENSG00000172409	11	57660961	57660961	1e-16	+	57660857	57661066	0	1	209,	0	-16	-14.6	49.8	CDS	CLP1	protein_coding
ENSG00000198836	3	193614877	193614877	1.1e-06	+	193614787	193614968	0	1	181,	0	-5.96	-4.98	4.34	CDS	OPA1	protein_coding
ENSG00000100982	20	45947799	45947799	0.00019	+	45947664	45947934	0	1	270,	0	-3.73	-2.9	12.4	three_prime_utr	PCIF1	protein_coding
ENSG00000205659	14	74199106	74199106	6.5e-06	+	74198972	74199241	0	1	269,	0	-5.19	-4.25	11.2	three_prime_utr	LIN52	protein_coding
ENSG00000166562	18	59155826	59155826	3.5e-05	+	59155721	59155931	0	1	210,	0	-4.45	-3.56	6.47	three_prime_utr	SEC11C	protein_coding
ENSG00000114378	3	50300395	50300395	2e-24	-	50300156	50300634	0	1	478,	0	-23.7	-22.1	11.1	three_prime_utr	HYAL1	protein_coding
ENSG00000176261	1	32650543	32650543	0.00083	-	32650453	32650634	0	1	181,	0	-3.08	-2.3	5.9	CDS	ZBTB8OS	protein_coding
ENSG00000151287	13	102766453	102766453	4.9e-05	-	102766348	102766558	0	1	210,	0	-4.31	-3.43	5.34	CDS	TEX30	protein_coding
ENSG00000133422	22	30968058	30968058	1.3e-09	-	30967878	30968238	0	1	360,	0	-8.88	-7.75	28.7	five_prime_utr	MORC2	protein_coding
ENSG00000130202	19	44865490	44865490	0.005	+	44865400	44865581	0	1	181,	0	-2.3	-1.61	2.85	CDS	NECTIN2	protein_coding
ENSG00000158669	8	41621271	41621271	5e-12	+	41621016	41621526	0	1	510,	0	-11.3	-10.1	16.9	three_prime_utr	GPAT4	protein_coding
ENSG00000284024	10	14843701	14843701	5e-13	+	14843507	14843895	0	1	388,	0	-12.3	-11	13.2	exon	AC069544.2	protein_coding
ENSG00000165389	14	34435161	34435161	6.3e-09	-	34435086	34435237	0	1	151,	0	-8.2	-7.1	6.47	three_prime_utr	SPTSSA	protein_coding
ENSG00000112078	6	36487768	36487768	1.6e-21	+	36487453	36488084	0	1	631,	0	-20.8	-19.2	10.7	exon	KCTD20	protein_coding
ENSG00000082805	12	1493790	1493790	1.1e-06	+	1493625	1493955	0	1	330,	0	-5.97	-4.99	8.43	three_prime_utr	ERC1	protein_coding
ENSG00000179833	2	64635922	64635922	4e-23	-	64635563	64636281	0	1	718,	0	-22.4	-20.8	55.9	three_prime_utr	SERTAD2	protein_coding
ENSG00000138074	2	27200261	27200261	1e-22	-	27199976	27200546	0	1	570,	0	-22	-20.4	15.2	three_prime_utr	SLC5A6	protein_coding
ENSG00000084693	2	27070532	27070532	7.9e-58	+	27070442	27070622	0	1	180,	0	-57.1	-54.9	86.9	three_prime_utr	AGBL5	protein_coding
ENSG00000132002	19	14516081	14516081	1e-15	-	14515635	14516527	0	2	535,62,	0,830	-15	-13.7	11.1	CDS	DNAJB1	protein_coding
ENSG00000147383	X	152869207	152869207	4e-20	+	152869073	152869342	0	1	269,	0	-19.4	-17.9	11.4	three_prime_utr	NSDHL	protein_coding
ENSG00000170185	4	143214785	143214785	7.9e-07	+	143214650	143214921	0	1	271,	0	-6.1	-5.11	20.8	CDS	USP38	protein_coding
ENSG00000241852	8	22603806	22603806	5e-19	+	22603552	22604060	0	1	508,	0	-18.3	-16.9	44.7	three_prime_utr	C8orf58	protein_coding
ENSG00000136048	12	101923164	101923164	8.5e-05	+	101923044	101923284	0	1	240,	0	-4.07	-3.21	14.6	three_prime_utr	DRAM1	protein_coding
ENSG00000267391	18	58450023	58450023	0.0015	+	58449933	58450114	0	1	181,	0	-2.81	-2.06	10.7	exon	AC105105.2	lincRNA
ENSG00000119401	9	116699095	116699095	3.6e-05	+	116698990	116699201	0	1	211,	0	-4.44	-3.55	15.7	CDS	TRIM32	protein_coding
ENSG00000146648	7	55208302	55208302	0.0089	+	55208242	55208363	0	1	121,	0	-2.05	-1.38	4.03	three_prime_utr	EGFR	protein_coding
ENSG00000232098	19	58404357	58404357	1.4e-07	-	58404267	58404448	0	1	181,	0	-6.85	-5.82	23.1	exon	AC012313.1	lincRNA
ENSG00000163795	2	27377589	27377589	1.5e-06	-	27377469	27377710	0	1	241,	0	-5.81	-4.84	13.5	CDS	ZNF513	protein_coding
ENSG00000180398	2	46902094	46902094	2.8e-05	-	46901899	46902290	0	1	391,	0	-4.56	-3.66	7.31	three_prime_utr	MCFD2	protein_coding
ENSG00000146223	6	42887097	42887097	1e-155	+	42886843	42887352	0	1	509,	0	-155	-152	43.4	three_prime_utr	RPL7L1	protein_coding
ENSG00000257386	12	74538388	74538388	5e-58	-	74538144	74538633	0	2	331,44,	0,445	-57.3	-55.1	13.5	exon	AC025257.1	antisense_RNA
ENSG00000079819	6	130839526	130839526	0.00083	-	130839436	130839617	0	1	181,	0	-3.08	-2.3	3.99	three_prime_utr	EPB41L2	protein_coding
ENSG00000171988	10	63207980	63207980	0.0078	-	63207920	63208041	0	1	121,	0	-2.11	-1.44	8.43	CDS	JMJD1C	protein_coding
ENSG00000122140	9	135503812	135503812	7.1e-10	+	135503693	135503931	0	1	238,	0	-9.15	-8.01	24.5	CDS	MRPS2	protein_coding
ENSG00000180891	17	57863086	57863086	7.8e-06	-	57862981	57863192	0	1	211,	0	-5.11	-4.18	7.68	three_prime_utr	CUEDC1	protein_coding
ENSG00000174010	X	23988348	23988348	3.2e-18	-	23987840	23988856	0	1	1016,	0	-17.5	-16	21.6	exon	KLHL15	protein_coding
ENSG00000168876	11	94496804	94496804	1.6e-42	+	94496625	94496984	0	1	359,	0	-41.8	-39.8	125	CDS	ANKRD49	protein_coding
ENSG00000185650	14	68788754	68788754	1.7e-10	-	68788619	68788890	0	1	271,	0	-9.77	-8.6	6.89	three_prime_utr	ZFP36L1	protein_coding
ENSG00000109501	4	6301979	6301979	0.0095	+	6301919	6302040	0	1	121,	0	-2.02	-1.36	8.15	exon	WFS1	protein_coding
ENSG00000115806	2	170966198	170966198	1.3e-13	+	170966048	170966349	0	1	301,	0	-12.9	-11.6	7.7	three_prime_utr	GORASP2	protein_coding
ENSG00000182871	21	45513300	45513300	4.5e-09	+	45512911	45513690	0	1	779,	0	-8.35	-7.25	21.4	three_prime_utr	COL18A1	protein_coding
ENSG00000100503	14	50757360	50757360	2.5e-12	-	50757180	50757540	0	1	360,	0	-11.6	-10.3	34.9	CDS	NIN	protein_coding
ENSG00000166689	11	16826312	16826312	5e-96	-	16826132	16826492	0	1	360,	0	-95.3	-92.8	136	CDS	PLEKHA7	protein_coding
ENSG00000100084	22	19331100	19331100	6.3e-30	-	19330936	19331265	0	1	329,	0	-29.2	-27.5	11.2	three_prime_utr	HIRA	protein_coding
ENSG00000148842	10	103088932	103088932	0.00023	+	103088782	103089083	0	1	301,	0	-3.64	-2.82	3.75	three_prime_utr	CNNM2	protein_coding
ENSG00000166579	17	8467325	8467325	0.0035	+	8467250	8467400	0	1	150,	0	-2.46	-1.75	7.31	exon	NDEL1	protein_coding
ENSG00000196917	12	122730152	122730152	0.00016	-	122730062	122730243	0	1	181,	0	-3.8	-2.96	13.8	CDS	HCAR1	protein_coding
ENSG00000100027	22	21697663	21697663	0.001	-	21697573	21697753	0	1	180,	0	-2.99	-2.22	11.2	three_prime_utr	YPEL1	protein_coding
ENSG00000166135	10	100551463	100551463	6.5e-07	+	100551358	100551569	0	1	211,	0	-6.19	-5.2	21.1	three_prime_utr	HIF1AN	protein_coding
ENSG00000128335	22	36226813	36226813	0.00024	-	36226738	36226888	0	1	150,	0	-3.62	-2.79	13.2	three_prime_utr	APOL2	protein_coding
ENSG00000205060	7	134293665	134293665	0.011	-	134293590	134293741	0	1	151,	0	-1.94	-1.28	7.87	three_prime_utr	SLC35B4	protein_coding
ENSG00000177951	11	203071	203071	0.00031	-	202966	203176	0	1	210,	0	-3.51	-2.69	7.31	three_prime_utr	BET1L	protein_coding
ENSG00000101849	X	9717616	9717616	0.00039	+	9717526	9717706	0	1	180,	0	-3.41	-2.6	5.43	three_prime_utr	TBL1X	protein_coding
ENSG00000115760	2	32617938	32617938	6.9e-07	+	32617848	32618029	0	1	181,	0	-6.16	-5.17	5.1	three_prime_utr	BIRC6	protein_coding
ENSG00000050820	16	75235360	75235360	9.8e-06	-	75235180	75235541	0	1	361,	0	-5.01	-4.09	10.4	three_prime_utr	BCAR1	protein_coding
ENSG00000228492	X	74203535	74203535	4e-18	+	74203221	74203849	0	1	628,	0	-17.4	-16	27.7	exon	RAB11FIP1P1	processed_pseudogene
ENSG00000135763	1	229659243	229659243	0.00019	+	229659123	229659363	0	1	240,	0	-3.71	-2.88	13.5	CDS	URB2	protein_coding
ENSG00000135845	1	172442616	172442616	2.5e-26	-	172442451	172442781	0	1	330,	0	-25.6	-24	12.8	exon	PIGC	protein_coding
ENSG00000169871	7	101088352	101088352	0.017	+	101088262	101088442	0	1	180,	0	-1.77	-1.14	7.31	CDS	TRIM56	protein_coding
ENSG00000124214	20	49115786	49115786	1e-43	-	49114324	49117248	0	3	569,86,123,	0,1457,2801	-43	-41	18.3	CDS	STAU1	protein_coding
ENSG00000157654	9	110138081	110138081	0.0028	+	110137991	110138171	0	1	180,	0	-2.55	-1.82	9.84	CDS	PALM2-AKAP2	protein_coding
ENSG00000113810	3	160431728	160431728	1.6e-43	+	160431041	160432416	0	3	164,183,134,	0,601,1241	-42.8	-40.8	6.47	CDS	SMC4	protein_coding
ENSG00000165156	8	123253539	123253539	3.2e-54	-	123253374	123253704	0	1	330,	0	-53.5	-51.4	56.2	CDS	ZHX1	protein_coding
ENSG00000061273	12	47782871	47782871	0.00041	-	47782781	47782962	0	1	181,	0	-3.39	-2.59	5.72	exon	HDAC7	protein_coding
ENSG00000149823	11	65111515	65111515	0.001	+	65111410	65111621	0	1	211,	0	-2.99	-2.22	3.09	CDS	VPS51	protein_coding
ENSG00000196781	9	81689244	81689244	0.00051	-	81689184	81689305	0	1	121,	0	-3.29	-2.49	4.16	five_prime_utr	TLE1	protein_coding
ENSG00000164818	7	785889	785889	0.0033	+	785754	786025	0	1	271,	0	-2.48	-1.76	9	three_prime_utr	DNAAF5	protein_coding
ENSG00000085274	3	169779106	169779106	2e-29	+	169778791	169779422	0	1	631,	0	-28.7	-27	28.9	CDS	MYNN	protein_coding
ENSG00000155506	5	154815050	154815050	1.3e-97	+	154814616	154815484	0	1	868,	0	-96.9	-94.4	9.36	three_prime_utr	LARP1	protein_coding
ENSG00000256811	12	121856565	121856565	0.03	+	121856492	121856638	0	1	146,	0	-1.52	-0.92	6.47	exon	AC079360.1	antisense_RNA
ENSG00000077147	10	96521850	96521850	1.3e-21	-	96521610	96522090	0	1	480,	0	-20.9	-19.4	11.3	three_prime_utr	TM9SF3	protein_coding
ENSG00000150907	13	40560082	40560082	0.0015	-	40559992	40560173	0	1	181,	0	-2.81	-2.06	10.7	CDS	FOXO1	protein_coding
ENSG00000254290	8	37598220	37598220	1.9e-05	-	37597719	37598721	0	2	17,238,	0,764	-4.71	-3.81	16.6	exon	AC124067.4	lincRNA
ENSG00000153201	2	108767619	108767619	4e-99	+	108767364	108767874	0	1	510,	0	-98.4	-95.8	56.6	CDS	RANBP2	protein_coding
ENSG00000100239	22	50444985	50444985	0.0083	+	50444910	50445060	0	1	150,	0	-2.08	-1.41	5.2	three_prime_utr	PPP6R2	protein_coding
ENSG00000271533	X	74212850	74212850	0.00049	-	74212760	74212941	0	1	181,	0	-3.31	-2.51	3.79	exon	Z83843.1	sense_intronic
ENSG00000163820	3	45968250	45968250	1.3e-09	-	45968115	45968386	0	1	271,	0	-8.88	-7.75	17.4	CDS	FYCO1	protein_coding
ENSG00000101871	X	10446254	10446254	2e-96	-	10445669	10446839	0	1	1170,	0	-95.7	-93.2	58.4	three_prime_utr	MID1	protein_coding
ENSG00000151135	12	106972954	106972954	5e-05	+	106972879	106973030	0	1	151,	0	-4.3	-3.42	2.87	exon	TMEM263	protein_coding
ENSG00000270149	1	160998313	160998313	4e-12	-	160998164	160998463	0	1	299,	0	-11.4	-10.1	3.51	three_prime_utr	AL591806.3	protein_coding
ENSG00000149485	11	61801844	61801844	1.7e-07	-	61801784	61801905	0	1	121,	0	-6.77	-5.75	3.39	three_prime_utr	FADS1	protein_coding
ENSG00000165516	14	49784607	49784607	0.0012	+	49784472	49784742	0	1	270,	0	-2.92	-2.15	7.31	three_prime_utr	KLHDC2	protein_coding
ENSG00000118412	6	89864155	89864155	1e-07	+	89863975	89864336	0	1	361,	0	-7	-5.96	9.75	exon	CASP8AP2	protein_coding
ENSG00000206053	16	1699412	1699412	7.9e-33	+	1699232	1699593	0	1	361,	0	-32.1	-30.4	14.1	three_prime_utr	JPT2	protein_coding
ENSG00000119638	14	75084607	75084607	2e-25	-	75084206	75085008	0	2	480,150,	0,652	-24.7	-23.1	75.3	CDS	NEK9	protein_coding
ENSG00000131016	6	151350716	151350716	1e-19	+	151350536	151350896	0	1	360,	0	-19	-17.5	1.66	CDS	AKAP12	protein_coding
ENSG00000158201	18	21651569	21651569	5.4e-08	-	21651464	21651674	0	1	210,	0	-7.27	-6.22	7.03	three_prime_utr	ABHD3	protein_coding
ENSG00000078177	4	40120333	40120333	1e-19	+	40120033	40120633	0	1	600,	0	-19	-17.5	57.3	three_prime_utr	N4BP2	protein_coding
ENSG00000136371	15	79845252	79845252	4.5e-07	-	79845177	79845327	0	1	150,	0	-6.35	-5.35	12.1	CDS	MTHFS	protein_coding
ENSG00000157578	21	39423240	39423240	0.011	-	39423165	39423316	0	1	151,	0	-1.94	-1.28	7.87	CDS	LCA5L	protein_coding
ENSG00000174405	13	108209631	108209631	6.3e-19	-	108209377	108209886	0	1	509,	0	-18.2	-16.7	14.1	CDS	LIG4	protein_coding
ENSG00000172845	2	173955422	173955422	1.3e-37	-	173954882	173955962	0	1	1080,	0	-36.9	-35.1	79.6	CDS	SP3	protein_coding
ENSG00000177707	3	111133901	111133901	6.3e-15	+	111133662	111134141	0	1	479,	0	-14.2	-12.8	38.2	CDS	NECTIN3	protein_coding
ENSG00000111615	12	75496998	75496998	0.014	-	75496938	75497058	0	1	120,	0	-1.84	-1.2	4.78	three_prime_utr	KRR1	protein_coding
ENSG00000259332	15	79923619	79923619	0.00068	-	79923515	79923724	0	1	209,	0	-3.17	-2.38	11.8	five_prime_utr	ST20-MTHFS	protein_coding
ENSG00000147324	8	8890682	8890682	0.00013	-	8890442	8890922	0	1	480,	0	-3.89	-3.04	14.1	CDS	MFHAS1	protein_coding
ENSG00000196466	19	12390568	12390568	0.0023	-	12390493	12390644	0	1	151,	0	-2.63	-1.9	10.1	exon	ZNF799	protein_coding
ENSG00000163939	3	52563394	52563394	0.002	-	52563334	52563455	0	1	121,	0	-2.7	-1.96	4.22	CDS	PBRM1	protein_coding
ENSG00000174373	14	35627789	35627789	2e-13	-	35627669	35627910	0	1	241,	0	-12.7	-11.4	14.1	CDS	RALGAPA1	protein_coding
ENSG00000127054	1	1315029	1315029	0.0078	-	1314954	1315105	0	1	151,	0	-2.11	-1.44	8.43	exon	INTS11	protein_coding
ENSG00000164056	4	123401808	123401808	1.3e-15	+	123401644	123401973	0	1	329,	0	-14.9	-13.5	14.3	CDS	SPRY1	protein_coding
ENSG00000154978	7	55471722	55471722	1.5e-07	-	55471602	55471842	0	1	240,	0	-6.82	-5.79	11.1	three_prime_utr	VOPP1	protein_coding
ENSG00000155363	1	112696702	112696702	0.0028	+	112696642	112696763	0	1	121,	0	-2.55	-1.82	9.84	exon	MOV10	protein_coding
ENSG00000116747	1	193084849	193084849	4.4e-10	+	193084669	193085029	0	1	360,	0	-9.36	-8.21	4.85	three_prime_utr	TROVE2	protein_coding
ENSG00000044446	X	18893184	18893184	4e-06	-	18893109	18893260	0	1	151,	0	-5.4	-4.45	3.9	three_prime_utr	PHKA2	protein_coding
ENSG00000048707	1	12277903	12277903	0.0001	+	12277813	12277994	0	1	181,	0	-3.98	-3.13	14.3	CDS	VPS13D	protein_coding
ENSG00000110422	11	33286910	33286910	5e-12	+	33286446	33287374	0	1	928,	0	-11.3	-10.1	6.5	CDS	HIPK3	protein_coding
ENSG00000143398	1	151248162	151248162	2.4e-10	+	151248012	151248312	0	1	300,	0	-9.62	-8.46	8.15	three_prime_utr	PIP5K1A	protein_coding
ENSG00000171988	10	63214352	63214352	0.0035	-	63214277	63214428	0	1	151,	0	-2.46	-1.74	9.56	CDS	JMJD1C	protein_coding
ENSG00000116984	1	236900329	236900329	7.8e-10	+	236900209	236900449	0	1	240,	0	-9.11	-7.97	14.9	three_prime_utr	MTR	protein_coding
ENSG00000143776	1	227317814	227317814	7.9e-13	-	227317604	227318025	0	1	421,	0	-12.1	-10.9	27.8	five_prime_utr	CDC42BPA	protein_coding
ENSG00000168137	3	9475856	9475856	2e-23	+	9475223	9476489	0	2	42,1007,	0,259	-22.7	-21.1	23.6	CDS	SETD5	protein_coding
ENSG00000141098	16	67685582	67685582	0.0005	-	67685492	67685672	0	1	180,	0	-3.3	-2.5	7.31	exon	GFOD2	protein_coding
ENSG00000260231	7	140177929	140177929	1.5e-06	+	140177795	140178064	0	1	269,	0	-5.82	-4.85	20	exon	JHDM1D-AS1	antisense_RNA
ENSG00000125952	14	65076479	65076479	0.001	-	65076419	65076539	0	1	120,	0	-2.99	-2.22	11.2	three_prime_utr	MAX	protein_coding
ENSG00000135637	2	74472187	74472187	2e-14	-	74472015	74472360	0	2	237,3,	0,342	-13.7	-12.4	18.6	CDS	CCDC142	protein_coding
ENSG00000163545	1	205302312	205302312	0.0019	-	205302237	205302388	0	1	151,	0	-2.72	-1.98	6.32	three_prime_utr	NUAK2	protein_coding
ENSG00000064601	20	45898730	45898730	8.9e-05	+	45898670	45898790	0	1	120,	0	-4.05	-3.19	4.22	three_prime_utr	CTSA	protein_coding
ENSG00000167775	19	8302321	8302321	2.4e-06	-	8302186	8302456	0	1	270,	0	-5.62	-4.66	4.89	three_prime_utr	CD320	protein_coding
ENSG00000129292	8	132817537	132817537	2e-36	+	132817387	132817688	0	1	301,	0	-35.7	-33.9	107	exon	PHF20L1	protein_coding
ENSG00000179981	18	75288380	75288380	0.0095	+	75288305	75288455	0	1	150,	0	-2.02	-1.36	8.15	exon	TSHZ1	protein_coding
ENSG00000167766	19	52612735	52612735	5.2e-06	-	52612600	52612871	0	1	271,	0	-5.28	-4.34	10.5	three_prime_utr	ZNF83	protein_coding
ENSG00000146463	1	35359162	35359162	7.9e-64	+	35358937	35359388	0	1	451,	0	-63.1	-60.9	34.5	CDS	ZMYM4	protein_coding
ENSG00000153914	5	66163925	66163925	2.4e-10	+	66163820	66164031	0	1	211,	0	-9.62	-8.46	9.56	exon	SREK1	protein_coding
ENSG00000176907	8	40153918	40153918	0	+	40153454	40154382	0	1	928,	0	-1330	#NAME?	22.1	three_prime_utr	TCIM	protein_coding
ENSG00000143622	1	155910732	155910732	0.034	-	155910657	155910808	0	1	151,	0	-1.47	-0.879	2.34	CDS	RIT1	protein_coding
ENSG00000198934	X	76429837	76429837	0.0019	+	76429732	76429943	0	1	211,	0	-2.72	-1.98	8.71	CDS	MAGEE1	protein_coding
ENSG00000152683	2	32220613	32220613	2e-16	+	32220463	32220763	0	1	300,	0	-15.7	-14.3	12.5	CDS	SLC30A6	protein_coding
ENSG00000068654	2	86027214	86027214	1.6e-28	-	86026929	86027500	0	1	571,	0	-27.8	-26.1	62.4	three_prime_utr	POLR1A	protein_coding
ENSG00000213401	X	152736413	152736413	1e-11	+	152736234	152736593	0	1	359,	0	-11	-9.77	20.8	CDS	MAGEA12	protein_coding
ENSG00000110871	12	120503789	120503789	2e-11	-	120503599	120503980	0	2	286,12,	0,369	-10.7	-9.5	16.4	CDS	COQ5	protein_coding
ENSG00000075292	2	71350116	71350116	5e-11	+	71350011	71350222	0	1	211,	0	-10.3	-9.08	6.57	CDS	ZNF638	protein_coding
ENSG00000109079	17	28344720	28344720	0.0012	+	28344615	28344826	0	1	211,	0	-2.93	-2.17	5.9	three_prime_utr	TNFAIP1	protein_coding
ENSG00000153714	9	12775331	12775331	4.6e-05	+	12775198	12775465	0	1	267,	0	-4.34	-3.47	15.5	five_prime_utr	LURAP1L	protein_coding
ENSG00000116731	1	13779772	13779772	4e-15	+	13779248	13780297	0	1	1049,	0	-14.4	-13	19.7	CDS	PRDM2	protein_coding
ENSG00000073614	12	284707	284707	6.3e-15	-	284527	284887	0	1	360,	0	-14.2	-12.8	44.7	three_prime_utr	KDM5A	protein_coding
ENSG00000115884	2	20201201	20201201	6.3e-25	-	20201006	20201396	0	1	390,	0	-24.2	-22.6	15.5	three_prime_utr	SDC1	protein_coding
ENSG00000115392	2	58159738	58159738	4e-16	-	58159331	58160145	0	2	469,38,	0,776	-15.4	-14	31.2	three_prime_utr	FANCL	protein_coding
ENSG00000152518	2	43224070	43224070	3.2e-65	-	43223831	43224309	0	1	478,	0	-64.5	-62.3	40.9	three_prime_utr	ZFP36L2	protein_coding
ENSG00000092148	14	31121498	31121498	0.0017	-	31121423	31121574	0	1	151,	0	-2.76	-2.02	5.34	CDS	HECTD1	protein_coding
ENSG00000167193	17	1423240	1423240	5.2e-10	-	1422986	1423495	0	1	509,	0	-9.28	-8.13	11.4	three_prime_utr	CRK	protein_coding
ENSG00000082438	2	164695517	164695517	7.9e-21	-	164695112	164695923	0	1	811,	0	-20.1	-18.6	23.2	CDS	COBLL1	protein_coding
ENSG00000012061	19	45408576	45408576	1.3e-53	-	45408381	45408772	0	1	391,	0	-52.9	-50.8	32.9	three_prime_utr	ERCC1	protein_coding
ENSG00000143013	1	87344945	87344945	2.5e-05	+	87344855	87345035	0	1	180,	0	-4.6	-3.7	7.87	three_prime_utr	LMO4	protein_coding
ENSG00000100234	22	32859920	32859920	2e-13	+	32859785	32860055	0	1	270,	0	-12.7	-11.5	40.5	three_prime_utr	TIMP3	protein_coding
ENSG00000165410	14	34712810	34712810	0.0066	-	34712720	34712900	0	1	180,	0	-2.18	-1.49	3.37	three_prime_utr	CFL2	protein_coding
ENSG00000173821	17	80394723	80394723	0.0023	+	80394648	80394799	0	1	151,	0	-2.63	-1.9	10.1	three_prime_utr	RNF213	protein_coding
ENSG00000137288	6	33695935	33695935	5.2e-06	-	33695815	33696055	0	1	240,	0	-5.28	-4.34	8.71	exon	UQCC2	protein_coding
ENSG00000172171	17	30899446	30899446	1.6e-20	-	30899251	30899641	0	1	390,	0	-19.8	-18.3	18	three_prime_utr	TEFM	protein_coding
ENSG00000110218	11	94181659	94181659	6.3e-32	+	94181376	94181942	0	1	566,	0	-31.2	-29.5	23.7	three_prime_utr	PANX1	protein_coding
ENSG00000119669	14	77028220	77028220	0.002	-	77028100	77028340	0	1	240,	0	-2.69	-1.95	8.71	five_prime_utr	IRF2BPL	protein_coding
ENSG00000169684	15	78593173	78593173	0.00045	+	78593113	78593233	0	1	120,	0	-3.35	-2.55	12.4	exon	CHRNA5	protein_coding
ENSG00000182782	12	122701753	122701753	9.1e-08	-	122701649	122701857	0	1	208,	0	-7.04	-5.99	23.6	three_prime_utr	HCAR2	protein_coding
ENSG00000166847	16	23669316	23669316	3.2e-14	+	23669031	23669602	0	1	571,	0	-13.5	-12.1	25.3	three_prime_utr	DCTN5	protein_coding
ENSG00000100650	14	69768273	69768273	0.0035	+	69768198	69768348	0	1	150,	0	-2.46	-1.74	2.59	exon	SRSF5	protein_coding
ENSG00000142541	19	49491842	49491842	3.2e-95	+	49491377	49492308	0	2	170,580,	0,351	-94.5	-92	6.61	exon	RPL13A	protein_coding
ENSG00000136205	7	47275468	47275468	1.3e-11	-	47275333	47275603	0	1	270,	0	-10.9	-9.69	25.3	three_prime_utr	TNS3	protein_coding
ENSG00000135631	2	73075235	73075235	1.3e-12	-	73075085	73075385	0	1	300,	0	-11.9	-10.6	10.2	three_prime_utr	RAB11FIP5	protein_coding
ENSG00000126882	9	131260391	131260391	4.4e-09	-	131260286	131260496	0	1	210,	0	-8.36	-7.25	27.5	exon	FAM78A	protein_coding
ENSG00000186222	4	6716473	6716473	0.0001	+	6716383	6716564	0	1	181,	0	-3.98	-3.13	14.3	exon	BLOC1S4	protein_coding
ENSG00000120334	1	173822369	173822369	0.00024	-	173822204	173822535	0	1	331,	0	-3.62	-2.79	13.2	exon	CENPL	protein_coding
ENSG00000167323	11	3856240	3856240	1.8e-09	+	3856090	3856391	0	1	301,	0	-8.75	-7.63	13.9	five_prime_utr	STIM1	protein_coding
ENSG00000261611	16	71451340	71451340	3.5e-06	-	71449422	71453258	0	2	463,16,	0,3820	-5.45	-4.5	18.8	exon	AC010547.4	protein_coding
ENSG00000100902	14	35310856	35310856	0.0019	+	35310796	35310917	0	1	121,	0	-2.72	-1.98	1.48	three_prime_utr	PSMA6	protein_coding
ENSG00000169105	15	40472680	40472680	0.00083	+	40472605	40472755	0	1	150,	0	-3.08	-2.3	5.34	three_prime_utr	CHST14	protein_coding
ENSG00000273049	12	53985919	53985919	0.00025	+	53985844	53985994	0	1	150,	0	-3.61	-2.79	9.28	CDS	AC012531.3	protein_coding
[truncated: 12,164 more rows]
