# Supplementary material for: PRMT3-mediated arginine methylation of IGF2BP1 promotes oxaliplatin resistance in liver cancer
Source: Nat Commun. 2023 Apr 6;14:1932. doi: 10.1038/s41467-023-37542-5 (PMC10079833; doi:10.1038/s41467-023-37542-5)
Supplement: Supplementary file 9 — Supplementary Data 8 [file 41467_2023_37542_MOESM9_ESM.xlsx]

## Sheet: Sheet1
Supplementary Data 8: Significantly differentially expressed genes identified in PRMT3-KD cells compared to control cells
ensembl_gene_id	8	Pvalue	FDR	Style	external_gene_name	gene_biotype	P3KD1	P3KD2	P3KD3	IGFNC1	IGFNC2	IGFNC3
ENSG00000168385	-1.1924	2.29e-11	3.17e-10	down	2021-09-02	protein_coding	23.1142	39.1973	35.6031	70.1958	76.4649	66.6319
ENSG00000168386	-2.28564	0.0008785	0.00305128	down	FILIP1L	protein_coding	0.0719017	0.11986	0.137464	0.477661	0.902311	0.153247
ENSG00000144395	-1.2357	5.91e-07	3.86e-06	down	CCDC150	protein_coding	0.938461	1.26937	1.03874	2.75002	2.51602	2.03235
ENSG00000144381	-1.04563	1.13e-06	6.96e-06	down	HSPD1	protein_coding	59.5586	122.56	104.676	189.787	205.536	168.309
ENSG00000012504	-1.56482	6.3e-13	1.14e-11	down	NR1H4	protein_coding	2.04059	3.26576	3.15721	8.10572	9.00574	6.78159
ENSG00000144369	-1.04501	0.000232633	0.000920723	down	FAM171B	protein_coding	0.614413	1.28028	1.13484	1.58129	2.18159	2.19179
ENSG00000144357	-1.56814	2.71e-07	1.89e-06	down	UBR3	protein_coding	0.515379	1.52401	1.28961	3.10011	3.47465	2.81342
ENSG00000158987	-1.82991	0.001268	0.00424981	down	RAPGEF6	protein_coding	0.0435592	0.0605108	0.076338	0.275595	0.13225	0.20631
ENSG00000120370	-1.19999	2.62e-05	0.000125364	down	GORAB	protein_coding	0.860751	1.28113	1.55158	2.61403	2.83733	2.66447
ENSG00000158966	-2.6457	0.00577847	0.0163267	down	CACHD1	protein_coding	0.0109376	0.0113955	0.0627324	0.0830411	0.121761	0.310822
ENSG00000144320	-1.12561	8.02e-09	7.4e-08	down	LNPK	protein_coding	1.27736	1.91774	1.93396	3.71208	3.83002	3.14242
ENSG00000144306	-1.19707	2.34e-05	0.000113174	down	SCRN3	protein_coding	0.839041	1.43614	1.50862	2.38884	3.2146	2.67887
ENSG00000134987	-1.85416	2.52e-12	4.05e-11	down	WDR36	protein_coding	0.619791	1.39911	1.25077	3.62726	4.36462	3.26424
ENSG00000134982	-1.75937	1.24e-08	1.09e-07	down	APC	protein_coding	0.14741	0.383956	0.308922	0.936237	0.900844	0.871048
ENSG00000036549	-1.14198	1.81e-05	8.91e-05	down	ZZZ3	protein_coding	0.730046	1.44116	1.40797	2.58903	2.67016	2.27482
ENSG00000119321	-1.23232	1.59e-07	1.15e-06	down	FKBP15	protein_coding	0.799114	1.46418	1.53436	2.54975	3.0676	2.8937
ENSG00000085511	-1.0164	0.00154827	0.00508813	down	MAP3K4	protein_coding	0.762528	2.34883	2.07053	3.08344	3.5901	3.29752
ENSG00000227198	-2.32554	5.19e-06	2.86e-05	down	C6orf47-AS1	antisense_RNA	0.721197	0.65747	0.603228	3.07998	3.37568	3.04221
ENSG00000085563	-1.45565	7.98e-07	5.09e-06	down	ABCB1	protein_coding	1.46026	4.40546	2.73108	7.44738	8.17307	6.7659
ENSG00000227345	-1.04684	3.23e-05	0.000151828	down	PARG	protein_coding	0.837749	1.16377	1.3066	2.13409	2.46912	1.93171
ENSG00000120458	-1.22903	5.41e-08	4.24e-07	down	MSANTD2	protein_coding	1.5728	2.4375	1.55984	4.01147	4.17828	4.24259
ENSG00000120438	-1.00842	2.67e-16	7.43e-15	down	TCP1	protein_coding	71.6443	95.8157	85.2651	164.856	165.505	154.889
ENSG00000120526	-1.35221	6.83e-07	4.41e-06	down	NUDCD1	protein_coding	1.06465	2.30839	1.98042	3.98695	5.25627	3.76911
ENSG00000061676	-1.0751	4.35e-06	2.43e-05	down	NCKAP1	protein_coding	2.99969	6.51776	5.83467	10.1648	11.6694	8.95293
ENSG00000095015	-1.61662	1.52e-12	2.55e-11	down	MAP3K1	protein_coding	0.519219	0.811438	0.868576	2.11064	2.3033	2.02882
ENSG00000095002	-1.24879	1.32e-07	9.71e-07	down	MSH2	protein_coding	2.59205	5.64509	4.60388	10.0461	9.9514	9.05905
ENSG00000276234	-1.58851	2.4e-21	1.21e-19	down	TADA2A	protein_coding	1.86877	1.9916	1.70456	5.06334	5.60158	5.32077
ENSG00000071073	-1.30148	5.16e-09	4.9e-08	down	MGAT4A	protein_coding	2.50396	4.94024	4.57393	9.3893	10.566	8.26206
ENSG00000266897	-2.18529	0.00836626	0.022675	down	AC005546.1	lincRNA	0.310336	1.29332	0.148328	2.06164	2.51257	2.89376
ENSG00000203499	-1.44579	0.00145043	0.00479403	down	IQANK1	protein_coding	0.288169	0.32333	0.487362	0.715262	0.852478	1.29924
ENSG00000144554	-1.04022	0.000281743	0.0010946	down	FANCD2	protein_coding	1.10437	2.74936	2.80035	4.24751	4.353	4.43917
ENSG00000119596	-1.11768	4.14e-15	9.91e-14	down	YLPM1	protein_coding	4.03731	5.22905	5.49935	9.97176	10.2018	10.4377
ENSG00000085719	-1.20425	9.38e-09	8.55e-08	down	CPNE3	protein_coding	7.54486	14.6171	12.9821	25.4222	28.3845	23.3236
ENSG00000085721	-1.70418	8.99e-12	1.33e-10	down	RRN3	protein_coding	1.93527	3.96539	4.19323	10.224	11.735	9.39518
ENSG00000061794	-1.25848	1.74e-17	5.7e-16	down	MRPS35	protein_coding	21.0484	29.4293	29.3052	60.7198	63.222	58.2739
ENSG00000120616	-1.472	3.7e-10	4.19e-09	down	EPC1	protein_coding	0.550357	0.975638	0.989373	2.1516	2.31937	2.18843
ENSG00000085760	-1.36716	2.84e-09	2.8e-08	down	MTIF2	protein_coding	2.37595	4.52579	4.40477	9.31552	8.91381	9.59082
ENSG00000119616	-1.24497	3.9e-11	5.17e-10	down	FCF1	protein_coding	2.85114	4.28105	3.2465	8.19709	8.59979	6.65266
ENSG00000168538	-1.13989	0.000488326	0.00179544	down	TRAPPC11	protein_coding	0.519806	1.15257	1.29956	1.63173	2.30658	2.30809
ENSG00000168566	-1.06153	3.89e-07	2.62e-06	down	SNRNP48	protein_coding	2.25352	3.65058	3.02975	4.95344	6.72422	6.09416
ENSG00000168564	-1.20684	8.37e-07	5.31e-06	down	CDKN2AIP	protein_coding	1.13716	1.41708	1.66251	2.96252	3.00122	3.3464
ENSG00000154080	-1.05989	4.16e-06	2.33e-05	down	CHST9	protein_coding	0.39957	0.66053	0.544923	1.09211	1.14304	0.955706
ENSG00000178082	-1.85506	1.13e-06	7e-06	down	TWF1P1	processed_pseudogene	0.69404	1.86801	1.65861	5.04979	5.44354	4.05762
ENSG00000129083	-1.10166	2.23e-05	0.000108326	down	COPB1	protein_coding	5.89103	13.9279	13.3786	22.7105	25.347	19.7655
ENSG00000129071	-1.06268	3.91e-06	2.2e-05	down	MBD4	protein_coding	3.08495	5.68848	5.80429	9.38731	10.3078	9.34948
ENSG00000154001	-1.04379	0.000169788	0.000690219	down	PPP2R5E	protein_coding	1.30288	3.10407	3.08314	4.40119	5.69841	4.60388
ENSG00000144677	-1.64049	2.39e-34	3.38e-32	down	CTDSPL	protein_coding	5.30868	7.05675	6.52456	19.6065	18.4335	18.1958
ENSG00000120697	-1.36812	1.12e-13	2.24e-12	down	ALG5	protein_coding	5.36257	6.08009	6.23181	15.2678	15.0576	13.3064
ENSG00000120696	-1.04589	1.29e-06	7.92e-06	down	KBTBD7	protein_coding	1.15344	1.8293	1.65388	3.00421	3.3074	2.82256
ENSG00000120694	-1.51828	2.77e-11	3.76e-10	down	HSPH1	protein_coding	3.3193	6.69738	6.30125	14.5416	16.7489	13.2336
ENSG00000119684	-1.11602	0.000703177	0.00250027	down	MLH3	protein_coding	0.26893	0.496338	0.697774	0.86047	1.06534	1.10542
ENSG00000119685	-1.35685	1.63e-07	1.17e-06	down	TTLL5	protein_coding	0.816198	1.59276	1.59759	3.01233	3.64498	3.12943
ENSG00000144724	-1.50527	1.45e-09	1.49e-08	down	PTPRG	protein_coding	0.847412	1.93396	1.75512	4.12963	4.07705	4.06139
ENSG00000120756	-1.8026	2.95e-13	5.61e-12	down	PLS1	protein_coding	1.06638	2.00323	1.99241	6.45555	5.5596	4.83549
ENSG00000119778	-1.30354	2.72e-08	2.24e-07	down	ATAD2B	protein_coding	0.52412	0.904909	0.880355	1.90436	1.88681	1.64902
ENSG00000071243	-1.85719	6.76e-07	4.37e-06	down	ING3	protein_coding	0.273074	0.368187	0.383877	1.00614	1.56062	0.984288
ENSG00000119720	-1.13931	1.2e-08	1.06e-07	down	NRDE2	protein_coding	0.542313	0.849754	0.865369	1.62912	1.59034	1.52824
ENSG00000119729	-1.03467	2.33e-09	2.32e-08	down	RHOQ	protein_coding	8.50409	13.3009	12.1646	23.1476	23.2394	19.9941
ENSG00000168615	-1.08564	1.19e-05	6.06e-05	down	ADAM9	protein_coding	14.1918	34.0836	26.7849	48.4296	58.8578	44.1811
ENSG00000119737	-1.83145	0.000140655	0.0005806	down	GPR75	protein_coding	0.172115	0.448305	0.356477	1.03451	1.10318	1.17184
ENSG00000119707	-1.15298	5.71e-06	3.12e-05	down	RBM25	protein_coding	2.03699	4.23541	4.57422	8.28265	8.24602	6.46393
ENSG00000168661	-1.81899	8.52e-08	6.44e-07	down	ZNF30	protein_coding	0.366175	0.786859	0.634435	2.15024	1.96872	1.89014
ENSG00000227470	-4.6431	0.0108287	0.0284173	down	AC073415.1	processed_pseudogene	0	0	0	2.25798	1.20394	1.76075
ENSG00000276409	-1.60321	5.44e-05	0.000244648	down	CCL14	protein_coding	0.297314	0.522725	0.30197	1.21682	1.18476	0.841603
ENSG00000237004	-2.09909	0.000296245	0.00114452	down	ZNRF2P1	processed_pseudogene	0.684771	0.713443	1.44008	2.98941	4.57388	4.13519
ENSG00000178199	-1.01412	0.000703793	0.00250202	down	ZC3H12D	protein_coding	0.743847	0.622177	0.380565	1.21302	1.1239	1.03274
ENSG00000012983	-1.04003	1.71e-05	8.47e-05	down	MAP4K5	protein_coding	1.55081	2.71918	2.61537	4.40335	5.42297	3.67256
ENSG00000154174	-1.26773	1.53e-10	1.84e-09	down	TOMM70	protein_coding	7.38947	13.4623	12.2595	24.7474	27.6158	23.6095
ENSG00000213064	-1.51965	8.32e-22	4.41e-20	down	SFT2D2	protein_coding	3.66002	5.61113	4.70693	12.4701	13.7985	11.9422
ENSG00000154114	-1.9711	5.26e-24	3.44e-22	down	TBCEL	protein_coding	0.766938	1.00803	0.902312	3.33692	3.42708	3.25873
ENSG00000203666	-1.27008	7.19e-07	4.62e-06	down	EFCAB2	protein_coding	0.511574	0.666243	0.658298	1.12972	1.55319	1.54639
ENSG00000203668	-1.93667	5.03e-23	2.95e-21	down	CHML	protein_coding	0.79094	1.05712	1.19139	4.155	3.67888	3.29206
ENSG00000061987	-1.20496	9.92e-08	7.42e-07	down	MON2	protein_coding	0.77695	1.50468	1.32375	2.60676	2.96944	2.34186
ENSG00000119787	-1.16212	2.64e-09	2.61e-08	down	ATL2	protein_coding	11.7618	21.3128	17.3098	33.5474	40.2274	33.6087
ENSG00000144747	-1.04317	0.000241696	0.000953022	down	TMF1	protein_coding	0.779533	2.03043	1.61735	3.00125	3.07497	2.60388
ENSG00000120784	-1.24376	3.19e-05	0.00015022	down	ZFP30	protein_coding	0.478193	1.05871	0.75233	1.73965	2.04669	1.37131
ENSG00000168803	-1.30624	1.03e-05	5.32e-05	down	ADAL	protein_coding	0.57981	0.80545	0.585041	1.71192	1.66257	1.27296
ENSG00000144824	-1.54412	0.00936265	0.0250277	down	PHLDB2	protein_coding	0.0792175	0.185702	0.0757252	0.15036	0.420897	0.369336
ENSG00000119844	-1.28303	4.73e-06	2.62e-05	down	AFTPH	protein_coding	1.36295	3.54328	2.85389	5.96235	6.76539	5.23344
ENSG00000120837	-1.12955	3.07e-13	5.82e-12	down	NFYB	protein_coding	4.18061	4.91361	5.25135	10.6074	10.35	9.05144
ENSG00000168769	-2.37645	4.91e-13	9e-12	down	TET2	protein_coding	0.08952	0.198972	0.182557	0.917542	0.742898	0.673091
ENSG00000178105	-1.26482	1.24e-08	1.09e-07	down	DDX10	protein_coding	0.678441	1.16866	1.02036	2.18055	2.13305	2.25735
ENSG00000120802	-1.22138	3.82e-17	1.19e-15	down	TMPO	protein_coding	40.2612	58.6513	50.9277	108.208	120.457	104.532
ENSG00000120800	-2.33912	3.87e-28	3.51e-26	down	UTP20	protein_coding	0.443686	0.777443	0.75186	3.38773	3.1908	2.94917
ENSG00000178127	-1.55709	3.42e-07	2.33e-06	down	NDUFV2	protein_coding	1.54575	2.95253	2.58581	7.15148	6.32259	6.40601
ENSG00000178295	-2.40044	1.14e-21	5.95e-20	down	GEN1	protein_coding	0.314005	0.692794	0.623867	2.74045	2.99091	2.47142
ENSG00000154265	-1.33033	3.36e-10	3.83e-09	down	ABCA5	protein_coding	0.531422	0.81513	0.691437	1.6461	1.64333	1.59933
ENSG00000154269	-1.24587	0.017155	0.0424615	down	ENPP3	protein_coding	0.142003	0.351378	0.407228	0.892822	0.754486	0.394083
ENSG00000213152	-3.88246	0.0193748	0.0472455	down	RPL7AP60	processed_pseudogene	0	0	0.0730429	0.362586	0.386655	0.407147
ENSG00000130254	-1.02703	4.95e-19	1.94e-17	down	SAFB2	protein_coding	15.3342	17.4013	18.3743	32.641	33.9881	32.9252
ENSG00000203724	-1.31347	0.0019366	0.0062049	down	C1orf53	protein_coding	3.09544	1.29002	2.07129	4.89614	5.95212	4.58156
ENSG00000168906	-1.14861	5.21e-20	2.29e-18	down	MAT2A	protein_coding	83.398	111.286	107.084	208.623	216.526	213.567
ENSG00000144867	-1.05047	9.47e-22	4.99e-20	down	SRPRB	protein_coding	21.3324	22.6504	24.2078	44.1361	46.7837	44.121
ENSG00000120992	-1.11815	7.98e-18	2.69e-16	down	LYPLA1	protein_coding	29.7368	36.9485	36.256	71.099	77.3627	64.905
ENSG00000168813	-1.65265	2.25e-10	2.62e-09	down	ZNF507	protein_coding	0.476596	0.984828	1.00229	2.66107	2.49205	2.23614
ENSG00000144959	-1.98863	3.39e-26	2.6e-24	down	NCEH1	protein_coding	8.01262	14.3361	12.6708	42.7386	47.7111	41.9813
ENSG00000168827	-1.33592	1.08e-07	8.04e-07	down	GFM1	protein_coding	2.80445	6.67615	5.45515	11.4353	13.0029	11.439
ENSG00000129317	-1.94058	2.78e-16	7.68e-15	down	PUS7L	protein_coding	0.276729	0.409223	0.358396	1.21147	1.5584	1.05435
ENSG00000129315	-1.21396	1.28e-06	7.85e-06	down	CCNT1	protein_coding	1.0876	2.3116	2.15416	3.60847	4.55245	4.11067
ENSG00000119969	-1.44797	5.12e-09	4.87e-08	down	HELLS	protein_coding	1.13142	2.38293	1.96538	4.62984	5.38042	4.22433
ENSG00000203709	-1.19495	4.89e-05	0.000221757	down	C1orf132	lincRNA	0.152228	0.24625	0.264228	0.406795	0.57975	0.462481
ENSG00000119927	-2.18401	1.68e-11	2.36e-10	down	GPAM	protein_coding	0.266642	0.88303	0.619013	2.49438	2.81416	2.32566
ENSG00000119938	-1.54098	1.91e-09	1.94e-08	down	PPP1R3C	protein_coding	1.1538	1.4776	1.07996	3.39905	3.89229	3.00989
ENSG00000119906	-1.50281	1.21e-14	2.76e-13	down	SLF2	protein_coding	1.04892	1.69129	1.41648	3.55521	4.11979	3.55596
ENSG00000213079	-1.31147	3.37e-11	4.51e-10	down	SCAF8	protein_coding	2.91536	5.19988	4.34655	9.45031	10.7819	9.23733
ENSG00000119912	-2.02731	2.95e-16	8.1e-15	down	IDE	protein_coding	1.1046	2.49531	2.32892	7.89661	8.08648	7.04086
ENSG00000276672	-1.44821	0.0050307	0.014429	down	AL161891.1	sense_intronic	0.104695	0.477219	0.200159	0.645834	0.860883	0.511363
ENSG00000237054	-1.75015	0.0171949	0.0425446	down	PRMT5-AS1	antisense_RNA	0.139313	0.120955	0.177562	0.683099	0.587455	0.144337
ENSG00000276850	-1.26316	0.00505698	0.0144941	down	AC245041.2	lincRNA	0.525689	0.837659	0.443395	0.880407	1.56475	1.67514
ENSG00000154380	-1.10928	9.24e-09	8.43e-08	down	ENAH	protein_coding	3.21599	5.70282	5.07818	9.17812	10.7106	8.88301
ENSG00000071537	-1.34665	3.25e-08	2.64e-07	down	SEL1L	protein_coding	2.63353	6.14164	4.63237	10.7383	12.2259	9.46368
ENSG00000095574	-1.11879	0.00029012	0.0011241	down	IKZF5	protein_coding	0.665979	1.40161	1.74434	2.28797	2.76337	2.85068
ENSG00000095564	-1.27726	1.07e-07	7.99e-07	down	BTAF1	protein_coding	0.845205	1.70016	1.56789	3.19263	3.3961	2.91319
ENSG00000129422	-1.07787	1.34e-05	6.77e-05	down	MTUS1	protein_coding	4.56776	10.2354	10.42	17.8737	17.1267	15.7348
ENSG00000178301	-1.25384	9.16e-12	1.35e-10	down	AQP11	protein_coding	3.43951	3.1723	3.42263	7.62542	8.24574	7.03533
ENSG00000105447	-1.22984	2.77e-18	9.85e-17	down	GRWD1	protein_coding	16.499	12.2542	13.6688	31.2853	31.0807	32.96
ENSG00000154493	-1.0757	0.00486254	0.0140128	down	C10orf90	protein_coding	0.493097	0.493194	0.414796	1.04824	1.05795	0.718154
ENSG00000227953	-2.13736	8.66e-11	1.09e-09	down	LINC01341	processed_transcript	0.420028	0.63211	0.93686	3.12253	2.38519	2.88046
ENSG00000203965	-1.12058	0.0037388	0.0111355	down	EFCAB7	protein_coding	0.255792	0.549661	0.397338	0.879989	0.857508	0.752462
ENSG00000213341	-1.32965	1.72e-07	1.23e-06	down	CHUK	protein_coding	2.2415	5.30999	3.51927	8.93686	9.87229	7.63982
ENSG00000129493	-1.41417	2.2e-06	1.29e-05	down	HEATR5A	protein_coding	0.239897	0.42732	0.517822	1.08694	0.963304	0.968999
ENSG00000081014	-1.99101	1.12e-12	1.93e-11	down	AP4E1	protein_coding	0.341149	0.785695	0.55782	2.10446	2.4077	1.85762
ENSG00000081051	-1.36695	1.38e-10	1.67e-09	down	AFP	protein_coding	8.69515	16.6171	14.6858	35.4419	34.6554	28.1976
ENSG00000178409	-1.16509	7.07e-16	1.86e-14	down	BEND3	protein_coding	1.84182	1.93794	1.89137	4.05837	4.12476	3.97575
ENSG00000056097	-2.18202	7.95e-23	4.59e-21	down	ZFR	protein_coding	1.57503	3.12186	2.64397	9.94075	12.0262	9.75691
ENSG00000178425	-1.63409	8.84e-24	5.71e-22	down	NT5DC1	protein_coding	1.23567	1.57959	1.50791	4.1585	4.54985	4.10922
ENSG00000129534	-1.01478	0.00010878	0.0004597	down	MIS18BP1	protein_coding	0.762035	1.33647	1.4326	2.18165	2.53213	2.09787
ENSG00000129515	-1.31256	1.88e-08	1.59e-07	down	SNX6	protein_coding	2.80321	5.02266	4.3352	8.13353	11.9621	8.6733
ENSG00000129514	-1.23381	2.52e-24	1.73e-22	down	FOXA1	protein_coding	11.5321	11.264	12.5841	25.168	27.3322	27.109
ENSG00000213424	-2.44283	0.00025527	0.00100105	down	KRT222	protein_coding	0.065851	0.137216	0.167861	0.749938	0.888579	0.292397
ENSG00000095787	-1.24554	1.02e-08	9.17e-08	down	WAC	protein_coding	5.0593	9.62464	9.15367	17.466	20.5533	15.8254
ENSG00000154642	-1.77996	9.88e-16	2.56e-14	down	C21orf91	protein_coding	0.737027	1.01221	0.73656	2.85085	2.93838	2.35033
ENSG00000129680	-1.24878	0.0116577	0.0303273	down	MAP7D3	protein_coding	0.0929921	0.33218	0.444463	0.668199	0.739445	0.566279
ENSG00000154645	-3.94395	0.0185819	0.0455333	down	CHODL	protein_coding	0.0238111	0	0	0.112988	0.072293	0.190311
ENSG00000140006	-1.42057	0.000406968	0.00152081	down	WDR89	protein_coding	0.283792	0.887024	0.794467	1.76987	1.90788	1.33213
ENSG00000154639	-1.20397	3.39e-10	3.85e-09	down	CXADR	protein_coding	5.43262	8.97528	8.86541	17.3454	18.8503	14.93
ENSG00000115020	-1.00077	7.67e-05	0.000334123	down	PIKFYVE	protein_coding	1.11525	2.55372	2.3489	3.77422	4.08057	3.61334
ENSG00000115053	-2.0369	1.44e-23	8.95e-22	down	NCL	protein_coding	21.3265	41.8848	35.7839	128.26	139.956	118.644
ENSG00000130635	-4.71165	0.0143531	0.0363368	down	COL5A1	protein_coding	0	0	0	0.0135943	0.0724836	0.0127208
ENSG00000129646	-1.75947	1.51e-12	2.54e-11	down	QRICH2	protein_coding	0.448858	0.656941	0.776414	2.14005	2.07662	1.87917
ENSG00000188092	-1.22494	0.000488864	0.0017971	down	GPR89B	protein_coding	1.28035	1.6616	0.901827	2.13175	4.20554	2.21421
ENSG00000213516	-1.23625	2.9e-11	3.92e-10	down	RBMXL1	protein_coding	2.47027	3.90407	3.66183	7.36154	8.18839	7.00513
ENSG00000213551	-1.10778	2.48e-12	4e-11	down	DNAJC9	protein_coding	6.30319	8.29749	8.16765	15.4771	17.2335	14.145
ENSG00000115159	-1.05296	0.000125087	0.000521265	down	GPD2	protein_coding	1.9082	4.88654	3.93617	6.58613	8.37515	6.20756
ENSG00000115145	-1.29113	1.73e-08	1.48e-07	down	STAM2	protein_coding	1.18127	2.27298	1.84131	4.62568	4.02805	3.69527
ENSG00000139132	-1.58674	2.3e-06	1.34e-05	down	FGD4	protein_coding	0.235557	0.62122	0.513676	1.32035	1.60915	0.987108
ENSG00000139116	-1.55378	1.59e-12	2.65e-11	down	KIF21A	protein_coding	1.0386	1.78113	1.84505	4.73643	4.47414	3.86075
ENSG00000139117	-1.63013	4.06e-19	1.62e-17	down	CPNE8	protein_coding	2.20842	3.06181	2.97544	7.75636	9.06318	7.55141
ENSG00000154719	-1.51029	7.08e-17	2.12e-15	down	MRPL39	protein_coding	6.52754	8.80421	7.78763	20.1693	23.5054	19.188
ENSG00000130749	-1.35964	7.58e-29	7.28e-27	down	ZC3H4	protein_coding	5.01706	4.51434	4.97597	11.8281	11.4092	12.3977
ENSG00000105792	-1.69935	0.000478058	0.00176221	down	CFAP69	protein_coding	0.0522573	0.136113	0.166512	0.421549	0.379017	0.301649
ENSG00000105793	-1.46013	3.54e-06	2.01e-05	down	GTPBP10	protein_coding	0.225572	0.545574	0.377348	0.940402	1.08436	0.98014
ENSG00000115137	-1.3335	8.6e-05	0.000371466	down	DNAJC27	protein_coding	0.291686	0.759748	0.522801	1.14188	1.37758	1.252
ENSG00000129749	-1.67321	0.0124807	0.032193	down	CHRNA10	protein_coding	0.311932	0.0974978	0.14909	0.562464	0.568234	0.581728
ENSG00000178685	-1.02826	0.00364963	0.0108973	down	PARP10	protein_coding	1.28385	0.867638	0.563874	1.89349	1.26419	2.14161
ENSG00000178691	-1.74464	1.45e-20	6.77e-19	down	SUZ12	protein_coding	2.90452	4.85589	3.95164	11.9106	13.9591	11.5292
ENSG00000164070	-2.31323	1.58e-30	1.7e-28	down	HSPA4L	protein_coding	0.404846	0.656129	0.666498	2.79622	2.80543	2.59658
ENSG00000164077	-1.03682	5.12e-11	6.65e-10	down	MON1A	protein_coding	4.75378	4.22741	4.72782	8.79515	8.74725	9.3814
ENSG00000164089	-1.08867	5.53e-05	0.000248289	down	ETNPPL	protein_coding	3.8154	9.15491	8.37199	14.5661	15.9426	12.7061
ENSG00000164091	-1.23349	2.81e-26	2.2e-24	down	WDR82	protein_coding	13.4839	16.8349	16.1152	34.8156	35.072	34.3941
ENSG00000188070	-1.03421	4.32e-09	4.15e-08	down	C11orf95	protein_coding	3.23733	2.41078	2.4351	5.30859	4.83387	5.71216
ENSG00000139180	-1.09657	0.00306322	0.0093083	down	NDUFA9	protein_coding	0.188621	0.581998	0.346742	0.777996	0.85901	0.63137
ENSG00000081307	-1.22921	3e-13	5.71e-12	down	UBA5	protein_coding	3.56063	5.31349	4.01305	9.78334	9.8663	9.15475
ENSG00000081386	-1.53078	7.75e-05	0.000337552	down	ZNF510	protein_coding	0.162048	0.258877	0.206539	0.604903	0.645059	0.479693
ENSG00000164209	-1.08002	1.64e-10	1.96e-09	down	SLC25A46	protein_coding	2.58794	3.08149	3.26437	5.77079	6.9711	5.30497
ENSG00000115267	-1.55454	1.45e-09	1.49e-08	down	IFIH1	protein_coding	0.759438	1.17806	1.01634	2.51456	3.24511	2.51785
ENSG00000154864	-1.64232	8.56e-12	1.27e-10	down	PIEZO2	protein_coding	3.10283	7.36964	6.37969	16.2343	16.8887	16.9599
ENSG00000115295	-1.09872	0.0134324	0.0343523	down	CLIP4	protein_coding	0.325047	0.206139	0.378265	0.643786	0.815245	0.414165
ENSG00000164114	-1.77523	4.86e-07	3.21e-06	down	MAP9	protein_coding	0.206841	0.336183	0.411264	1.08357	1.34809	0.690663
ENSG00000164117	-1.19682	3.86e-15	9.29e-14	down	FBXO8	protein_coding	5.93287	6.91716	6.23396	14.2103	15.2013	12.3773
ENSG00000154856	-2.45614	0.00708189	0.019577	down	APCDD1	protein_coding	0.0318565	0.132761	0.121809	0.105815	0.161199	1.23063
ENSG00000164122	-2.86593	0.0065157	0.0181619	down	ASB5	protein_coding	0.0200167	0	0.0765372	0.265952	0.263349	0.159984
ENSG00000164129	-1.45666	0.00627177	0.017555	down	NPY5R	protein_coding	0.171548	0.218448	0.182206	0.669308	0.424385	0.406251
ENSG00000154845	-1.51528	2.93e-13	5.59e-12	down	PPP4R1	protein_coding	6.183	12.4812	9.84086	25.6426	26.8912	25.0521
ENSG00000115233	-1.02103	1.43e-06	8.65e-06	down	PSMD14	protein_coding	7.50629	14.4132	11.279	20.1113	25.0375	18.9734
ENSG00000164134	-1.94571	3.75e-17	1.17e-15	down	NAA15	protein_coding	1.12136	2.17409	1.8083	6.885	6.76968	5.07444
ENSG00000139218	-1.2855	5.99e-09	5.64e-08	down	SCAF11	protein_coding	1.45584	2.83247	2.55266	5.3968	5.66551	4.82862
ENSG00000139211	-1.70304	2.5e-41	6.53e-39	down	AMIGO2	protein_coding	6.33632	6.8704	7.08961	19.9375	22.7132	20.5179
ENSG00000164151	-1.64532	3.06e-13	5.8e-12	down	ICE1	protein_coding	0.512796	0.869182	0.877952	2.1355	2.1998	2.4129
ENSG00000164163	-1.71442	1.08e-15	2.77e-14	down	ABCE1	protein_coding	3.68264	7.51246	5.75376	17.3279	18.854	16.7642
ENSG00000164164	-1.24598	9.77e-08	7.32e-07	down	OTUD4	protein_coding	1.27023	2.54847	2.42847	4.70794	5.04652	4.36734
ENSG00000164169	-1.18694	0.00205922	0.00654765	down	PRMT9	protein_coding	0.292347	0.913765	0.673991	1.37092	1.46192	1.23702
ENSG00000164171	-1.24267	7.25e-07	4.66e-06	down	ITGA2	protein_coding	0.616807	1.12461	1.22345	2.41466	2.31745	1.96509
ENSG00000130829	-1.58698	3.63e-30	3.8e-28	down	DUSP9	protein_coding	88.6745	66.2768	71.3926	209.205	214.436	227.763
ENSG00000105866	-1.25841	0.000863946	0.00300645	down	SP4	protein_coding	0.178268	0.381784	0.397622	0.69553	0.902069	0.589275
ENSG00000164190	-1.06923	0.000246633	0.000970777	down	NIPBL	protein_coding	0.401177	1.00556	0.97818	1.6388	1.52399	1.60579
ENSG00000188167	-1.54352	9.03e-08	6.79e-07	down	TMPPE	protein_coding	0.719718	0.70199	0.512333	1.70033	1.50325	2.17583
ENSG00000105821	-1.34823	4.12e-08	3.3e-07	down	DNAJC2	protein_coding	1.82032	3.5013	3.49927	6.92917	8.03697	6.44844
ENSG00000105849	-2.08414	1.12e-13	2.24e-12	down	TWISTNB	protein_coding	0.446334	1.04229	0.882741	3.14039	3.34885	3.08896
ENSG00000105939	-1.95805	1.5e-27	1.29e-25	down	ZC3HAV1	protein_coding	2.05084	3.25848	3.17753	10.794	11.1127	9.55405
ENSG00000262712	-2.16225	9.71e-11	1.2e-09	down	AC012676.1	sense_intronic	0.498066	0.745949	0.595137	2.62929	2.67782	2.54329
ENSG00000164300	-1.61407	4.31e-42	1.25e-39	down	SERINC5	protein_coding	4.45736	5.33669	5.29027	14.8501	14.348	14.9271
ENSG00000164305	-1.46137	3.44e-13	6.46e-12	down	CASP3	protein_coding	2.31516	3.35801	2.8857	6.74227	8.54512	7.19597
ENSG00000164307	-1.12815	5.47e-06	2.99e-05	down	ERAP1	protein_coding	1.84386	4.24475	3.52515	6.47563	7.1625	6.36352
ENSG00000139292	-2.1516	3.51e-20	1.56e-18	down	LGR5	protein_coding	0.644733	0.98703	0.867866	3.37155	4.12801	3.0965
ENSG00000164308	-1.09367	0.00123016	0.00413817	down	ERAP2	protein_coding	0.372213	1.08583	0.904759	1.79649	1.6144	1.3883
ENSG00000081479	-1.82157	2.02e-16	5.71e-15	down	LRP2	protein_coding	0.3032	0.51183	0.528304	1.50794	1.65077	1.37356
ENSG00000140262	-1.25185	1.26e-06	7.72e-06	down	TCF12	protein_coding	1.67167	3.74406	3.77008	7.81838	6.56455	6.47154
ENSG00000139263	-1.01154	1.41e-06	8.58e-06	down	LRIG3	protein_coding	1.90807	3.35469	2.89268	5.0788	5.44612	5.14962
ENSG00000178966	-1.41317	1.36e-08	1.19e-07	down	RMI1	protein_coding	0.975698	1.12745	0.983559	2.13815	2.89051	2.81999
ENSG00000164327	-1.31797	1.76e-06	1.05e-05	down	RICTOR	protein_coding	0.305165	0.510034	0.565193	1.06795	1.29326	0.925932
ENSG00000140259	-1.1687	3.93e-06	2.21e-05	down	MFAP1	protein_coding	2.87165	4.83982	6.40514	10.5271	9.80134	10.0008
ENSG00000164323	-1.06465	7.23e-05	0.000316996	down	CFAP97	protein_coding	0.85029	1.53728	1.74514	2.70567	3.12572	2.42078
ENSG00000140367	-1.11892	1.54e-11	2.18e-10	down	UBE2Q2	protein_coding	7.01687	10.4611	9.95013	20.1249	19.2049	17.5236
ENSG00000164220	-2.68057	4.43e-21	2.16e-19	down	F2RL2	protein_coding	0.548496	0.626765	0.490489	2.73704	4.2438	3.20541
ENSG00000139372	-1.56438	4.85e-19	1.91e-17	down	TDG	protein_coding	3.24722	4.93867	4.5669	11.5476	12.8052	11.6343
ENSG00000139352	-2.08421	0.00116749	0.00394587	down	ASCL1	protein_coding	0.147259	0.0767124	0.164228	0.628892	0.521609	0.435915
ENSG00000140332	-1.05944	1.22e-15	3.13e-14	down	TLE3	protein_coding	6.06785	5.17248	5.53298	10.7504	10.3947	12.3227
ENSG00000139324	-2.08619	5.1e-12	7.78e-11	down	TMTC3	protein_coding	0.370611	0.851239	0.998405	3.05359	3.47793	2.46095
ENSG00000188211	-1.52604	1.37e-06	8.31e-06	down	NCR3LG1	protein_coding	0.273291	0.736382	0.62158	1.5204	1.48781	1.46456
ENSG00000115368	-1.80995	2.1e-13	4.08e-12	down	WDR75	protein_coding	1.1719	2.55963	2.36195	6.95445	6.97315	6.43239
ENSG00000188234	-1.21976	1.28e-05	6.51e-05	down	AGAP4	protein_coding	0.82812	1.02173	1.08326	1.98547	2.007	2.53526
ENSG00000188257	-1.69706	0.00398615	0.011764	down	PLA2G2A	protein_coding	0.371643	0.290403	0.399667	1.19037	0.705216	1.40267
ENSG00000130935	-2.14863	4.41e-18	1.52e-16	down	NOL11	protein_coding	1.4617	3.19594	2.8142	10.6873	11.5634	9.30589
ENSG00000105948	-1.51681	9.97e-07	6.22e-06	down	TTC26	protein_coding	0.437495	0.926331	0.715002	1.63401	2.2995	1.72955
ENSG00000105976	-1.95591	5.23e-13	9.55e-12	down	MET	protein_coding	2.25858	5.43034	5.69035	16.6618	18.758	14.0078
ENSG00000056586	-1.49625	1.12e-09	1.18e-08	down	RC3H2	protein_coding	0.708524	1.32601	1.34831	3.057	3.5255	2.51684
ENSG00000213886	-2.32522	0.00573783	0.0162301	down	UBD	protein_coding	0.0558148	0.174456	0.266771	0.529702	1.01676	0.842635
ENSG00000140396	-1.86346	5.99e-15	1.41e-13	down	NCOA2	protein_coding	0.653609	1.3844	1.25646	3.8922	3.99065	3.54006
ENSG00000164330	-1.66312	0.0190864	0.0466328	down	EBF1	protein_coding	0.0462253	0.060201	0.110469	0.20838	0.339166	0.11289
ENSG00000164332	-1.15	2.43e-05	0.000117094	down	UBLCP1	protein_coding	2.43494	5.65517	5.40682	9.07489	10.6014	8.85221
ENSG00000164338	-2.21546	4.03e-24	2.72e-22	down	UTP15	protein_coding	0.69028	1.09162	1.08404	3.9072	4.72794	4.07213
ENSG00000140471	-1.07217	5.38e-06	2.95e-05	down	LINS1	protein_coding	0.729911	1.02271	0.974421	1.98259	1.79579	1.69874
ENSG00000188343	-1.21081	6.98e-09	6.5e-08	down	FAM92A	protein_coding	1.47349	1.90781	1.46324	3.44847	4.11173	3.13797
ENSG00000115464	-1.2757	7.69e-10	8.29e-09	down	USP34	protein_coding	1.44238	2.49349	2.71162	5.18648	5.1253	5.04776
ENSG00000188368	-1.19986	3.97e-06	2.23e-05	down	PRR19	protein_coding	1.5819	1.32498	1.57147	3.32637	3.1391	3.3881
ENSG00000115415	-1.17947	1.15e-08	1.03e-07	down	STAT1	protein_coding	8.29119	16.0741	13.9944	26.1575	30.1306	26.4645
ENSG00000272140	-1.76305	0.0145418	0.0367597	down	AC022400.5	lincRNA	0.235386	0.429173	0.225009	1.28449	1.01243	0.57485
ENSG00000272335	-2.70654	2.61e-06	1.51e-05	down	AC093297.2	lincRNA	0.0482087	0.200909	0.207376	0.709152	1.17093	0.963273
ENSG00000091009	-1.71072	6.2e-11	7.92e-10	down	RBM27	protein_coding	0.338575	0.548724	0.449512	1.47271	1.45626	1.24446
ENSG00000213997	-2.99616	0.00580812	0.0163989	down	PGAM1P7	processed_pseudogene	0	0.171536	0.157384	0.937508	0.833118	0.73106
ENSG00000188505	-2.99666	3.65e-07	2.47e-06	down	NCCRP1	protein_coding	0.245382	0.223699	0.0293206	1.16438	1.21063	1.3892
ENSG00000164548	-1.13948	8.26e-14	1.69e-12	down	TRA2A	protein_coding	8.05676	9.86875	7.33732	17.3072	18.704	17.0895
ENSG00000091039	-1.3939	1.66e-08	1.43e-07	down	OSBPL8	protein_coding	0.871633	1.7464	1.60232	3.78608	3.8508	2.9325
ENSG00000188529	-1.27297	8.86e-17	2.63e-15	down	SRSF10	protein_coding	10.0581	13.8179	12.6193	27.2978	31.6547	25.1899
ENSG00000066084	-1.20253	3.59e-07	2.44e-06	down	DIP2B	protein_coding	3.92563	8.56251	8.31504	15.4919	15.9272	14.1893
ENSG00000237988	-2.55965	1.43e-05	7.21e-05	down	OR2I1P	transcribed_unprocessed_pseudogene	0.169629	0.129603	0.0216202	0.90151	0.457788	0.441879
ENSG00000213949	-1.02241	3e-05	0.000141914	down	ITGA1	protein_coding	0.891138	1.6336	1.80614	2.76733	3.21931	2.4042
ENSG00000188419	-1.15927	5.5e-05	0.000246855	down	CHM	protein_coding	0.680065	1.31254	1.32148	2.24305	2.93352	1.88111
ENSG00000164488	-1.11678	2.82e-20	1.27e-18	down	DACT2	protein_coding	19.7974	21.2279	24.0698	43.9766	43.1392	47.9088
ENSG00000139547	-1.37077	5.53e-12	8.4e-11	down	RDH16	protein_coding	2.16274	2.01611	2.013	4.7352	5.93273	4.64998
ENSG00000140543	-1.04441	0.0120818	0.0313058	down	DET1	protein_coding	0.252531	0.295993	0.301749	0.50928	0.60698	0.560657
ENSG00000115540	-1.3439	5.66e-08	4.41e-07	down	MOB4	protein_coding	1.65908	3.42539	2.60444	5.83586	7.31696	5.42035
ENSG00000139505	-1.78243	1.06e-12	1.84e-11	down	MTMR6	protein_coding	0.87913	1.8989	1.87547	5.05682	5.26231	4.94138
ENSG00000115514	-1.14925	8.1e-08	6.15e-07	down	TXNDC9	protein_coding	5.85581	10.3485	8.11307	16.039	19.7668	15.568
ENSG00000115524	-1.359	2.57e-09	2.54e-08	down	SF3B1	protein_coding	4.71346	9.78289	9.30461	20.2751	20.6708	17.2139
ENSG00000056736	-2.00392	2.99e-28	2.73e-26	down	IL17RB	protein_coding	1.76293	1.83675	1.82908	7.14121	7.11484	6.56783
ENSG00000115616	-1.05191	8.55e-05	0.000369807	down	SLC9A2	protein_coding	0.515869	0.958097	0.804012	1.52195	1.56623	1.4142
ENSG00000115604	-1.26938	6.49e-06	3.5e-05	down	IL18R1	protein_coding	0.629691	0.869275	0.61698	1.46412	1.83215	1.56577
ENSG00000164603	-1.12832	2.5e-09	2.48e-08	down	BMT2	protein_coding	2.11837	2.58814	2.82623	5.14895	5.93804	4.65572
ENSG00000091140	-1.19189	2.87e-09	2.83e-08	down	DLD	protein_coding	5.46117	10.1171	8.35576	18.6766	17.7253	15.6974
ENSG00000164609	-1.25318	1.59e-07	1.15e-06	down	SLU7	protein_coding	1.50357	3.03306	2.56877	5.87475	5.29345	4.97171
ENSG00000091138	-5.0394	0.000505451	0.00185366	down	SLC26A3	protein_coding	0	0	0.0202571	0.301669	0.150124	0.263467
ENSG00000091127	-1.68962	2.63e-17	8.38e-16	down	PUS7	protein_coding	2.9638	4.99513	4.58302	14.6263	12.5272	11.4416
ENSG00000091129	-1.56929	7.82e-14	1.6e-12	down	NRCAM	protein_coding	1.10723	1.96678	1.75246	4.40991	4.99657	4.24746
ENSG00000164654	-1.42117	2.21e-09	2.22e-08	down	MIOS	protein_coding	1.05423	1.5011	1.76356	3.66849	4.03649	3.35477
ENSG00000188647	-1.42927	2.53e-10	2.93e-09	down	PTAR1	protein_coding	1.08121	2.09295	1.83807	4.15107	4.93644	3.76979
ENSG00000091157	-1.71071	3.79e-14	8.07e-13	down	WDR7	protein_coding	0.275717	0.363566	0.415934	1.07937	1.25566	0.967934
ENSG00000149054	-1.32448	7.65e-05	0.00033323	down	ZNF215	protein_coding	0.404706	0.696641	0.857831	1.78681	1.53146	1.3751
ENSG00000140694	-1.27253	3.37e-06	1.91e-05	down	PARN	protein_coding	2.08937	5.33946	4.05106	8.02509	9.8744	8.47222
ENSG00000140691	-1.28546	1.48e-12	2.48e-11	down	ARMC5	protein_coding	1.76601	1.57897	1.77197	4.2554	3.44778	4.23781
ENSG00000139687	-1.01433	1.04e-05	5.38e-05	down	RB1	protein_coding	1.54184	2.95159	2.57627	4.40167	4.99833	4.20791
ENSG00000101076	-1.40641	5.79e-46	2.21e-43	down	HNF4A	protein_coding	37.7015	35.9847	33.2769	90.196	88.1428	92.8443
ENSG00000139697	-1.34843	1.61e-11	2.27e-10	down	SBNO1	protein_coding	0.938347	1.44372	1.51235	3.05988	3.56115	2.8439
ENSG00000139675	-1.73342	8.66e-07	5.47e-06	down	HNRNPA1L2	protein_coding	0.463443	0.713775	1.3483	2.79192	2.48784	2.77358
ENSG00000017260	-1.08267	6.38e-07	4.14e-06	down	ATP2C1	protein_coding	3.29276	6.32485	5.7916	10.3407	11.3665	9.38923
ENSG00000139618	-1.07883	0.000160898	0.000657404	down	BRCA2	protein_coding	0.273337	0.495732	0.53709	0.994391	0.947702	0.692256
ENSG00000081803	-1.48887	3.16e-07	2.17e-06	down	CADPS2	protein_coding	0.350062	0.57313	0.506725	1.16752	1.56893	1.0925
ENSG00000272579	-2.25298	0.00152211	0.00501115	down	AL136370.1	antisense_RNA	0.263404	0.365911	0.419653	1.66653	1.95487	1.16959
ENSG00000272556	-1.04301	0.00154933	0.00509077	down	GTF2IP13	transcribed_unprocessed_pseudogene	0.236833	0.178893	0.373547	0.556288	0.49135	0.515288
ENSG00000174106	-1.28754	7.69e-10	8.29e-09	down	LEMD3	protein_coding	2.86543	5.32066	4.00519	9.20967	10.6201	8.50484
ENSG00000006715	-1.44915	3.41e-11	4.55e-10	down	VPS41	protein_coding	1.02779	1.67049	1.8176	3.80411	4.25427	3.71486
ENSG00000174010	-1.58425	8.17e-13	1.44e-11	down	KLHL15	protein_coding	2.01204	4.04139	3.3381	8.19797	10.0834	8.53028
ENSG00000164692	-3.71	0.0149034	0.0375408	down	COL1A2	protein_coding	0.0404944	0.021095	0.0774184	0.192153	1.52657	0.0179807
ENSG00000198000	-1.78713	4.71e-12	7.21e-11	down	NOL8	protein_coding	0.514606	0.646133	0.83248	2.25406	2.37698	1.9569
ENSG00000198018	-1.02667	2.11e-15	5.25e-14	down	ENTPD7	protein_coding	11.16	13.1408	13.821	24.3128	26.3937	23.5095
ENSG00000101188	-4.7259	0.00227748	0.00715668	down	NTSR1	protein_coding	0.0146831	0.0152979	0	0.0278696	0.0297197	0.691092
ENSG00000198042	-1.56986	1.88e-08	1.59e-07	down	MAK16	protein_coding	0.881709	2.1857	1.75834	4.54454	4.98468	4.10405
ENSG00000149100	-1.09974	1.81e-08	1.54e-07	down	EIF3M	protein_coding	6.12593	10.5373	10.2765	17.9997	20.1914	16.8539
ENSG00000198087	-1.00653	1.01e-05	5.25e-05	down	CD2AP	protein_coding	3.53128	6.69252	6.46187	9.66027	12.6387	9.63691
ENSG00000139746	-1.28945	4.12e-07	2.75e-06	down	RBM26	protein_coding	1.80968	4.27853	3.75921	8.23495	7.09103	7.60282
ENSG00000125107	-1.17031	4.83e-08	3.82e-07	down	CNOT1	protein_coding	3.68851	6.94717	7.2709	13.1321	12.7354	12.5682
ENSG00000198081	-1.0826	1.4e-07	1.02e-06	down	ZBTB14	protein_coding	1.61651	2.47254	2.38363	4.3902	4.42058	4.27612
ENSG00000101162	-2.56113	0.0126065	0.0324926	down	TUBB1	protein_coding	0.0173543	0.0361619	0.0331785	0.197638	0.105379	0.18494
ENSG00000198074	-2.06042	8.3e-09	7.63e-08	down	AKR1B10	protein_coding	1.33552	0.636086	1.02131	2.96946	4.47956	4.54075
ENSG00000115750	-1.23465	1.61e-05	8.04e-05	down	TAF1B	protein_coding	1.29627	2.75406	2.96419	5.13793	5.71051	4.8981
ENSG00000139734	-1.02359	0.000348369	0.001325	down	DIAPH3	protein_coding	1.01034	2.18423	1.69014	3.16419	3.88548	2.40011
ENSG00000198093	-1.32739	0.0177539	0.0437712	down	ZNF649	protein_coding	0.113864	0.415212	0.181408	0.702398	0.480144	0.50559
ENSG00000115761	-1.28768	3.47e-09	3.38e-08	down	NOL10	protein_coding	2.14779	3.92064	3.66505	7.10888	7.90414	7.64522
ENSG00000101126	-1.7145	2.59e-21	1.3e-19	down	ADNP	protein_coding	3.0815	5.23982	4.50185	13.0221	14.3278	12.762
ENSG00000114520	-1.03288	3.85e-05	0.000178525	down	SNX4	protein_coding	2.94541	5.70987	5.46959	10.3105	9.84661	7.39685
ENSG00000080618	-2.13065	3.24e-18	1.14e-16	down	CPB2	protein_coding	1.55475	2.7243	1.79021	8.31654	9.22622	7.75081
ENSG00000163507	-1.4627	5.24e-08	4.11e-07	down	CIP2A	protein_coding	0.818868	1.81489	1.57977	3.99871	3.72172	3.34513
ENSG00000163513	-1.29158	1.61e-16	4.61e-15	down	TGFBR2	protein_coding	20.3636	32.1048	26.444	61.0301	64.5366	58.5896
ENSG00000163510	-1.37341	4.85e-07	3.21e-06	down	CWC22	protein_coding	1.01734	1.73445	1.87426	4.33595	4.13707	2.97321
ENSG00000163539	-1.25189	2.89e-07	2e-06	down	CLASP2	protein_coding	0.691522	1.41491	1.07518	2.26139	2.61388	2.33807
ENSG00000089048	-1.83736	6.92e-07	4.46e-06	down	ESF1	protein_coding	0.301844	0.511035	0.793479	2.04103	1.9856	1.4743
ENSG00000187522	-1.23347	1.42e-07	1.03e-06	down	HSPA14	protein_coding	3.09089	6.00903	4.41672	9.64683	11.1579	9.45148
ENSG00000163581	-1.62244	2.94e-17	9.32e-16	down	SLC2A2	protein_coding	3.6856	5.41528	5.00465	14.1346	15.9336	11.3633
ENSG00000187555	-1.44509	9.23e-10	9.81e-09	down	USP7	protein_coding	5.91909	13.5836	11.2842	25.7997	29.1688	24.7991
ENSG00000163596	-1.06626	0.00658734	0.0183386	down	ICA1L	protein_coding	0.141424	0.41877	0.313069	0.487415	0.715627	0.53542
ENSG00000163597	-1.06467	2.4e-16	6.7e-15	down	SNHG16	processed_transcript	8.10737	9.76117	9.05234	16.5058	18.9292	18.3431
ENSG00000138593	-1.67047	2.57e-08	2.12e-07	down	SECISBP2L	protein_coding	0.642555	1.86744	1.49516	4.22853	4.49212	3.40123
ENSG00000187498	-2.22791	0.0149798	0.0377143	down	COL4A1	protein_coding	0.00928823	0.00967713	0.124303	0.0881485	0.3384	0.222709
ENSG00000138592	-1.30447	7.05e-11	8.95e-10	down	USP8	protein_coding	0.392226	0.644536	0.624892	1.32855	1.27152	1.31682
ENSG00000114573	-1.16487	4.99e-06	2.76e-05	down	ATP6V1A	protein_coding	2.52409	6.14074	5.06566	9.44384	10.4854	9.36517
ENSG00000079785	-1.84217	1.78e-16	5.05e-15	down	DDX1	protein_coding	4.13517	8.21272	8.07045	23.2604	24.7173	21.8041
ENSG00000138604	-1.0559	1.71e-05	8.49e-05	down	GLCE	protein_coding	2.79444	6.50056	5.37704	9.36209	10.3737	9.2954
ENSG00000065183	-1.75137	1.76e-09	1.79e-08	down	WDR3	protein_coding	0.413636	1.15978	0.889653	2.30337	2.91183	2.66857
ENSG00000163605	-1.17884	6.11e-07	3.98e-06	down	PPP4R2	protein_coding	1.65554	3.27216	2.94402	5.68392	6.34459	4.95117
ENSG00000065150	-1.52953	6.37e-12	9.61e-11	down	IPO5	protein_coding	6.47841	13.7837	12.1538	29.1394	31.9738	27.9942
ENSG00000163625	-1.0932	3.67e-06	2.07e-05	down	WDFY3	protein_coding	0.553603	1.06039	0.989194	1.65295	2.02127	1.6186
ENSG00000271452	-2.67673	0.00728558	0.0200738	down	AC005034.5	sense_intronic	0.130195	0.271292	0.24891	1.48271	1.44938	1.04058
ENSG00000163631	-1.65787	1.75e-08	1.49e-07	down	ALB	protein_coding	1.58178	4.32952	3.58791	10.5336	9.65917	8.33305
ENSG00000187607	-1.90506	1.99e-06	1.18e-05	down	ZNF286A	protein_coding	0.118835	0.236366	0.175558	0.584398	0.568526	0.738727
ENSG00000163660	-1.26621	2.26e-11	3.13e-10	down	CCNL1	protein_coding	2.54111	3.95151	4.15725	8.44662	8.25246	7.75796
ENSG00000089195	-1.18034	3.21e-08	2.62e-07	down	TRMT6	protein_coding	1.84519	2.90457	2.91418	5.40573	5.88636	5.28995
ENSG00000148019	-1.86539	3.2e-22	1.76e-20	down	CEP78	protein_coding	0.639323	0.9314	0.782051	2.69948	3.11446	2.36244
ENSG00000138674	-1.02387	1.09e-06	6.76e-06	down	SEC31A	protein_coding	6.86623	12.7639	12.3509	20.6439	22.5478	18.7862
ENSG00000080802	-1.15807	2.25e-12	3.65e-11	down	CNOT4	protein_coding	1.82979	2.12428	2.06147	4.2173	4.45758	4.15526
ENSG00000138663	-1.22496	4.8e-07	3.18e-06	down	COPS4	protein_coding	2.10866	3.61524	3.69971	6.53554	8.13095	6.35266
ENSG00000080839	-1.49216	1.99e-09	2.02e-08	down	RBL1	protein_coding	0.640436	1.2789	1.06115	2.52236	2.90585	2.55935
ENSG00000138642	-1.84634	3.14e-08	2.56e-07	down	HERC6	protein_coding	0.288832	0.367798	0.490842	1.40101	1.29914	1.254
ENSG00000100014	-1.51985	2.7e-12	4.32e-11	down	SPECC1L	protein_coding	0.583717	0.898203	0.712504	1.98576	2.1085	1.90602
ENSG00000114686	-1.09853	2.32e-11	3.2e-10	down	MRPL3	protein_coding	20.3421	29.5306	26.5504	47.0146	59.3493	49.7103
ENSG00000080824	-1.70873	4.92e-13	9.03e-12	down	HSP90AA1	protein_coding	14.8652	32.6861	32.8644	85.9906	82.2001	82.3076
ENSG00000080819	-1.10475	1.25e-24	9.01e-23	down	CPOX	protein_coding	15.6133	16.6922	17.4501	34.5268	33.4281	34.3682
ENSG00000114742	-1.38259	6.24e-07	4.06e-06	down	WDR48	protein_coding	0.714497	1.47599	1.69572	3.40211	3.14173	3.12882
ENSG00000100105	-1.67506	2.01e-39	4.34e-37	down	PATZ1	protein_coding	4.33247	4.31326	4.06479	13.0203	12.7316	13.053
ENSG00000138709	-1.33631	2.34e-15	5.8e-14	down	LARP1B	protein_coding	2.60496	3.73502	3.64032	7.80507	8.57427	7.67813
ENSG00000065243	-2.08727	1.59e-13	3.13e-12	down	PKN2	protein_coding	0.832599	2.26159	1.91394	6.41539	7.80426	6.0208
ENSG00000163714	-1.307	6.3e-10	6.89e-09	down	U2SURP	protein_coding	1.61766	2.97116	2.8456	6.00634	6.07595	5.45752
ENSG00000089234	-1.24807	8.35e-09	7.67e-08	down	BRAP	protein_coding	1.97413	3.72107	3.25562	6.52157	6.96974	6.77169
ENSG00000163762	-1.04678	0.00393304	0.011626	down	TM4SF18	protein_coding	0.456763	0.475888	0.361346	0.956654	0.940459	0.657403
ENSG00000089280	-1.87348	3.64e-78	6.65e-75	down	FUS	protein_coding	33.8613	36.5387	32.0853	126.518	118.148	114.189
ENSG00000163781	-1.53141	8.92e-15	2.06e-13	down	TOPBP1	protein_coding	1.46657	2.09215	2.36168	5.99554	5.41168	4.9491
ENSG00000163788	-1.40655	1.15e-07	8.54e-07	down	SNRK	protein_coding	0.772577	1.80498	1.49942	3.49937	3.26966	3.52402
ENSG00000271533	-1.63594	4.93e-08	3.89e-07	down	Z83843.1	sense_intronic	0.510391	1.06352	1.1489	2.87502	2.84927	2.35401
ENSG00000173114	-2.51313	0.0158801	0.0396775	down	LRRN3	protein_coding	0.0325749	0.0339388	0.0155694	0.216403	0.0989007	0.130178
ENSG00000187772	-1.76688	1.18e-11	1.71e-10	down	LIN28B	protein_coding	4.41943	11.3791	8.71258	25.7195	30.6948	22.8729
ENSG00000173145	-1.62475	2.22e-11	3.08e-10	down	NOC3L	protein_coding	1.12386	2.32353	1.76254	5.29956	5.11822	4.88109
ENSG00000187790	-1.258	0.00026942	0.00105108	down	FANCM	protein_coding	0.179171	0.275565	0.326233	0.663964	0.500808	0.621303
ENSG00000197102	-1.04139	3.01e-08	2.46e-07	down	DYNC1H1	protein_coding	6.27745	11.1048	10.5528	18.9251	17.1612	18.7541
ENSG00000197037	-1.07762	5.63e-12	8.52e-11	down	ZSCAN25	protein_coding	3.04308	2.37511	2.71635	5.50428	5.45117	5.4896
ENSG00000197024	-1.24238	7.21e-13	1.28e-11	down	ZNF398	protein_coding	1.55477	2.06384	1.8055	3.92383	4.34748	3.97854
ENSG00000148175	-1.36584	8.76e-41	2.15e-38	down	STOM	protein_coding	20.9828	20.7903	20	51.0364	52.1397	49.0461
ENSG00000197056	-1.02094	0.000226188	0.000898758	down	ZMYM1	protein_coding	0.679251	1.41538	1.23368	2.24332	2.22726	1.96648
ENSG00000124193	-1.33568	3e-32	3.77e-30	down	SRSF6	protein_coding	19.12	24.1006	22.0989	52.0138	53.2377	52.1724
ENSG00000197050	-1.54063	0.00177102	0.00574494	down	ZNF420	protein_coding	0.223117	0.143052	0.213281	0.635238	0.434235	0.548698
ENSG00000197045	-1.19498	2.48e-09	2.46e-08	down	GMFB	protein_coding	3.71011	6.25433	5.42769	11.3512	12.9909	9.23504
ENSG00000148153	-1.00541	1.02e-06	6.37e-06	down	INIP	protein_coding	1.94926	3.21058	3.06901	5.16888	5.62805	4.96406
ENSG00000055917	-1.446	3.24e-07	2.23e-06	down	PUM2	protein_coding	2.45556	6.85604	5.90074	12.2968	15.2839	11.8256
ENSG00000197062	-1.44417	8.63e-07	5.46e-06	down	ZSCAN26	protein_coding	0.749021	1.42699	0.838744	2.4575	2.64229	2.69871
ENSG00000124151	-1.31264	7.88e-09	7.27e-08	down	NCOA3	protein_coding	3.15619	6.79166	6.01949	12.3875	13.4032	11.9784
ENSG00000124160	-1.84372	2.28e-49	1.09e-46	down	NCOA5	protein_coding	6.85843	6.18369	6.98835	22.799	22.3674	23.6599
ENSG00000055957	-2.11336	4.7e-11	6.14e-10	down	ITIH1	protein_coding	0.395996	0.47772	0.478154	2.03731	1.83506	1.72132
ENSG00000016391	-1.42032	1.74e-24	1.21e-22	down	CHDH	protein_coding	2.54081	2.19363	2.24721	5.72406	6.16812	5.98891
ENSG00000138785	-1.22658	2.63e-05	0.000125651	down	INTS12	protein_coding	1.62812	2.91251	3.55318	5.59751	7.30592	5.18331
ENSG00000138756	-1.62338	7.4e-19	2.82e-17	down	BMP2K	protein_coding	1.06363	1.3646	1.53771	3.83746	4.19896	3.64554
ENSG00000138758	-1.30387	4.41e-08	3.51e-07	down	2021-09-11	protein_coding	3.25428	7.21056	6.19053	12.5184	14.6558	11.9646
ENSG00000138750	-1.27521	2.62e-10	3.02e-09	down	NUP54	protein_coding	3.99857	5.87513	5.0474	10.4843	13.8262	10.1294
ENSG00000041353	-1.492	2.38e-05	0.000114867	down	RAB27B	protein_coding	0.199986	0.260449	0.183204	0.616829	0.666209	0.443997
ENSG00000041357	-1.20504	5.31e-13	9.7e-12	down	PSMA4	protein_coding	10.5359	15.878	12.8982	28.6653	32.5726	25.1501
ENSG00000138768	-1.36839	1.85e-08	1.57e-07	down	USO1	protein_coding	2.62637	5.67141	5.16144	11.7942	11.7159	9.59009
ENSG00000114771	-1.18698	0.000364912	0.00138164	down	AADAC	protein_coding	1.21933	1.27038	1.48346	3.12089	3.47764	2.06722
ENSG00000138735	-1.27142	0.0176385	0.0435081	down	PDE5A	protein_coding	0.118729	0.159044	0.218884	0.297793	0.66087	0.188283
ENSG00000065328	-1.98554	4.1e-21	2.01e-19	down	MCM10	protein_coding	1.15072	1.94305	2.01033	6.15075	6.8	6.34286
ENSG00000114790	-1.15139	6.05e-07	3.94e-06	down	ARHGEF26	protein_coding	0.889159	1.63622	1.36877	2.73975	2.74633	2.75856
ENSG00000114861	-1.70526	1.11e-28	1.05e-26	down	FOXP1	protein_coding	1.80143	2.39919	2.15252	6.16914	7.13763	6.467
ENSG00000163807	-1.04443	4.77e-07	3.16e-06	down	KIAA1143	protein_coding	1.69385	2.75206	2.74015	4.24926	5.02283	4.87037
ENSG00000124207	-2.23502	5.63e-19	2.18e-17	down	CSE1L	protein_coding	4.3202	10.55	9.598	36.7868	38.6585	34.2109
ENSG00000163811	-2.06432	2.86e-14	6.2e-13	down	WDR43	protein_coding	2.1294	5.49272	4.99032	16.0203	18.926	15.2502
ENSG00000138823	-1.40862	0.00487897	0.014048	down	MTTP	protein_coding	3.63253	11.7401	11.0975	21.6272	25.7187	19.4607
ENSG00000163840	-1.71031	5.3e-16	1.41e-14	down	DTX3L	protein_coding	0.878836	1.38961	1.36392	3.46374	4.21686	3.66356
ENSG00000163848	-1.55079	1.92e-07	1.37e-06	down	ZNF148	protein_coding	0.232599	0.465028	0.510793	1.03213	1.33605	1.01048
ENSG00000138802	-1.22004	1.19e-05	6.08e-05	down	SEC24B	protein_coding	1.28909	2.89754	3.28603	5.77712	5.79823	5.02433
ENSG00000256087	-1.01833	0.00982681	0.0261052	down	ZNF432	protein_coding	0.22854	0.63029	0.385527	0.854812	0.775503	0.764073
ENSG00000173212	-1.21998	0.000257413	0.00100906	down	MAB21L3	protein_coding	0.676415	0.528553	0.628635	1.44437	1.02683	1.61854
ENSG00000173230	-1.1917	1.59e-07	1.15e-06	down	GOLGB1	protein_coding	0.644741	1.17977	1.09798	2.42182	2.00685	1.93903
ENSG00000173276	-1.87825	9.54e-11	1.19e-09	down	ZBTB21	protein_coding	0.228055	0.483693	0.420431	1.47637	1.3271	1.16452
ENSG00000173273	-1.01382	9.68e-06	5.03e-05	down	TNKS	protein_coding	1.01538	1.96467	1.83875	2.8909	3.40832	2.97399
ENSG00000197121	-1.55301	6.15e-06	3.34e-05	down	PGAP1	protein_coding	0.131015	0.267313	0.370499	0.730482	0.801073	0.625374
ENSG00000197153	-2.44079	0.0159597	0.0398445	down	HIST1H3J	protein_coding	1.16227	0.363282	0.222207	0.441215	0.941009	7.74125
ENSG00000173193	-1.63335	1.88e-08	1.6e-07	down	PARP14	protein_coding	0.287641	0.307177	0.453685	0.859891	1.27357	0.983451
ENSG00000197147	-1.36683	1.21e-05	6.15e-05	down	LRRC8B	protein_coding	0.430449	1.29034	1.05395	2.10706	2.49149	2.2064
ENSG00000197170	-1.26493	9.38e-15	2.16e-13	down	PSMD12	protein_coding	6.00373	8.65099	8.20053	17.1847	19.3846	15.836
ENSG00000197182	-1.29753	0.00556613	0.0157934	down	MIRLET7BHG	lincRNA	0.15966	0.207931	0.203495	0.328299	0.444348	0.567148
ENSG00000124275	-1.6021	1.57e-10	1.87e-09	down	MTRR	protein_coding	3.26147	7.4718	6.74909	15.9335	18.9416	15.6503
ENSG00000124225	-3.05055	0.0130746	0.033544	down	PMEPA1	protein_coding	0.0125223	0	0.0359109	0.0475365	0.266134	0.0778439
ENSG00000281195	-1.59197	0.0164207	0.040891	down	AC007878.1	processed_transcript	0.225402	0.23484	0.215465	0.641743	0.874439	0.433702
ENSG00000163939	-2.01198	3.96e-18	1.38e-16	down	PBRM1	protein_coding	0.693564	1.20994	1.38765	4.25544	4.5869	3.83162
ENSG00000163935	-1.03019	6.7e-07	4.33e-06	down	SFMBT1	protein_coding	1.84093	3.29398	2.67792	5.05142	5.14374	5.01118
ENSG00000163938	-1.16562	6.37e-08	4.92e-07	down	GNL3	protein_coding	8.76545	17.0712	15.7449	29.6049	31.6281	27.6518
ENSG00000163947	-1.33303	5.67e-10	6.24e-09	down	ARHGEF3	protein_coding	1.97575	3.67359	3.3124	7.47137	7.19829	6.85636
ENSG00000100354	-1.01869	3.38e-07	2.31e-06	down	TNRC6B	protein_coding	0.624	1.04781	1.01848	1.71044	1.82399	1.66539
ENSG00000114933	-1.94018	5.21e-17	1.59e-15	down	INO80D	protein_coding	0.296143	0.54554	0.525148	1.57632	1.8634	1.56271
ENSG00000187952	-2.3411	0.014527	0.0367308	down	HS6ST1P1	processed_pseudogene	0.147498	0.307347	0.140995	0.0933203	1.89079	0.873243
ENSG00000114904	-1.08768	6.93e-09	6.46e-08	down	NEK4	protein_coding	2.30382	3.72566	3.48532	6.0459	6.94396	6.2979
ENSG00000197312	-1.78196	2.58e-10	2.99e-09	down	DDI2	protein_coding	0.456815	1.16011	1.18448	3.02389	3.1784	2.97666
ENSG00000256162	-1.22599	2.14e-12	3.48e-11	down	SMLR1	protein_coding	4.49234	4.88174	4.54826	10.1542	12.0015	8.96555
ENSG00000271781	-3.58996	2.7e-05	0.000129019	down	AC026740.1	antisense_RNA	0.306805	0.0799128	0.0733199	2.03818	2.2511	1.02173
ENSG00000187987	-1.10005	0.009757	0.0259575	down	ZSCAN23	protein_coding	0.252309	0.3842	0.389609	0.718351	0.746395	0.637724
ENSG00000271754	-1.04488	0.0123056	0.0318109	down	AL355802.2	antisense_RNA	1.66984	1.97172	2.44754	4.1203	4.05583	3.85557
ENSG00000197323	-1.59141	4.34e-11	5.69e-10	down	TRIM33	protein_coding	0.742105	1.37959	1.49528	3.31427	3.91717	3.16594
ENSG00000197299	-1.46744	4.59e-08	3.65e-07	down	BLM	protein_coding	0.588476	1.14208	1.25743	2.72672	2.73256	2.42856
ENSG00000065548	-1.70188	2.17e-12	3.53e-11	down	ZC3H15	protein_coding	3.71743	7.59833	7.29698	20.1444	21.2519	16.3049
ENSG00000124383	-1.24655	1.09e-08	9.82e-08	down	MPHOSPH10	protein_coding	1.85627	2.90099	2.21805	5.67905	5.0673	5.03219
ENSG00000065526	-1.95373	1.75e-24	1.22e-22	down	SPEN	protein_coding	1.68144	3.0541	2.71679	9.74393	8.86477	8.91525
ENSG00000065559	-1.61163	2.29e-12	3.71e-11	down	MAP2K4	protein_coding	1.87236	3.67201	3.41419	8.46656	9.61776	8.00641
ENSG00000100485	-1.3079	1.52e-08	1.32e-07	down	SOS2	protein_coding	0.750383	1.1842	1.28693	2.42965	2.68028	2.50874
ENSG00000100479	-1.1221	5.04e-08	3.97e-07	down	POLE2	protein_coding	4.13048	5.18528	5.66368	8.67535	11.9581	10.5233
ENSG00000124429	-1.21234	1.57e-05	7.83e-05	down	POF1B	protein_coding	0.738948	1.5077	1.47161	2.84898	2.97578	2.3925
ENSG00000100478	-1.47453	9.74e-07	6.09e-06	down	AP4S1	protein_coding	0.528145	0.398938	0.416512	1.09017	1.33625	1.14911
ENSG00000256223	-1.04009	0.0202476	0.0490169	down	ZNF10	protein_coding	0.27323	0.441239	0.208948	0.453783	0.829554	0.521685
ENSG00000065613	-1.59002	3.35e-14	7.18e-13	down	SLK	protein_coding	1.03123	1.55464	1.88192	4.46334	4.38013	4.01006
ENSG00000148459	-1.53206	1.69e-16	4.81e-15	down	PDSS1	protein_coding	4.58948	6.68653	4.81517	14.0228	15.4824	14.8449
ENSG00000124459	-1.04378	0.000144854	0.00059585	down	ZNF45	protein_coding	0.700406	1.34595	0.952219	1.97936	1.98474	1.92129
ENSG00000090621	-1.09128	1.63e-30	1.75e-28	down	PABPC4	protein_coding	32.5311	33.5589	33.4059	64.9683	67.1614	70.5588
ENSG00000090612	-1.67864	1.94e-06	1.15e-05	down	ZNF268	protein_coding	0.0810443	0.131348	0.0989914	0.273472	0.364532	0.311879
ENSG00000148516	-1.13076	0.00301687	0.00918412	down	ZEB1	protein_coding	0.290429	0.564835	0.490473	0.946321	1.30307	0.558823
ENSG00000100578	-1.65873	2.16e-07	1.53e-06	down	KIAA0586	protein_coding	0.162123	0.299433	0.345173	0.902179	0.81291	0.719871
ENSG00000124532	-1.26607	2.49e-16	6.91e-15	down	MRS2	protein_coding	18.3689	27.3332	23.417	50.8659	58.4542	49.1816
ENSG00000100557	-1.67779	5.63e-07	3.69e-06	down	CCDC198	protein_coding	0.433081	0.77937	1.11024	2.5221	2.51022	2.08034
ENSG00000100554	-1.17851	7.27e-08	5.56e-07	down	ATP6V1D	protein_coding	3.74876	6.09841	4.99804	11.11	12.0472	8.87764
ENSG00000197535	-1.39115	2.02e-08	1.71e-07	down	MYO5A	protein_coding	0.29777	0.532576	0.578775	1.15864	1.1803	1.18997
ENSG00000100503	-1.09016	6.75e-05	0.000297502	down	NIN	protein_coding	0.335979	0.743081	0.653604	1.11879	1.18113	1.21441
ENSG00000281332	-1.6456	6.2e-05	0.000275496	down	LINC00997	lincRNA	0.252221	0.597232	0.613715	1.78437	1.16026	1.42537
ENSG00000100519	-1.67127	1.24e-15	3.17e-14	down	PSMC6	protein_coding	2.68363	4.58113	4.14399	12.4208	12.3679	9.86286
ENSG00000197579	-1.14445	0.000447173	0.00165929	down	TOPORS	protein_coding	0.503368	1.31111	1.04727	1.88276	2.32238	1.81438
ENSG00000197594	-1.20912	4.54e-06	2.52e-05	down	ENPP1	protein_coding	1.27994	3.01531	2.57951	4.99809	5.83316	4.29324
ENSG00000271976	-1.89849	1.38e-06	8.38e-06	down	AC012467.2	antisense_RNA	0.234885	0.489439	0.606231	1.62727	1.61644	1.50186
ENSG00000197498	-1.03605	1.4e-08	1.22e-07	down	RPF2	protein_coding	5.36167	7.90793	6.34257	12.403	14.939	10.996
ENSG00000148541	-4.53163	0.00053942	0.00196532	down	FAM13C	protein_coding	0.03509	0	0	0.133207	0.426148	0.218134
ENSG00000124575	-4.9459	0.0107643	0.0282704	down	HIST1H1D	protein_coding	0	0	0	0.172909	0.0921934	1.21349
ENSG00000134001	-1.01957	1.07e-10	1.31e-09	down	EIF2S1	protein_coding	8.04884	11.6274	10.5647	18.5124	21.6854	18.2841
ENSG00000100697	-1.92187	3.81e-21	1.88e-19	down	DICER1	protein_coding	0.798685	1.44398	1.38099	4.30822	4.3862	4.4017
ENSG00000173621	-4.36812	0.00646756	0.0180452	down	LRFN4	protein_coding	0.0249571	0	0.0238569	0.0473703	0.0252574	0.908697
ENSG00000100664	-2.2634	2.33e-35	3.58e-33	down	EIF5	protein_coding	7.05188	12.3339	10.3213	44.552	49.7404	41.5898
ENSG00000197601	-1.15842	3.24e-07	2.23e-06	down	FAR1	protein_coding	1.39689	2.74783	2.37166	4.73886	4.85299	4.26774
ENSG00000124641	-1.71322	1.89e-21	9.59e-20	down	MED20	protein_coding	2.68145	3.86263	2.98673	9.58168	10.5245	9.69078
ENSG00000173674	-2.18442	1.18e-39	2.66e-37	down	EIF1AX	protein_coding	5.5504	7.79608	7.70312	29.134	34.9931	27.1647
ENSG00000173692	-1.86933	4.87e-13	8.95e-12	down	PSMD1	protein_coding	4.35968	11.4791	9.10221	29.049	30.0727	27.5551
ENSG00000100644	-2.08963	1.35e-27	1.17e-25	down	HIF1A	protein_coding	1.96306	3.13179	3.04934	11.5274	11.7338	9.81972
ENSG00000041802	-1.38541	1.05e-07	7.85e-07	down	LSG1	protein_coding	1.12101	2.47748	2.06201	4.32001	4.70992	5.05305
ENSG00000075213	-2.4014	0.0134955	0.0344785	down	SEMA3A	protein_coding	0.0221291	0.0307409	0.0141024	0.0420026	0.0447909	0.248925
ENSG00000065883	-1.17271	1.32e-11	1.89e-10	down	CDK13	protein_coding	2.98449	4.75512	4.49791	8.58393	8.93501	8.8002
ENSG00000090889	-1.43818	5.22e-13	9.55e-12	down	KIF4A	protein_coding	2.51167	4.34685	3.82817	8.4355	10.097	9.07072
ENSG00000109063	-1.76831	0.00518808	0.0148296	down	MYH3	protein_coding	0.0401992	0.0942354	0.0576406	0.162139	0.254269	0.205271
ENSG00000110075	-1.46726	3.63e-08	2.93e-07	down	PPP6R3	protein_coding	3.87158	10.0532	8.84802	19.2305	22.3879	18.2806
ENSG00000109084	-1.13367	8.49e-20	3.63e-18	down	TMEM97	protein_coding	24.3108	29.6609	30.3531	59.1705	61.8312	55.7464
ENSG00000090857	-1.2204	2.38e-11	3.27e-10	down	PDPR	protein_coding	1.71097	2.82076	2.58178	5.00197	5.34064	5.4665
ENSG00000075292	-1.41402	3.61e-10	4.09e-09	down	ZNF638	protein_coding	1.3342	2.46505	2.47425	6.01026	5.11299	4.82629
ENSG00000099260	-4.86183	0.00544814	0.0154892	down	PALMD	protein_coding	0	0	0	0.0435048	0.0811873	0.0508869
ENSG00000124795	-1.47539	1.13e-13	2.25e-12	down	DEK	protein_coding	6.58579	11.3806	10.7632	25.4542	28.416	22.278
ENSG00000173744	-1.26075	8.84e-16	2.3e-14	down	AGFG1	protein_coding	4.45861	6.51217	6.24923	12.9997	14.0893	12.2825
ENSG00000124789	-1.59034	8.8e-13	1.54e-11	down	NUP153	protein_coding	3.13918	6.26869	5.55916	13.5018	16.4754	12.9381
ENSG00000124787	-1.18289	1.07e-07	7.94e-07	down	RPP40	protein_coding	4.82747	4.17713	3.67608	10.3277	9.72973	7.48422
ENSG00000124783	-1.90054	4.41e-28	3.97e-26	down	SSR1	protein_coding	5.94848	9.52513	8.93124	30.0547	31.0592	25.7721
ENSG00000124784	-1.10795	1.88e-06	1.11e-05	down	RIOK1	protein_coding	2.43978	4.00412	3.34355	6.63896	8.06296	5.40708
ENSG00000110104	-1.0132	4.97e-14	1.05e-12	down	CCDC86	protein_coding	38.9728	30.2198	33.18	64.6048	66.623	66.6587
ENSG00000109111	-1.25498	2.77e-16	7.66e-15	down	SUPT6H	protein_coding	11.6821	17.8305	16.5995	35.361	34.5268	35.1209
ENSG00000099290	-2.07444	1.05e-23	6.69e-22	down	WASHC2A	protein_coding	1.56839	2.91408	2.54873	8.69509	9.9072	9.6221
ENSG00000148700	-1.01239	2.82e-06	1.62e-05	down	ADD3	protein_coding	2.56	4.6931	4.5065	7.68688	7.91401	7.01907
ENSG00000100796	-1.96743	2.58e-17	8.23e-16	down	PPP4R3A	protein_coding	2.90948	6.29341	5.42125	17.5343	20.2677	16.6438
ENSG00000197779	-1.16479	7.99e-06	4.23e-05	down	ZNF81	protein_coding	0.374746	0.382469	0.533684	0.863715	0.952011	0.957639
ENSG00000100749	-1.18514	2.45e-08	2.04e-07	down	VRK1	protein_coding	3.12915	4.85403	4.52004	9.07399	9.8171	8.24396
ENSG00000100731	-1.30243	3.15e-05	0.000148506	down	PCNX1	protein_coding	0.47432	1.59018	1.13128	2.37998	2.67105	2.43559
ENSG00000100764	-1.24203	7.08e-07	4.56e-06	down	PSMC1	protein_coding	1.62316	2.0464	2.85547	3.67633	5.61829	5.46301
ENSG00000197782	-1.75265	2.4e-09	2.39e-08	down	ZNF780A	protein_coding	0.210325	0.379266	0.378908	0.998029	1.16252	0.955456
ENSG00000100722	-1.49794	9.22e-17	2.72e-15	down	ZC3H14	protein_coding	0.696945	1.03041	1.03106	2.45042	2.734	2.25172
ENSG00000183091	-1.91497	8.66e-15	2e-13	down	NEB	protein_coding	0.253688	0.555052	0.489418	1.76848	1.32105	1.57703
ENSG00000089902	-1.20377	9.98e-17	2.93e-15	down	RCOR1	protein_coding	4.02784	5.59166	5.19082	11.0474	10.9378	10.5811
ENSG00000041982	-5.27558	0.00231999	0.00728343	down	TNC	protein_coding	0	0	0	0.015071	0.104464	0.0423079
ENSG00000051341	-1.52316	4.66e-09	4.46e-08	down	POLQ	protein_coding	0.26801	0.363001	0.441936	0.902944	1.02391	1.02344
ENSG00000090905	-2.35412	4.33e-32	5.36e-30	down	TNRC6A	protein_coding	1.25828	2.37472	2.04821	9.75793	9.24869	8.67761
ENSG00000007062	-1.50652	1.21e-06	7.42e-06	down	PROM1	protein_coding	0.488267	0.552315	0.4134	1.35043	1.55302	1.04066
ENSG00000134186	-1.11129	6.83e-08	5.26e-07	down	PRPF38B	protein_coding	3.38506	5.78191	5.64715	10.657	10.8374	9.03284
ENSG00000110172	-2.02476	5.28e-18	1.81e-16	down	CHORDC1	protein_coding	1.96917	3.83204	3.07235	10.9229	14.1333	9.30648
ENSG00000148795	-2.20785	0.000773576	0.00272359	down	CYP17A1	protein_coding	0.136033	0.255112	0.0520144	0.72296	0.605748	0.604026
ENSG00000158104	-1.04089	1.5e-16	4.31e-15	down	HPD	protein_coding	17.4308	20.195	20.6329	39.9917	38.5147	36.0665
ENSG00000173706	-1.45193	2.72e-21	1.36e-19	down	HEG1	protein_coding	1.65658	2.20231	2.02061	4.77306	4.92897	5.65507
ENSG00000173852	-1.26439	1.96e-15	4.94e-14	down	DPY19L1	protein_coding	3.67013	4.99461	5.29107	10.7783	11.0219	10.2238
ENSG00000134240	-1.04358	0.0018697	0.00600973	down	HMGCS2	protein_coding	1.04949	0.754992	0.668818	1.44658	1.74492	1.6865
ENSG00000134215	-2.08953	1.06e-09	1.12e-08	down	VAV3	protein_coding	0.267486	0.785388	0.720593	1.93852	2.89162	2.35384
ENSG00000075391	-1.50678	7.62e-10	8.23e-09	down	RASAL2	protein_coding	0.310637	0.612298	0.593885	1.32264	1.48266	1.30476
ENSG00000197822	-2.32724	6.06e-43	1.93e-40	down	OCLN	protein_coding	1.13086	1.56113	1.25217	6.43041	6.7333	5.71597
ENSG00000173889	-1.7174	5.11e-13	9.36e-12	down	PHC3	protein_coding	1.09692	2.1809	2.2986	5.69149	6.6171	5.16841
ENSG00000197857	-1.24719	5.86e-06	3.19e-05	down	ZNF44	protein_coding	0.656203	0.89855	0.91403	1.8149	1.95435	1.83149
ENSG00000197841	-1.01765	0.0105964	0.0278786	down	ZNF181	protein_coding	0.178934	0.360425	0.364899	0.622655	0.627771	0.4979
ENSG00000197837	-2.06118	0.00788415	0.0215106	down	HIST4H4	protein_coding	0.158161	0.164784	0.332616	0.360241	0.384155	1.88212
ENSG00000148835	-1.08716	9.68e-06	5.03e-05	down	TAF5	protein_coding	1.39238	2.72728	2.27157	4.12282	4.65955	4.15469
ENSG00000110243	-2.20355	0.000357901	0.00135791	down	APOA5	protein_coding	0.220163	0.229382	0.0901961	0.925317	0.79576	0.642415
ENSG00000100852	-1.19998	3.15e-08	2.57e-07	down	ARHGAP5	protein_coding	0.75175	1.37558	1.24398	2.542	2.48698	2.35623
ENSG00000100888	-1.24122	2.14e-08	1.8e-07	down	CHD8	protein_coding	1.8432	3.5719	3.60846	6.93406	6.52883	6.88139
ENSG00000100815	-1.05122	0.000843604	0.00294382	down	TRIP11	protein_coding	0.24278	0.512214	0.556985	0.973468	0.915238	0.706099
ENSG00000100916	-2.37352	3.78e-19	1.52e-17	down	BRMS1L	protein_coding	0.753531	1.09436	0.916761	4.4858	5.43063	3.75146
ENSG00000075407	-1.41734	9.57e-09	8.71e-08	down	ZNF37A	protein_coding	0.416599	0.75234	0.504429	1.48263	1.4897	1.28254
ENSG00000075420	-1.12407	1.56e-12	2.6e-11	down	FNDC3B	protein_coding	19.6581	30.7658	28.2349	56.2455	55.9941	51.2819
ENSG00000232677	-1.30484	0.000822316	0.00287803	down	LINC00665	lincRNA	0.555186	0.50902	0.339655	0.969479	1.05631	1.2819
ENSG00000158290	-1.15468	5.32e-07	3.5e-06	down	CUL4B	protein_coding	4.05956	8.48488	7.70205	14.5297	15.607	12.7938
ENSG00000134297	-1.31881	7.99e-07	5.09e-06	down	PLEKHA8P1	transcribed_processed_pseudogene	1.41862	1.78737	1.48223	4.10157	3.87303	3.19349
ENSG00000158234	-1.10578	5.35e-07	3.52e-06	down	FAIM	protein_coding	1.57387	2.01971	1.57787	3.86165	3.71008	3.05105
ENSG00000134283	-1.20698	9.23e-12	1.36e-10	down	PPHLN1	protein_coding	2.95484	4.47502	4.13495	8.41274	9.44391	7.6107
ENSG00000134352	-2.53362	5.8e-31	6.58e-29	down	IL6ST	protein_coding	1.0584	1.66804	2.06832	9.2881	9.73519	7.48965
ENSG00000197933	-1.12305	0.00706843	0.0195506	down	ZNF823	protein_coding	0.50079	0.417407	1.0053	1.52085	1.2417	1.26748
ENSG00000134363	-1.96558	2.52e-91	5.06e-88	down	FST	protein_coding	39.5865	41.6177	43.897	154.972	158.462	153.74
ENSG00000197956	-3.14533	0.00218953	0.00692232	down	S100A6	protein_coding	0.0901496	0	0.603228	0.598886	1.45975	3.92285
ENSG00000110344	-1.62995	1.25e-11	1.79e-10	down	UBE4A	protein_coding	2.03793	4.54689	4.19077	10.3779	11.2681	10.1172
ENSG00000134313	-1.4325	6.94e-09	6.46e-08	down	KIDINS220	protein_coding	0.59733	1.10719	1.27478	2.66305	2.4251	2.59064
ENSG00000197977	-1.20944	3.52e-22	1.93e-20	down	ELOVL2	protein_coding	24.0588	31.0915	29.0053	62.0299	65.5946	58.1522
ENSG00000197969	-1.0757	4.07e-07	2.73e-06	down	VPS13A	protein_coding	0.792045	1.22131	1.30983	2.42792	2.4368	1.82176
ENSG00000197961	-1.18331	7.78e-05	0.000338855	down	ZNF121	protein_coding	0.524116	1.37396	1.28485	2.33459	2.44679	2.10201
ENSG00000110330	-1.05212	1.71e-07	1.23e-06	down	BIRC2	protein_coding	4.39427	8.17879	6.25099	12.6947	13.0249	11.4558
ENSG00000110367	-2.10218	1.81e-15	4.56e-14	down	DDX6	protein_coding	2.74162	7.42874	5.75059	21.4329	23.8737	19.6792
ENSG00000110321	-1.98572	2.08e-15	5.2e-14	down	EIF4G2	protein_coding	8.59554	21.6182	18.1297	58.8375	66.5259	56.7685
ENSG00000100941	-1.51275	4.33e-13	8.01e-12	down	PNN	protein_coding	3.54591	6.59332	6.16289	15.4412	15.2128	13.6958
ENSG00000242193	-1.2595	1.17e-05	6e-05	down	AL359075.1	transcribed_unitary_pseudogene	0.768509	1.34169	1.54868	2.91737	2.50144	2.95127
ENSG00000075539	-1.09319	3.39e-05	0.000158795	down	FRYL	protein_coding	0.41463	0.826182	0.881881	1.59859	1.41097	1.31177
ENSG00000075568	-1.19719	1.14e-11	1.65e-10	down	TMEM131	protein_coding	5.9567	10.2223	8.96007	18.1146	18.2987	18.5435
ENSG00000173905	-1.23236	6.85e-07	4.42e-06	down	GOLIM4	protein_coding	1.30415	2.83315	2.38722	4.67423	5.0828	4.8421
ENSG00000217128	-1.26232	3.48e-09	3.39e-08	down	FNIP1	protein_coding	0.902372	1.41023	1.49633	2.97112	3.05653	2.69845
ENSG00000158417	-1.22536	7.21e-09	6.68e-08	down	EIF5B	protein_coding	2.29996	4.22355	4.16624	8.16286	8.10954	7.56378
ENSG00000134444	-1.55765	6.95e-10	7.55e-09	down	KIAA1468	protein_coding	0.687431	1.30965	0.863651	2.53502	3.13067	2.34598
ENSG00000109466	-1.2636	4.26e-07	2.84e-06	down	KLHL2	protein_coding	1.58743	2.82372	2.99788	4.85027	6.46531	5.6561
ENSG00000110422	-2.802	2.11e-22	1.18e-20	down	HIPK3	protein_coding	0.499583	1.35672	1.24479	6.07809	8.3216	6.17486
ENSG00000109458	-1.49626	2.27e-09	2.27e-08	down	GAB1	protein_coding	0.319279	0.41977	0.414206	1.11824	1.0463	0.945129
ENSG00000242265	-1.49228	7.04e-15	1.64e-13	down	PEG10	protein_coding	35.075	62.9723	61.4664	140.536	148.52	138.76
ENSG00000266235	-2.14789	0.0147545	0.0372122	down	MIR3176	miRNA	4.04471	2.10703	0.644401	8.95667	4.77562	14.9664
ENSG00000281881	-2.1107	0.00203438	0.00647584	down	SPRY4-IT1	lincRNA	0.69042	0.359665	0.247494	2.12951	2.00885	1.22627
ENSG00000232882	-1.05435	0.00916084	0.0245599	down	PHKA1P1	processed_pseudogene	2.34476	4.58051	1.86783	4.63596	6.52569	6.16009
ENSG00000158528	-1.09848	0.000726119	0.00257409	down	PPP1R9A	protein_coding	0.16235	0.350824	0.310385	0.622009	0.492911	0.566024
ENSG00000109586	-1.63016	2.7e-18	9.6e-17	down	GALNT7	protein_coding	2.7187	4.43226	3.50104	10.4409	11.5617	9.41977
ENSG00000012174	-1.88407	1.41e-16	4.06e-15	down	MBTPS2	protein_coding	3.63452	7.67269	6.85751	20.6699	23.6401	19.5353
ENSG00000075711	-1.07392	7.48e-06	3.98e-05	down	DLG1	protein_coding	2.96484	6.61745	5.50698	9.91669	11.0385	9.27953
ENSG00000109606	-1.7584	8.68e-14	1.76e-12	down	DHX15	protein_coding	6.4117	14.0492	12.124	33.5241	40.0281	31.3702
ENSG00000242338	-1.88966	0.010024	0.0265587	down	BMS1P4	transcribed_unprocessed_pseudogene	0.106068	0.147345	0.202783	0.637525	0.608283	0.376777
ENSG00000144035	-1.01454	3.11e-14	6.71e-13	down	NAT8	protein_coding	21.3981	20.4251	21.4959	42.2567	41.6255	38.5176
ENSG00000144036	-1.15027	3.28e-05	0.000154353	down	EXOC6B	protein_coding	1.00469	2.46735	2.23439	3.88203	4.46136	3.71454
ENSG00000120063	-1.63366	1.54e-13	3.04e-12	down	GNA13	protein_coding	2.12015	4.2252	3.84127	9.88499	10.7533	9.47974
ENSG00000119042	-1.05989	3.85e-14	8.18e-13	down	SATB2	protein_coding	2.76221	3.25546	3.19287	5.79132	5.99734	6.55874
ENSG00000119004	-1.51048	4.07e-10	4.58e-09	down	CYP20A1	protein_coding	1.17383	2.03829	1.58411	4.32495	4.58876	4.10838
ENSG00000109674	-1.3394	1.23e-10	1.49e-09	down	NEIL3	protein_coding	2.97307	4.12132	3.90173	7.81902	10.6839	8.05501
ENSG00000120008	-1.31389	5.1e-06	2.81e-05	down	WDR11	protein_coding	1.77579	4.89969	4.46034	8.61238	9.76662	7.96114
ENSG00000109689	-1.54428	1.32e-30	1.45e-28	down	STIM2	protein_coding	3.1077	3.59349	3.60084	9.85338	9.79268	9.07393
ENSG00000109680	-1.09903	0.00383936	0.0113843	down	TBC1D19	protein_coding	0.563007	0.670378	0.615071	1.3485	1.43802	0.999965
ENSG00000051825	-1.20974	5.17e-06	2.85e-05	down	MPHOSPH9	protein_coding	0.668705	1.31379	1.31498	2.65636	2.591	2.02757
ENSG00000110713	-1.07518	5.06e-07	3.33e-06	down	NUP98	protein_coding	5.90898	11.8268	10.9088	18.25	20.2309	19.0184
ENSG00000266412	-1.95761	3.48e-18	1.22e-16	down	NCOA4	protein_coding	7.19706	15.2818	13.4001	42.2308	49.3767	41.0659
ENSG00000085274	-1.28216	2.83e-07	1.96e-06	down	MYNN	protein_coding	1.04374	2.07374	1.55461	3.48996	4.20066	3.12561
ENSG00000144161	-1.51843	4.94e-07	3.26e-06	down	ZC3H8	protein_coding	0.335647	0.762983	0.602809	1.74715	1.5852	1.30972
ENSG00000168140	-1.47324	1.5e-17	4.93e-16	down	VASN	protein_coding	3.26489	2.72578	3.10029	7.83857	7.59305	8.73663
ENSG00000168175	-1.1259	1.1e-23	6.92e-22	down	MAPK1IP1L	protein_coding	10.5518	12.6812	12.6464	25.395	24.7025	24.7195
ENSG00000168172	-1.22505	1.4e-08	1.22e-07	down	HOOK3	protein_coding	1.06188	1.90099	1.87305	3.70314	3.98734	3.08725
ENSG00000120158	-1.39061	3.69e-15	8.92e-14	down	RCL1	protein_coding	5.57238	4.05807	4.91907	12.8162	11.6529	12.0938
ENSG00000109756	-1.45309	1.01e-10	1.25e-09	down	RAPGEF2	protein_coding	1.37947	2.81989	2.21168	5.43554	6.08795	5.18709
ENSG00000134709	-1.22378	0.00030119	0.00116095	down	HOOK1	protein_coding	0.46614	1.39222	1.09912	2.41836	2.48455	1.66504
ENSG00000099937	-1.82648	1.37e-10	1.66e-09	down	SERPIND1	protein_coding	0.771765	0.93377	0.856733	2.88247	3.32577	2.47618
ENSG00000109814	-1.20783	3.77e-17	1.17e-15	down	UGDH	protein_coding	37.5041	52.6169	50.3318	100.476	111.384	97.7061
ENSG00000109819	-1.18783	0.000131636	0.000546062	down	PPARGC1A	protein_coding	0.393716	0.920452	0.973027	1.62219	1.83678	1.50943
ENSG00000109805	-1.57184	1.18e-14	2.69e-13	down	NCAPG	protein_coding	1.7182	2.88864	2.77475	6.9796	7.56148	6.39243
ENSG00000168116	-1.17725	9.32e-05	0.000400015	down	KIAA1586	protein_coding	0.744679	1.55172	1.30506	2.37539	3.01457	2.36972
ENSG00000183735	-1.19444	6.45e-07	4.19e-06	down	TBK1	protein_coding	1.78882	3.14502	3.59804	6.56071	5.86476	6.22191
ENSG00000168283	-1.47148	1.34e-11	1.91e-10	down	BMI1	protein_coding	1.99994	3.44821	2.58851	6.29871	8.16767	6.75846
ENSG00000119285	-1.80887	1.58e-15	4.01e-14	down	HEATR1	protein_coding	0.984004	1.9232	1.84692	5.63039	5.56075	4.68819
ENSG00000158882	-1.08332	1.12e-22	6.39e-21	down	TOMM40L	protein_coding	13.5952	13.8943	14.6282	28.5739	28.852	27.9281
ENSG00000144228	-2.24726	1.71e-11	2.4e-10	down	SPOPL	protein_coding	0.271885	0.965214	0.654562	2.83831	3.14902	2.53969
ENSG00000144224	-1.10867	1.28e-06	7.86e-06	down	UBXN4	protein_coding	5.92168	12.6391	10.858	20.5248	21.8413	18.0359
ENSG00000134871	-1.90324	0.0196144	0.0477256	down	COL4A2	protein_coding	0.096594	0.0301916	0.193905	0.110005	0.879808	0.162984
ENSG00000134852	-2.22847	1.09e-17	3.64e-16	down	CLOCK	protein_coding	0.241411	0.472365	0.540336	1.77698	1.98432	1.85105
ENSG00000110851	-1.45862	3.08e-10	3.52e-09	down	PRDM4	protein_coding	2.70928	5.63044	4.94551	10.5584	12.9511	11.2621
ENSG00000134917	-4.29561	0.00930262	0.0248971	down	ADAMTS8	protein_coding	0	0	0.0144629	0.0287175	0.168431	0.107489
ENSG00000109971	-2.19349	8.44e-19	3.19e-17	down	HSPA8	protein_coding	97.1766	227.822	203.398	678.974	906.628	713.597
ENSG00000134900	-1.51627	8.98e-11	1.12e-09	down	TPP2	protein_coding	1.47026	2.936	2.7896	6.53269	7.16925	5.91513
ENSG00000085449	-1.09145	6.11e-08	4.73e-07	down	WDFY1	protein_coding	4.85626	8.58639	7.65399	13.4185	16.3384	13.0767
ENSG00000085433	-1.21539	5.68e-05	0.000254256	down	WDR47	protein_coding	0.500819	1.13303	0.930126	1.69748	2.02739	1.94422
ENSG00000242689	-2.99501	0.000980004	0.00336255	down	CNTF	protein_coding	0.0320331	0.133497	0.0306209	0.57761	0.551116	0.341367
ENSG00000252010	-4.61464	0.00507699	0.0145431	down	SCARNA5	scaRNA	0	0.229026	0.210131	0	0.889867	9.37028
ENSG00000183814	-1.37037	9.6e-05	0.000410865	down	LIN9	protein_coding	0.391204	1.11643	0.991803	2.09846	2.27219	1.78238
ENSG00000168237	-1.17523	5.03e-19	1.96e-17	down	GLYCTK	protein_coding	14.1846	14.5358	13.6985	31.7608	26.7063	33.1345
ENSG00000168246	-1.31807	2.35e-20	1.07e-18	down	UBTD2	protein_coding	5.91819	7.87026	7.32637	16.5532	17.5032	16.2078
ENSG00000182670	-1.05076	1.02e-07	7.59e-07	down	TTC3	protein_coding	2.00226	3.56222	3.17319	6.28403	5.71763	5.25637
ENSG00000143033	-1.04714	6.78e-05	0.00029853	down	MTF2	protein_coding	1.94146	4.61249	3.72581	6.54651	7.59138	6.07364
ENSG00000157625	-1.85605	3.09e-14	6.67e-13	down	TAB3	protein_coding	1.48885	3.41895	2.73025	8.81665	9.89394	7.59583
ENSG00000011258	-1.34113	4.14e-08	3.31e-07	down	MBTD1	protein_coding	0.58619	0.916102	0.969834	1.9364	2.14481	1.90209
ENSG00000133657	-1.84736	5.14e-11	6.68e-10	down	ATP13A3	protein_coding	0.92735	2.34994	2.22368	5.74294	7.52399	5.56937
ENSG00000049883	-1.83285	1.92e-08	1.63e-07	down	PTCD2	protein_coding	0.114257	0.255089	0.296456	0.753876	0.82044	0.690943
ENSG00000118007	-1.48925	1.77e-10	2.1e-09	down	STAG1	protein_coding	0.791575	1.37801	0.938665	2.80523	3.08272	2.42033
ENSG00000108654	-1.06684	7.41e-07	4.75e-06	down	DDX5	protein_coding	19.8143	41.057	34.3608	63.9385	68.5798	57.4074
ENSG00000108651	-1.29039	3.16e-09	3.1e-08	down	UTP6	protein_coding	3.97841	8.08848	6.51003	14.0669	15.7836	13.4084
ENSG00000133704	-2.11031	1.28e-12	2.19e-11	down	IPO8	protein_coding	1.21911	3.94105	2.31984	9.96948	10.8965	9.78424
ENSG00000108733	-1.15159	4.99e-07	3.29e-06	down	PEX12	protein_coding	1.47039	1.93263	1.75156	4.03608	3.70877	3.19417
ENSG00000060237	-1.40392	2.21e-13	4.29e-12	down	WNK1	protein_coding	9.61664	17.5057	16.6117	37.2963	36.4899	36.5523
ENSG00000226015	-1.9375	6.34e-05	0.000281132	down	CCT8P1	processed_pseudogene	0.292918	1.44962	0.490009	2.5714	2.70505	2.79638
ENSG00000143164	-1.10283	1.15e-08	1.02e-07	down	DCAF6	protein_coding	5.52961	9.65575	7.85466	15.3837	17.3812	14.38
ENSG00000011332	-1.05405	0.000993136	0.00340179	down	DPF1	protein_coding	1.95712	0.912214	1.25543	2.46835	2.73645	3.01869
ENSG00000157741	-1.61904	1.13e-12	1.95e-11	down	UBN2	protein_coding	0.369636	0.625809	0.686605	1.71014	1.73864	1.48462
ENSG00000118137	-1.30395	2.21e-42	6.62e-40	down	APOA1	protein_coding	162.481	152.335	152.387	377.335	354.994	371.313
ENSG00000011376	-1.90905	5.54e-36	9.2e-34	down	LARS2	protein_coding	2.1997	2.67821	2.78733	8.73874	8.83996	9.93765
ENSG00000133740	-1.05587	8.72e-16	2.27e-14	down	E2F5	protein_coding	4.84932	4.71387	5.16466	9.13583	10.3147	9.84186
ENSG00000133731	-1.37391	9.94e-08	7.43e-07	down	IMPA1	protein_coding	3.04481	6.20361	6.38172	12.0294	15.4529	11.1163
ENSG00000118200	-1.49006	8.97e-10	9.57e-09	down	CAMSAP2	protein_coding	1.00678	2.05487	1.9169	4.67552	4.86897	3.7815
ENSG00000060339	-1.51348	3.86e-13	7.19e-12	down	CCAR1	protein_coding	2.03402	3.29351	3.69055	8.69273	8.29954	7.59347
ENSG00000001631	-1.31856	5.13e-06	2.82e-05	down	KRIT1	protein_coding	0.840879	2.07075	2.0826	3.71202	4.15184	4.00529
ENSG00000001629	-1.21367	1.01e-06	6.3e-06	down	ANKIB1	protein_coding	1.80585	3.92925	3.50971	6.05991	7.87578	6.47683
ENSG00000011405	-1.23976	7.28e-09	6.74e-08	down	PIK3C2A	protein_coding	1.09144	1.88242	1.97385	3.51337	3.85108	3.78535
ENSG00000226121	-1.31427	0.0041547	0.0122023	down	AC009487.2	processed_pseudogene	0.0711575	0.231678	0.255077	0.422069	0.459088	0.442344
ENSG00000011426	-1.08529	1.53e-06	9.2e-06	down	ANLN	protein_coding	3.16851	5.46676	6.45747	10.1638	10.9667	9.43194
ENSG00000143278	-1.50748	0.000128401	0.000533637	down	F13B	protein_coding	0.49259	0.456192	0.444715	1.16871	1.35708	1.26374
ENSG00000118260	-1.04576	1.13e-09	1.19e-08	down	CREB1	protein_coding	2.03029	2.73501	2.31984	4.23748	5.38562	4.33146
ENSG00000133863	-1.19431	0.00180308	0.005832	down	TEX15	protein_coding	0.101644	0.183931	0.250578	0.441702	0.433125	0.299302
ENSG00000133878	-4.92929	0.0145528	0.0367775	down	DUSP26	protein_coding	0	0	0	0.031378	0.468453	0.0293619
ENSG00000118246	-1.93866	1.37e-11	1.96e-10	down	FASTKD2	protein_coding	0.582555	1.21389	0.812107	2.87951	4.04098	2.58671
ENSG00000035499	-1.25277	1.62e-09	1.67e-08	down	DEPDC1B	protein_coding	5.58394	9.48545	9.07422	16.0824	21.1303	17.6363
ENSG00000108984	-1.41844	7.95e-10	8.56e-09	down	MAP2K6	protein_coding	1.26233	1.62343	1.92315	3.72501	4.61105	3.95861
ENSG00000275052	-1.13013	1.31e-11	1.88e-10	down	PPP4R3B	protein_coding	3.98068	5.31682	5.43126	10.1144	11.5822	9.08433
ENSG00000275066	-1.40026	7.59e-11	9.59e-10	down	SYNRG	protein_coding	1.4893	2.88056	2.67815	5.69559	6.05875	5.97784
ENSG00000001561	-1.54313	8.16e-08	6.19e-07	down	ENPP4	protein_coding	0.75659	1.49499	1.23449	3.15686	4.11891	2.39797
ENSG00000167258	-1.73766	3.85e-18	1.34e-16	down	CDK12	protein_coding	2.18345	4.11751	3.6178	10.0017	10.8939	10.6259
ENSG00000011566	-1.2111	9.85e-07	6.15e-06	down	MAP4K3	protein_coding	3.08778	6.85438	6.11605	11.55	13.4288	10.4127
ENSG00000143341	-1.53375	0.0192704	0.0470195	down	HMCN1	protein_coding	0.0399851	0.0555457	0.0541484	0.0632454	0.29338	0.0562227
ENSG00000143344	-1.36139	5.24e-05	0.000236549	down	RGL1	protein_coding	0.273613	0.570139	0.363897	0.948353	1.08354	0.919114
ENSG00000143337	-2.1899	1.34e-17	4.43e-16	down	TOR1AIP1	protein_coding	0.697044	1.4452	1.63247	5.226	6.2078	4.98926
ENSG00000143322	-1.00806	4.01e-05	0.000185413	down	ABL2	protein_coding	1.07912	2.50887	2.11563	3.59866	3.67576	3.64695
ENSG00000060566	-1.38864	2.19e-29	2.23e-27	down	CREB3L3	protein_coding	11.7263	13.9798	11.2979	30.8567	31.0991	30.5411
ENSG00000059588	-1.38465	1.62e-10	1.93e-09	down	TARBP1	protein_coding	3.7727	7.46704	7.0771	15.141	15.7153	14.7249
ENSG00000182902	-1.58058	4.53e-17	1.4e-15	down	SLC25A18	protein_coding	5.1177	3.60617	3.68679	11.0981	11.7848	12.6684
ENSG00000167325	-1.12862	0.00011782	0.000493317	down	RRM1	protein_coding	3.04695	8.78486	7.93187	13.3489	14.7781	12.9848
ENSG00000182944	-1.08853	5.32e-36	8.9e-34	down	EWSR1	protein_coding	31.7386	32.6858	32.1705	64.9923	66.441	64.9507
ENSG00000182973	-1.55006	5.29e-11	6.85e-10	down	CNOT10	protein_coding	1.74576	3.25599	2.41049	5.93172	7.76508	6.96696
ENSG00000167384	-1.2768	2.58e-05	0.000123544	down	ZNF180	protein_coding	0.391875	0.583262	0.46825	1.12899	1.0623	1.14345
ENSG00000226352	-4.50819	0.0189883	0.0464158	down	PSPC1-AS2	antisense_RNA	0	0	0	0.459404	0.3266	1.14636
ENSG00000143493	-1.70598	3.89e-09	3.76e-08	down	INTS7	protein_coding	0.995943	2.57279	2.51703	7.1342	6.18565	5.59751
ENSG00000143498	-1.28406	0.000434952	0.00161759	down	TAF1A	protein_coding	0.648059	1.51115	1.20948	2.87014	2.99821	1.94579
ENSG00000035681	-2.08197	7.04e-22	3.78e-20	down	NSMAF	protein_coding	1.35995	2.60354	2.30749	8.51821	8.55035	8.24264
ENSG00000143476	-1.00399	5.28e-05	0.000237789	down	DTL	protein_coding	1.91047	4.35414	3.32276	5.64076	6.18976	6.46832
ENSG00000118496	-1.86634	3.41e-12	5.34e-11	down	FBXO30	protein_coding	0.431005	1.01037	0.95276	2.72906	3.0329	2.55371
ENSG00000143401	-1.18126	4.55e-12	7.01e-11	down	ANP32E	protein_coding	8.47385	12.492	11.7639	22.324	26.973	21.4986
ENSG00000143514	-1.45598	2.61e-10	3.02e-09	down	TP53BP2	protein_coding	1.97074	4.17318	3.54753	8.02773	8.36636	8.9325
ENSG00000084676	-1.45376	1.95e-09	1.98e-08	down	NCOA1	protein_coding	0.704616	1.44263	1.32361	3.24244	2.80263	3.01956
ENSG00000084674	-1.74214	4.09e-13	7.59e-12	down	APOB	protein_coding	29.7661	64.0839	68.847	187.708	169.21	161.916
ENSG00000070019	-1.32088	2.97e-07	2.05e-06	down	GUCY2C	protein_coding	3.01459	7.20251	6.20093	12.2227	14.8071	11.998
ENSG00000118515	-2.36079	2.62e-28	2.4e-26	down	SGK1	protein_coding	0.498754	0.681303	0.678069	2.85053	3.03976	3.22841
ENSG00000118520	-3.25908	3.01e-23	1.8e-21	down	ARG1	protein_coding	0.633636	0.577647	0.567847	5.18658	6.2523	4.85334
ENSG00000167447	-1.2794	7.41e-14	1.52e-12	down	SMG8	protein_coding	3.85626	5.69027	5.35425	10.5817	11.9729	11.9628
ENSG00000060749	-1.30986	1.33e-07	9.75e-07	down	QSER1	protein_coding	0.773413	1.53034	1.63395	3.39242	3.14404	2.7762
ENSG00000143569	-1.04436	2.63e-31	3.08e-29	down	UBAP2L	protein_coding	33.5609	35.9466	35.0559	69.2902	67.2997	69.5697
ENSG00000059769	-1.43348	2.21e-13	4.29e-12	down	DNAJC25	protein_coding	2.45325	3.17038	2.77353	7.20852	8.14062	6.30545
ENSG00000118600	-1.33708	3.18e-12	5.04e-11	down	TMEM5	protein_coding	1.95496	3.08313	2.98236	6.41739	6.84339	6.07641
ENSG00000275322	-3.45488	2.37e-05	0.000114639	down	AC103746.1	lincRNA	0	0.111582	0.307128	1.72787	0.812897	1.90217
ENSG00000226562	-1.70777	1.98e-05	9.71e-05	down	CYP4F26P	lincRNA	0.854517	1.18706	1.36141	3.37903	3.4592	3.7943
ENSG00000202538	-6.19857	0.000276604	0.00107672	down	RNU4-2	snRNA	0	0	0	0.408359	13.4995	2.67485
ENSG00000128059	-1.22315	9.67e-06	5.03e-05	down	PPAT	protein_coding	1.44061	3.54907	2.68248	5.12696	6.66707	5.23732
ENSG00000153006	-1.85135	7.18e-14	1.48e-12	down	SREK1IP1	protein_coding	0.600001	0.937686	0.877195	2.82199	3.37544	2.11567
ENSG00000104067	-1.28605	5.73e-07	3.75e-06	down	TJP1	protein_coding	1.32026	2.96575	3.05665	5.96789	5.78481	5.31336
ENSG00000069248	-1.42039	1.15e-09	1.21e-08	down	NUP133	protein_coding	1.57299	3.18058	3.02956	6.44677	7.07519	6.33263
ENSG00000167716	-1.38795	2.93e-29	2.93e-27	down	WDR81	protein_coding	5.3525	4.98516	5.11654	12.6394	11.9282	14.132
ENSG00000167711	-1.15557	3.2e-22	1.76e-20	down	SERPINF2	protein_coding	45.1046	38.4414	39.6628	90.5275	81.3212	90.9387
ENSG00000143756	-2.08347	5.47e-35	8.14e-33	down	FBXO28	protein_coding	2.5822	4.03549	3.31953	12.6122	14.5983	12.9385
ENSG00000143748	-1.59897	1.04e-09	1.1e-08	down	NVL	protein_coding	1.20448	2.69198	2.46989	5.95513	6.46842	5.95206
ENSG00000104131	-1.72499	2.6e-32	3.29e-30	down	EIF3J	protein_coding	11.8082	16.4117	15.0126	46.2825	48.4706	41.631
ENSG00000118777	-1.21286	3.21e-14	6.91e-13	down	ABCG2	protein_coding	4.72741	5.84268	5.4254	10.6056	13.8183	10.9707
ENSG00000104164	-1.06043	2.74e-06	1.59e-05	down	BLOC1S6	protein_coding	2.79533	5.21409	4.56843	7.67334	9.84056	7.47394
ENSG00000118785	-1.28967	0.00281703	0.00865314	down	SPP1	protein_coding	0.401068	0.797736	1.18502	1.73013	1.80808	2.03989
ENSG00000167637	-1.11456	0.000144911	0.000595963	down	ZNF283	protein_coding	0.350452	0.420448	0.426367	0.856674	0.849058	0.773339
ENSG00000177034	-1.31929	8.74e-07	5.52e-06	down	MTX3	protein_coding	0.936428	2.20802	1.70549	3.60159	4.47912	3.43145
ENSG00000275410	-1.06339	5.13e-21	2.49e-19	down	HNF1B	protein_coding	13.7864	12.5115	12.5789	25.8698	25.3823	26.4829
ENSG00000035928	-1.12384	1.52e-06	9.16e-06	down	RFC1	protein_coding	2.14818	3.86822	4.22567	8.16659	6.78601	6.35169
ENSG00000236056	-2.01299	0.000182786	0.000737828	down	GAPDHP14	processed_pseudogene	0.3885	0.472228	0.68085	2.39655	1.96588	1.61005
ENSG00000153187	-1.42034	4.58e-24	3.03e-22	down	HNRNPU	protein_coding	15.9702	23.2935	20.573	49.9445	53.2838	49.5401
ENSG00000251615	-3.60222	0.0148021	0.0373182	down	AC104825.2	lincRNA	0	0.0389111	0	0.230385	0.0566951	0.14925
ENSG00000153147	-1.51194	1.88e-09	1.91e-08	down	SMARCA5	protein_coding	1.40133	3.13542	2.89871	6.59142	7.69545	5.90269
ENSG00000001084	-1.18369	1.53e-18	5.63e-17	down	GCLC	protein_coding	19.1575	26.2758	23.819	47.7783	53.0917	49.2443
ENSG00000069329	-1.34031	5.1e-06	2.81e-05	down	VPS35	protein_coding	1.20627	3.49104	3.18594	6.27513	6.71882	5.99891
ENSG00000153107	-1.65694	3.45e-13	6.48e-12	down	ANAPC1	protein_coding	1.36586	2.67779	2.75871	6.50216	7.24592	6.70391
ENSG00000167721	-1.28481	1.37e-12	2.31e-11	down	TSR1	protein_coding	6.38516	11.1606	9.01018	19.8773	21.8004	19.971
ENSG00000104218	-1.50899	5.6e-11	7.22e-10	down	CSPP1	protein_coding	0.750221	1.18693	1.16869	2.78202	2.88234	2.776
ENSG00000167780	-1.53047	0.0167326	0.0415856	down	SOAT2	protein_coding	0.237459	0.154626	0.255364	0.422544	0.901186	0.474473
ENSG00000143815	-1.59284	1.64e-25	1.22e-23	down	LBR	protein_coding	18.876	27.7585	25.6205	63.6204	74.8665	69.4124
ENSG00000104205	-1.19837	2.18e-06	1.28e-05	down	SGK3	protein_coding	0.695034	0.950429	1.0658	2.19871	1.86108	1.89027
ENSG00000177189	-1.34	1.21e-08	1.08e-07	down	RPS6KA3	protein_coding	7.93822	17.3954	15.8138	32.2798	37.5632	29.3076
ENSG00000261118	-2.49439	0.00400794	0.0118179	down	AC092123.1	antisense_RNA	0.208969	0.145146	0.133171	0.859382	0.775441	0.989742
ENSG00000275714	-5.25749	0.00262078	0.0081136	down	HIST1H3A	protein_coding	0	0.153798	0	0.280188	0.149394	5.3748
ENSG00000153250	-1.51961	5.26e-17	1.61e-15	down	RBMS1	protein_coding	2.72613	4.43794	3.89536	9.97149	10.6334	9.63343
ENSG00000212123	-1.25889	0.000486162	0.0017888	down	PRR22	protein_coding	1.40578	1.27193	0.81336	2.73849	1.94686	3.28531
ENSG00000128283	-1.27311	3.39e-22	1.86e-20	down	CDC42EP1	protein_coding	65.3719	52.5744	55.0444	129.202	125.561	145.654
ENSG00000104290	-1.45501	2.34e-11	3.22e-10	down	FZD3	protein_coding	0.366497	0.639471	0.540284	1.2446	1.41213	1.38423
ENSG00000153201	-1.65109	8.77e-13	1.54e-11	down	RANBP2	protein_coding	0.906615	1.87296	1.79272	4.93629	4.31499	4.4397
ENSG00000153207	-1.11768	1.11e-05	5.69e-05	down	AHCTF1	protein_coding	0.804228	1.50967	1.82915	2.97401	2.82061	2.78908
ENSG00000153317	-1.2442	3.89e-09	3.76e-08	down	ASAP1	protein_coding	2.5917	5.18123	4.1687	9.01254	9.22367	8.70524
ENSG00000143995	-1.12325	0.00339102	0.0101979	down	MEIS1	protein_coding	0.249283	0.259721	0.249641	0.585812	0.552619	0.442755
ENSG00000143970	-1.34632	1.1e-10	1.35e-09	down	ASXL2	protein_coding	0.942238	1.74741	1.60325	3.55898	3.59975	3.24664
ENSG00000104343	-1.08328	3.39e-07	2.31e-06	down	UBE2W	protein_coding	0.792045	1.35784	1.02557	2.07053	2.28085	2.05899
ENSG00000143952	-2.08048	5.92e-16	1.57e-14	down	VPS54	protein_coding	2.00044	4.92629	4.27917	14.0329	16.7199	14.3487
ENSG00000118971	-6.39241	0.000484645	0.00178387	down	CCND2	protein_coding	0.0187255	0	0.00895001	0.0177712	0.492723	1.74608
ENSG00000143933	-1.03442	8.81e-09	8.07e-08	down	CALM2	protein_coding	28.2061	45.8147	34.8724	71.0588	81.2449	60.1383
ENSG00000104356	-1.43167	3.06e-16	8.38e-15	down	POP1	protein_coding	1.78708	2.66561	2.19989	5.58826	5.75104	5.77725
ENSG00000118961	-1.07384	1.21e-05	6.17e-05	down	LDAH	protein_coding	1.67607	3.13008	3.26483	5.34219	6.03287	4.83044
ENSG00000118965	-1.48557	2.69e-05	0.000128359	down	WDR35	protein_coding	0.191775	0.572169	0.399973	0.918279	0.979237	1.19989
ENSG00000104327	-1.1461	3.1e-19	1.25e-17	down	CALB1	protein_coding	11.5783	13.6105	15.1336	28.7893	29.1062	27.3992
ENSG00000104320	-1.62978	1.24e-13	2.46e-12	down	NBN	protein_coding	1.74334	3.23333	3.02568	8.21378	8.52129	6.87351
ENSG00000261012	-4.24792	1.4e-08	1.22e-07	down	AC115619.1	lincRNA	0.037801	0.157535	0.0361346	1.39911	1.41547	1.30921
ENSG00000261040	-1.03558	0.0127067	0.0327129	down	WFDC21P	processed_transcript	1.25193	3.11038	2.39349	4.47834	3.99593	4.70373
ENSG00000021574	-1.62767	1.4e-12	2.37e-11	down	SPAST	protein_coding	1.31539	2.66816	2.13646	5.7667	6.66786	5.57192
ENSG00000236287	-1.96562	8.63e-11	1.08e-09	down	ZBED5	protein_coding	0.528002	1.28932	1.26181	3.78951	4.37504	3.29693
ENSG00000212232	-1.55804	0.000241908	0.000953485	down	SNORD17	snoRNA	2.81594	5.06755	4.89418	9.47496	13.4719	12.9583
ENSG00000153339	-1.83693	2.33e-17	7.44e-16	down	TRAPPC8	protein_coding	0.672386	1.02543	0.931514	2.99638	3.36294	2.60482
ENSG00000177311	-1.67169	2.16e-10	2.53e-09	down	ZBTB38	protein_coding	0.536979	1.16829	1.13229	3.22254	2.83708	2.55966
ENSG00000236194	-2.02155	0.00946545	0.0252655	down	AC099811.1	sense_intronic	0.121666	0.25352	0.0775349	0.577325	0.656693	0.504216
ENSG00000261167	-2.26279	2e-06	1.18e-05	down	AC107027.3	sense_overlapping	0.0873462	0.345813	0.417478	1.14395	1.69723	1.05493
ENSG00000104408	-1.46243	5.2e-17	1.59e-15	down	EIF3E	protein_coding	20.061	31.3832	29.3478	68.805	79.6668	63.8156
ENSG00000031003	-2.30977	1.05e-25	7.9e-24	down	FAM13B	protein_coding	0.621694	0.751824	0.955105	3.70863	4.10088	3.24359
ENSG00000070601	-1.5634	0.000277253	0.00107883	down	FRMPD1	protein_coding	0.155424	0.185064	0.265307	0.410899	0.752764	0.5521
ENSG00000055044	-1.819	1.94e-17	6.27e-16	down	NOP58	protein_coding	5.21898	9.70101	9.18413	29.0707	28.2096	23.8058
ENSG00000128590	-1.34356	3.73e-24	2.52e-22	down	DNAJB9	protein_coding	18.637	18.975	17.9649	43.3907	51.156	40.2258
ENSG00000128585	-1.12258	6.16e-06	3.35e-05	down	MKLN1	protein_coding	0.706991	1.52985	1.28926	2.55997	2.63084	2.1202
ENSG00000177485	-1.30671	1.14e-07	8.46e-07	down	ZBTB33	protein_coding	1.64164	3.05684	2.91594	5.99984	7.23472	4.71481
ENSG00000128512	-1.2221	3.89e-07	2.62e-06	down	DOCK4	protein_coding	1.00144	2.14998	1.84207	3.48481	3.9772	3.63147
ENSG00000069702	-1.62099	1.98e-12	3.25e-11	down	TGFBR3	protein_coding	1.96136	4.09674	3.80361	9.40495	10.4567	9.03402
ENSG00000021776	-1.81221	1.57e-13	3.1e-12	down	AQR	protein_coding	0.419325	0.860724	0.813644	2.34615	2.49556	2.16761
ENSG00000261468	-2.93555	0.000168851	0.000686546	down	AC096921.2	sense_overlapping	0.0633306	0.0659823	0.121077	0.480823	0.801159	0.562412
ENSG00000055130	-1.86783	8.97e-17	2.65e-15	down	CUL1	protein_coding	3.99983	8.10768	7.47665	21.5356	25.1896	21.3652
ENSG00000055147	-1.36153	1.14e-09	1.19e-08	down	FAM114A2	protein_coding	1.21533	2.17675	1.99716	4.15997	4.74015	4.30499
ENSG00000005889	-2.48603	2.09e-26	1.65e-24	down	ZFX	protein_coding	0.971309	1.94869	2.06416	9.11141	9.48878	8.02697
ENSG00000153561	-1.28055	3.3e-21	1.64e-19	down	RMND5A	protein_coding	4.91066	5.99908	5.43972	11.5048	13.9056	12.5099
ENSG00000138035	-1.34953	1.1e-12	1.89e-11	down	PNPT1	protein_coding	2.92969	4.49972	4.56238	9.52899	10.8019	8.83124
ENSG00000138018	-1.47739	8.59e-09	7.88e-08	down	SELENOI	protein_coding	2.4116	6.0364	4.76758	11.0254	13.3818	10.5822
ENSG00000177565	-1.61037	2.27e-13	4.39e-12	down	TBL1XR1	protein_coding	1.12975	2.01213	1.93369	4.49878	5.73219	4.5419
ENSG00000005810	-1.19654	1.36e-07	9.95e-07	down	MYCBP2	protein_coding	0.399366	0.677751	0.724164	1.34413	1.20835	1.38939
ENSG00000005812	-1.32694	4.13e-10	4.65e-09	down	FBXL3	protein_coding	1.74928	2.6165	2.20196	5.14476	6.06471	4.50659
ENSG00000104691	-1.11522	8.33e-08	6.3e-07	down	UBXN8	protein_coding	4.37098	6.34446	4.32114	9.18279	11.0022	10.8488
ENSG00000005801	-1.83813	3.94e-17	1.22e-15	down	ZNF195	protein_coding	0.980316	1.45639	1.12799	4.06599	3.87659	4.20779
ENSG00000114030	-1.40973	1.2e-09	1.26e-08	down	KPNA1	protein_coding	2.0875	4.58118	3.79564	8.96135	9.29553	8.21203
ENSG00000021826	-1.52275	0.000157583	0.000644123	down	CPS1	protein_coding	95.8578	288.126	240.832	552.264	638.765	515.336
ENSG00000128641	-1.35063	1.42e-08	1.24e-07	down	MYO1B	protein_coding	3.45018	7.68682	6.57335	14.3437	15.767	12.8814
ENSG00000104611	-1.62424	2.19e-17	7.02e-16	down	SH2D4A	protein_coding	2.19008	3.52639	3.18356	8.31385	8.42613	9.43527
ENSG00000261373	-1.06257	3.12e-08	2.55e-07	down	VPS9D1-AS1	antisense_RNA	3.9455	4.14676	3.57306	7.94867	8.26617	7.06913
ENSG00000094804	-1.48387	8.6e-20	3.66e-18	down	CDC6	protein_coding	7.00046	10.6447	10.4055	24.6714	26.1177	24.072
ENSG00000079215	-1.07922	0.0150404	0.0378384	down	SLC1A3	protein_coding	0.174592	0.40928	0.292067	0.497081	0.721497	0.542667
ENSG00000080200	-1.32165	0.00242648	0.00757982	down	CRYBG3	protein_coding	0.0791676	0.117832	0.0702721	0.230765	0.188855	0.215938
ENSG00000079246	-1.39844	1.35e-09	1.4e-08	down	XRCC5	protein_coding	13.486	29.1601	27.5408	61.9571	60.5845	53.7072
ENSG00000138095	-1.63907	2.29e-12	3.71e-11	down	LRPPRC	protein_coding	3.90744	8.66096	7.94642	20.5592	21.1583	19.1362
ENSG00000177707	-1.08924	2.55e-06	1.48e-05	down	NECTIN3	protein_coding	1.37436	1.96672	2.02606	3.36294	4.32353	3.22039
ENSG00000114098	-1.24494	3.85e-08	3.09e-07	down	ARMC8	protein_coding	1.12728	2.13783	1.62244	3.75042	3.62765	3.65568
ENSG00000163104	-1.96506	3.93e-15	9.45e-14	down	SMARCAD1	protein_coding	0.665116	1.36073	1.06351	3.53482	4.39364	3.55471
ENSG00000163110	-1.18269	1.15e-06	7.09e-06	down	PDLIM5	protein_coding	3.83399	8.49726	8.25318	13.6378	16.0438	14.8235
ENSG00000163002	-1.5219	1.25e-09	1.3e-08	down	NUP35	protein_coding	1.84501	3.39748	3.1582	7.49255	9.27092	6.23001
ENSG00000163006	-1.89786	6.94e-10	7.55e-09	down	CCDC138	protein_coding	0.36938	0.711966	0.741502	2.0858	2.18688	2.21421
ENSG00000138160	-1.65462	5.28e-12	8.04e-11	down	KIF11	protein_coding	1.49804	3.14755	2.5776	6.84782	8.32575	6.47436
ENSG00000138138	-1.07098	2.36e-08	1.97e-07	down	ATAD1	protein_coding	2.249	3.63736	3.31228	5.944	6.59	5.89883
ENSG00000163026	-1.57871	2.75e-10	3.16e-09	down	WDCP	protein_coding	1.70075	3.41144	2.61339	6.16967	9.04042	6.74724
ENSG00000163032	-1.66566	3.43e-09	3.34e-08	down	VSNL1	protein_coding	0.667934	0.881475	1.17056	2.70461	2.77149	2.78787
ENSG00000177683	-1.5817	1.45e-11	2.05e-10	down	THAP5	protein_coding	1.39473	2.54297	1.91215	5.95641	5.98036	4.74253
ENSG00000177692	-1.79705	0.00102792	0.00350839	down	DNAJC28	protein_coding	0.271215	0.310828	0.155555	0.64348	1.09791	0.698477
ENSG00000163050	-1.11244	8.03e-15	1.87e-13	down	COQ8A	protein_coding	4.18532	3.62808	4.57836	8.5487	8.30462	8.80913
ENSG00000114166	-1.25201	0.0129117	0.0331685	down	KAT2B	protein_coding	0.0878739	0.614715	0.480001	0.881609	0.889315	0.903002
ENSG00000187079	-1.47425	5.12e-10	5.68e-09	down	TEAD1	protein_coding	1.44573	2.93051	2.98293	6.07914	7.22874	6.17795
ENSG00000104760	-1.58629	4.13e-20	1.82e-18	down	FGL1	protein_coding	3.2078	3.9527	3.89196	10.8893	10.3635	10.4636
ENSG00000128708	-1.3241	1.46e-08	1.27e-07	down	HAT1	protein_coding	2.47732	5.17854	4.14796	9.25451	10.4437	8.43569
ENSG00000070961	-2.11709	1.51e-22	8.59e-21	down	ATP2B1	protein_coding	1.47535	2.88549	2.5732	10.014	10.2422	8.4052
ENSG00000055332	-1.49853	6.77e-15	1.58e-13	down	EIF2AK2	protein_coding	2.60397	4.64546	4.1005	9.91944	11.1221	9.51817
ENSG00000070950	-1.65446	1.73e-08	1.48e-07	down	RAD18	protein_coding	0.64938	1.68606	1.55681	4.01074	4.35001	3.30451
ENSG00000094975	-1.19387	3.87e-07	2.61e-06	down	SUCO	protein_coding	1.71264	3.25885	3.24488	5.80068	6.86037	5.25494
ENSG00000080371	-1.0939	1.23e-21	6.34e-20	down	RAB21	protein_coding	2.01767	1.99644	2.12645	4.20006	4.15895	4.17974
ENSG00000079387	-1.5712	1.65e-08	1.42e-07	down	SENP1	protein_coding	1.03825	2.4307	2.35861	5.35561	6.42811	4.70778
ENSG00000236698	-1.65081	3.05e-12	4.83e-11	down	EIF1AXP1	processed_pseudogene	7.81048	11.3344	8.26611	27.2671	30.6298	24.1527
ENSG00000080345	-1.5517	5.49e-10	6.06e-09	down	RIF1	protein_coding	0.408434	0.93955	0.807917	2.04171	1.95625	2.02186
ENSG00000177842	-1.25198	2.89e-08	2.37e-07	down	ZNF620	protein_coding	1.17986	1.15243	1.21596	2.83432	2.50006	2.75044
ENSG00000177853	-1.23035	3.81e-07	2.57e-06	down	ZNF518A	protein_coding	0.652925	1.00893	1.17815	2.06085	2.47979	1.8242
ENSG00000163214	-1.76883	3.59e-15	8.69e-14	down	DHX57	protein_coding	0.868452	1.66074	1.40813	4.36091	4.47239	3.9538
ENSG00000177873	-1.0532	4.46e-06	2.49e-05	down	ZNF619	protein_coding	1.12488	1.08066	1.01943	1.92714	2.4099	2.06279
ENSG00000163125	-1.22464	9.07e-13	1.59e-11	down	RPRD2	protein_coding	3.29481	4.77927	5.16283	9.93335	9.12333	10.4924
ENSG00000153827	-1.70762	3.16e-11	4.24e-10	down	TRIP12	protein_coding	1.52998	3.6298	3.51242	8.8403	9.9495	8.17954
ENSG00000128833	-1.02032	0.000230515	0.000913782	down	MYO5C	protein_coding	0.382945	0.643808	0.64893	0.999428	1.23313	1.0125
ENSG00000128829	-1.02534	3.36e-06	1.91e-05	down	EIF2AK4	protein_coding	3.02305	6.01189	5.58973	9.44461	9.85942	9.06313
ENSG00000128917	-1.55074	5.22e-21	2.53e-19	down	DLL4	protein_coding	5.55968	4.31155	4.36862	12.3456	12.8009	14.796
ENSG00000128915	-1.27689	2.03e-06	1.2e-05	down	ICE2	protein_coding	0.547038	1.06974	1.15847	2.12455	2.39335	1.89836
ENSG00000128908	-1.0758	4.99e-06	2.76e-05	down	INO80	protein_coding	1.9787	4.2409	3.71088	6.35788	7.19951	6.37612
ENSG00000271147	-1.26907	0.0138483	0.0352365	down	ARMCX5-GPRASP2	processed_transcript	0.361135	0.410461	0.376598	0.591988	1.02999	1.02044
ENSG00000246145	-2.83104	0.00655045	0.0182511	down	RRS1-AS1	lincRNA	0.0555847	0	0.0132836	0.158255	0.154697	0.160428
ENSG00000163312	-1.12694	0.000340761	0.00129853	down	HELQ	protein_coding	0.610267	0.759451	0.648182	1.14224	1.26953	1.79145
ENSG00000163349	-1.08127	3.35e-11	4.49e-10	down	HIPK1	protein_coding	3.68918	5.65699	5.31826	10.1082	10.0189	9.47855
ENSG00000177888	-1.77812	4.64e-09	4.44e-08	down	ZBTB41	protein_coding	0.200375	0.238589	0.396765	0.916857	0.955993	0.877013
ENSG00000138378	-1.23562	0.001629	0.00533073	down	STAT4	protein_coding	0.365486	0.470387	0.493234	0.93856	1.19669	0.859163
ENSG00000138376	-1.38444	1.63e-06	9.77e-06	down	BARD1	protein_coding	0.61785	1.59781	1.37107	2.88992	3.1041	2.9198
ENSG00000138385	-1.26065	1.82e-08	1.55e-07	down	SSB	protein_coding	11.0109	22.3022	19.4498	39.578	45.8948	34.8913
ENSG00000138386	-1.08147	3.78e-08	3.04e-07	down	NAB1	protein_coding	5.06749	8.77528	7.45246	14.2295	16.1603	12.5487
ENSG00000138381	-1.86818	8.08e-20	3.47e-18	down	ASNSD1	protein_coding	2.72399	4.30867	3.57445	12.4558	14.0595	10.402
ENSG00000187257	-1.02717	2.26e-06	1.32e-05	down	RSBN1L	protein_coding	0.897495	1.27958	1.49009	2.42078	2.46674	2.25685
ENSG00000163291	-1.17402	4.65e-10	5.18e-09	down	PAQR3	protein_coding	1.35428	1.90065	2.11626	3.48019	4.2995	3.79477
ENSG00000187240	-1.03376	0.00141502	0.00469398	down	DYNC2H1	protein_coding	0.110891	0.166369	0.161124	0.286251	0.287297	0.283616
ENSG00000138336	-1.15088	3.39e-08	2.75e-07	down	TET1	protein_coding	0.620555	0.980016	0.805501	1.81638	1.7188	1.56045
ENSG00000138346	-1.26794	2.03e-08	1.71e-07	down	DNA2	protein_coding	1.19669	1.90775	1.28176	3.325	3.66245	3.07295
ENSG00000114346	-1.02207	7.78e-05	0.000338676	down	ECT2	protein_coding	4.43394	9.94218	10.6752	16.466	17.35	14.6621
ENSG00000153922	-1.19834	7.25e-07	4.65e-06	down	CHD1	protein_coding	0.659545	1.20253	1.2896	2.28323	2.44238	2.17646
ENSG00000153914	-1.92421	4.15e-16	1.12e-14	down	SREK1	protein_coding	0.499481	1.02051	0.85571	2.81337	3.17081	2.6038
ENSG00000128989	-1.35983	2.45e-15	6.03e-14	down	ARPP19	protein_coding	10.7152	17.1644	15.175	33.439	39.3231	32.5666
ENSG00000080546	-1.2146	1.4e-09	1.45e-08	down	SESN1	protein_coding	1.9019	2.55798	2.77667	5.21801	5.94935	4.88274
ENSG00000005483	-1.14683	3.17e-09	3.1e-08	down	KMT2E	protein_coding	1.70344	2.7587	2.75891	5.16817	5.27007	4.82043
ENSG00000005469	-1.50075	9.59e-10	1.02e-08	down	CROT	protein_coding	1.24208	2.26962	2.13718	5.16847	5.66628	4.41215
ENSG00000261884	-1.22139	0.0113128	0.0295257	down	AC040162.1	protein_coding	0.106721	0.155665	0.183629	0.405126	0.334815	0.25589
ENSG00000163428	-1.33049	5.37e-08	4.2e-07	down	LRRC58	protein_coding	1.84246	3.96719	3.24361	6.73924	8.72493	6.19715
ENSG00000005436	-1.41798	1.58e-14	3.55e-13	down	GCFC2	protein_coding	1.83105	2.63379	2.56019	6.00425	6.45815	5.46072
ENSG00000163362	-1.01965	9.66e-11	1.2e-09	down	INAVA	protein_coding	16.784	11.751	14.2899	26.2305	27.0575	29.9356
ENSG00000163376	-2.71688	2.65e-06	1.53e-05	down	KBTBD8	protein_coding	0.0259276	0.0810398	0.111531	0.492125	0.459194	0.425967
ENSG00000187325	-2.59498	2.16e-22	1.21e-20	down	TAF9B	protein_coding	0.76034	1.39796	1.58191	7.27956	8.30597	5.9976
ENSG00000163378	-1.14484	1.8e-08	1.53e-07	down	EOGT	protein_coding	2.21856	3.96823	3.43245	6.71811	7.09919	6.45729
ENSG00000138496	-1.11622	0.000150723	0.000618096	down	PARP9	protein_coding	0.439188	1.07391	0.719703	1.41203	1.60555	1.58398
ENSG00000163389	-1.81226	1.87e-13	3.65e-12	down	POGLUT1	protein_coding	1.23095	2.63526	2.41785	7.0573	7.35513	6.61883
ENSG00000138459	-1.53489	5.12e-10	5.67e-09	down	SLC35A5	protein_coding	0.703388	1.13518	0.97561	2.30367	2.98699	2.48635
ENSG00000236814	-2.1744	0.0117035	0.0304226	down	AC046176.1	processed_pseudogene	0.259276	0.0540265	0.148708	0.935037	0.524793	0.552606
ENSG00000138448	-1.14531	1.21e-05	6.16e-05	down	ITGAV	protein_coding	4.59993	11.4014	10.2957	17.2408	21.4335	16.6619
ENSG00000138449	-1.91372	2.27e-23	1.37e-21	down	SLC40A1	protein_coding	6.78623	11.5514	9.09875	29.977	38.5851	29.8824
ENSG00000114450	-1.56897	9.19e-16	2.38e-14	down	GNB4	protein_coding	2.53659	4.44069	3.2811	9.62925	10.7456	8.6086
ENSG00000114416	-1.00694	0.000109021	0.000460622	down	FXR1	protein_coding	0.578081	1.08847	1.21172	1.93008	1.94543	1.64526
ENSG00000114439	-1.09241	4.49e-05	0.000205373	down	BBX	protein_coding	0.448406	0.89897	0.915728	1.69576	1.52643	1.38167
ENSG00000031691	-1.56211	1.39e-05	6.99e-05	down	CENPQ	protein_coding	0.805208	1.7508	0.836643	3.18958	3.6139	2.70484
ENSG00000176853	-1.30842	2.51e-07	1.76e-06	down	FAM91A1	protein_coding	3.03849	6.88199	6.56678	12.0047	15.0299	11.8395
ENSG00000162231	-1.31004	6.48e-34	9.04e-32	down	NXF1	protein_coding	11.2435	11.4846	11.9982	27.2271	26.1786	28.9496
ENSG00000259623	-1.48548	3.27e-07	2.24e-06	down	AC125257.1	sense_overlapping	0.952509	1.83377	1.24701	3.24248	4.50552	2.99737
ENSG00000162267	-2.31006	0.0135925	0.0346735	down	ITIH3	protein_coding	0.0599118	0.0624204	0.0190902	0.322198	0.202109	0.14188
ENSG00000211643	-1.3891	0.00601624	0.0169081	down	IGLV5-52	IG_V_gene	1.28065	1.83462	2.60141	5.01344	5.50825	3.83835
ENSG00000235631	-5.4721	0.000527264	0.00192522	down	RNF148	protein_coding	0	0	0	0.309088	0.282519	0.49582
ENSG00000186141	-1.41514	5.61e-12	8.51e-11	down	POLR3C	protein_coding	5.14603	8.70817	8.36572	18.4152	20.8982	17.2029
ENSG00000186130	-1.83495	1.44e-07	1.05e-06	down	ZBTB6	protein_coding	0.384179	0.307896	0.564989	1.31817	1.80943	1.18098
ENSG00000152894	-1.13783	4.51e-10	5.03e-09	down	PTPRK	protein_coding	3.30913	5.00538	5.21174	9.24171	10.41	8.75414
ENSG00000137275	-1.84115	7.01e-20	3.05e-18	down	RIPK1	protein_coding	2.65434	4.99914	4.29394	14.2286	13.1953	13.3791
ENSG00000113249	-1.08785	1.44e-08	1.25e-07	down	HAVCR1	protein_coding	28.5761	52.0078	47.3085	83.7308	90.0878	85.2721
ENSG00000113240	-1.27731	1e-05	5.2e-05	down	CLK4	protein_coding	0.603121	1.29071	1.15307	2.25859	2.5075	2.27271
ENSG00000152818	-1.16554	1.81e-07	1.29e-06	down	UTRN	protein_coding	1.16041	2.15673	2.20911	4.35841	3.94609	3.51945
ENSG00000127870	-1.31608	3.48e-10	3.95e-09	down	RNF6	protein_coding	1.47338	2.35378	2.17524	5.04939	4.83784	4.37604
ENSG00000152804	-1.60479	7.57e-49	3.54e-46	down	HHEX	protein_coding	33.9362	31.1846	31.735	92.4525	97.8431	91.504
ENSG00000103978	-1.79226	1.6e-14	3.57e-13	down	TMEM87A	protein_coding	3.18087	6.20115	5.65224	15.6494	19.7691	14.176
ENSG00000103994	-1.31466	7.33e-08	5.61e-07	down	ZNF106	protein_coding	1.08465	2.39308	2.27881	4.52482	4.74888	4.36802
ENSG00000113318	-1.60357	6.21e-08	4.8e-07	down	MSH3	protein_coding	0.48928	1.05043	0.963767	2.64535	2.58088	2.02771
ENSG00000176928	-2.36608	1.49e-18	5.51e-17	down	GCNT4	protein_coding	0.447875	1.04707	0.877146	3.5248	4.48843	3.62816
ENSG00000162377	-1.24169	3.04e-15	7.4e-14	down	COA7	protein_coding	4.34769	6.02912	5.67652	11.2857	13.0161	11.9328
ENSG00000162378	-1.25706	4.8e-05	0.000218287	down	ZYG11B	protein_coding	0.922092	2.84305	2.35768	4.26877	5.47775	4.16093
ENSG00000186260	-1.11784	2.93e-06	1.69e-05	down	MKL2	protein_coding	0.703308	1.17097	1.4237	2.34267	2.30279	2.19215
ENSG00000152990	-1.30574	3.32e-12	5.22e-11	down	ADGRA3	protein_coding	5.92622	10.106	9.32307	18.6758	21.7713	19.3049
ENSG00000113369	-1.16176	2.27e-05	0.000109856	down	ARRDC3	protein_coding	0.579472	0.875416	0.941675	1.63607	1.90595	1.58241
ENSG00000127980	-1.13881	8.73e-06	4.59e-05	down	PEX1	protein_coding	0.978376	2.12165	1.91399	3.35776	3.69579	3.46532
ENSG00000152942	-1.45102	1.53e-06	9.22e-06	down	RAD17	protein_coding	0.806941	2.13115	1.77594	3.66879	4.33015	4.26633
ENSG00000127989	-1.57753	9.58e-07	6e-06	down	MTERF1	protein_coding	0.375089	0.749023	0.448192	1.45356	1.55005	1.45732
ENSG00000127995	-1.59732	1.76e-09	1.79e-08	down	CASD1	protein_coding	0.908059	2.08459	1.67721	4.70327	4.70397	4.04572
ENSG00000127993	-1.24834	5.07e-08	3.99e-07	down	RBM48	protein_coding	0.874559	0.988397	1.03438	2.05387	2.37023	2.15885
ENSG00000006468	-1.41267	3.08e-07	2.12e-06	down	ETV1	protein_coding	0.315055	0.478303	0.413028	1.05077	1.11141	0.903314
ENSG00000162402	-1.53591	9.8e-12	1.43e-10	down	USP24	protein_coding	0.879952	1.76768	1.63834	4.10457	4.02781	3.71316
ENSG00000162408	-1.80018	1.28e-39	2.86e-37	down	NOL9	protein_coding	2.30857	2.39573	1.99746	7.50799	7.53543	7.25249
ENSG00000162413	-1.15941	3.39e-10	3.85e-09	down	KLHL21	protein_coding	4.65032	2.96195	4.07637	7.91538	8.05023	9.07877
ENSG00000162437	-1.29048	2.1e-06	1.24e-05	down	RAVER2	protein_coding	0.593188	1.09232	1.13408	2.01617	2.27566	2.2909
ENSG00000162433	-1.60321	1.38e-38	2.74e-36	down	AK4	protein_coding	6.5283	8.23785	7.71568	21.3513	23.0319	20.8341
ENSG00000162434	-1.04803	9.95e-06	5.16e-05	down	JAK1	protein_coding	12.1053	27.9296	23.6489	39.9867	46.2301	39.0829
ENSG00000162441	-1.63148	6.67e-19	2.56e-17	down	LZIC	protein_coding	3.0322	3.76883	3.27992	9.71844	11.198	8.90505
ENSG00000186416	-2.00421	6.73e-27	5.54e-25	down	NKRF	protein_coding	1.89748	2.80487	2.88353	9.32709	10.5863	9.14548
ENSG00000260855	-2.19907	2.74e-12	4.38e-11	down	AL591848.4	lincRNA	0.332011	0.691826	0.835197	2.47097	2.72342	2.96397
ENSG00000162391	-1.1163	0.00859814	0.0232189	down	FAM151A	protein_coding	0.726233	0.472901	0.462812	1.20614	1.22495	1.02115
ENSG00000260804	-3.11514	1.12e-06	6.93e-06	down	LINC01963	lincRNA	0.0385455	0.080319	0.0921157	0.621878	0.546132	0.581922
ENSG00000137492	-1.29079	8.49e-07	5.38e-06	down	THAP12	protein_coding	1.51788	3.63731	3.20067	5.89768	7.42774	6.12929
ENSG00000113448	-1.31874	1.71e-08	1.46e-07	down	PDE4D	protein_coding	1.9973	4.41525	3.71986	7.95972	8.60745	7.49412
ENSG00000113441	-1.98168	3.64e-14	7.78e-13	down	LNPEP	protein_coding	0.323526	0.738586	0.623076	1.98671	2.45565	1.89287
ENSG00000137414	-1.02286	1.98e-11	2.75e-10	down	FAM8A1	protein_coding	16.9416	25.3547	22.4073	42.5592	44.2553	38.5805
ENSG00000113460	-1.20389	1.02e-06	6.34e-06	down	BRIX1	protein_coding	2.42173	4.46196	4.53247	7.88682	9.7003	7.49327
ENSG00000078687	-1.28646	7.59e-20	3.28e-18	down	TNRC6C	protein_coding	1.91231	2.14814	2.21505	4.39229	5.0558	5.18324
ENSG00000078674	-1.07166	0.000137992	0.000570427	down	PCM1	protein_coding	1.53013	3.86726	4.0591	6.89943	6.24604	5.79296
ENSG00000078668	-1.05558	8.09e-14	1.66e-12	down	VDAC3	protein_coding	58.8349	76.9262	69.8093	126.503	154.431	126.765
ENSG00000088035	-1.3839	7.51e-10	8.11e-09	down	ALG6	protein_coding	2.15974	3.88154	2.87314	6.81515	8.67007	6.66496
ENSG00000186529	-1.43295	1.49e-36	2.57e-34	down	CYP4F3	protein_coding	8.45785	10.289	9.33679	24.1944	23.235	24.9978
ENSG00000162599	-1.64128	3.2e-08	2.61e-07	down	NFIA	protein_coding	0.255806	0.546359	0.287321	1.01356	1.19734	1.01659
ENSG00000259959	-1.42238	8.09e-05	0.000351518	down	AC107068.1	lincRNA	0.287675	0.284734	0.42624	0.819041	0.931639	0.817511
ENSG00000259953	-1.38259	0.0154593	0.0387418	down	AL138756.1	sense_overlapping	0.0540737	0.239436	0.20676	0.423372	0.300984	0.516221
ENSG00000039123	-1.55515	1.18e-08	1.05e-07	down	SKIV2L2	protein_coding	1.11442	1.99042	2.75315	5.78258	5.66844	4.99975
ENSG00000015171	-2.37707	1.18e-30	1.32e-28	down	ZMYND11	protein_coding	1.70721	3.21361	2.89363	12.0767	13.735	12.8805
ENSG00000235910	-1.53113	0.000379716	0.00143015	down	APOA1-AS	antisense_RNA	2.37079	3.48054	1.85423	10.7385	5.01676	5.4549
ENSG00000137574	-2.03403	1.62e-17	5.33e-16	down	TGS1	protein_coding	1.25127	2.55719	2.19287	7.47517	8.89679	7.03762
ENSG00000113569	-1.72034	3e-14	6.47e-13	down	NUP155	protein_coding	0.998388	2.00276	1.71645	4.94258	5.44411	4.4199
ENSG00000064102	-1.58238	7.38e-10	7.99e-09	down	INTS13	protein_coding	1.04042	1.82789	2.12561	4.74336	4.9963	4.54729
ENSG00000113595	-1.51897	5.41e-05	0.000243494	down	TRIM23	protein_coding	0.231899	0.51342	0.63732	1.27922	1.45215	1.05544
ENSG00000113593	-1.36251	1.93e-07	1.38e-06	down	PPWD1	protein_coding	1.46494	2.87977	2.00806	5.50866	5.42677	4.6147
ENSG00000113580	-1.65729	1.2e-10	1.46e-09	down	NR3C1	protein_coding	1.31567	3.13192	2.53126	6.57499	8.16599	6.19691
ENSG00000078747	-1.1841	4.83e-07	3.19e-06	down	ITCH	protein_coding	2.58758	5.73748	4.72957	9.14817	10.2638	8.82132
ENSG00000113657	-1.98635	0.000906478	0.00314031	down	DPYSL3	protein_coding	0.17727	0.161606	0.148273	0.147206	0.90823	0.787131
ENSG00000113658	-1.14868	1e-06	6.24e-06	down	SMAD5	protein_coding	1.77374	3.51573	3.44073	5.44418	6.89139	6.10865
ENSG00000040199	-1.09408	2.91e-07	2.01e-06	down	PHLPP2	protein_coding	1.4761	2.79213	2.58232	4.67864	4.75717	4.5053
ENSG00000113649	-1.10372	1.03e-08	9.24e-08	down	TCERG1	protein_coding	6.14007	10.5804	10.4303	17.7289	19.5654	18.3495
ENSG00000113643	-1.24788	3.68e-08	2.97e-07	down	RARS	protein_coding	8.79244	17.2019	18.0528	35.0677	32.9607	31.7349
ENSG00000162601	-1.07099	4.66e-05	0.000212301	down	MYSM1	protein_coding	0.69289	1.30591	1.25771	2.01706	2.67885	1.82524
ENSG00000162607	-1.59513	1.19e-11	1.72e-10	down	USP1	protein_coding	1.47274	2.92644	2.87368	7.06044	7.19109	6.70118
ENSG00000162616	-1.23229	1.89e-12	3.11e-11	down	DNAJB4	protein_coding	3.55334	4.44254	4.15367	8.61367	10.4595	8.18645
ENSG00000162623	-1.55651	2.29e-08	1.91e-07	down	TYW3	protein_coding	1.41506	3.35406	3.34788	7.01687	8.61044	7.11581
ENSG00000006210	-1.45937	8.81e-10	9.41e-09	down	CX3CL1	protein_coding	1.0049	0.665265	0.800498	1.95704	2.04458	2.5099
ENSG00000162664	-2.39258	4.45e-24	2.97e-22	down	ZNF326	protein_coding	0.437359	0.790724	0.786971	3.19237	3.99662	2.90158
ENSG00000162688	-1.59026	1.3e-10	1.57e-09	down	AGL	protein_coding	0.708884	1.46015	1.23064	3.0622	3.77674	2.90886
ENSG00000269486	-1.93029	0.00606627	0.0170368	down	ERVK9-11	lincRNA	0.0363733	0.0947408	0.139079	0.379715	0.349705	0.258413
ENSG00000162692	-2.83939	1.78e-24	1.24e-22	down	VCAM1	protein_coding	0.455226	1.09577	0.630229	4.94595	5.51257	4.3633
ENSG00000162695	-1.68865	8.2e-20	3.51e-18	down	SLC30A7	protein_coding	1.32895	2.01686	2.06342	5.12506	6.04057	5.47796
ENSG00000147050	-1.16452	1.03e-06	6.43e-06	down	KDM6A	protein_coding	1.66937	3.5959	3.2405	6.12331	6.15667	5.8845
ENSG00000123094	-1.53488	0.00223336	0.00704005	down	RASSF8	protein_coding	0.121121	0.103249	0.115782	0.303045	0.367736	0.273796
ENSG00000123091	-1.38641	4.44e-29	4.35e-27	down	RNF11	protein_coding	8.79371	9.65383	9.36513	23.5617	24.5285	21.4014
ENSG00000040275	-1.10962	8.81e-05	0.000379753	down	SPDL1	protein_coding	1.43263	3.15108	3.32586	5.65427	5.61537	5.00825
ENSG00000088205	-1.85642	1.87e-14	4.16e-13	down	DDX18	protein_coding	1.56114	3.44241	3.27084	9.72159	9.95572	8.86906
ENSG00000113721	-1.38601	0.000300511	0.00115855	down	PDGFRB	protein_coding	0.371432	0.409097	0.344913	0.61436	1.43917	0.753949
ENSG00000137710	-1.23048	1.3e-07	9.58e-07	down	RDX	protein_coding	8.80812	19.311	16.2327	32.3471	37.6389	29.045
ENSG00000137713	-1.75255	2.04e-16	5.75e-15	down	PPP2R1B	protein_coding	15.6699	31.6677	28.3804	77.273	89.3922	76.2909
ENSG00000162777	-2.2034	0.0108511	0.0284685	down	DENND2D	protein_coding	0.0567546	0.059131	0.0361684	0.161586	0.287188	0.218406
ENSG00000172167	-1.10898	0.000126176	0.000525365	down	MTBP	protein_coding	0.826919	1.17994	1.49501	1.92782	2.81989	2.47445
ENSG00000196116	-1.48935	1.02e-10	1.26e-09	down	TDRD7	protein_coding	1.06023	1.79708	1.40679	3.6944	4.24393	3.47108
ENSG00000172171	-1.00352	0.000205429	0.000823603	down	TEFM	protein_coding	1.84112	2.84734	2.14495	3.82219	5.53161	3.70435
ENSG00000172175	-1.24396	2.21e-07	1.56e-06	down	MALT1	protein_coding	0.783641	1.6599	1.43009	3.1592	2.84457	2.73767
ENSG00000172071	-1.33869	4.65e-09	4.45e-08	down	EIF2AK3	protein_coding	1.73681	3.37416	2.79619	6.25854	7.17621	5.61289
ENSG00000196083	-2.13056	4.12e-15	9.88e-14	down	IL1RAP	protein_coding	0.807	2.12533	1.72499	6.19079	7.07817	6.13145
ENSG00000196072	-1.26561	1.63e-11	2.29e-10	down	BLOC1S2	protein_coding	5.55111	7.36742	6.18713	13.2689	17.9027	12.6413
ENSG00000039319	-1.38455	5.51e-11	7.11e-10	down	ZFYVE16	protein_coding	0.922646	1.17593	1.46424	2.94991	3.29079	2.65696
ENSG00000147121	-1.26609	1.35e-06	8.21e-06	down	KRBOX4	protein_coding	1.57473	3.19018	1.86072	4.89854	5.51147	4.73918
ENSG00000064313	-1.36889	1.26e-08	1.11e-07	down	TAF2	protein_coding	1.04563	2.00352	1.89567	3.98077	4.51262	3.68231
ENSG00000147124	-1.15743	0.00112991	0.00382788	down	ZNF41	protein_coding	0.281193	0.516179	0.563193	0.978493	1.12476	0.796711
ENSG00000137766	-1.53118	2.61e-05	0.000124736	down	UNC13C	protein_coding	0.084356	0.200189	0.170234	0.46255	0.469541	0.320461
ENSG00000137760	-1.80166	1.87e-07	1.33e-06	down	ALKBH8	protein_coding	0.312352	0.666358	0.383892	1.52451	1.76119	1.22843
ENSG00000137776	-1.34732	1.84e-12	3.03e-11	down	SLTM	protein_coding	2.45784	3.81065	3.55221	8.8999	7.90645	7.04183
ENSG00000137770	-1.49791	5.55e-11	7.16e-10	down	CTDSPL2	protein_coding	0.764159	1.38864	1.23161	3.28876	3.17435	2.65134
ENSG00000162702	-1.48881	5.95e-08	4.62e-07	down	ZNF281	protein_coding	2.31965	6.28104	4.75494	11.1484	13.7465	10.7296
ENSG00000137868	-1.32989	0.0109307	0.028655	down	STRA6	protein_coding	0.840605	0.503586	0.421863	0.817708	0.786917	2.6501
ENSG00000137845	-1.00421	9.55e-06	4.97e-05	down	ADAM10	protein_coding	1.76742	3.64966	3.24202	5.85306	5.78503	4.90667
ENSG00000280088	-1.4809	0.00121003	0.00407933	down	AC126474.2	TEC	0.34669	0.541809	0.56339	1.6122	1.12276	1.13916
ENSG00000123200	-1.18575	1.43e-07	1.04e-06	down	ZC3H13	protein_coding	0.529677	0.622808	0.506326	1.13462	1.33247	1.13564
ENSG00000162852	-1.56661	7.64e-11	9.64e-10	down	CNST	protein_coding	0.840347	1.57843	1.18798	3.15638	3.90493	3.11124
ENSG00000280063	-1.21891	0.000357777	0.00135791	down	AC012676.5	TEC	0.77584	0.872991	0.771303	1.59041	1.91583	1.87406
ENSG00000137821	-2.9567	2.15e-06	1.26e-05	down	LRRC49	protein_coding	0.0459278	0.0287105	0.0351225	0.30511	0.250995	0.261034
ENSG00000137822	-1.38526	2.39e-10	2.78e-09	down	TUBGCP4	protein_coding	1.9813	3.99835	3.23338	6.95381	8.21026	7.75136
ENSG00000137807	-1.06423	1.52e-05	7.63e-05	down	KIF23	protein_coding	4.54254	10.0613	9.68424	16.965	16.8344	14.5835
ENSG00000137801	-1.55427	1.31e-05	6.62e-05	down	THBS1	protein_coding	0.280919	0.365852	0.42518	0.67391	1.50837	0.824645
ENSG00000088387	-1.12281	4.85e-06	2.69e-05	down	DOCK9	protein_coding	0.723064	1.59216	1.4412	2.53558	2.62086	2.6368
ENSG00000113812	-1.56844	1.07e-18	4e-17	down	ACTR8	protein_coding	2.30712	3.34432	3.2442	8.93269	8.39207	7.86881
ENSG00000279041	-1.06612	2.06e-07	1.46e-06	down	AC102945.2	TEC	3.92525	5.86769	5.30203	10.8112	9.5426	9.81342
ENSG00000280033	-1.23812	0.00895189	0.0240642	down	AC116407.4	TEC	1.02929	0.95323	0.491955	1.95366	1.67825	1.92969
ENSG00000186871	-1.65178	1.32e-11	1.89e-10	down	ERCC6L	protein_coding	0.754194	1.36783	1.24163	3.51251	3.60433	2.96434
ENSG00000196227	-1.67353	8.85e-11	1.11e-09	down	FAM217B	protein_coding	0.777225	1.63181	1.58724	3.93394	4.50495	3.71255
ENSG00000172262	-1.74496	5.93e-19	2.29e-17	down	ZNF131	protein_coding	1.43503	2.19535	1.87532	6.10264	5.80918	5.69441
ENSG00000270696	-1.81319	1.59e-06	9.53e-06	down	AC005034.3	antisense_RNA	0.45147	1.48349	1.3279	3.82319	3.79582	3.29998
ENSG00000196247	-1.04705	0.000120408	0.000502916	down	ZNF107	protein_coding	0.398232	0.62236	0.628116	1.09602	1.00756	1.14937
ENSG00000196233	-1.07853	5.37e-06	2.94e-05	down	LCOR	protein_coding	0.534527	1.10592	0.902338	1.69095	1.88377	1.53854
ENSG00000196199	-1.37429	6.11e-10	6.69e-09	down	MPHOSPH8	protein_coding	2.67897	5.28376	5.03956	11.0807	10.6853	10.3687
ENSG00000147274	-1.47897	1e-31	1.23e-29	down	RBMX	protein_coding	19.3297	24.8343	23.6636	57.2487	64.7429	58.4986
ENSG00000147231	-1.70381	1.13e-08	1.01e-07	down	CXorf57	protein_coding	0.785686	2.25929	1.59223	5.13003	4.83446	4.39573
ENSG00000147316	-1.10392	0.000107263	0.000453672	down	MCPH1	protein_coding	0.430181	1.03792	0.750291	1.42532	1.64214	1.46778
ENSG00000137962	-1.60465	6.59e-11	8.38e-10	down	ARHGAP29	protein_coding	1.56685	3.19782	3.39906	8.18865	8.74672	6.72853
ENSG00000137941	-1.23117	4.53e-06	2.52e-05	down	TTLL7	protein_coding	0.287131	0.403857	0.343091	0.837928	0.784582	0.694844
ENSG00000172315	-1.25025	5.36e-15	1.27e-13	down	TP53RK	protein_coding	4.14252	3.77648	3.41542	8.38698	9.36297	8.03205
ENSG00000113966	-1.21958	0.00054676	0.00198917	down	ARL6	protein_coding	0.32981	0.507959	0.342685	0.734872	0.914264	0.967812
ENSG00000172339	-1.65573	4.68e-17	1.44e-15	down	ALG14	protein_coding	0.699523	1.01224	0.650111	2.34814	2.30737	2.4331
ENSG00000196323	-1.04122	3.66e-05	0.000170153	down	ZBTB44	protein_coding	0.599217	1.16718	1.07089	1.7184	2.16864	1.6774
ENSG00000255173	-2.15393	0.000339557	0.00129418	down	AP003068.3	antisense_RNA	2.08014	1.44482	2.65125	10.5287	6.66638	9.23642
ENSG00000280152	-1.10379	0.0113059	0.0295152	down	AC009078.3	TEC	0.297114	0.294077	0.18461	0.451155	0.57131	0.567287
ENSG00000255176	-1.94056	0.00621361	0.0174116	down	AP000941.1	antisense_RNA	0.131133	0.318788	0.20892	0.78818	0.486606	1.12572
ENSG00000279141	-3.79088	1.67e-05	8.28e-05	down	LINC01451	lincRNA	0.0178338	0.0371611	0.0340953	0.507748	0.433163	0.237562
ENSG00000280106	-1.57008	0.0103531	0.0273119	down	AC008555.8	TEC	0.139923	0.233251	0.187257	0.557726	0.481464	0.546744
ENSG00000255150	-1.02856	0.00289647	0.00885662	down	EID3	protein_coding	1.07528	1.16339	1.10695	2.23721	2.34386	1.94655
ENSG00000162927	-1.13952	1.65e-05	8.22e-05	down	PUS10	protein_coding	0.476521	0.496474	0.400853	1.04014	0.945222	0.905602
ENSG00000162924	-1.18437	2.81e-06	1.62e-05	down	REL	protein_coding	0.29109	0.398755	0.453457	0.823648	0.938333	0.722856
ENSG00000123473	-1.19494	4.36e-07	2.9e-06	down	STIL	protein_coding	0.870871	1.57272	1.36527	2.73292	3.0436	2.5367
ENSG00000221909	-1.26476	0.000230677	0.000913944	down	FAM200A	protein_coding	0.587136	1.60576	1.1225	2.50745	2.69867	2.36807
ENSG00000172466	-1.19751	2.56e-05	0.000122701	down	ZNF24	protein_coding	1.52106	4.21748	3.43958	6.24758	7.77131	5.99141
ENSG00000172469	-1.38137	5.27e-08	4.13e-07	down	MANEA	protein_coding	0.901772	1.4093	1.52121	2.89466	3.9055	2.73223
ENSG00000196466	-1.56441	0.000134148	0.000555452	down	ZNF799	protein_coding	0.223273	0.279146	0.199201	0.706313	0.67788	0.594838
ENSG00000196455	-1.46315	2.34e-08	1.95e-07	down	PIK3R4	protein_coding	0.689577	1.44951	1.30679	2.81291	3.31797	2.92226
ENSG00000064651	-2.30039	2.26e-19	9.26e-18	down	SLC12A2	protein_coding	2.69647	6.43587	5.98071	21.9359	27.5657	21.3403
ENSG00000245848	-1.60833	2.19e-30	2.32e-28	down	CEBPA	protein_coding	73.6073	54.682	58.5031	179.017	176.244	190.389
ENSG00000221886	-1.33624	0.00257556	0.00799206	down	ZBED8	protein_coding	0.255366	0.554288	0.508559	1.29254	1.18451	0.699238
ENSG00000221817	-1.80838	0.000271257	0.00105734	down	PPP3CB-AS1	processed_transcript	0.168063	0.240762	0.281144	1.03673	0.680342	0.596998
ENSG00000074054	-1.07515	5.95e-07	3.88e-06	down	CLASP1	protein_coding	1.86691	3.71049	3.13202	5.66394	6.1158	5.69952
ENSG00000196504	-1.17121	2.54e-08	2.1e-07	down	PRPF40A	protein_coding	2.41235	4.04494	4.29494	7.89846	8.59062	6.60769
ENSG00000196505	-1.10508	6.66e-06	3.58e-05	down	GDAP2	protein_coding	0.51544	0.945158	0.814625	1.51317	1.76663	1.38543
ENSG00000172572	-1.5759	2.38e-08	1.98e-07	down	PDE3A	protein_coding	0.576596	1.47682	0.972215	2.56884	3.29859	2.70249
ENSG00000196562	-3.57878	0.000233567	0.000923874	down	SULF2	protein_coding	0.024688	0.0257217	0.0235996	0.0585744	0.237358	0.548109
ENSG00000123505	-1.63597	2.25e-12	3.64e-11	down	AMD1	protein_coding	4.02766	7.91304	8.26245	19.7672	22.6193	17.4525
ENSG00000280362	-4.77303	0.00912456	0.0244792	down	AC084759.3	TEC	0	0	0	0.116792	0.0778408	0.0273221
ENSG00000280347	-1.58776	0.00161697	0.00529568	down	AC000123.3	TEC	0.0731707	0.165175	0.174863	0.439796	0.345573	0.400709
ENSG00000196597	-1.381	0.00139998	0.00464871	down	ZNF782	protein_coding	0.201612	0.210053	0.357915	0.656011	0.757855	0.511551
ENSG00000255394	-1.23121	0.000939585	0.00324103	down	C8orf49	lincRNA	0.739886	0.867225	0.795678	1.40436	2.37117	1.61528
ENSG00000279348	-2.21944	0.00478783	0.0138338	down	AC012513.3	TEC	0.0286723	0.119492	0.16445	0.571432	0.493296	0.331015
ENSG00000269973	-1.42265	0.000229227	0.000909391	down	AC010969.2	lincRNA	0.337998	0.606482	0.412847	1.24745	1.36826	0.850459
ENSG00000064726	-1.19731	1.12e-10	1.37e-09	down	BTBD1	protein_coding	10.6546	17.7727	16.4999	30.2475	36.6319	31.3273
ENSG00000064703	-1.46233	1.51e-05	7.57e-05	down	DDX20	protein_coding	0.434162	1.21111	1.17813	2.3393	2.90563	2.16412
ENSG00000270919	-2.0086	0.000129516	0.000537825	down	AC108451.2	antisense_RNA	1.46602	1.40991	0.431198	4.06689	3.76622	4.80706
ENSG00000049130	-2.37614	0.00212002	0.00672395	down	KITLG	protein_coding	0.0116877	0.0487082	0.0558621	0.199656	0.201082	0.176449
ENSG00000064787	-1.1458	1.86e-10	2.2e-09	down	BCAS1	protein_coding	4.29817	6.93956	6.68018	12.2279	13.562	12.0241
ENSG00000147573	-1.16709	0.00267822	0.0082761	down	TRIM55	protein_coding	0.437229	1.64861	1.15435	2.29208	2.52852	2.08934
ENSG00000133026	-1.28295	7.67e-08	5.85e-07	down	MYH10	protein_coding	2.2902	3.96596	4.15432	7.09162	10.3627	6.68456
ENSG00000108061	-1.16175	1.01e-08	9.16e-08	down	SHOC2	protein_coding	2.04646	3.09402	3.13294	5.89951	6.52471	5.24716
ENSG00000108064	-1.64758	1.49e-18	5.51e-17	down	TFAM	protein_coding	2.34211	3.64275	2.99943	8.2954	10.4225	8.11072
ENSG00000147679	-1.0957	5.06e-05	0.000228675	down	UTP23	protein_coding	0.984115	1.69178	1.56789	2.80188	3.51905	2.33054
ENSG00000108055	-1.39871	4.97e-08	3.92e-07	down	SMC3	protein_coding	1.45999	3.01151	3.04501	7.2638	6.05949	5.57912
ENSG00000196616	-5.14478	0.00351809	0.0105391	down	ADH1B	protein_coding	0.0113128	0	0	0.0107363	0.377816	0.0200929
ENSG00000147654	-1.25682	7.19e-09	6.67e-08	down	EBAG9	protein_coding	2.70328	3.95899	3.63237	7.23665	9.42047	6.81698
ENSG00000123684	-1.11234	9.4e-08	7.05e-07	down	LPGAT1	protein_coding	13.355	26.3907	22.3652	42.1592	47.459	38.2319
ENSG00000172661	-1.58864	2.48e-13	4.75e-12	down	WASHC2C	protein_coding	1.54633	2.76184	2.73273	6.15372	7.16716	6.87769
ENSG00000172667	-1.83724	1.35e-10	1.64e-09	down	ZMAT3	protein_coding	0.367662	1.01476	0.721406	2.34452	2.5785	2.22253
ENSG00000147649	-1.54906	8.48e-12	1.26e-10	down	MTDH	protein_coding	6.954	15.0327	13.0132	31.0591	36.1725	30.2585
ENSG00000206530	-1.42976	4.16e-05	0.000191465	down	CFAP44	protein_coding	0.171653	0.22355	0.196903	0.480568	0.547214	0.495422
ENSG00000196646	-1.50164	0.00305648	0.00929624	down	ZNF136	protein_coding	0.216503	0.208216	0.127359	0.410937	0.606761	0.473272
ENSG00000108021	-1.26946	2.36e-11	3.24e-10	down	FAM208B	protein_coding	1.50516	2.45487	2.47421	4.99958	4.87591	4.92819
ENSG00000196660	-1.23145	0.00220393	0.0069604	down	SLC30A10	protein_coding	0.299198	0.27709	0.492569	0.930723	0.756997	0.723308
ENSG00000196659	-1.62915	1.78e-07	1.27e-06	down	TTC30B	protein_coding	0.362484	0.755322	0.750758	2.04972	1.80366	1.66318
ENSG00000147604	-1.21449	2.69e-10	3.09e-09	down	RPL7	protein_coding	40.7519	49.4173	64.837	94.0274	134.993	114.608
ENSG00000147601	-1.60754	2.04e-10	2.39e-09	down	TERF1	protein_coding	1.33212	2.67039	2.74023	6.09712	7.35513	6.13964
ENSG00000123600	-2.02889	3.68e-14	7.85e-13	down	METTL8	protein_coding	0.377204	0.947819	0.714081	2.73047	2.66472	2.5222
ENSG00000123609	-1.52059	9.18e-10	9.77e-09	down	NMI	protein_coding	1.36176	2.26401	1.57869	4.59199	4.8675	4.76009
ENSG00000280433	-1.45732	0.00166541	0.00544103	down	FP565260.7	protein_coding	0.140081	0.275677	0.267812	0.738566	0.472556	0.580534
ENSG00000255423	-1.29217	0.0169073	0.0419363	down	EBLN2	protein_coding	0.252945	0.451776	0.414504	0.960215	0.658258	0.99479
ENSG00000279406	-2.58166	3.39e-16	9.23e-15	down	AL359183.1	TEC	0.540686	0.91911	0.489648	3.45688	4.08955	3.53803
ENSG00000157077	-1.47203	3.04e-07	2.1e-06	down	ZFYVE9	protein_coding	0.88775	2.20277	1.75306	3.72476	5.2251	3.82776
ENSG00000157036	-1.29282	7.08e-12	1.06e-10	down	EXOG	protein_coding	2.28167	2.33193	1.99413	5.34128	5.16805	4.9595
ENSG00000108094	-1.51858	1.42e-07	1.03e-06	down	CUL2	protein_coding	0.888197	2.23517	1.95933	5.22617	4.75718	3.88318
ENSG00000074266	-1.50048	3.96e-16	1.07e-14	down	EED	protein_coding	2.87237	4.27194	3.33263	10.3213	9.18682	8.76241
ENSG00000157107	-1.46863	5.72e-10	6.29e-09	down	FCHO2	protein_coding	0.803908	1.39595	1.38557	2.95927	3.5132	2.99629
ENSG00000172766	-1.68733	3.23e-10	3.68e-09	down	NAA16	protein_coding	0.530363	0.78523	0.840523	2.03982	2.6131	1.98313
ENSG00000196712	-1.13187	1.18e-07	8.7e-07	down	NF1	protein_coding	1.46489	2.86421	2.52522	4.64799	5.13444	4.52714
ENSG00000157106	-1.2023	7.5e-10	8.11e-09	down	SMG1	protein_coding	1.04663	1.6906	1.83183	3.49795	3.32246	3.21636
ENSG00000172795	-1.64084	1.39e-12	2.34e-11	down	DCP2	protein_coding	0.535709	0.982043	0.6547	2.07867	2.38137	1.98727
ENSG00000133104	-1.53094	1.12e-09	1.18e-08	down	SPART	protein_coding	0.969455	1.96895	1.39594	3.785	4.6448	3.48732
ENSG00000182107	-1.41976	5.49e-29	5.32e-27	down	TMEM30B	protein_coding	5.78075	5.11796	5.82425	14.5009	14.3649	13.9669
ENSG00000133111	-1.25728	0.00113505	0.00384398	down	RFXAP	protein_coding	0.394991	0.713319	0.604126	1.29952	1.41243	1.19264
ENSG00000182141	-1.04128	6.53e-05	0.000288691	down	ZNF708	protein_coding	0.787931	0.884071	0.984948	2.07076	1.53349	1.62821
ENSG00000196792	-1.45111	3.1e-11	4.17e-10	down	STRN3	protein_coding	1.45182	2.62716	2.11824	5.5113	5.7225	4.9129
ENSG00000123737	-1.36073	2.29e-09	2.29e-08	down	EXOSC9	protein_coding	1.78167	3.38689	3.01783	6.46684	7.4339	6.13461
ENSG00000064933	-1.12744	0.000366164	0.00138534	down	PMS1	protein_coding	0.870022	2.29387	1.96885	3.45438	4.2048	3.01168
ENSG00000088926	-1.68509	0.00667192	0.0185587	down	F11	protein_coding	0.126608	0.211055	0.145232	0.456592	0.435649	0.584665
ENSG00000088930	-1.56163	1.59e-09	1.63e-08	down	XRN2	protein_coding	5.34862	13.5728	11.8456	27.558	31.1917	27.6685
ENSG00000255561	-1.06701	0.0125822	0.0324383	down	FDXACB1	protein_coding	0.282796	0.521281	0.603043	0.784506	1.1448	0.888648
ENSG00000206560	-1.35655	9.16e-10	9.77e-09	down	ANKRD28	protein_coding	0.896566	1.65635	1.47552	3.47366	3.22719	3.13556
ENSG00000157181	-1.60542	5.47e-08	4.28e-07	down	C1orf27	protein_coding	0.719984	1.76698	1.78944	4.08456	4.45286	3.86475
ENSG00000206557	-1.21804	1.92e-13	3.74e-12	down	TRIM71	protein_coding	4.16347	6.49214	6.01663	12.4372	12.9871	11.5699
ENSG00000172869	-1.12342	0.000101365	0.000431479	down	DMXL1	protein_coding	0.31858	0.545699	0.712305	1.31187	1.02735	0.944658
ENSG00000172888	-1.11307	1e-09	1.06e-08	down	ZNF621	protein_coding	2.46374	3.88503	3.80093	7.50201	6.59448	6.85949
ENSG00000157212	-1.16681	4.5e-06	2.51e-05	down	PAXIP1	protein_coding	1.18811	2.48718	2.49231	4.18659	4.82077	4.19114
ENSG00000147862	-1.38448	1.2e-05	6.12e-05	down	NFIB	protein_coding	0.296027	0.763344	0.792335	1.496	1.68519	1.42617
ENSG00000108256	-1.20644	2.3e-06	1.34e-05	down	NUFIP2	protein_coding	3.10343	7.54454	6.44638	13.32	13.7742	10.4381
ENSG00000182263	-1.38448	1.34e-07	9.8e-07	down	FIGN	protein_coding	0.311752	0.616467	0.553444	1.3344	1.22982	1.12436
ENSG00000050405	-1.08371	3.45e-06	1.96e-05	down	LIMA1	protein_coding	2.05847	4.25707	3.58037	6.85949	6.79795	6.32255
ENSG00000231690	-2.01209	0.00821489	0.0223009	down	LINC00574	lincRNA	0.130869	0.0272696	0.175139	0.422276	0.344353	0.534607
ENSG00000279633	-4.80189	0.0104766	0.0275978	down	AL137918.1	TEC	0	0	0	0.179746	0.0319463	0.252295
ENSG00000172845	-1.40985	4.15e-08	3.32e-07	down	SP3	protein_coding	1.82231	4.3539	3.81229	7.9681	9.5109	7.77811
ENSG00000196812	-1.13946	0.00144327	0.00477351	down	ZSCAN16	protein_coding	0.959401	2.09434	2.48929	4.20567	3.93002	3.52973
ENSG00000196950	-1.15437	7.92e-05	0.000344389	down	SLC39A10	protein_coding	0.860023	2.10626	2.07129	3.58276	4.01276	3.08476
ENSG00000133302	-1.12004	0.00233461	0.00732016	down	SLF1	protein_coding	0.215764	0.417482	0.402682	0.809318	0.811052	0.52921
ENSG00000108312	-1.19242	5.37e-35	8.05e-33	down	UBTF	protein_coding	14.3754	15.3189	14.5077	32.7128	30.9892	32.8644
ENSG00000108406	-1.51041	2.44e-08	2.03e-07	down	DHX40	protein_coding	1.72398	4.43859	3.21672	8.32215	9.41144	7.66967
ENSG00000279720	-1.06655	0.0172918	0.0427528	down	CR392039.4	processed_pseudogene	1.57429	2.01872	3.00978	3.56275	4.41204	5.26961
ENSG00000241127	-1.21683	1.7e-05	8.42e-05	down	YAE1D1	protein_coding	2.75776	5.15875	3.71462	8.86282	9.70488	7.18017
ENSG00000172935	-1.94848	1.03e-07	7.66e-07	down	MRGPRF	protein_coding	0.951697	0.523316	0.40433	2.25798	2.40788	2.27724
ENSG00000172954	-2.26404	1.83e-19	7.58e-18	down	LCLAT1	protein_coding	1.01917	2.42351	1.6161	7.40784	8.55486	7.13419
ENSG00000196922	-1.07854	0.00103066	0.00351654	down	ZNF252P	transcribed_unitary_pseudogene	0.384286	0.837152	0.645638	1.58037	1.13138	1.04449
ENSG00000196914	-1.46194	8.98e-11	1.12e-09	down	ARHGEF12	protein_coding	4.84235	9.97243	9.87014	21.9287	22.8632	20.0011
ENSG00000196911	-1.19208	9.65e-05	0.000412962	down	KPNA5	protein_coding	0.198463	0.36325	0.271752	0.595588	0.732836	0.485869
ENSG00000231752	-1.66297	0.00807274	0.0219536	down	EMBP1	transcribed_unprocessed_pseudogene	0.0859561	0.119407	0.178028	0.23113	0.652429	0.279891
ENSG00000157426	-1.16196	0.0123891	0.0319898	down	AASDH	protein_coding	0.168999	0.809947	0.549266	1.25101	0.974888	1.02055
ENSG00000108443	-1.06962	5.01e-06	2.77e-05	down	RPS6KB1	protein_coding	2.20359	4.59171	3.09087	6.80981	7.20583	5.72324
ENSG00000108506	-1.13739	0.00017327	0.000703233	down	INTS2	protein_coding	0.712194	1.86041	1.71679	3.22276	3.25911	2.50238
ENSG00000074657	-1.10197	3.58e-05	0.000167009	down	ZNF532	protein_coding	1.06917	2.41667	2.03541	3.259	4.50236	3.5163
ENSG00000265282	-3.08937	0.0145235	0.0367266	down	AC005828.4	lincRNA	0	0.114513	0.210131	1.04309	0.444934	1.17128
ENSG00000108510	-1.47925	3.58e-11	4.77e-10	down	MED13	protein_coding	0.846433	1.5463	1.64041	3.69735	3.68464	3.34653
ENSG00000074695	-1.57401	4.03e-11	5.31e-10	down	LMAN1	protein_coding	6.96707	15.6053	13.8451	34.8121	38.4575	29.9307
ENSG00000084090	-1.25479	2.18e-42	6.62e-40	down	STARD7	protein_coding	48.2591	49.3226	48.9729	108.421	115.127	110.798
ENSG00000084093	-1.74353	8.01e-09	7.39e-08	down	REST	protein_coding	0.373997	1.04774	0.83419	2.64231	2.45603	2.08874
ENSG00000084073	-1.64002	7.5e-19	2.85e-17	down	ZMPSTE24	protein_coding	7.33983	11.6741	11.532	30.2714	33.644	26.8875
ENSG00000182551	-1.46373	1.4e-35	2.17e-33	down	ADI1	protein_coding	18.358	15.7619	15.9002	45.319	44.0753	42.6438
ENSG00000157540	-1.55507	1.59e-13	3.12e-12	down	DYRK1A	protein_coding	1.50029	2.86327	2.60694	6.26751	6.93899	6.31308
ENSG00000108582	-1.61407	5.13e-05	0.000231654	down	CPD	protein_coding	6.82658	17.0712	15.7739	37.5481	44.0277	33.9598
ENSG00000108588	-1.1944	2.39e-13	4.58e-12	down	CCDC47	protein_coding	10.4502	14.6447	13.2524	31.9124	28.0786	23.7684
ENSG00000011114	-1.67954	5.74e-11	7.38e-10	down	BTBD7	protein_coding	0.633336	1.3647	1.40346	3.26484	3.72192	3.4002
ENSG00000157500	-1.52965	7.66e-11	9.67e-10	down	APPL1	protein_coding	1.42213	3.03638	2.55612	6.4631	6.94281	5.87885
ENSG00000108599	-1.05871	6.67e-05	0.00029404	down	AKAP10	protein_coding	1.25156	2.23536	2.36428	3.12497	4.6895	3.8107
ENSG00000025796	-1.24537	1.72e-10	2.05e-09	down	SEC63	protein_coding	5.64026	10.4612	9.23631	19.6599	19.4613	18.1278
ENSG00000108559	-1.08864	2.56e-05	0.000122701	down	NUP88	protein_coding	3.82833	8.45415	7.93568	11.3735	15.7292	13.8393
ENSG00000265399	-1.59216	0.000789537	0.00277201	down	AP005329.2	antisense_RNA	0.650899	0.606769	0.229234	1.30048	1.35214	1.61242
ENSG00000265393	-1.80434	0.00600341	0.0168815	down	AC084125.4	antisense_RNA	1.25649	0.561045	1.2011	3.91807	2.72489	3.50692
ENSG00000241388	-1.311	5.91e-10	6.48e-09	down	HNF1A-AS1	processed_transcript	1.7052	1.80235	2.05526	4.43273	4.2768	4.49907
ENSG00000279930	-4.66327	0.00977991	0.0260012	down	AL032819.2	TEC	0	0	0	0.13316	0.142	0.0996838
ENSG00000279948	-2.1281	0.000542803	0.00197621	down	AC008895.1	TEC	0.0925563	0.216972	0.110595	0.461156	0.725944	0.554819
ENSG00000182504	-1.31373	2.51e-05	0.000120476	down	CEP97	protein_coding	0.239461	0.491415	0.506364	0.977893	1.13828	0.8184
ENSG00000182511	-1.92213	3.19e-07	2.19e-06	down	FES	protein_coding	0.407474	0.536255	0.307508	1.83177	1.21543	1.46649
ENSG00000254838	-5.63722	0.000248256	0.000976209	down	GVINP1	transcribed_unprocessed_pseudogene	0	0	0	0.0682373	0.0436602	0.0766235
ENSG00000254837	-1.70345	0.000318497	0.00121993	down	AP001372.2	bidirectional_promoter_lncRNA	0.292037	0.32962	0.232636	0.669787	1.0098	0.972547
ENSG00000254827	-1.01075	0.000874614	0.00303988	down	SLC22A18AS	protein_coding	1.27997	1.52408	1.18859	2.42948	2.51673	2.72806
ENSG00000132383	-1.16505	2.81e-08	2.31e-07	down	RPA1	protein_coding	5.31218	10.1516	9.5012	16.9684	18.8164	17.5666
ENSG00000132356	-1.04138	4.28e-07	2.85e-06	down	PRKAA1	protein_coding	3.85154	6.8578	6.4858	12.1313	11.754	9.85877
ENSG00000132300	-1.08314	2.39e-08	1.99e-07	down	PTCD3	protein_coding	2.48665	4.40243	3.91004	7.62698	7.13942	7.04893
ENSG00000205838	-4.65034	0.0100233	0.0265587	down	TTC23L	protein_coding	0	0	0	0.0844261	0.0720244	0.0790016
ENSG00000000457	-1.17275	3.14e-07	2.16e-06	down	SCYL3	protein_coding	0.619672	0.884001	0.856636	1.56523	1.89104	1.62552
ENSG00000215158	-1.39209	0.00091381	0.00316244	down	AC138409.2	transcribed_unprocessed_pseudogene	0.169844	0.240154	0.208744	0.449023	0.638441	0.463268
ENSG00000254783	-2.44712	0.0103798	0.0273714	down	AP003084.1	processed_pseudogene	0.163533	0.34076	0.0781618	1.24159	1.32401	0.43568
ENSG00000278705	-4.31125	0.00944432	0.0252158	down	HIST1H4B	protein_coding	0	0.144317	0.132411	0	0.560738	4.67444
ENSG00000215190	-1.80022	7.82e-14	1.6e-12	down	LINC00680	transcribed_unprocessed_pseudogene	1.4809	1.18129	1.01748	3.86492	4.05124	4.33581
ENSG00000230797	-1.6696	0.00495186	0.0142314	down	YY2	protein_coding	0.132807	0.207552	0.148111	0.399122	0.649626	0.432448
ENSG00000239306	-2.02208	1.38e-64	1.38e-61	down	RBM14	protein_coding	20.2522	16.7862	18.9492	72.4619	72.1047	73.1788
ENSG00000215301	-1.82616	1.74e-17	5.68e-16	down	DDX3X	protein_coding	9.6754	18.7561	18.5622	55.0404	56.2718	47.4922
ENSG00000132466	-1.73747	3.96e-15	9.51e-14	down	ANKRD17	protein_coding	1.83407	3.64003	3.60862	9.08208	10.2942	9.4878
ENSG00000132434	-1.89394	7.88e-34	1.09e-31	down	LANCL2	protein_coding	2.63422	3.49962	2.638	10.529	10.7483	9.81533
ENSG00000132436	-1.88611	1.05e-12	1.82e-11	down	FIGNL1	protein_coding	0.754284	1.65715	1.1756	4.3573	4.53039	3.72785
ENSG00000073614	-1.06506	3.19e-06	1.82e-05	down	KDM5A	protein_coding	0.614429	1.06301	1.05075	1.66375	1.70003	2.08248
ENSG00000058056	-1.32816	2.42e-06	1.41e-05	down	USP13	protein_coding	0.408213	0.964532	0.898894	1.94396	1.76316	1.72843
ENSG00000254876	-3.1957	4.43e-06	2.47e-05	down	AL590705.5	processed_transcript	0.076774	0.0399943	0.0550421	0.58289	0.485612	0.443169
ENSG00000083099	-1.03496	2.17e-05	0.000105662	down	LYRM2	protein_coding	2.00611	4.49905	3.57532	6.43228	7.14603	6.07939
ENSG00000083093	-1.43629	5.1e-06	2.81e-05	down	PALB2	protein_coding	0.439533	0.742173	0.825825	1.51031	2.13208	1.54786
ENSG00000083097	-1.25768	4.12e-05	0.00018997	down	DOPEY1	protein_coding	0.206916	0.346467	0.402652	0.778468	0.717963	0.689075
ENSG00000215421	-1.07012	0.000224848	0.000894315	down	ZNF407	protein_coding	0.274804	0.31017	0.408629	0.659242	0.695279	0.644
ENSG00000215417	-1.46431	0.000237263	0.000936684	down	MIR17HG	processed_transcript	0.298555	0.511021	0.38732	1.0524	1.18701	0.909032
ENSG00000073712	-1.31449	2.99e-09	2.94e-08	down	FERMT2	protein_coding	2.1029	4.17123	3.45019	8.03088	8.28773	6.71581
ENSG00000156531	-1.34629	6.13e-06	3.33e-05	down	PHF6	protein_coding	1.56808	4.47618	3.80222	7.71909	9.30237	6.78159
ENSG00000156535	-1.26311	2.25e-07	1.59e-06	down	CD109	protein_coding	4.34975	10.3346	8.16794	17.4494	19.5351	15.182
ENSG00000107560	-1.31755	6.18e-05	0.000274873	down	RAB11FIP2	protein_coding	0.674229	1.85945	2.16099	3.85802	4.17433	3.11705
ENSG00000107562	-1.05146	6.36e-13	1.15e-11	down	CXCL12	protein_coding	4.98145	4.2952	4.38419	8.77047	9.24837	9.07646
ENSG00000107581	-1.30961	4.67e-12	7.17e-11	down	EIF3A	protein_coding	6.04333	10.8427	9.826	21.919	21.1937	20.0081
ENSG00000107679	-1.23345	1.73e-09	1.77e-08	down	PLEKHA1	protein_coding	2.72823	5.15705	4.74814	9.39094	10.194	8.71834
ENSG00000107669	-1.64919	2.5e-09	2.48e-08	down	ATE1	protein_coding	1.49181	4.03865	2.86331	7.81464	9.61728	7.58376
ENSG00000107614	-1.04596	0.00170382	0.00555027	down	TRDMT1	protein_coding	0.235901	0.299542	0.218454	0.468744	0.604309	0.41244
ENSG00000083168	-1.74899	4.45e-22	2.41e-20	down	KAT6A	protein_coding	1.15003	1.85855	1.60528	5.18424	5.08532	4.52039
ENSG00000181555	-1.59386	2.25e-12	3.64e-11	down	SETD2	protein_coding	0.920603	1.57022	1.58971	3.72725	4.65089	3.36909
ENSG00000278952	-1.54133	0.00261372	0.00809798	down	AP003068.4	TEC	0.680843	1.10343	0.578514	2.36919	2.22023	1.94825
ENSG00000254990	-1.72106	0.00085311	0.00297389	down	AP001781.2	lincRNA	0.619879	0.726564	0.888829	2.57376	1.72518	2.75244
ENSG00000166086	-1.27769	0.00291715	0.00891654	down	JAM3	protein_coding	0.232633	0.420114	0.370629	0.632894	1.11438	0.619775
ENSG00000156697	-2.22884	3.97e-37	7.06e-35	down	UTP14A	protein_coding	4.02358	5.74184	5.31475	20.9903	25.8387	20.6161
ENSG00000010244	-1.29544	1.4e-10	1.69e-09	down	ZNF207	protein_coding	2.37734	4.36207	4.12845	8.26431	9.21391	7.94444
ENSG00000132694	-1.18167	1.21e-25	9.1e-24	down	ARHGEF11	protein_coding	10.4802	12.2862	11.8787	25.6174	22.9952	26.4977
ENSG00000117054	-1.18108	1.38e-08	1.21e-07	down	ACADM	protein_coding	4.03081	6.87864	6.4883	13.4328	13.2695	10.9239
ENSG00000156650	-2.6033	2.08e-18	7.5e-17	down	KAT6B	protein_coding	0.161066	0.274598	0.40591	1.84124	1.56336	1.49538
ENSG00000117009	-1.70819	7.75e-07	4.95e-06	down	KMO	protein_coding	0.230643	0.2403	0.253547	0.700443	0.816966	0.74761
ENSG00000132664	-1.21212	2.44e-08	2.03e-07	down	POLR3F	protein_coding	1.95874	2.69484	2.32848	5.00476	5.81986	4.6163
ENSG00000117000	-1.36941	8.32e-09	7.65e-08	down	RLF	protein_coding	0.621666	0.850101	0.75211	1.83448	2.1332	1.51821
ENSG00000132646	-1.67879	5.32e-29	5.18e-27	down	PCNA	protein_coding	23.6165	33.5823	33.1162	89.9904	96.6419	89.3624
ENSG00000107779	-1.26914	2.74e-08	2.26e-07	down	BMPR1A	protein_coding	0.792411	1.43215	1.44282	2.58861	3.23507	2.6042
ENSG00000117114	-1.28619	0.00297648	0.00907356	down	ADGRL2	protein_coding	5.58378	15.547	13.4637	25.089	31.2558	23.8617
ENSG00000058272	-1.06186	0.000127271	0.000529489	down	PPP1R12A	protein_coding	1.16654	2.56336	2.50394	4.44848	4.70085	3.24913
ENSG00000166024	-1.4804	1.01e-06	6.31e-06	down	R3HCC1L	protein_coding	0.520701	1.14113	0.875348	2.1641	2.4713	2.10478
ENSG00000215492	-1.223	2.68e-10	3.09e-09	down	HNRNPA1P7	processed_pseudogene	11.0253	12.5372	16.7424	26.5471	31.3061	32.1708
ENSG00000166068	-1.35631	8.14e-19	3.08e-17	down	SPRED1	protein_coding	1.34131	1.68996	1.54308	3.72263	3.81979	3.64273
ENSG00000142166	-1.40717	2.66e-15	6.53e-14	down	IFNAR1	protein_coding	4.04208	6.34273	5.96115	13.7029	15.2927	12.3486
ENSG00000117174	-1.57569	4.81e-13	8.83e-12	down	ZNHIT6	protein_coding	0.768362	1.37235	1.21143	3.22933	3.17103	3.12818
ENSG00000132773	-1.41638	1.24e-20	5.83e-19	down	TOE1	protein_coding	4.21571	4.25993	4.6125	10.9421	11.3858	11.0961
ENSG00000156735	-1.04205	4.66e-12	7.16e-11	down	BAG4	protein_coding	4.68689	6.47299	6.18642	11.3011	11.7893	11.0105
ENSG00000083312	-2.38355	1.79e-18	6.52e-17	down	TNPO1	protein_coding	0.819214	1.97835	1.93441	7.79008	9.32845	6.38378
ENSG00000117155	-1.5775	4.64e-11	6.07e-10	down	SSX2IP	protein_coding	0.706077	1.28737	1.17124	2.90701	3.41524	2.68335
ENSG00000073969	-1.14478	2.11e-06	1.24e-05	down	NSF	protein_coding	1.90405	4.01516	3.58198	6.75099	7.01415	6.2496
ENSG00000107897	-1.19425	9.22e-10	9.81e-09	down	ACBD5	protein_coding	8.89779	15.6021	14.023	29.4585	30.3694	24.183
ENSG00000132855	-3.16158	0.0034565	0.0103762	down	ANGPTL3	protein_coding	0.0216295	0.0676054	0	0.246326	0.306457	0.192082
ENSG00000107890	-1.14479	0.000548444	0.00199421	down	ANKRD26	protein_coding	0.213285	0.388877	0.348299	0.657848	0.755481	0.591904
ENSG00000156802	-1.37844	5.26e-09	4.99e-08	down	ATAD2	protein_coding	2.76916	5.47488	5.53386	11.8365	12.6774	9.62369
ENSG00000132842	-1.20923	4.34e-07	2.88e-06	down	AP3B1	protein_coding	1.60043	3.55143	2.9306	6.05571	5.95287	5.7866
ENSG00000107854	-1.43606	5.12e-09	4.87e-08	down	TNKS2	protein_coding	1.45838	3.05943	2.70341	5.71391	7.34975	5.5393
ENSG00000107815	-1.05589	4.54e-17	1.4e-15	down	TWNK	protein_coding	8.6181	7.82423	7.90939	15.723	16.0319	16.6813
ENSG00000181744	-1.00225	1.14e-10	1.4e-09	down	C3orf58	protein_coding	2.90371	3.54889	3.68314	6.16062	6.59783	6.64501
ENSG00000166167	-1.28569	1.17e-10	1.43e-09	down	BTRC	protein_coding	1.96829	3.39035	3.06337	6.0451	7.18712	6.34182
ENSG00000166181	-1.28286	6.58e-08	5.07e-07	down	API5	protein_coding	5.79916	12.7988	11.3056	21.6114	25.9061	21.746
ENSG00000156876	-2.00743	5.1e-08	4.01e-07	down	SASS6	protein_coding	0.244393	0.541081	0.613252	1.75403	2.27239	1.34291
ENSG00000156853	-1.04488	3.16e-17	9.95e-16	down	ZNF689	protein_coding	8.46687	7.62738	7.86471	16.1681	15.0949	16.0407
ENSG00000132970	-1.13665	2.84e-12	4.52e-11	down	WASF3	protein_coding	3.88705	5.26868	5.796	10.4341	10.452	10.5233
ENSG00000132953	-2.13641	4.26e-18	1.47e-16	down	XPO4	protein_coding	0.434192	0.955716	0.830102	2.98311	3.42869	2.88376
ENSG00000166200	-1.90118	6.43e-18	2.18e-16	down	COPS2	protein_coding	1.09844	2.11721	1.66253	5.84647	6.44764	5.05625
ENSG00000181827	-1.85275	9.67e-12	1.42e-10	down	RFX7	protein_coding	0.261863	0.588094	0.5062	1.78932	1.39574	1.48315
ENSG00000132912	-1.32942	3.82e-09	3.69e-08	down	DCTN4	protein_coding	4.78676	10.2448	8.1178	19.0332	19.7714	16.5683
ENSG00000166225	-2.35653	1.47e-20	6.85e-19	down	FRS2	protein_coding	0.404471	0.737462	0.755706	3.14937	3.55381	2.5715
ENSG00000166226	-1.49893	1.84e-12	3.03e-11	down	CCT2	protein_coding	15.2993	31.1291	26.7858	63.8652	70.4048	62.7892
ENSG00000107938	-1.50487	1.63e-11	2.29e-10	down	EDRF1	protein_coding	1.16169	1.97399	1.94334	4.46244	5.06658	4.22485
ENSG00000166233	-1.20568	1.16e-07	8.57e-07	down	ARIH1	protein_coding	1.15291	2.33823	2.28443	4.01279	4.66999	4.00844
ENSG00000181873	-1.43248	6.71e-17	2.02e-15	down	IBA57	protein_coding	0.717045	0.792151	0.815431	1.97697	2.10195	1.92131
ENSG00000107949	-1.26008	1.75e-10	2.07e-09	down	BCCIP	protein_coding	9.5017	16.337	11.9615	28.9002	32.7103	24.5995
ENSG00000166263	-1.30376	1.19e-08	1.06e-07	down	STXBP4	protein_coding	0.225715	0.287876	0.331087	0.694341	0.657725	0.642817
ENSG00000166275	-1.05353	3.28e-11	4.4e-10	down	BORCS7	protein_coding	9.04299	9.16064	8.50066	19.2563	19.1149	14.6154
ENSG00000240891	-1.23651	0.000825624	0.0028876	down	PLCXD2	protein_coding	0.149513	0.450922	0.323454	0.701996	0.724705	0.642915
ENSG00000239883	-1.3692	0.00024701	0.000971617	down	PARGP1	transcribed_unprocessed_pseudogene	0.530802	0.635982	0.634253	1.18381	1.82645	1.43772
ENSG00000083544	-1.08997	0.00181951	0.00587566	down	TDRD3	protein_coding	0.487767	1.23138	0.896662	1.7092	2.08846	1.49942
ENSG00000117475	-1.02235	0.000940896	0.00324444	down	BLZF1	protein_coding	0.926944	2.20744	1.83545	3.58164	3.32802	2.70473
ENSG00000249353	-1.79359	1.44e-14	3.25e-13	down	NPM1P27	processed_pseudogene	17.1047	35.8704	22.4997	85.9517	92.841	69.9779
ENSG00000083635	-1.02741	9.69e-06	5.04e-05	down	NUFIP1	protein_coding	1.11195	1.26712	1.29544	2.52277	2.07483	2.56126
ENSG00000083642	-1.25715	3.86e-05	0.000178887	down	PDS5B	protein_coding	0.372262	0.927466	0.665288	1.68197	1.5643	1.22175
ENSG00000093000	-1.70505	5.31e-15	1.26e-13	down	NUP50	protein_coding	3.75641	7.53749	6.90456	18.562	20.4982	17.4621
ENSG00000239900	-1.45282	4.58e-13	8.47e-12	down	ADSL	protein_coding	1.15523	1.26161	1.091	3.15698	3.21161	2.80582
ENSG00000117569	-1.82889	5.17e-17	1.59e-15	down	PTBP2	protein_coding	0.3131	0.352517	0.439291	1.30839	1.33391	1.11669
ENSG00000117597	-1.62393	6.95e-10	7.55e-09	down	DIEXF	protein_coding	0.395085	0.845708	0.679802	2.09972	1.91196	1.62671
ENSG00000117595	-1.17006	0.00790195	0.0215501	down	IRF6	protein_coding	0.281796	0.220196	0.228967	0.374408	0.598893	0.600603
ENSG00000166415	-2.78293	9.04e-17	2.67e-15	down	WDR72	protein_coding	0.105064	0.227348	0.208591	1.15817	1.43135	0.961742
ENSG00000117528	-1.13496	5.27e-10	5.83e-09	down	ABCD3	protein_coding	9.60006	16.4143	14.4359	28.2817	30.5247	25.86
ENSG00000117523	-1.01025	4.91e-07	3.24e-06	down	PRRC2C	protein_coding	3.90385	7.16506	6.97117	12.0534	11.4675	11.1282
ENSG00000166454	-1.06977	5.5e-09	5.2e-08	down	ATMIN	protein_coding	3.75856	6.23474	5.39473	9.91434	11.216	9.66052
ENSG00000166450	-1.10986	7.63e-06	4.05e-05	down	PRTG	protein_coding	0.29912	0.422569	0.479787	0.774643	0.938945	0.765392
ENSG00000274267	-2.09135	0.016912	0.0419428	down	HIST1H3B	protein_coding	1.18094	1.23039	1.26999	0.980657	1.19515	12.8471
ENSG00000117500	-1.44026	7.75e-20	3.34e-18	down	TMED5	protein_coding	13.7066	19.3651	17.9195	44.6272	49.5713	37.7877
ENSG00000264885	-1.80783	7.08e-05	0.000310662	down	AC026271.4	sense_intronic	0.330991	0.34485	0.4746	1.16225	1.40689	1.29333
ENSG00000058729	-1.51751	1.22e-06	7.49e-06	down	RIOK2	protein_coding	0.417672	0.902554	0.961179	2.09937	2.23873	1.8958
ENSG00000083799	-1.41893	4.56e-07	3.02e-06	down	CYLD	protein_coding	0.335355	0.691359	0.661604	1.36108	1.67529	1.2673
ENSG00000142556	-1.31403	0.000514002	0.00188261	down	ZNF614	protein_coding	0.226665	0.262395	0.27686	0.537783	0.611714	0.670973
ENSG00000127022	-1.10851	7.09e-07	4.56e-06	down	CANX	protein_coding	183.166	402.325	337.072	610.901	693.138	589.116
ENSG00000004897	-1.48391	8.39e-09	7.7e-08	down	CDC27	protein_coding	2.23815	5.32843	4.91882	10.8884	12.3521	10.0031
ENSG00000142657	-1.1129	2.33e-34	3.32e-32	down	PGD	protein_coding	268.882	255.527	270.351	545.698	540.458	558.342
ENSG00000093144	-1.08903	3.89e-12	6.03e-11	down	ECHDC1	protein_coding	8.2146	11.6885	9.62488	19.5344	21.6625	18.717
ENSG00000103064	-1.19157	6.45e-26	4.91e-24	down	SLC7A6	protein_coding	9.17562	11.113	10.0583	20.9941	22.378	22.8226
ENSG00000004866	-1.14931	1.76e-18	6.42e-17	down	ST7	protein_coding	6.63422	7.17366	7.50208	14.6181	15.6732	14.9055
ENSG00000117625	-1.20067	7.23e-15	1.69e-13	down	RCOR3	protein_coding	2.50056	3.03699	2.63619	5.99382	5.7265	6.21779
ENSG00000058804	-1.14351	5.21e-10	5.77e-09	down	NDC1	protein_coding	7.09046	12.2137	9.79404	19.7723	22.6277	18.8377
ENSG00000274525	-1.0571	0.00748274	0.0205326	down	AC008443.7	unprocessed_pseudogene	4.93258	5.13911	9.66601	12.6392	14.9758	11.8271
ENSG00000083857	-1.60713	5.59e-15	1.32e-13	down	FAT1	protein_coding	1.73568	2.94552	3.35362	7.88172	7.32524	8.16239
ENSG00000083896	-1.49907	4.2e-09	4.04e-08	down	YTHDC1	protein_coding	1.35321	3.00232	3.05243	6.6245	7.11351	6.21615
ENSG00000166747	-1.34589	7.1e-09	6.6e-08	down	AP1G1	protein_coding	3.32561	7.51022	6.04178	13.1367	14.6696	13.0194
ENSG00000004766	-1.73287	4.03e-10	4.54e-09	down	VPS50	protein_coding	0.33847	0.462842	0.636986	1.53583	1.53074	1.5123
ENSG00000103194	-1.10062	2.34e-13	4.51e-12	down	USP10	protein_coding	12.5689	17.975	17.6633	32.109	33.5605	33.0119
ENSG00000142731	-1.30073	1.39e-05	6.99e-05	down	PLK4	protein_coding	0.758186	1.909	1.76661	3.46281	3.75662	3.18421
ENSG00000117707	-2.5461	8.25e-37	1.44e-34	down	PROX1	protein_coding	1.29937	2.09017	2.35451	10.021	11.9362	10.0619
ENSG00000225695	-1.79451	0.00242868	0.00758551	down	HNRNPA1P35	processed_pseudogene	0.252007	0.459478	1.32494	1.79373	2.48664	2.51771
ENSG00000152193	-1.17812	4.19e-05	0.000192862	down	RNF219	protein_coding	0.601721	0.94933	0.95318	1.92527	1.93128	1.55729
ENSG00000068366	-1.75529	4.74e-13	8.72e-12	down	ACSL4	protein_coding	13.1512	30.0824	26.9807	75.134	85.6365	64.8004
ENSG00000166801	-1.39353	9.43e-09	8.6e-08	down	FAM111A	protein_coding	0.715618	1.41967	1.33066	2.98638	2.86716	2.82933
ENSG00000152133	-1.52096	1.36e-09	1.4e-08	down	GPATCH11	protein_coding	0.667906	0.938618	0.801789	2.34383	2.29506	1.95874
ENSG00000152223	-1.02313	2.79e-05	0.000132956	down	EPG5	protein_coding	0.389007	0.730532	0.670263	1.22149	1.21509	1.03212
ENSG00000166750	-1.32883	9.46e-07	5.94e-06	down	SLFN5	protein_coding	0.274969	0.602806	0.465458	1.03295	1.09572	1.08358
ENSG00000152219	-1.80891	2.35e-13	4.52e-12	down	ARL14EP	protein_coding	0.83451	1.16544	0.780749	3.16792	3.32431	2.79093
ENSG00000142892	-1.06522	6.44e-06	3.48e-05	down	PIGK	protein_coding	2.31013	4.66243	3.72255	6.84028	8.29633	6.16632
ENSG00000176105	-1.43442	1.34e-08	1.17e-07	down	YES1	protein_coding	3.13882	7.58969	6.60098	14.7329	15.9888	13.856
ENSG00000142875	-1.58148	3.29e-12	5.2e-11	down	PRKACB	protein_coding	1.51912	3.01138	2.21035	6.45574	6.99314	5.75443
ENSG00000142864	-1.1913	3.07e-19	1.24e-17	down	SERBP1	protein_coding	58.6077	76.2964	73.3986	141.687	167.703	144.576
ENSG00000176153	-1.05893	1.56e-24	1.1e-22	down	GPX2	protein_coding	127.762	115.998	114.407	234.833	240.243	238.797
ENSG00000274588	-3.0453	3.38e-08	2.75e-07	down	DGKK	protein_coding	0.032764	0.0256019	0.078299	0.318715	0.364741	0.407348
ENSG00000260136	-1.52819	2.12e-07	1.5e-06	down	AC008915.2	lincRNA	2.90887	3.55021	2.86008	10.2537	8.32696	7.08547
ENSG00000019485	-1.64675	0.00348063	0.0104362	down	PRDM11	protein_coding	0.124395	0.0471285	0.0378353	0.23611	0.257506	0.135576
ENSG00000166912	-1.49963	1.14e-16	3.33e-15	down	MTMR10	protein_coding	1.3461	2.03691	1.88929	4.71457	4.78968	4.72474
ENSG00000235109	-1.39271	0.000165573	0.00067472	down	ZSCAN31	protein_coding	0.358796	0.39162	0.457305	0.908026	1.27954	0.849684
ENSG00000152270	-1.99174	2.63e-14	5.73e-13	down	PDE3B	protein_coding	0.529221	1.19639	0.868605	2.90925	3.66829	3.23665
ENSG00000166938	-1.76902	6.26e-12	9.45e-11	down	DIS3L	protein_coding	1.95088	4.66986	3.77599	10.313	12.8578	10.5381
ENSG00000166963	-1.98096	1.72e-05	8.52e-05	down	MAP1A	protein_coding	0.0747388	0.119797	0.0494613	0.321912	0.378191	0.214434
ENSG00000225756	-1.35163	0.00123564	0.00415241	down	DBH-AS1	antisense_RNA	0.482189	0.443275	0.921864	1.42668	1.26304	1.83879
ENSG00000152332	-2.74297	3.08e-31	3.59e-29	down	UHMK1	protein_coding	3.27041	7.58264	6.03356	35.608	40.2314	31.6932
ENSG00000127334	-1.18126	2.33e-11	3.22e-10	down	DYRK2	protein_coding	1.86532	2.51085	2.72019	5.15571	5.70466	4.51008
ENSG00000176273	-1.27123	8.18e-18	2.75e-16	down	SLC35G1	protein_coding	3.19868	3.51374	3.47312	7.68814	8.11054	7.70363
ENSG00000142910	-2.8403	0.000118839	0.000496982	down	TINAGL1	protein_coding	0.0764917	0.0398473	0.109679	0.120989	0.903143	0.532111
ENSG00000260259	-2.41823	0.00465556	0.0134937	down	LINC02166	lincRNA	0.42074	0.438357	0	0.958312	1.95869	1.41984
ENSG00000250889	-1.14807	0.00905992	0.0243253	down	LINC01336	lincRNA	2.38593	2.01234	1.30328	4.20518	4.0244	3.83409
ENSG00000249863	-2.03881	0.00023419	0.000925425	down	AC021106.1	processed_pseudogene	0.286723	0.597458	0.383717	1.90477	1.62497	1.42591
ENSG00000225830	-2.01985	9.03e-09	8.25e-08	down	ERCC6	protein_coding	0.104548	0.246515	0.178838	0.626649	0.87986	0.53752
ENSG00000152413	-1.86675	8.6e-14	1.74e-12	down	HOMER1	protein_coding	0.453921	0.730888	0.838236	2.35954	2.55793	2.13464
ENSG00000152404	-1.60634	6.05e-07	3.94e-06	down	CWF19L2	protein_coding	0.388677	0.829187	0.707701	1.9146	1.66708	2.00526
ENSG00000068615	-1.06183	7.29e-05	0.000319362	down	REEP1	protein_coding	0.676391	0.819433	0.781902	1.52269	1.63969	1.38295
ENSG00000284343	-3.03843	0.0158544	0.0396281	down	MIR631	miRNA	1.61788	0	0.773281	3.83857	6.54942	8.62065
ENSG00000030066	-1.77003	1.26e-19	5.28e-18	down	NUP160	protein_coding	1.74925	2.79841	2.50281	6.86531	8.80581	7.25604
ENSG00000250995	-2.16117	0.00301291	0.00917623	down	AL391280.1	processed_pseudogene	0.171386	0.178562	0.382272	1.46386	0.982876	0.710271
ENSG00000260304	-1.97457	0.0159117	0.0397465	down	AC009088.2	antisense_RNA	0.786229	0.5461	0.125262	2.36284	1.45877	1.62917
ENSG00000176542	-2.23827	2.95e-17	9.34e-16	down	USF3	protein_coding	0.137204	0.207506	0.25808	0.974485	0.94959	0.797889
ENSG00000152518	-1.30884	1.1e-31	1.34e-29	down	ZFP36L2	protein_coding	22.3904	22.1307	24.9653	51.7522	56.4004	56.5177
ENSG00000260494	-1.58157	0.0190526	0.0465559	down	AC002310.3	unprocessed_pseudogene	0.335661	0.699431	0.561511	1.91132	0.849251	1.78852
ENSG00000078124	-1.01394	3.32e-09	3.24e-08	down	ACER3	protein_coding	2.03935	3.01576	2.49183	4.98682	5.16806	4.3816
ENSG00000068784	-1.37573	0.000523356	0.00191303	down	SRBD1	protein_coding	0.23075	0.669718	0.708998	1.53293	1.25104	1.20024
ENSG00000068796	-1.05233	1.06e-05	5.45e-05	down	KIF2A	protein_coding	1.64316	3.10411	2.84802	5.20949	4.4406	5.37187
ENSG00000259426	-4.18417	0.0135912	0.0346735	down	AC027237.3	antisense_RNA	0	0	0.0326187	0.16192	0.414404	0.0606064
ENSG00000078177	-1.81577	1.65e-13	3.25e-12	down	N4BP2	protein_coding	0.398371	0.616092	0.446261	1.81355	1.82684	1.26033
ENSG00000078142	-1.36375	5.01e-06	2.77e-05	down	PIK3C3	protein_coding	0.205598	0.341392	0.436061	0.859746	0.812782	0.747449
ENSG00000211455	-1.77423	4.89e-08	3.86e-07	down	STK38L	protein_coding	0.299283	0.72341	0.789607	1.73826	2.22923	1.94552
ENSG00000211456	-1.5898	3.09e-13	5.86e-12	down	SACM1L	protein_coding	1.43183	2.41398	2.67521	6.13958	6.52079	6.08033
ENSG00000176641	-1.72877	9.49e-13	1.65e-11	down	RNF152	protein_coding	0.415072	0.831637	0.701984	1.87868	2.25544	2.01884
ENSG00000259408	-5.11106	0.00463882	0.0134491	down	AC010809.2	antisense_RNA	0	0	0	0.179187	0.127388	0.838368
ENSG00000137073	-1.15095	1.19e-16	3.45e-15	down	UBAP2	protein_coding	9.64733	12.9132	12.8626	24.4067	24.1467	26.5742
ENSG00000137075	-1.43752	1.37e-22	7.8e-21	down	RNF38	protein_coding	4.93079	6.95394	6.47958	15.1563	16.513	15.8028
ENSG00000152683	-1.48211	2.33e-09	2.33e-08	down	SLC30A6	protein_coding	2.03865	4.53371	4.18246	9.09672	10.7141	8.7981
ENSG00000137040	-1.51469	0.000541934	0.0019734	down	RANBP6	protein_coding	0.145843	0.524917	0.494285	1.17019	1.23446	0.765328
ENSG00000137055	-1.11176	1.14e-11	1.66e-10	down	PLAA	protein_coding	3.9979	5.32979	5.58866	9.66896	11.1809	9.93849
ENSG00000211448	-1.68572	4.98e-09	4.74e-08	down	DIO2	protein_coding	0.485975	0.982864	0.63762	1.79961	2.73878	1.904
ENSG00000152620	-1.13284	3.06e-17	9.66e-16	down	NADK2	protein_coding	9.03177	11.9286	10.1742	21.8907	22.6813	20.5886
ENSG00000152601	-1.94028	1.53e-14	3.43e-13	down	MBNL1	protein_coding	0.958255	2.09464	2.09246	5.95579	6.97866	5.88181
ENSG00000068885	-1.30795	0.00400164	0.0118011	down	IFT80	protein_coding	0.126808	0.264236	0.309779	0.494753	0.613153	0.550553
ENSG00000068878	-1.57074	2.13e-16	6e-15	down	PSME4	protein_coding	2.1195	3.67744	3.39039	9.27876	8.49354	8.25756
ENSG00000054267	-1.37771	6.19e-13	1.12e-11	down	ARID4B	protein_coding	0.908122	1.22255	1.02415	2.56615	2.67454	2.5825
ENSG00000176714	-1.32062	0.0150075	0.0377758	down	CCDC121	protein_coding	0.155433	0.377863	0.272398	0.56546	0.681649	0.667162
ENSG00000078269	-1.02425	6.76e-15	1.58e-13	down	SYNJ2	protein_coding	5.17239	6.46847	6.59511	11.4096	11.5179	12.5095
ENSG00000137145	-1.14917	1.56e-05	7.8e-05	down	DENND4C	protein_coding	0.5329	0.990131	0.696191	1.70266	1.69884	1.28565
ENSG00000152778	-1.81256	2.64e-07	1.84e-06	down	IFIT5	protein_coding	0.256887	0.661236	0.592239	1.82129	1.86573	1.36878
ENSG00000113161	-1.55511	0.000572321	0.00207465	down	HMGCR	protein_coding	3.26841	9.65054	8.62668	19.8668	22.4043	17.9323
ENSG00000113163	-1.06409	2.32e-07	1.63e-06	down	COL4A3BP	protein_coding	0.955528	1.39823	1.19051	2.43519	2.43387	2.20245
ENSG00000186086	-3.25679	0.000199275	0.000800528	down	NBPF6	protein_coding	0	0.0760357	0.0697627	0.507911	0.344672	0.475277
ENSG00000113141	-1.0254	8.96e-08	6.74e-07	down	IK	protein_coding	9.02029	14.451	15.444	25.5058	25.4169	24.69
ENSG00000029363	-1.95609	8.69e-12	1.29e-10	down	BCLAF1	protein_coding	0.668093	1.71969	1.78819	5.01267	5.69543	4.7255
ENSG00000127720	-1.43958	6.3e-05	0.000279378	down	METTL25	protein_coding	0.695698	0.543621	0.858996	1.8982	2.0242	1.54455
ENSG00000258377	-1.57225	0.00301645	0.00918412	down	AL139099.2	antisense_RNA	0.319449	0.384028	0.140938	1.00279	0.795799	0.5892
ENSG00000234373	-2.28521	0.000167817	0.000682756	down	SNX18P7	processed_pseudogene	0.286633	0.696815	0.639327	2.35755	2.12727	3.05456
ENSG00000234353	-1.59297	0.0134744	0.0344335	down	AP000346.2	transcribed_unprocessed_pseudogene	0.334827	0.558155	0.320067	1.14395	1.08434	1.24885
ENSG00000151576	-1.31296	3.64e-13	6.81e-12	down	QTRT2	protein_coding	3.39321	4.91799	4.69966	8.87366	11.4316	10.5401
ENSG00000151553	-1.19274	8.87e-09	8.12e-08	down	FAM160B1	protein_coding	2.47486	4.21044	3.98286	7.94803	8.71871	6.58419
ENSG00000199488	-2.83841	0.000678056	0.0024208	down	RNU1-70P	snRNA	0	1.54173	1.41454	6.3196	8.2367	5.58503
ENSG00000028116	-1.24645	2.8e-10	3.21e-09	down	VRK2	protein_coding	2.23236	3.12696	3.01124	6.40285	6.55176	6.01349
ENSG00000200959	-5.02356	0.0133701	0.0342105	down	SNORA74A	snoRNA	0	0	0	0	2.79095	2.44905
ENSG00000102554	-1.15658	2.87e-23	1.72e-21	down	KLF5	protein_coding	21.3011	25.6318	26.0381	52.5732	53.0155	49.8299
ENSG00000283273	-1.33496	0.00460685	0.0133738	down	AC138649.5	unprocessed_pseudogene	4.87137	5.99813	5.50328	12.1882	13.8936	13.3715
ENSG00000102580	-1.78422	2.27e-16	6.35e-15	down	DNAJC3	protein_coding	4.12357	8.73943	6.50394	21.5237	22.4803	19.4759
ENSG00000258441	-1.2729	0.000753816	0.00266335	down	LINC00641	processed_transcript	0.19012	0.431117	0.342097	0.647428	0.894132	0.675351
ENSG00000161011	-1.35799	2.96e-18	1.05e-16	down	SQSTM1	protein_coding	847.48	590.936	608.473	1645.48	1656.28	1726.26
ENSG00000161048	-1.26437	3.12e-09	3.06e-08	down	NAPEPLD	protein_coding	1.25282	1.95158	1.81383	3.72853	4.38226	3.39175
ENSG00000161057	-1.19715	2.39e-13	4.58e-12	down	PSMC2	protein_coding	12.3169	18.9799	15.7239	33.1445	37.7171	31.9146
ENSG00000175595	-1.43799	8.65e-06	4.55e-05	down	ERCC4	protein_coding	0.359104	1.07565	0.729456	1.78921	2.09879	1.68223
ENSG00000234420	-1.0438	0.000181424	0.000732921	down	ZNF37BP	transcribed_processed_pseudogene	0.295029	0.497667	0.517043	0.873312	0.938394	0.767295
ENSG00000151694	-1.16407	3.76e-08	3.03e-07	down	ADAM17	protein_coding	4.42231	8.67717	7.36119	15.1328	15.1773	13.3676
ENSG00000136051	-1.11809	8.05e-08	6.12e-07	down	WASHC4	protein_coding	1.89759	3.10678	2.98004	5.59064	6.2361	4.70366
ENSG00000112081	-1.14983	1.15e-18	4.3e-17	down	SRSF3	protein_coding	18.8536	23.386	20.8934	43.3817	49.6791	40.6454
ENSG00000028203	-1.30801	9.88e-08	7.4e-07	down	VEZT	protein_coding	1.40971	2.81277	2.83497	6.10873	5.49135	5.06667
ENSG00000136045	-1.2143	9.18e-10	9.77e-09	down	PWP1	protein_coding	5.69439	10.2739	8.43056	17.7723	19.3503	16.8154
ENSG00000136040	-2.56256	1.87e-54	1.07e-51	down	PLXNC1	protein_coding	0.966304	1.27351	1.21582	6.1529	7.17987	6.16096
ENSG00000151655	-1.33437	1.53e-09	1.58e-08	down	ITIH2	protein_coding	15.961	33.6347	30.0606	62.9884	68.189	60.1056
ENSG00000136021	-1.64916	2.43e-13	4.65e-12	down	SCYL2	protein_coding	1.18633	2.26418	2.20785	5.74889	5.9074	5.26764
ENSG00000151632	-1.19096	5.57e-23	3.24e-21	down	AKR1C2	protein_coding	30.2707	28.307	25.5547	59.0349	66.256	58.3403
ENSG00000151611	-1.33749	0.00129297	0.00432627	down	MMAA	protein_coding	0.11159	0.232525	0.139493	0.399172	0.373548	0.388771
ENSG00000102699	-1.30178	2.65e-08	2.19e-07	down	PARP4	protein_coding	2.11693	4.51507	3.87771	8.15188	8.95102	7.56906
ENSG00000077232	-1.13718	2.85e-06	1.64e-05	down	DNAJC10	protein_coding	1.61555	3.43234	3.5439	6.02131	6.67115	5.31055
ENSG00000005175	-1.52472	1.22e-10	1.48e-09	down	RPAP3	protein_coding	1.08291	1.7647	1.64566	4.29534	4.73503	3.30426
ENSG00000092853	-1.82329	8.21e-10	8.81e-09	down	CLSPN	protein_coding	0.534319	1.23268	1.20394	3.40473	3.914	2.70017
ENSG00000102753	-1.49105	1.11e-10	1.35e-09	down	KPNA3	protein_coding	2.19684	4.56352	3.84999	8.86716	10.5949	8.93569
ENSG00000102786	-1.0438	7.62e-06	4.04e-05	down	INTS6	protein_coding	0.456171	0.831724	0.800698	1.35848	1.53223	1.21532
ENSG00000102710	-1.01662	4.7e-07	3.11e-06	down	SUPT20H	protein_coding	1.97407	3.20119	2.60229	4.63832	5.30068	5.06133
ENSG00000077254	-1.21007	2.03e-06	1.2e-05	down	USP33	protein_coding	3.55777	8.24187	6.99508	13.9662	15.9162	11.4891
ENSG00000005100	-1.5074	2.13e-37	3.85e-35	down	DHX33	protein_coding	5.23768	5.9408	6.14234	15.3222	16.0005	15.7475
ENSG00000234545	-1.6385	4.38e-08	3.49e-07	down	FAM133B	protein_coding	0.697937	1.16865	1.07224	2.50753	3.456	2.767
ENSG00000185070	-1.63613	3.6e-16	9.75e-15	down	FLRT2	protein_coding	0.181945	0.300299	0.210087	0.677013	0.692785	0.679908
ENSG00000136153	-1.79925	1.2e-14	2.74e-13	down	LMO7	protein_coding	0.677638	1.35063	1.18992	3.57201	3.92095	3.17898
ENSG00000067900	-1.02109	6.17e-05	0.000274247	down	ROCK1	protein_coding	0.684496	1.31301	1.45541	2.26453	2.42133	1.99973
ENSG00000136161	-2.52105	0.000326419	0.00124766	down	RCBTB2	protein_coding	0.0375437	0.117347	0.0717773	0.302858	0.531938	0.400092
ENSG00000067955	-1.05645	1.93e-13	3.77e-12	down	CBFB	protein_coding	8.16423	7.84091	9.48724	16.3592	18.385	15.9954
ENSG00000151779	-1.44857	2.31e-06	1.35e-05	down	NBAS	protein_coding	0.508297	1.48456	1.35412	2.96552	2.86723	2.86378
ENSG00000112159	-1.37675	1.33e-11	1.9e-10	down	MDN1	protein_coding	0.771028	1.45214	1.25674	2.99573	2.74775	2.87055
ENSG00000136143	-1.48369	5.69e-06	3.11e-05	down	SUCLA2	protein_coding	0.996416	3.05674	2.61935	5.75261	6.27454	5.72711
ENSG00000126777	-1.29825	2.13e-09	2.15e-08	down	KTN1	protein_coding	2.30395	4.10198	4.33042	9.0598	8.62819	7.50215
ENSG00000126773	-1.03394	1.41e-06	8.55e-06	down	PCNX4	protein_coding	0.61234	1.10826	1.02017	1.63381	1.94766	1.76811
ENSG00000136108	-1.39853	6.22e-09	5.83e-08	down	CKAP2	protein_coding	2.03963	3.88428	3.53186	8.52017	8.88273	6.35444
ENSG00000151718	-1.22085	1.55e-05	7.76e-05	down	WWC2	protein_coding	0.63929	1.55414	1.55734	2.91612	2.92882	2.48457
ENSG00000112144	-1.28839	1.56e-10	1.87e-09	down	ICK	protein_coding	1.41276	2.38551	2.15145	4.68803	4.94007	4.23107
ENSG00000112137	-5.34909	0.0016257	0.0053208	down	PHACTR1	protein_coding	0	0	0	0.0323961	0.161217	0.0505243
ENSG00000112200	-1.29746	9.85e-08	7.37e-07	down	ZNF451	protein_coding	0.755343	1.4739	1.46856	2.73374	3.30391	2.62631
ENSG00000151806	-1.50668	9.3e-13	1.62e-11	down	GUF1	protein_coding	1.95008	3.5804	3.27197	8.17929	8.28062	7.38733
ENSG00000092978	-1.30412	4.98e-08	3.92e-07	down	GPATCH2	protein_coding	0.622157	1.10195	0.892095	1.90912	2.04634	2.20084
ENSG00000092969	-1.07927	4.77e-06	2.64e-05	down	TGFB2	protein_coding	0.696398	0.750576	0.734563	1.48134	1.51892	1.40749
ENSG00000112210	-1.45084	9.72e-12	1.42e-10	down	RAB23	protein_coding	1.74348	3.13638	2.26613	5.70191	6.98169	5.91478
ENSG00000126804	-1.65555	8e-13	1.41e-11	down	ZBTB1	protein_coding	1.42876	2.77766	2.43586	7.40875	6.67822	5.86012
ENSG00000244062	-1.92408	2.3e-14	5.04e-13	down	AC080128.1	processed_pseudogene	2.69015	6.42992	5.17336	17.0603	17.8725	16.6949
ENSG00000175893	-1.23122	2.33e-05	0.000112714	down	ZDHHC21	protein_coding	0.284808	0.234626	0.246927	0.634873	0.576471	0.511734
ENSG00000175899	-1.16997	2.45e-09	2.44e-08	down	A2M	protein_coding	105.51	203.113	178.622	354.493	352.167	337.946
ENSG00000185238	-4.21118	6.13e-75	1.03e-71	down	PRMT3	protein_coding	0.364695	0.531952	0.47412	7.90512	9.21234	7.1122
ENSG00000185220	-1.6091	3.35e-12	5.26e-11	down	PGBD2	protein_coding	1.26441	1.25149	1.02737	3.65991	3.39101	3.27504
ENSG00000234647	-4.55895	0.0155338	0.0389043	down	AL606970.3	lincRNA	0	0	0	0.0512721	0.164027	0.119945
ENSG00000151893	-1.51435	8.33e-30	8.67e-28	down	CACUL1	protein_coding	2.33328	3.02894	2.60985	7.27432	7.62693	6.83551
ENSG00000112282	-1.4788	1.61e-08	1.39e-07	down	MED23	protein_coding	1.18257	2.87488	2.22763	5.58951	6.03096	5.04505
ENSG00000136237	-1.09672	0.000138209	0.000571205	down	RAPGEF5	protein_coding	1.09044	3.07415	2.31249	4.20904	4.84084	4.11763
ENSG00000136243	-1.13373	2.27e-13	4.39e-12	down	NUPL2	protein_coding	5.46972	6.14864	6.48987	11.8618	13.9603	12.1649
ENSG00000112297	-1.55184	2.87e-05	0.000136318	down	CRYBG1	protein_coding	0.0979646	0.210512	0.234115	0.546209	0.396574	0.576363
ENSG00000112249	-1.18199	1.17e-07	8.67e-07	down	ASCC3	protein_coding	0.811822	1.2338	1.33848	2.72131	2.56276	2.0504
ENSG00000112242	-1.23045	8.06e-22	4.28e-20	down	E2F3	protein_coding	4.82913	5.81664	5.12915	12.3184	11.7785	11.2546
ENSG00000112234	-1.00606	6.98e-07	4.5e-06	down	FBXL4	protein_coding	0.928748	1.21938	1.30645	2.21429	2.49883	1.91779
ENSG00000126883	-1.26352	6.25e-11	7.98e-10	down	NUP214	protein_coding	3.38479	5.53928	5.80724	10.1369	11.7469	11.8605
ENSG00000136305	-1.04826	4.21e-10	4.72e-09	down	CIDEB	protein_coding	3.77775	4.04089	3.46676	7.74407	7.23862	7.3136
ENSG00000112339	-2.40584	1.04e-19	4.4e-18	down	HBS1L	protein_coding	0.601371	1.44724	1.27117	5.05611	6.55754	5.12991
ENSG00000112308	-1.05966	5.44e-11	7.03e-10	down	C6orf62	protein_coding	16.7013	26.6973	22.6709	42.4945	46.2066	42.5924
ENSG00000175984	-1.47624	2.1e-06	1.24e-05	down	DENND2C	protein_coding	0.285486	0.584623	0.385825	1.2052	1.17561	0.944174
ENSG00000102921	-1.11644	1.24e-12	2.12e-11	down	N4BP1	protein_coding	2.00642	2.28613	2.52192	4.3107	5.10665	4.70854
ENSG00000102908	-1.44054	3.75e-09	3.63e-08	down	NFAT5	protein_coding	0.738169	1.55594	1.52138	3.51894	3.48913	2.86087
ENSG00000102931	-1.13555	3.94e-20	1.74e-18	down	ARL2BP	protein_coding	15.0965	17.7763	17.535	34.4661	37.2729	34.0728
ENSG00000258768	-1.6267	0.0134293	0.0343489	down	AL356019.2	lincRNA	0.0633802	0.181593	0.0757327	0.255638	0.272607	0.408068
ENSG00000185278	-2.26909	4.11e-14	8.73e-13	down	ZBTB37	protein_coding	0.0888111	0.161927	0.215272	0.683309	0.847439	0.616872
ENSG00000258701	-1.38622	0.00466867	0.0135276	down	LINC00638	lincRNA	0.361422	0.326348	0.253359	0.525936	0.902236	0.920096
ENSG00000136381	-1.4547	9.78e-11	1.21e-09	down	IREB2	protein_coding	2.48259	5.00396	4.37207	9.69611	11.8086	9.44622
ENSG00000112425	-1.11663	0.00130639	0.00436752	down	EPM2A	protein_coding	0.280315	0.310305	0.259584	0.598565	0.735817	0.427859
ENSG00000112414	-1.07237	4.17e-06	2.34e-05	down	ADGRG6	protein_coding	5.22428	10.94	9.67427	16.7261	20.2222	14.7696
ENSG00000185477	-1.3251	6.27e-09	5.87e-08	down	GPRIN3	protein_coding	0.988177	1.87272	1.82408	3.84827	4.20288	3.13576
ENSG00000136492	-1.42849	1.52e-07	1.11e-06	down	BRIP1	protein_coding	0.551734	1.19148	0.901394	2.31343	2.53806	1.92425
ENSG00000234818	-3.97918	0.0161569	0.040294	down	AC007314.1	antisense_RNA	0.107382	0	0	0.815272	0.54337	0.381445
ENSG00000234817	-3.69675	0.000174146	0.000706359	down	AL136309.2	lincRNA	0.026645	0.0555213	0.0254704	0.278157	0.593245	0.449584
ENSG00000136451	-1.03101	4.87e-08	3.85e-07	down	VEZF1	protein_coding	3.62672	5.4277	5.86131	10.0194	10.1868	8.89797
ENSG00000136450	-1.17511	1.44e-30	1.57e-28	down	SRSF1	protein_coding	59.0357	62.9271	60.0428	134.923	137.162	120.67
ENSG00000136536	-1.74193	3.43e-13	6.46e-12	down	2021-03-07	protein_coding	1.68017	3.75723	3.16324	9.31447	9.82911	8.2429
ENSG00000136522	-1.13079	2.54e-05	0.000122094	down	MRPL47	protein_coding	2.47997	4.70622	3.89463	8.19549	8.56026	6.3711
ENSG00000161533	-1.28766	4.51e-19	1.77e-17	down	ACOX1	protein_coding	9.74574	13.6702	13.7388	28.3065	29.5237	28.7609
ENSG00000161547	-1.43931	1.67e-48	7.62e-46	down	SRSF2	protein_coding	47.7164	48.3559	46.2762	127.312	126.1	115.639
ENSG00000185515	-1.9295	5.35e-19	2.08e-17	down	BRCC3	protein_coding	1.64148	2.90957	2.24159	8.15326	9.01811	7.47795
ENSG00000136504	-1.31313	3.04e-16	8.35e-15	down	KAT7	protein_coding	2.20815	3.1789	3.19327	6.80626	6.38584	7.16786
ENSG00000009954	-1.28341	1.59e-12	2.65e-11	down	BAZ1B	protein_coding	2.82374	4.31973	4.40055	8.8793	9.6901	8.24698
ENSG00000268362	-1.57173	0.000470131	0.00173649	down	AC092279.1	lincRNA	0.462899	0.45013	1.23898	1.58151	2.40481	2.16503
ENSG00000014123	-1.11221	2e-05	9.8e-05	down	UFL1	protein_coding	1.46506	3.32217	3.03436	5.41162	5.66911	5.02565
ENSG00000053770	-1.24641	2.61e-07	1.82e-06	down	AP5M1	protein_coding	0.398027	0.705516	0.746137	1.33927	1.52233	1.32666
ENSG00000136636	-1.15339	2.29e-08	1.92e-07	down	KCTD3	protein_coding	4.93885	9.32648	7.93739	15.4822	17.1035	14.46
ENSG00000063176	-1.20262	1.24e-18	4.59e-17	down	SPHK2	protein_coding	8.25987	7.33535	6.93697	15.8085	16.2807	17.5173
ENSG00000136603	-1.62746	2.71e-14	5.88e-13	down	SKIL	protein_coding	1.65573	2.79002	3.13318	7.24743	8.18165	6.91681
ENSG00000219481	-1.05667	1.39e-10	1.68e-09	down	NBPF1	protein_coding	3.27286	2.60005	3.12858	5.29972	6.14836	6.48511
ENSG00000244462	-1.54666	2.09e-33	2.82e-31	down	RBM12	protein_coding	6.01061	7.94171	7.12981	18.8241	20.4239	19.5395
ENSG00000146094	-2.52003	4.84e-18	1.66e-16	down	DOK3	protein_coding	0.714707	0.82737	0.860326	4.24554	3.42902	5.50075
ENSG00000146039	-1.88334	0.00938357	0.0250769	down	SLC17A4	protein_coding	0.0820096	0.0683547	0.0627154	0.295754	0.282188	0.17479
ENSG00000087245	-4.15689	0.00459033	0.0133393	down	MMP2	protein_coding	0.0162178	0.0337937	0	0.0461737	0.771408	0.0144023
ENSG00000122068	-1.38488	5.3e-10	5.86e-09	down	FYTTD1	protein_coding	2.33281	4.66764	4.17274	8.72987	10.4362	8.62411
ENSG00000136689	-1.86395	1.04e-16	3.05e-15	down	IL1RN	protein_coding	2.11495	2.46661	1.68979	8.17844	6.61289	6.98017
ENSG00000185728	-1.59172	1.11e-13	2.22e-12	down	YTHDF3	protein_coding	4.32277	8.192	7.89586	19.5366	21.6257	17.4617
ENSG00000122126	-1.21309	1.06e-07	7.92e-07	down	OCRL	protein_coding	7.06375	15.0864	14.2799	26.3353	27.9527	26.1672
ENSG00000136731	-1.30071	4.65e-08	3.69e-07	down	UGGT1	protein_coding	3.61176	8.43407	7.13379	15.1164	15.8547	13.9984
ENSG00000185745	-1.26481	0.00941806	0.0251524	down	IFIT1	protein_coding	0.170977	0.164434	0.201157	0.361973	0.559036	0.315356
ENSG00000171150	-1.89019	1.83e-13	3.59e-12	down	SOCS5	protein_coding	1.04276	2.42457	1.85986	5.73252	7.16836	5.88367
ENSG00000053900	-1.17411	1.18e-05	6.04e-05	down	ANAPC4	protein_coding	1.45023	3.23776	3.06205	5.85314	5.98364	4.82605
ENSG00000244503	-4.46867	6.38e-10	6.98e-09	down	AC108751.5	processed_pseudogene	0.136237	0.0946273	0.0434102	2.02559	1.93027	1.81479
ENSG00000087301	-1.13991	0.000761754	0.0026862	down	TXNDC16	protein_coding	0.398799	0.761746	0.47017	1.33728	1.19734	0.885393
ENSG00000136891	-1.58435	4.37e-14	9.24e-13	down	TEX10	protein_coding	2.15077	3.6307	3.86467	9.056	9.98779	8.55876
ENSG00000136870	-1.84869	4.15e-09	4e-08	down	ZNF189	protein_coding	0.425895	1.06898	0.925272	2.8477	2.86041	2.59596
ENSG00000136875	-1.30944	3.54e-17	1.11e-15	down	PRPF4	protein_coding	7.59328	10.627	10.8878	21.9595	23.4937	23.4337
ENSG00000136874	-1.27798	2.22e-07	1.57e-06	down	STX17	protein_coding	1.2076	1.65425	1.88118	3.48061	4.14167	3.37613
ENSG00000136881	-2.90571	5.25e-41	1.3e-38	down	BAAT	protein_coding	0.808463	0.748724	0.66978	5.49017	5.41825	5.04169
ENSG00000136869	-5.79391	0.00165606	0.00541401	down	TLR4	protein_coding	0	0	0	0.0237732	0.329567	0.0111229
ENSG00000136861	-1.43199	1.61e-09	1.65e-08	down	CDK5RAP2	protein_coding	1.97532	4.41007	3.77649	8.51443	9.21751	8.37351
ENSG00000185864	-1.12837	0.00115802	0.00391449	down	NPIPB4	protein_coding	0.353323	0.648588	0.514663	1.02192	0.970562	1.16544
ENSG00000112893	-1.11271	0.000163337	0.000666421	down	MAN2A1	protein_coding	1.60373	4.21106	4.30905	6.56102	8.08223	6.1972
ENSG00000136813	-1.33913	3.62e-08	2.92e-07	down	KIAA0368	protein_coding	2.45441	5.64461	4.99844	10.2443	11.3647	9.93603
ENSG00000171262	-1.00037	5.89e-07	3.85e-06	down	FAM98B	protein_coding	3.028	4.95547	4.16335	7.78125	8.78754	6.59368
ENSG00000136824	-1.56608	5.89e-13	1.07e-11	down	SMC2	protein_coding	0.891025	1.4558	1.36473	3.61308	3.84268	3.03025
ENSG00000278053	-1.77059	7.38e-13	1.31e-11	down	DDX52	protein_coding	2.33642	5.564	4.76767	13.0959	14.9786	13.059
ENSG00000112851	-1.25616	6.01e-09	5.65e-08	down	ERBIN	protein_coding	1.03141	1.79099	1.7103	3.51584	3.80604	3.00332
ENSG00000205085	-4.60966	0.0169888	0.0421071	down	FAM71F2	protein_coding	0	0	0	0.0500771	0.0106803	0.0749753
ENSG00000230010	-1.00835	0.0115022	0.0299616	down	AL049646.1	lincRNA	0.560412	0.431561	0.535707	0.994329	1.10965	0.843889
ENSG00000087448	-1.40455	4.42e-23	2.6e-21	down	KLHL42	protein_coding	2.8783	2.68762	3.33112	7.24994	7.71289	7.58793
ENSG00000229005	-2.63067	0.00011837	0.000495231	down	HNF4A-AS1	antisense_RNA	0.37451	0.390192	0.2685	1.77712	1.98984	2.32811
ENSG00000161813	-1.17516	6.42e-08	4.95e-07	down	LARP4	protein_coding	2.95471	5.43888	5.36015	9.30826	11.2637	9.02875
ENSG00000146263	-1.4703	6.79e-09	6.34e-08	down	MMS22L	protein_coding	0.57561	1.03852	1.17428	2.29169	2.85585	2.22548
ENSG00000205041	-1.7271	0.000691338	0.00246122	down	AC118344.1	sense_intronic	0.456483	0.345888	0.436359	1.1815	1.04995	1.69524
ENSG00000122299	-1.15558	2.6e-07	1.82e-06	down	ZC3H7A	protein_coding	2.54044	4.63602	4.90214	8.44586	8.94264	8.28155
ENSG00000087470	-1.18168	9.54e-07	5.98e-06	down	DNM1L	protein_coding	3.28024	7.419	6.62402	12.7895	12.4766	12.1619
ENSG00000146247	-1.32575	1.02e-08	9.18e-08	down	PHIP	protein_coding	0.713432	1.21467	1.35287	2.88443	2.7061	2.26127
ENSG00000171320	-2.03868	1.62e-18	5.94e-17	down	ESCO2	protein_coding	0.68065	0.950906	0.961179	3.47938	3.67904	3.02228
ENSG00000136935	-1.13047	4.06e-06	2.28e-05	down	GOLGA1	protein_coding	1.48808	2.92997	2.90523	5.31384	5.5262	4.44606
ENSG00000136937	-1.50277	1.22e-09	1.28e-08	down	NCBP1	protein_coding	1.15998	2.63685	2.06089	5.44873	5.34797	5.00499
ENSG00000136932	-1.32059	2.26e-05	0.000109666	down	TRMO	protein_coding	0.567484	0.939036	1.21257	1.98001	2.6013	1.91208
ENSG00000112983	-1.22286	3.27e-07	2.24e-06	down	BRD8	protein_coding	3.04183	6.59769	6.13268	11.3504	12.5656	11.1491
ENSG00000229152	-1.34178	0.00317116	0.00961013	down	ANKRD10-IT1	sense_intronic	0.682545	1.7383	2.39234	3.38274	4.37481	3.90623
ENSG00000087502	-1.12161	7.43e-07	4.76e-06	down	ERGIC2	protein_coding	1.18583	2.10535	2.04733	3.54842	3.94317	3.58907
ENSG00000230102	-2.99599	0.00400935	0.0118203	down	LINC02028	processed_transcript	0.0910288	0	0.021754	0.388753	0.299404	0.181887
ENSG00000146373	-1.01028	3.43e-07	2.34e-06	down	RNF217	protein_coding	0.733941	1.04933	1.02933	1.69304	2.06025	1.65562
ENSG00000146352	-1.34027	3.49e-05	0.00016324	down	CLVS2	protein_coding	0.137348	0.236663	0.18179	0.376003	0.523925	0.440978
ENSG00000185920	-1.3845	1.62e-10	1.93e-09	down	PTCH1	protein_coding	0.410901	0.386485	0.501894	1.03448	1.08004	1.13526
ENSG00000146463	-1.50052	1.32e-09	1.37e-08	down	ZMYM4	protein_coding	0.79807	1.60875	1.54236	3.80345	3.01122	3.8441
ENSG00000171451	-1.42003	2.32e-14	5.08e-13	down	DSEL	protein_coding	0.846627	0.95503	0.742369	2.19899	2.38362	1.91638
ENSG00000122484	-1.70662	2.91e-12	4.63e-11	down	RPAP2	protein_coding	0.203509	0.401741	0.375423	0.972463	1.00811	1.07168
ENSG00000171467	-1.13221	5.11e-10	5.67e-09	down	ZNF318	protein_coding	2.1522	3.21345	3.49889	6.56623	5.98209	6.00975
ENSG00000171469	-1.11489	0.000190854	0.000767618	down	ZNF561	protein_coding	0.698107	1.88569	1.35938	2.68692	2.65595	2.77834
ENSG00000146414	-1.53099	5.35e-08	4.19e-07	down	SHPRH	protein_coding	0.306996	0.764387	0.576976	1.45675	1.70616	1.36777
ENSG00000122435	-1.66557	9.09e-09	8.3e-08	down	TRMT13	protein_coding	0.639863	0.747462	0.648726	1.87696	2.43327	1.85968
ENSG00000205302	-1.14767	3.64e-08	2.94e-07	down	SNX2	protein_coding	3.79192	6.11911	6.35013	11.3371	12.2917	10.7606
ENSG00000171490	-1.54085	9.14e-12	1.35e-10	down	RSL1D1	protein_coding	3.71792	7.77024	7.18208	16.3715	18.5893	16.7838
ENSG00000229256	-1.91661	0.000825287	0.00288692	down	ST13P13	processed_pseudogene	0.388915	0.52097	0.26555	1.21274	1.57438	1.43086
ENSG00000048028	-1.12497	5.76e-06	3.14e-05	down	USP28	protein_coding	3.65142	8.67815	7.55228	13.8859	14.216	13.1784
ENSG00000230267	-1.41951	0.0204559	0.0494675	down	HERC2P4	transcribed_unprocessed_pseudogene	0.0766625	0.14377	0.161222	0.247368	0.263789	0.462949
ENSG00000097046	-1.12083	5.36e-07	3.52e-06	down	CDC7	protein_coding	2.2708	4.14029	3.15101	7.05612	7.06119	5.69203
ENSG00000171408	-1.36341	0.0046133	0.0133906	down	PDE7B	protein_coding	0.112562	0.234549	0.225959	0.395252	0.672106	0.339868
ENSG00000146476	-1.20525	1.48e-10	1.77e-09	down	ARMT1	protein_coding	8.12554	12.4655	9.41085	22.5308	25.1705	18.2177
ENSG00000009307	-1.48286	5.27e-09	4.99e-08	down	CSDE1	protein_coding	10.5104	26.035	21.9906	48.1246	59.8345	47.644
ENSG00000205403	-1.19996	1.11e-06	6.89e-06	down	CFI	protein_coding	3.02329	6.27306	5.38815	11.9145	11.1237	9.1012
ENSG00000146587	-1.23991	2.99e-06	1.72e-05	down	RBAK	protein_coding	0.416758	0.733329	0.725947	1.51176	1.4434	1.27481
ENSG00000171557	-1.56468	7.53e-13	1.34e-11	down	FGG	protein_coding	132.245	277.431	237.124	616.071	666.491	538.791
ENSG00000122591	-1.31565	1.62e-07	1.16e-06	down	FAM126A	protein_coding	0.469637	0.86827	0.911071	1.63861	2.12948	1.57013
ENSG00000171560	-1.65141	1.14e-11	1.66e-10	down	FGA	protein_coding	168.007	403.43	362.294	937.21	988.824	865.786
ENSG00000171564	-1.88458	1.29e-16	3.75e-15	down	FGB	protein_coding	156.146	347.389	295.442	949.507	1018.07	840.214
ENSG00000097096	-1.02532	0.000698138	0.00248367	down	SYDE2	protein_coding	0.396253	0.87156	0.70496	1.16996	1.31446	1.33916
ENSG00000205413	-1.06957	0.0143523	0.0363368	down	SAMD9	protein_coding	0.194798	0.175279	0.118498	0.277305	0.403245	0.298804
ENSG00000122545	-1.08517	2.18e-06	1.28e-05	down	2021-09-07	protein_coding	1.53597	2.91869	2.70292	5.25926	5.13146	4.08433
ENSG00000073111	-1.00008	2.48e-16	6.9e-15	down	MCM2	protein_coding	29.8998	25.5671	25.6835	50.7747	48.7884	55.8129
ENSG00000205339	-1.74051	7.26e-14	1.5e-12	down	IPO7	protein_coding	3.75333	8.08644	7.16637	19.94	22.7216	17.7972
ENSG00000107099	-1.37588	2.74e-05	0.000130491	down	DOCK8	protein_coding	0.228897	0.592795	0.668921	1.16063	1.29725	1.23126
ENSG00000156017	-1.48456	4.52e-10	5.05e-09	down	CARNMT1	protein_coding	1.27805	2.63252	2.10639	4.94925	5.70894	5.37486
ENSG00000156096	-1.27846	3.05e-05	0.000143985	down	UGT2B4	protein_coding	1.18283	2.73524	1.79256	3.99737	5.22622	3.9455
ENSG00000230453	-1.9677	7.25e-11	9.19e-10	down	ANKRD18B	protein_coding	0.385925	0.485852	0.614854	2.01441	1.9854	1.57082
ENSG00000171617	-2.08589	0.000356913	0.00135545	down	ENC1	protein_coding	0.096524	0.0670437	0.0615125	0.223922	0.260495	0.428595
ENSG00000171634	-1.12842	3.02e-07	2.09e-06	down	BPTF	protein_coding	1.07458	2.07121	1.98251	3.75291	3.50178	3.43544
ENSG00000181163	-1.58475	8.57e-17	2.55e-15	down	NPM1	protein_coding	153.471	268.054	217.007	570.316	715.749	537.596
ENSG00000146757	-1.30431	0.00463663	0.0134447	down	ZNF92	protein_coding	0.189005	0.492298	0.289077	0.627804	0.841631	0.805669
ENSG00000122779	-1.02603	1.23e-05	6.25e-05	down	TRIM24	protein_coding	1.34182	2.66824	2.72395	4.5255	4.38056	4.17066
ENSG00000146731	-1.26679	1.33e-10	1.61e-09	down	CCT6A	protein_coding	36.6612	67.4654	57.3988	120.832	139.671	109.641
ENSG00000278571	-1.82755	0.000226402	0.000899251	down	MIR7161	miRNA	9.38951	6.77261	7.59472	19.8783	36.5481	24.3739
ENSG00000048392	-1.72153	1e-08	9.09e-08	down	RRM2B	protein_coding	0.68902	1.79468	1.34081	4.14529	4.73176	3.11408
ENSG00000171714	-1.00604	0.000797478	0.00279662	down	ANO5	protein_coding	0.428736	0.807839	0.985349	1.32454	1.6248	1.31235
ENSG00000171724	-1.0765	3.12e-07	2.15e-06	down	VAT1L	protein_coding	1.80822	1.85089	2.25919	3.40203	4.65523	3.88775
ENSG00000230590	-1.32185	3.78e-09	3.66e-08	down	FTX	lincRNA	0.603393	1.08727	0.846278	1.87282	2.35753	1.80959
ENSG00000156172	-1.59392	1.62e-07	1.16e-06	down	C8orf37	protein_coding	0.527729	0.966936	0.852372	2.27966	2.65199	1.82614
ENSG00000171759	-1.18778	2.31e-09	2.3e-08	down	PAH	protein_coding	34.9276	66.3394	61.3869	120.27	120.061	112.791
ENSG00000156162	-1.46291	5.36e-13	9.78e-12	down	DPY19L4	protein_coding	1.78184	3.20288	2.55493	6.43892	7.28249	6.07737
ENSG00000230551	-1.00296	6.69e-05	0.00029476	down	AC021078.1	processed_transcript	0.674431	1.44194	1.14166	2.11353	2.22539	1.87791
ENSG00000181222	-1.62721	6.35e-56	4.4e-53	down	POLR2A	protein_coding	26.3227	25.393	27.9543	77.6215	74.2976	83.592
ENSG00000132294	-1.56525	4.14e-12	6.39e-11	down	EFR3A	protein_coding	3.58133	7.63694	6.26033	16.147	18.1447	14.9411
ENSG00000230724	-1.13163	0.00602835	0.0169398	down	LINC01001	lincRNA	0.68917	0.49519	0.567921	0.834472	1.13037	1.70944
ENSG00000205765	-1.34818	1.97e-07	1.4e-06	down	C5orf51	protein_coding	1.33126	2.97904	2.689	5.65789	6.39665	4.91399
ENSG00000156261	-1.48615	1.74e-12	2.88e-11	down	CCT8	protein_coding	24.3893	47.8575	43.6778	104.79	111.348	93.2202
ENSG00000156256	-1.31741	2.54e-08	2.1e-07	down	USP16	protein_coding	1.61367	2.42295	3.25141	5.84044	6.00399	5.52138
ENSG00000107290	-1.27147	3.44e-08	2.79e-07	down	SETX	protein_coding	0.655899	1.25853	1.23307	2.47951	2.49475	2.27166
ENSG00000215114	-1.01393	5.72e-06	3.12e-05	down	UBXN2B	protein_coding	2.1309	3.97875	4.07392	6.54406	6.63924	6.4319
ENSG00000122870	-1.26458	1.66e-07	1.19e-06	down	BICC1	protein_coding	0.997326	1.99735	1.68427	3.32326	3.97003	3.4148
ENSG00000146842	-1.04873	5.93e-09	5.59e-08	down	TMEM209	protein_coding	2.97791	4.36861	3.45195	7.16281	7.62098	6.52021
ENSG00000048405	-1.7389	1.84e-09	1.87e-08	down	ZNF800	protein_coding	0.612554	1.18938	1.30418	3.38231	3.90271	2.60865
ENSG00000146834	-1.59215	1.33e-40	3.21e-38	down	MEPCE	protein_coding	14.8773	13.1846	14.7574	39.906	39.7586	43.9212
ENSG00000122882	-1.15453	7.54e-07	4.82e-06	down	ECD	protein_coding	1.97689	3.78978	3.49602	6.26629	6.98237	6.40791
ENSG00000107201	-1.46085	3.35e-05	0.000157189	down	DDX58	protein_coding	0.278753	0.304946	0.439667	0.925914	0.959168	0.816913
ENSG00000146802	-1.54773	5.15e-09	4.9e-08	down	TMEM168	protein_coding	0.844679	1.85318	1.89438	4.36272	4.7674	3.66407
ENSG00000171824	-1.0033	3.27e-08	2.66e-07	down	EXOSC10	protein_coding	9.87411	16.5456	15.6556	27.1694	26.0429	27.2465
ENSG00000156273	-1.55862	1.6e-09	1.65e-08	down	BACH1	protein_coding	1.03063	2.16949	2.15135	5.04025	5.70477	4.27745
ENSG00000179023	-1.15168	0.00277594	0.00854064	down	KLHDC7A	protein_coding	0.412726	0.208861	0.270536	0.682662	0.64444	0.575967
ENSG00000179021	-1.66947	3.81e-11	5.06e-10	down	C3orf38	protein_coding	1.49776	2.52076	1.96037	5.11713	7.55559	5.44316
ENSG00000180008	-1.128	3.8e-05	0.000176377	down	SOCS4	protein_coding	0.760733	1.56652	1.59128	2.79442	3.15201	2.21748
ENSG00000155034	-1.06886	5.44e-13	9.9e-12	down	FBXL18	protein_coding	5.60224	4.77064	4.74182	9.53059	10.3037	10.5047
ENSG00000180066	-2.92153	2.77e-35	4.21e-33	down	C10orf91	lincRNA	0.953115	1.26696	1.57086	9.29492	8.58148	9.63169
ENSG00000131051	-1.42094	4.37e-16	1.17e-14	down	RBM39	protein_coding	6.19633	9.84399	9.36528	22.4706	22.9968	19.4143
ENSG00000155008	-1.99658	9.66e-13	1.68e-11	down	APOOL	protein_coding	0.656812	1.5837	1.70418	5.09356	5.33673	4.57464
ENSG00000131050	-4.04969	0.0023817	0.00745046	down	BPIFA2	protein_coding	0	0	0.10338	0.564496	0.601969	0.528226
ENSG00000180071	-4.87143	0.0126256	0.0325334	down	ANKRD18A	protein_coding	0	0	0	0.0142486	0.0303889	0.186664
ENSG00000131023	-1.70135	2.52e-18	9.01e-17	down	LATS1	protein_coding	1.22681	1.95932	1.72823	4.69545	5.84031	4.70197
ENSG00000145675	-2.33492	8.28e-14	1.69e-12	down	PIK3R1	protein_coding	0.19038	0.387687	0.34743	1.34687	1.87417	1.22959
ENSG00000131018	-1.21464	0.000362058	0.00137161	down	SYNE1	protein_coding	0.0874595	0.123014	0.100325	0.215806	0.320856	0.151455
ENSG00000145604	-1.31972	4.15e-27	3.47e-25	down	SKP2	protein_coding	6.13324	7.0795	6.77315	15.9915	16.2853	15.394
ENSG00000086848	-1.12706	6.12e-07	3.99e-06	down	ALG9	protein_coding	1.74504	3.2275	2.9483	5.17373	6.17431	5.14164
ENSG00000072274	-1.48558	2.6e-09	2.57e-08	down	TFRC	protein_coding	21.6164	54.4176	43.7212	108.42	115.894	94.6231
ENSG00000170606	-1.77012	5.48e-13	9.97e-12	down	HSPA4	protein_coding	6.5889	15.1182	13.7267	37.4708	43.8268	33.7233
ENSG00000169629	-1.9055	0.000347982	0.00132378	down	RGPD8	protein_coding	0.0979261	0.0680176	0.114411	0.247828	0.374395	0.386507
ENSG00000155097	-1.70286	1.73e-10	2.05e-09	down	ATP6V1C1	protein_coding	1.35136	3.15379	3.10029	7.99247	8.82938	6.75889
ENSG00000170684	-1.08153	1.77e-05	8.75e-05	down	ZNF296	protein_coding	4.87035	2.64588	3.25895	7.46145	7.00617	7.41455
ENSG00000155100	-1.37679	1.53e-05	7.64e-05	down	OTUD6B	protein_coding	0.706706	1.2517	1.36799	2.91749	3.41513	1.91417
ENSG00000228638	-1.67181	7.95e-06	4.21e-05	down	FCF1P2	processed_pseudogene	1.561	2.49375	1.8901	5.43194	6.42444	6.19194
ENSG00000145781	-3.32545	1.79e-17	5.83e-16	down	COMMD10	protein_coding	0.206503	1.11878	0.63168	5.91856	6.64584	6.01509
ENSG00000145780	-1.22228	7.44e-07	4.76e-06	down	FEM1C	protein_coding	0.938852	1.89111	1.77498	3.31651	3.73726	3.1868
ENSG00000047315	-1.24935	2.36e-07	1.65e-06	down	POLR2B	protein_coding	3.10147	6.83196	6.36714	12.951	12.3758	11.5942
ENSG00000047346	-1.4523	2.41e-05	0.000116043	down	FAM214A	protein_coding	0.33045	1.00532	0.821295	1.85656	2.03332	1.72554
ENSG00000145734	-1.4192	3.15e-07	2.17e-06	down	BDP1	protein_coding	0.306833	0.565149	0.717553	1.48717	1.31973	1.25538
ENSG00000145725	-1.39192	1.29e-07	9.49e-07	down	PPIP5K2	protein_coding	0.216583	0.336425	0.402777	0.725011	0.944506	0.727387
ENSG00000121749	-1.16444	5.68e-06	3.1e-05	down	TBC1D15	protein_coding	0.735818	1.35949	1.50055	2.66292	2.73047	2.30014
ENSG00000145715	-1.33349	8.46e-08	6.39e-07	down	RASA1	protein_coding	0.96264	1.75198	1.98018	3.49242	3.97089	3.83073
ENSG00000106144	-1.41959	1.05e-21	5.52e-20	down	CASP2	protein_coding	2.69227	3.55007	3.43814	7.83484	8.17401	8.72301
ENSG00000121741	-1.16563	6.32e-06	3.42e-05	down	ZMYM2	protein_coding	0.636447	1.41295	1.3305	2.50636	2.51021	2.20799
ENSG00000145703	-1.17557	8.92e-05	0.000384167	down	IQGAP2	protein_coding	1.00703	2.61757	2.72911	4.62087	5.07471	3.97363
ENSG00000121858	-1.20833	6.69e-06	3.6e-05	down	TNFSF10	protein_coding	1.33581	2.16853	2.25689	4.7761	4.02422	3.91748
ENSG00000253598	-1.67779	0.00170455	0.00555173	down	SLC10A5	protein_coding	0.189005	0.295379	0.158089	0.739912	0.669479	0.545505
ENSG00000072364	-1.12001	2.57e-07	1.8e-06	down	AFF4	protein_coding	1.91184	3.70584	3.40618	6.37753	6.70447	5.60676
ENSG00000277534	-2.20518	1.31e-06	8.01e-06	down	AC007996.1	sense_intronic	0.215068	0.201666	0.205587	0.979714	0.848859	0.916766
ENSG00000096384	-1.42143	2.26e-14	4.97e-13	down	HSP90AB1	protein_coding	216.726	385.98	354.743	773.65	874.445	795.875
ENSG00000169762	-1.09522	2.88e-12	4.58e-11	down	TAPT1	protein_coding	3.51523	4.91534	4.14348	8.57847	9.01419	8.03903
ENSG00000170759	-1.4162	1.05e-09	1.1e-08	down	KIF5B	protein_coding	3.2209	6.51793	6.63151	14.4706	14.7207	12.4499
ENSG00000170776	-1.04428	4.67e-09	4.47e-08	down	AKAP13	protein_coding	1.79051	2.95607	2.7473	4.95398	4.88326	4.90477
ENSG00000253729	-1.25514	1.44e-07	1.05e-06	down	PRKDC	protein_coding	3.50757	7.76276	7.67185	15.3867	13.9355	13.7639
ENSG00000023445	-1.04287	8.52e-06	4.49e-05	down	BIRC3	protein_coding	2.98859	5.68012	5.6244	9.24005	10.9522	7.86881
ENSG00000047410	-1.15346	7.19e-06	3.84e-05	down	TPR	protein_coding	1.36865	2.81285	3.33949	5.37946	5.57212	5.00607
ENSG00000145868	-1.20562	1.28e-06	7.85e-06	down	FBXO38	protein_coding	0.987407	2.01464	1.78288	3.55311	3.56691	3.39789
ENSG00000106299	-1.29383	1.04e-14	2.38e-13	down	WASL	protein_coding	6.53903	10.0767	9.19306	19.8636	21.8745	18.6117
ENSG00000047457	-1.37267	0.000947716	0.00326403	down	CP	protein_coding	9.54953	25.8197	22.7966	49.4639	51.4344	42.3797
ENSG00000204745	-1.82101	0.00269065	0.00831197	down	AC083899.1	unprocessed_pseudogene	0.0635461	0.0827586	0.212607	0.407076	0.434099	0.380921
ENSG00000121892	-1.18654	1.48e-08	1.29e-07	down	PDS5A	protein_coding	2.41803	4.38672	4.38042	8.28053	8.48796	7.50823
ENSG00000145833	-1.13036	3.18e-06	1.81e-05	down	DDX46	protein_coding	1.95161	4.18888	4.08796	7.36812	6.92904	7.04624
ENSG00000121864	-1.03358	7.22e-07	4.64e-06	down	ZNF639	protein_coding	1.05053	1.67826	1.39634	2.66814	2.90601	2.47894
ENSG00000121879	-1.1025	0.0034741	0.0104244	down	PIK3CA	protein_coding	0.153462	0.264161	0.204099	0.360935	0.573966	0.337744
ENSG00000145907	-1.15545	1.07e-11	1.56e-10	down	G3BP1	protein_coding	7.66086	12.062	11.2424	20.5405	24.4044	20.8203
ENSG00000145908	-1.13174	0.00106362	0.00362098	down	ZNF300	protein_coding	0.379648	0.851942	0.516451	1.10861	1.40387	1.12815
ENSG00000106344	-1.00466	4.13e-07	2.76e-06	down	RBM28	protein_coding	1.23243	2.15636	2.12432	3.43088	3.55172	3.56831
ENSG00000096401	-1.92553	9.49e-13	1.65e-11	down	CDC5L	protein_coding	0.642318	1.39747	1.57112	4.21329	4.75108	4.11873
ENSG00000263096	-3.57002	0.0013841	0.00460586	down	AC007638.2	antisense_RNA	0.0348682	0.0363282	0.0333311	0.364003	0.388166	0.43351
ENSG00000170802	-1.76748	8.2e-12	1.22e-10	down	FOXN2	protein_coding	0.953589	2.16236	1.76948	5.40864	5.94934	4.47332
ENSG00000106302	-2.36847	1.48e-06	8.91e-06	down	HYAL4	protein_coding	0.252059	0.236352	0.144569	1.17214	1.07139	0.872989
ENSG00000169855	-1.09644	2.33e-06	1.36e-05	down	ROBO1	protein_coding	8.50085	19.2052	17.2187	30.6738	30.9583	29.845
ENSG00000169856	-1.49846	6.48e-16	1.71e-14	down	ONECUT1	protein_coding	6.46729	10.515	10.2852	23.3947	25.5641	24.5443
ENSG00000263001	-1.2634	6.07e-18	2.07e-16	down	GTF2I	protein_coding	5.73623	7.1717	7.90624	15.0403	16.1602	16.5499
ENSG00000170854	-1.12222	4.07e-07	2.73e-06	down	RIOX2	protein_coding	1.63392	2.73083	2.473	4.00584	5.63827	4.54451
ENSG00000170871	-1.17427	1.57e-07	1.13e-06	down	KIAA0232	protein_coding	1.15291	2.225	2.03404	4.06083	4.00151	3.58003
ENSG00000253669	-1.30602	5.85e-10	6.43e-09	down	GASAL1	lincRNA	1.92744	2.16789	1.57029	4.57303	4.12294	4.66822
ENSG00000238035	-1.0352	0.00238657	0.00746327	down	AC138035.1	lincRNA	2.61806	2.3719	2.28502	3.67293	3.80155	6.77279
ENSG00000179387	-1.13674	2.75e-07	1.91e-06	down	ELMOD2	protein_coding	1.62376	2.66665	2.57819	4.623	5.55657	4.22821
ENSG00000214223	-1.54734	7.42e-08	5.67e-07	down	HNRNPA1P10	processed_pseudogene	3.40563	5.71659	7.89759	13.1078	16.0204	18.4264
ENSG00000155329	-1.17906	3.41e-09	3.32e-08	down	ZCCHC10	protein_coding	3.14774	3.83097	3.222	7.11141	8.48561	6.45659
ENSG00000131375	-1.376	8.09e-08	6.14e-07	down	CAPN7	protein_coding	1.53314	3.31085	2.97108	6.2433	7.48997	5.58224
ENSG00000155313	-1.00245	7.64e-05	0.000333078	down	USP25	protein_coding	1.59032	2.89959	3.53992	4.70029	5.67909	4.9733
ENSG00000155304	-1.00309	2.46e-05	0.000118387	down	HSPA13	protein_coding	4.84026	10.1176	9.05006	14.4741	17.8996	13.436
ENSG00000204872	-2.61543	2.84e-06	1.64e-05	down	NAT8B	polymorphic_pseudogene	0.634465	0.661031	0.227436	2.93538	3.53155	2.39463
ENSG00000121989	-1.92617	1.92e-11	2.68e-10	down	ACVR2A	protein_coding	0.264799	0.419347	0.435376	1.44751	1.41496	1.204
ENSG00000106443	-1.18085	5.57e-05	0.000249996	down	PHF14	protein_coding	0.766187	1.7148	1.77677	3.27212	3.27395	2.65867
ENSG00000169955	-2.44864	3.74e-05	0.000173776	down	ZNF747	protein_coding	0.0616572	0.176657	0.0589391	0.512005	0.389995	0.629685
ENSG00000169962	-5.61992	0.00319994	0.00968654	down	TAS1R3	protein_coding	0	0	0	0.0167721	0.0178855	0.423751
ENSG00000169967	-1.02969	0.000242458	0.000955466	down	MAP3K2	protein_coding	1.08183	2.95583	2.25294	3.782	4.74248	3.68115
ENSG00000170962	-1.85783	0.000169922	0.000690621	down	PDGFD	protein_coding	0.0898381	0.233999	0.171755	0.653656	0.590975	0.465392
ENSG00000169981	-1.43492	9.15e-05	0.000393039	down	ZNF35	protein_coding	0.547199	0.973939	0.610256	1.57957	2.44588	1.45783
ENSG00000253797	-1.5022	1.48e-05	7.44e-05	down	UTP14C	protein_coding	0.329195	0.891746	0.860134	1.70788	2.36541	1.53968
ENSG00000047621	-1.9711	1.03e-08	9.24e-08	down	C12orf4	protein_coding	0.285434	0.892158	0.697287	2.61858	2.15047	2.22501
ENSG00000131482	-3.72202	2.37e-126	6.79e-123	down	G6PC	protein_coding	1.48933	1.85795	1.47987	20.3087	19.991	20.4657
ENSG00000155438	-1.56801	3.68e-16	9.95e-15	down	NIFK	protein_coding	6.43795	9.18638	9.69946	23.244	27.6198	20.8183
ENSG00000033030	-1.12441	1.6e-12	2.67e-11	down	ZCCHC8	protein_coding	2.72123	3.57188	3.00068	6.30385	7.12349	5.90834
ENSG00000033050	-1.02868	2.75e-23	1.66e-21	down	ABCF2	protein_coding	17.2465	18.9669	19.332	35.7715	36.2414	36.3144
ENSG00000131437	-1.34897	7.42e-06	3.95e-05	down	KIF3A	protein_coding	0.345319	0.77952	0.69687	1.6295	1.5241	1.26925
ENSG00000106588	-1.86841	2.2e-05	0.00010675	down	PSMA2	protein_coding	0.114177	0.356873	0.204644	0.731415	0.8233	0.785816
ENSG00000082068	-1.1234	7.05e-06	3.77e-05	down	WDR70	protein_coding	0.509481	0.774103	0.649361	1.40018	1.27829	1.33849
ENSG00000096696	-1.50478	1.16e-11	1.67e-10	down	DSP	protein_coding	2.71891	5.1751	5.56516	13.0134	12.0971	11.3192
ENSG00000263235	-3.61206	4.9e-05	0.000222045	down	AC006111.2	sense_overlapping	0.113616	0.0591864	0.108607	0.808688	1.49478	1.00897
ENSG00000179454	-1.73754	3.48e-07	2.37e-06	down	KLHL28	protein_coding	0.157586	0.347685	0.398751	0.932518	0.975659	0.971388
ENSG00000180488	-1.27988	1.23e-08	1.09e-07	down	MIGA1	protein_coding	2.43289	4.88211	4.16261	8.64263	10.0594	7.83512
ENSG00000072736	-1.23404	7.59e-10	8.2e-09	down	NFATC3	protein_coding	1.64908	2.90683	2.47455	4.96806	5.60836	5.18527
ENSG00000155561	-1.59629	1.04e-10	1.28e-09	down	NUP205	protein_coding	1.52016	3.00621	3.52641	7.62691	7.98622	7.6184
ENSG00000155545	-2.2178	4.09e-19	1.63e-17	down	MIER3	protein_coding	0.509448	0.639348	0.885436	2.98881	3.42157	2.65283
ENSG00000033178	-1.29112	5.74e-07	3.75e-06	down	UBA6	protein_coding	0.875424	1.8572	1.83133	3.75068	3.96756	2.9238
ENSG00000096717	-1.86968	2.69e-10	3.09e-09	down	SIRT1	protein_coding	0.592777	1.49767	1.17579	4.02234	4.22937	3.10588
ENSG00000116001	-1.50155	2.8e-16	7.72e-15	down	TIA1	protein_coding	2.49367	3.94474	3.71914	9.66458	9.40766	8.37114
ENSG00000082153	-1.40924	1.37e-12	2.32e-11	down	BZW1	protein_coding	3.9447	7.00608	6.83299	14.6815	16.2723	14.0752
ENSG00000131626	-1.08895	3.61e-11	4.81e-10	down	PPFIA1	protein_coding	5.66832	8.77998	8.06671	15.1922	15.9074	14.5867
ENSG00000106692	-1.46778	3.37e-05	0.000157894	down	FKTN	protein_coding	0.205971	0.600865	0.488289	1.10247	1.37577	0.929202
ENSG00000180530	-1.41471	1.1e-08	9.83e-08	down	NRIP1	protein_coding	0.783001	1.53269	1.23991	3.13751	3.47386	2.41617
ENSG00000180596	-1.93483	0.0152424	0.0382939	down	HIST1H2BC	protein_coding	0.460324	0.767357	1.58411	0.786354	1.67711	7.84885
ENSG00000180592	-1.41549	1.44e-12	2.42e-11	down	SKIDA1	protein_coding	0.827578	0.948453	0.817465	2.50456	2.03801	2.06599
ENSG00000023839	-2.43661	1.87e-41	4.94e-39	down	ABCC2	protein_coding	18.0459	30.249	29.0963	125.173	146.081	128.156
ENSG00000189079	-1.4788	5.44e-13	9.9e-12	down	ARID2	protein_coding	0.652901	1.09716	0.959667	2.35191	2.34463	2.50629
ENSG00000214595	-1.31293	0.000881605	0.0030594	down	EML6	protein_coding	0.116674	0.258314	0.250945	0.574402	0.553493	0.356172
ENSG00000263535	-1.30307	9.83e-11	1.22e-09	down	AK4P1	processed_pseudogene	17.6956	12.7927	19.2457	34.1873	42.0303	41.4516
ENSG00000141076	-1.10065	1.18e-12	2.03e-11	down	UTP4	protein_coding	6.62838	8.67395	9.09525	15.0037	17.9226	17.0409
ENSG00000141030	-1.05017	1.16e-08	1.04e-07	down	COPS3	protein_coding	9.78444	15.5888	14.7465	24.265	28.4056	26.5749
ENSG00000155666	-1.01501	0.000779602	0.00274288	down	KDM8	protein_coding	1.28143	0.898614	0.989373	2.29192	1.72082	2.12277
ENSG00000116044	-1.90175	1.69e-28	1.56e-26	down	NFE2L2	protein_coding	13.929	21.5135	21.5071	67.2457	73.7326	62.0186
ENSG00000155636	-1.31258	7.34e-06	3.91e-05	down	RBM45	protein_coding	0.921114	1.72743	1.72188	3.80749	3.91524	2.63579
ENSG00000082213	-1.15659	5.05e-06	2.79e-05	down	C5orf22	protein_coding	1.61251	3.16755	3.19524	5.45179	6.44267	5.05676
ENSG00000116062	-1.84923	2e-14	4.43e-13	down	MSH6	protein_coding	2.65373	6.02855	5.67859	16.1892	17.6334	15.4517
ENSG00000155622	-1.1562	0.0132077	0.0338336	down	XAGE2	protein_coding	1.37442	2.76165	1.12614	3.16775	3.6761	4.27197
ENSG00000116120	-1.18079	1.91e-07	1.36e-06	down	FARSB	protein_coding	2.82734	5.44114	5.19882	9.02389	10.4977	9.57957
ENSG00000106799	-1.24039	5.06e-08	3.98e-07	down	TGFBR1	protein_coding	1.05215	1.99838	1.75341	3.35787	3.97654	3.48114
ENSG00000082269	-1.29349	9.95e-09	9.02e-08	down	FAM135A	protein_coding	0.936305	1.66526	1.48267	2.96195	3.60844	2.97322
ENSG00000082258	-1.38967	4.99e-07	3.29e-06	down	CCNT2	protein_coding	0.745556	1.33422	1.69368	3.05499	3.78152	2.60165
ENSG00000116133	-1.03683	1.63e-29	1.67e-27	down	DHCR24	protein_coding	129.193	123.165	130.443	247.276	245.676	258.455
ENSG00000003756	-1.24222	1.14e-12	1.97e-11	down	RBM5	protein_coding	2.43072	3.7706	3.56279	7.53566	7.07378	7.43524
ENSG00000106780	-1.59818	9.06e-14	1.83e-12	down	MEGF9	protein_coding	2.78403	5.66069	4.6872	11.9034	13.4832	12.4731
ENSG00000165029	-2.74927	1.38e-39	3.05e-37	down	ABCA1	protein_coding	0.792061	1.46974	1.45349	7.60472	8.7122	7.50118
ENSG00000180667	-1.26386	1.34e-05	6.77e-05	down	YOD1	protein_coding	1.48518	4.17991	3.08833	6.11389	8.02281	5.83241
ENSG00000165055	-1.04624	8.39e-14	1.71e-12	down	METTL2B	protein_coding	2.87349	3.10387	3.34263	5.81501	6.28656	6.3045
ENSG00000189007	-1.01208	8.32e-08	6.3e-07	down	ADAT2	protein_coding	0.976058	1.31155	1.11615	2.121	2.24333	2.18724
ENSG00000106701	-1.05951	0.000620623	0.00223122	down	FSD1L	protein_coding	0.23749	0.329912	0.34053	0.518388	0.65695	0.632714
ENSG00000189057	-1.97024	8.81e-11	1.1e-09	down	FAM111B	protein_coding	0.417459	0.779265	0.847993	2.93836	2.5701	2.14713
ENSG00000047932	-1.1074	1.78e-05	8.8e-05	down	GOPC	protein_coding	1.41433	3.20875	2.50179	5.10555	5.24382	4.26103
ENSG00000224063	-1.28366	0.0151154	0.0379985	down	AC007319.1	antisense_RNA	0.95141	0.609998	0.839509	2.43094	1.55539	1.62482
ENSG00000224078	-1.03746	1.7e-09	1.74e-08	down	SNHG14	processed_transcript	2.43629	3.81471	3.7839	6.43873	6.78161	6.43302
ENSG00000072952	-3.7267	0.00385166	0.0114157	down	MRVI1	protein_coding	0.00985714	0.0102699	0.0188452	0.0374191	0.438934	0.0175074
ENSG00000200087	-1.36077	0.00795321	0.0216608	down	SNORA73B	snoRNA	7.13773	5.26759	3.69583	7.90294	9.93249	21.6573
ENSG00000263606	-1.58456	0.0116113	0.0302183	down	AP000919.1	transcribed_processed_pseudogene	0.287994	0.350061	0.367064	1.27548	0.582919	1.02302
ENSG00000116194	-2.35866	0.00894598	0.0240515	down	ANGPTL1	protein_coding	0.0362429	0.0377605	0.0519678	0.137583	0.256754	0.225301
ENSG00000155744	-1.03011	2.89e-05	0.000137453	down	FAM126B	protein_coding	0.663068	1.33425	1.13096	1.87548	2.31577	1.89353
ENSG00000155850	-1.28612	2.19e-05	0.000106474	down	SLC26A2	protein_coding	0.443016	1.11089	1.0623	1.8599	2.40132	1.81375
ENSG00000141219	-1.98696	2.56e-15	6.29e-14	down	C17orf80	protein_coding	0.832245	1.73419	1.40018	5.1023	5.42416	4.44927
ENSG00000116266	-1.17389	3.73e-05	0.000173309	down	STXBP3	protein_coding	1.33973	3.29016	2.17257	4.88147	4.86655	4.84402
ENSG00000155827	-1.25844	2.91e-08	2.38e-07	down	RNF20	protein_coding	1.32428	2.42256	2.22269	4.44261	4.69077	4.48537
ENSG00000180747	-1.06594	0.00355371	0.0106347	down	SMG1P3	transcribed_unprocessed_pseudogene	0.284705	0.593252	0.517093	0.864625	0.792362	1.12511
ENSG00000165156	-1.10669	1.67e-06	1e-05	down	ZHX1	protein_coding	0.781718	0.923854	0.825329	1.80487	1.90106	1.5024
ENSG00000180776	-1.47579	4.98e-12	7.61e-11	down	ZDHHC20	protein_coding	4.13715	8.0642	7.3989	16.7839	19.0023	16.1496
ENSG00000106853	-1.02357	0.000126216	0.000525425	down	PTGR1	protein_coding	1.13527	1.51288	1.26188	2.63088	2.56505	2.3915
ENSG00000106804	-1.37571	7.51e-09	6.96e-08	down	C5	protein_coding	2.05381	3.99045	4.27675	8.86068	9.15676	7.52237
ENSG00000189164	-1.22364	0.00055758	0.0020256	down	ZNF527	protein_coding	0.238906	0.331879	0.304498	0.766563	0.610209	0.575869
ENSG00000248103	-1.04632	1.93e-05	9.48e-05	down	AC008443.3	lincRNA	6.52016	8.28997	7.5004	17.2002	12.9736	13.8378
ENSG00000263731	-1.17515	0.00126597	0.0042437	down	AC145207.5	lincRNA	0.429807	0.824902	0.562229	1.39545	1.30494	1.20535
ENSG00000179922	-1.03361	9.76e-07	6.1e-06	down	ZNF784	protein_coding	2.82189	2.31451	2.78358	5.27068	4.98255	5.2786
ENSG00000141232	-1.26543	2.4e-31	2.85e-29	down	TOB1	protein_coding	29.859	26.8271	29.1151	66.413	65.9184	65.0707
ENSG00000082438	-1.19583	3.2e-07	2.2e-06	down	COBLL1	protein_coding	0.522419	0.750063	0.913516	1.64458	1.73441	1.40879
ENSG00000180917	-1.38325	1.26e-06	7.71e-06	down	CMTR2	protein_coding	0.535806	1.25929	1.09584	2.40059	2.45906	2.32381
ENSG00000141338	-1.97719	6.28e-15	1.47e-13	down	ABCA8	protein_coding	0.448023	0.857577	0.896384	2.93678	2.73103	2.60929
ENSG00000180817	-1.16914	5.83e-16	1.55e-14	down	PPA1	protein_coding	14.5307	18.2422	17.1816	34.0014	41.0675	32.1532
ENSG00000179841	-1.60208	5.79e-07	3.79e-06	down	AKAP5	protein_coding	0.233816	0.574912	0.455958	1.1095	1.38192	1.1628
ENSG00000165219	-1.05757	5.31e-08	4.16e-07	down	GAPVD1	protein_coding	1.98541	3.33659	2.78834	5.16226	6.11738	4.80643
ENSG00000180855	-1.55899	0.00272073	0.00839971	down	ZNF443	protein_coding	0.136697	0.356052	0.28312	0.691895	0.899224	0.586742
ENSG00000189233	-1.88159	0.000344012	0.00131042	down	NUGGC	protein_coding	0.171695	0.113835	0.164126	0.740656	0.379115	0.471286
ENSG00000131910	-2.61472	9.48e-27	7.74e-25	down	NR0B2	protein_coding	2.15181	1.64043	1.85628	12.1035	10.4636	10.5801
ENSG00000224080	-2.79078	4.55e-05	0.000207507	down	UBE2FP1	processed_pseudogene	0.271457	0.989882	0.389235	3.34909	4.67031	2.7723
ENSG00000273014	-1.64604	0.00456216	0.0132651	down	AC018645.2	lincRNA	0.642698	0.937452	1.47448	3.41568	3.25216	2.51131
ENSG00000082516	-1.61944	8.26e-11	1.04e-09	down	GEMIN5	protein_coding	2.10217	5.04798	4.2769	10.4233	11.4679	11.5305
ENSG00000141384	-1.39606	0.00178712	0.0057869	down	TAF4B	protein_coding	0.115344	0.216312	0.176414	0.394074	0.408561	0.471186
ENSG00000141367	-1.63786	6.59e-13	1.18e-11	down	CLTC	protein_coding	6.64855	14.3471	13.3458	33.9222	36.2456	31.6109
ENSG00000165417	-1.31247	2.21e-12	3.6e-11	down	GTF2A1	protein_coding	2.52073	4.26018	3.79835	7.87072	8.90925	8.27069
ENSG00000116489	-1.2849	3.29e-08	2.67e-07	down	CAPZA1	protein_coding	8.15639	17.4144	15.152	29.2087	36.2306	29.0091
ENSG00000116473	-1.0351	4.22e-10	4.72e-09	down	RAP1A	protein_coding	2.12541	2.50378	2.07788	4.44675	4.65639	4.02163
ENSG00000141429	-1.45219	4.94e-10	5.48e-09	down	GALNT1	protein_coding	2.74414	5.50447	4.95989	11.2703	13.1676	9.98591
ENSG00000141428	-1.33119	1.01e-08	9.13e-08	down	C18orf21	protein_coding	2.30249	3.63833	3.59495	7.28382	8.19454	7.42925
ENSG00000165338	-1.48774	7.13e-08	5.47e-07	down	HECTD2	protein_coding	0.406882	0.624103	0.61583	1.33006	1.71575	1.36504
ENSG00000214835	-4.9412	0.00427203	0.0125012	down	RPL23AP6	processed_pseudogene	0	0	0	0.975908	0.650433	0.456602
ENSG00000189308	-1.21159	3.59e-08	2.9e-07	down	LIN54	protein_coding	0.960512	1.60942	1.33466	3.0166	3.11664	2.48862
ENSG00000165379	-1.12786	1e-07	7.51e-07	down	LRFN5	protein_coding	1.09843	1.51599	1.54093	2.93782	3.00291	2.73639
ENSG00000116406	-1.87802	0.000267565	0.00104498	down	EDEM3	protein_coding	0.624474	2.03434	2.16918	5.56754	6.25758	5.06142
ENSG00000165392	-1.09973	0.00381493	0.0113271	down	WRN	protein_coding	0.337383	0.812107	1.25667	1.62302	1.83673	1.46708
ENSG00000057608	-1.67209	1.12e-11	1.63e-10	down	GDI2	protein_coding	14.5425	34.1476	30.7038	76.1033	90.5902	74.0811
ENSG00000248334	-1.26167	2.14e-06	1.26e-05	down	WHAMMP2	transcribed_unprocessed_pseudogene	0.464825	0.807146	0.708817	1.49146	1.36645	1.67082
ENSG00000043093	-1.92623	5.57e-17	1.7e-15	down	DCUN1D1	protein_coding	0.907696	1.72452	1.42183	4.61121	5.86681	4.193
ENSG00000165521	-1.73662	1.11e-06	6.85e-06	down	EML5	protein_coding	0.120454	0.250995	0.151505	0.595641	0.622349	0.43914
ENSG00000165525	-1.26225	3.33e-09	3.25e-08	down	NEMF	protein_coding	0.778578	1.11537	1.11638	2.53072	2.28505	2.08291
ENSG00000141574	-1.8511	4.62e-06	2.56e-05	down	SECTM1	protein_coding	0.705789	0.509082	0.363286	1.90641	1.2912	2.24195
ENSG00000165449	-1.30283	0.0026788	0.00827663	down	SLC16A9	protein_coding	0.188779	0.30259	0.20822	0.49613	0.514368	0.631899
ENSG00000116560	-2.00984	8.6e-109	1.92e-105	down	SFPQ	protein_coding	30.6835	31.2766	31.8073	117.877	121.442	121.778
ENSG00000165471	-2.09703	5.97e-08	4.64e-07	down	MBL2	protein_coding	0.220992	0.336512	0.211249	1.03251	1.10105	0.996363
ENSG00000165490	-1.41102	4.27e-09	4.11e-08	down	DDIAS	protein_coding	1.32229	2.02175	2.15043	5.00329	5.23115	3.72106
ENSG00000273237	-2.42359	0.0123497	0.0319052	down	AC004520.1	antisense_RNA	0.085875	0.0894707	0.123134	0.203746	0.912539	0.419441
ENSG00000043143	-1.8408	4.15e-23	2.45e-21	down	JADE2	protein_coding	1.88628	1.43728	1.86592	5.90481	5.03363	6.88386
ENSG00000092108	-1.04902	1.15e-06	7.09e-06	down	SCFD1	protein_coding	3.47204	5.81467	5.01535	8.64045	10.9579	8.61061
ENSG00000092148	-1.22949	2.05e-10	2.4e-09	down	HECTD1	protein_coding	1.53437	2.53287	2.4382	5.37711	4.63161	4.54793
ENSG00000165633	-4.92929	0.0145528	0.0367775	down	VSTM4	protein_coding	0	0	0	0.00900792	0.134482	0.00842915
ENSG00000067177	-1.01841	4.13e-06	2.32e-05	down	PHKA1	protein_coding	2.79126	5.70364	5.09216	8.64658	8.56409	9.01622
ENSG00000165650	-1.82389	4.2e-19	1.67e-17	down	PDZD8	protein_coding	1.21354	2.21587	1.85965	5.80001	6.66616	5.3718
ENSG00000200488	-2.85621	0.00942387	0.0251646	down	RN7SKP203	misc_RNA	0.182743	0.951974	0.349374	0.17343	3.14402	6.81603
ENSG00000102098	-1.0838	6.53e-17	1.97e-15	down	SCML2	protein_coding	7.48272	8.39804	9.1689	16.5744	17.894	16.292
ENSG00000102038	-1.51701	3.06e-10	3.5e-09	down	SMARCA1	protein_coding	9.68525	21.9346	20.3817	51.2048	48.7658	41.7623
ENSG00000033800	-1.20178	2.94e-07	2.03e-06	down	PIAS1	protein_coding	0.912116	1.8383	1.63661	3.13614	3.45782	3.02095
ENSG00000116641	-1.22769	3.03e-07	2.09e-06	down	DOCK7	protein_coding	0.761771	1.4805	1.49839	2.9196	2.80207	2.63444
ENSG00000102024	-1.32778	4.34e-11	5.69e-10	down	PLS3	protein_coding	8.37921	14.7043	14.7996	29.4915	33.134	28.0401
ENSG00000067208	-1.14654	7.63e-05	0.000332987	down	EVI5	protein_coding	0.620088	1.54712	1.41169	2.43137	2.86526	2.24617
ENSG00000116704	-1.55759	4.97e-20	2.19e-18	down	SLC35D1	protein_coding	12.6816	19.9522	19.3414	46.2255	53.24	46.4381
ENSG00000082805	-1.03732	1.04e-06	6.47e-06	down	ERC1	protein_coding	1.86457	3.4817	3.40784	5.45816	5.90022	5.77214
ENSG00000067248	-1.91931	2.81e-11	3.82e-10	down	DHX29	protein_coding	0.692314	1.52583	1.84539	4.68766	5.40306	4.57564
ENSG00000082898	-1.24179	3.48e-07	2.37e-06	down	XPO1	protein_coding	6.72427	16.1013	13.5661	26.9539	29.7671	25.1664
ENSG00000224578	-1.22196	2.1e-08	1.77e-07	down	HNRNPA1P48	transcribed_processed_pseudogene	12.0725	22.3098	17.7316	46.1632	37.5896	32.0849
ENSG00000092201	-1.27698	2.36e-11	3.24e-10	down	SUPT16H	protein_coding	2.56464	4.04853	3.97454	8.17459	8.88765	7.4193
ENSG00000165732	-1.24399	8.23e-09	7.58e-08	down	DDX21	protein_coding	4.81194	9.17601	8.87536	17.4918	18.6529	15.4642
ENSG00000165733	-1.00561	0.000214232	0.00085531	down	BMS1	protein_coding	0.665163	1.40233	1.47365	2.54733	2.1779	2.05704
ENSG00000165660	-1.68488	1.32e-12	2.24e-11	down	ABRAXAS2	protein_coding	1.05444	1.77464	1.88022	4.69558	4.74051	5.02415
ENSG00000165671	-1.80406	7.09e-19	2.71e-17	down	NSD1	protein_coding	1.35064	2.60846	2.28529	7.19063	6.70113	6.89161
ENSG00000175061	-1.06175	1.07e-24	7.71e-23	down	LRRC75A-AS1	processed_transcript	59.9406	64.4661	61.8346	132.514	122.949	116.155
ENSG00000175073	-1.16595	2.25e-05	0.000109119	down	VCPIP1	protein_coding	0.634656	1.54499	1.34169	2.46716	2.84709	2.20567
ENSG00000116752	-1.61924	2.52e-14	5.48e-13	down	BCAS2	protein_coding	3.22269	5.30408	4.42002	13.0316	12.6205	12.2773
ENSG00000116750	-1.01958	3.3e-07	2.26e-06	down	UCHL5	protein_coding	3.49651	6.37213	5.36739	9.91169	10.4774	9.04222
ENSG00000175087	-2.07979	5.71e-09	5.38e-08	down	PDIK1L	protein_coding	0.212681	0.546578	0.40661	1.3187	1.90846	1.46062
ENSG00000116747	-1.59755	9.62e-09	8.75e-08	down	TROVE2	protein_coding	0.796264	2.04582	1.66273	4.23329	5.0385	3.69355
ENSG00000116741	-1.38653	0.000127481	0.000530141	down	RGS2	protein_coding	0.985787	1.02706	1.58483	2.97674	3.58247	2.46714
ENSG00000082996	-1.23739	5.02e-08	3.96e-07	down	RNF13	protein_coding	2.51912	4.63165	3.84482	7.87537	9.49078	7.33177
ENSG00000067334	-1.8198	5.57e-15	1.31e-13	down	DNTTIP2	protein_coding	0.884802	1.57572	1.7211	4.94061	4.96663	4.18461
ENSG00000165891	-1.43783	2.73e-11	3.72e-10	down	E2F7	protein_coding	1.14154	1.9602	2.03087	4.39363	4.57832	4.29906
ENSG00000175105	-1.26823	0.000104494	0.000443454	down	ZNF654	protein_coding	0.254128	0.323606	0.269917	0.553812	0.742982	0.651965
ENSG00000175104	-1.47309	6.18e-06	3.35e-05	down	TRAF6	protein_coding	0.314696	0.683067	0.426165	1.25685	1.31374	1.18774
ENSG00000151247	-1.02806	9.99e-08	7.47e-07	down	EIF4E	protein_coding	0.726595	1.07519	0.931118	1.56901	1.9236	1.82356
ENSG00000151239	-1.64433	1.79e-10	2.12e-09	down	TWF1	protein_coding	4.87924	11.2714	10.883	26.6908	30.8299	22.9311
ENSG00000126261	-1.28269	4.72e-09	4.51e-08	down	UBA2	protein_coding	8.89776	18.4935	15.0649	31.2009	36.7367	30.3748
ENSG00000116833	-1.94321	1.67e-28	1.55e-26	down	NR5A2	protein_coding	1.55076	2.32412	2.2122	7.44922	7.78677	7.10831
ENSG00000102221	-1.51738	3.63e-12	5.66e-11	down	JADE3	protein_coding	2.68063	5.27826	4.46666	10.8412	12.6809	10.3521
ENSG00000234160	-1.05175	3.01e-05	0.000142453	down	AL513165.1	antisense_RNA	10.2867	11.8111	13.2448	24.1073	24.0079	21.9991
ENSG00000273760	-5.05825	6.9e-09	6.44e-08	down	AC245041.1	lincRNA	0.0734512	0.0765267	0.140426	2.37006	4.60878	2.34824
ENSG00000165934	-1.53897	3.11e-08	2.54e-07	down	CPSF2	protein_coding	0.600423	1.67302	1.28584	3.23783	3.53284	3.06286
ENSG00000210151	-1.33264	0.00888791	0.023905	down	MT-TS1	Mt_tRNA	26.3786	49.4695	18.4915	126.84	68.5198	30.4534
ENSG00000092439	-1.2034	3.27e-07	2.24e-06	down	TRPM7	protein_coding	0.729215	1.54381	1.22126	2.53567	2.68038	2.44528
ENSG00000175305	-2.30037	7.57e-15	1.76e-13	down	CCNE2	protein_coding	0.419047	0.607433	0.400573	2.33427	2.30484	2.05485
ENSG00000175336	-1.95382	0.0167493	0.0416174	down	APOF	protein_coding	0.176882	0.110573	0.0676339	0.503603	0.465429	0.34558
ENSG00000102390	-1.20634	0.00208438	0.00662135	down	PBDC1	protein_coding	0.858786	1.63159	1.93159	4.07509	3.16973	2.51226
ENSG00000018510	-1.41475	6.14e-13	1.11e-11	down	AGPS	protein_coding	4.88397	8.74403	7.62674	17.3314	20.4669	16.1832
ENSG00000151304	-1.13887	0.00258807	0.00802843	down	SRFBP1	protein_coding	0.425014	1.12916	0.812554	1.93609	1.72051	1.30216
ENSG00000116984	-1.15169	3.58e-05	0.000167069	down	MTR	protein_coding	0.702994	1.77704	1.64696	2.83819	3.21904	2.67118
ENSG00000067533	-1.81193	2.88e-16	7.94e-15	down	RRP15	protein_coding	0.819769	1.40722	1.11201	4.25301	3.91113	3.00908
ENSG00000175414	-1.5294	0.0108755	0.028525	down	ARL10	protein_coding	0.0279717	0.0641145	0.0374341	0.143349	0.107572	0.10433
ENSG00000273841	-1.02825	2.09e-09	2.11e-08	down	TAF9	protein_coding	10.2156	15.3593	12.1073	24.6709	25.9304	22.6801
ENSG00000248840	-3.56897	0.0124344	0.0320901	down	AL645949.1	transcribed_processed_pseudogene	0	0.390192	0	1.06627	1.70558	1.49664
ENSG00000175455	-1.26717	2.03e-07	1.44e-06	down	CCDC14	protein_coding	0.628394	1.09384	1.16476	2.24002	2.46627	1.92595
ENSG00000151491	-1.22144	1.16e-12	2e-11	down	EPS8	protein_coding	12.9827	20.9821	19.9937	41.3018	41.0044	37.7061
ENSG00000175354	-1.46454	9.18e-12	1.35e-10	down	PTPN2	protein_coding	2.13494	3.51882	3.84745	8.75221	8.6071	7.67703
ENSG00000151458	-1.28584	0.000775054	0.00272783	down	ANKRD50	protein_coding	0.172477	0.589414	0.606736	0.98867	1.25678	0.931274
ENSG00000151422	-1.03106	0.00937673	0.025062	down	FER	protein_coding	0.0851062	0.224282	0.253634	0.342079	0.324256	0.431246
ENSG00000151414	-1.68228	4.5e-09	4.32e-08	down	NEK7	protein_coding	1.6524	4.05258	3.46662	8.2156	12.0463	7.7267
ENSG00000139800	-1.16717	2e-16	5.68e-15	down	ZIC5	protein_coding	6.02914	6.60861	6.751	14.2985	15.2741	12.0441
ENSG00000115827	-1.4596	2.63e-08	2.17e-07	down	DCAF17	protein_coding	0.884868	1.78961	1.73152	3.33932	4.65669	3.55003
ENSG00000115825	-1.0706	4.24e-05	0.000194744	down	PRKD3	protein_coding	1.10202	2.49286	2.16382	3.96671	4.19989	3.35036
ENSG00000115841	-1.76755	0.00302052	0.00919244	down	RMDN2	protein_coding	0.15966	0.166345	0.203495	0.60609	0.457813	0.661673
ENSG00000164815	-1.37045	8.88e-13	1.55e-11	down	ORC5	protein_coding	4.45453	6.89969	6.04658	13.5562	16.1391	13.2126
ENSG00000115816	-2.13719	8.65e-20	3.67e-18	down	CEBPZ	protein_coding	1.20886	1.98961	2.14366	8.66256	7.6064	6.17673
ENSG00000115808	-1.24672	5.2e-06	2.86e-05	down	STRN	protein_coding	0.817064	2.04306	1.86031	3.5176	3.79621	3.35095
ENSG00000272604	-1.74933	0.000861292	0.00299929	down	AC073073.2	antisense_RNA	0.141204	0.245194	0.269958	0.692373	0.833603	0.585188
ENSG00000174236	-2.4203	0.0127815	0.032876	down	REP15	protein_coding	0.0562808	0.175912	0.107599	0.480712	0.797413	0.449825
ENSG00000149289	-2.14128	3.33e-13	6.28e-12	down	ZC3H12C	protein_coding	0.133524	0.225233	0.255275	0.844792	0.926611	0.818745
ENSG00000174173	-1.90455	2.56e-08	2.11e-07	down	TRMT10C	protein_coding	1.00062	3.44029	2.9014	8.79981	9.75527	7.58276
ENSG00000198146	-1.22924	1.8e-06	1.07e-05	down	ZNF770	protein_coding	1.55051	3.34708	2.78304	5.72716	6.78468	4.62613
ENSG00000198162	-1.95858	1.59e-15	4.04e-14	down	MAN1A2	protein_coding	0.834788	1.87216	1.49454	4.83402	5.98544	4.71819
ENSG00000174197	-1.36526	1.86e-07	1.33e-06	down	MGA	protein_coding	0.306736	0.661048	0.650694	1.42361	1.25021	1.30229
ENSG00000198160	-1.11556	1.6e-06	9.63e-06	down	MIER1	protein_coding	3.72946	7.65694	6.92038	12.0408	14.5176	11.2131
ENSG00000198189	-1.42205	4.54e-10	5.06e-09	down	HSD17B11	protein_coding	6.50158	12.4075	10.1532	26.3609	28.0783	19.7223
ENSG00000125257	-1.37142	3.73e-11	4.96e-10	down	ABCC4	protein_coding	2.53531	4.63338	4.05247	8.83549	10.4	8.42466
ENSG00000139865	-1.28723	0.00107713	0.00366327	down	TTC6	protein_coding	0.197624	0.184226	0.328111	0.5824	0.452638	0.628112
ENSG00000066422	-1.01786	0.000626595	0.00225108	down	ZBTB11	protein_coding	0.493831	1.13402	1.15607	1.78857	1.8767	1.70945
ENSG00000140836	-1.03957	3.68e-07	2.49e-06	down	ZFHX3	protein_coding	1.16433	1.96788	2.15886	3.48334	3.48639	3.41053
ENSG00000115875	-1.05124	1.24e-12	2.11e-11	down	SRSF7	protein_coding	12.4654	17.6336	16.0773	29.5249	32.6454	29.1366
ENSG00000139926	-1.39726	8.79e-06	4.61e-05	down	FRMD6	protein_coding	0.343441	0.764998	0.599998	1.30375	1.66596	1.31464
ENSG00000101311	-1.71679	0.000946852	0.00326161	down	FERMT1	protein_coding	0.0942274	0.184074	0.247702	0.391235	0.393366	0.868174
ENSG00000115947	-1.50395	1.34e-12	2.27e-11	down	ORC4	protein_coding	1.21161	1.7993	1.91015	4.47929	5.15181	3.69365
ENSG00000164902	-1.37821	1.46e-10	1.75e-09	down	PHAX	protein_coding	2.23553	3.65586	4.00346	7.76129	9.22158	7.56418
ENSG00000115970	-1.8338	2.16e-10	2.53e-09	down	THADA	protein_coding	0.533349	1.46663	1.27877	3.56806	3.99074	3.56399
ENSG00000115966	-1.0844	9.22e-07	5.8e-06	down	ATF2	protein_coding	2.03398	3.19385	3.33311	6.31489	6.293	4.72216
ENSG00000164934	-1.43911	8.48e-11	1.06e-09	down	DCAF13	protein_coding	1.99183	3.94771	3.38128	8.12619	8.70038	7.24826
ENSG00000257151	-1.9526	1.72e-06	1.03e-05	down	PWAR6	lincRNA	0.144517	0.355887	0.226057	0.810439	1.10357	0.758367
ENSG00000115904	-1.41507	1.94e-12	3.19e-11	down	SOS1	protein_coding	1.71676	3.16167	2.83273	6.49677	6.78387	6.31974
ENSG00000164944	-1.90109	6.96e-10	7.56e-09	down	VIRMA	protein_coding	0.752807	2.39172	1.87457	5.32743	6.90383	5.57939
ENSG00000164941	-1.39994	3.93e-09	3.8e-08	down	INTS8	protein_coding	2.69764	5.75762	5.16995	10.7377	12.8818	10.6177
ENSG00000164961	-1.07351	8.46e-06	4.46e-05	down	WASHC5	protein_coding	2.41987	5.0122	4.98653	8.62235	8.4175	7.87533
ENSG00000257122	-1.6485	3.98e-07	2.67e-06	down	RRN3P3	transcribed_unprocessed_pseudogene	0.522712	0.375586	0.671969	1.60796	1.44108	1.68072
ENSG00000198301	-1.45755	2.35e-09	2.35e-08	down	SDAD1	protein_coding	1.24099	2.29858	2.35374	5.25311	5.24299	4.95058
ENSG00000174358	-2.30626	2.59e-09	2.57e-08	down	SLC6A19	protein_coding	0.222795	0.146605	0.235392	0.678835	1.06805	1.12465
ENSG00000257103	-1.08268	1.78e-12	2.94e-11	down	LSM14A	protein_coding	14.2368	20.7836	19.0207	35.6408	39.5925	33.9494
ENSG00000198265	-1.16065	1.94e-08	1.64e-07	down	HELZ	protein_coding	0.81275	1.44639	1.12129	2.58082	2.5165	2.10288
ENSG00000150347	-1.07815	0.00096028	0.00330277	down	ARID5B	protein_coding	0.299855	0.761	0.683517	1.16018	1.37726	0.969564
ENSG00000101384	-1.17506	9.81e-30	1.02e-27	down	JAG1	protein_coding	10.6134	11.2981	11.3537	22.9343	24.8933	23.973
ENSG00000149313	-1.76013	2.42e-20	1.1e-18	down	AASDHPPT	protein_coding	1.99288	3.26805	2.51373	7.96812	9.40405	7.71796
ENSG00000125351	-1.20949	5.03e-07	3.32e-06	down	UPF3B	protein_coding	1.86247	3.66826	2.97541	6.22275	6.37763	6.14013
ENSG00000149308	-1.32184	4.31e-07	2.87e-06	down	NPAT	protein_coding	0.416572	0.599353	0.5025	1.34604	1.18445	1.0922
ENSG00000115993	-1.82201	5.61e-12	8.51e-11	down	TRAK2	protein_coding	0.904003	2.28181	1.6303	5.2714	6.01747	4.8996
ENSG00000140961	-1.19741	1.41e-12	2.37e-11	down	OSGIN1	protein_coding	21.746	15.0427	15.9119	35.4478	39.316	41.0346
ENSG00000139977	-1.19032	2.37e-15	5.85e-14	down	NAA30	protein_coding	2.47635	3.41525	2.99692	6.43277	6.82767	6.09699
ENSG00000066557	-1.64961	1.12e-12	1.93e-11	down	LRRC40	protein_coding	2.65066	4.95343	4.34367	11.38	14.2218	10.107
ENSG00000101347	-1.51226	2.26e-16	6.34e-15	down	SAMHD1	protein_coding	3.41146	5.64196	5.40682	12.5893	13.7587	12.9968
ENSG00000101343	-1.29609	4.75e-06	2.63e-05	down	CRNKL1	protein_coding	0.495721	0.846448	0.987223	1.80341	1.85345	1.80983
ENSG00000101361	-1.02412	8.26e-15	1.91e-13	down	NOP56	protein_coding	19.9928	25.4965	26.2345	47.1449	47.8844	44.2966
ENSG00000198408	-1.038	9.5e-06	4.95e-05	down	MGEA5	protein_coding	3.10709	6.63379	6.06399	10.1754	11.0057	9.73064
ENSG00000272864	-2.7572	0.0171664	0.0424811	down	AC135803.1	lincRNA	0	0.223756	0.205296	1.32482	0.869392	0.572167
ENSG00000174442	-1.3671	2.23e-11	3.09e-10	down	ZWILCH	protein_coding	2.45134	4.02252	3.83711	7.92433	9.65978	7.78254
ENSG00000198440	-1.37835	0.00375902	0.011189	down	ZNF583	protein_coding	0.111073	0.167157	0.212353	0.363087	0.47462	0.383598
ENSG00000272821	-1.04337	0.00183974	0.00592955	down	U62317.3	antisense_RNA	1.98688	2.29186	3.59508	5.72419	4.6679	5.16735
ENSG00000174371	-1.7752	2.85e-15	6.97e-14	down	EXO1	protein_coding	1.38007	2.6027	2.38798	6.89683	7.30162	6.59332
ENSG00000198399	-1.15683	3.52e-06	1.99e-05	down	ITSN2	protein_coding	1.47343	3.14049	3.00107	5.39228	5.99389	4.78925
ENSG00000125484	-1.01726	8.13e-13	1.43e-11	down	GTF3C4	protein_coding	2.41529	3.04067	3.18103	5.5904	5.61523	5.49933
ENSG00000149452	-1.07021	0.000432664	0.00160965	down	SLC22A8	protein_coding	0.344265	0.375363	0.260209	0.547065	0.696816	0.718104
ENSG00000149451	-4.73539	0.0138405	0.035228	down	ADAM33	protein_coding	0	0.0171909	0	0.0313182	0.417466	0
ENSG00000066654	-1.74687	3.07e-07	2.12e-06	down	THUMPD1	protein_coding	0.412125	1.27281	1.18187	2.70991	3.54522	2.90179
ENSG00000076003	-1.40913	2.64e-09	2.61e-08	down	MCM6	protein_coding	4.64449	10.2532	9.32967	19.9121	21.8913	19.4692
ENSG00000008952	-1.42332	3.93e-11	5.2e-10	down	SEC62	protein_coding	3.59332	6.92935	6.37533	15.2538	15.4437	12.4854
ENSG00000174579	-1.05211	2.96e-05	0.000140344	down	MSL2	protein_coding	1.00859	2.0747	1.86646	3.15381	3.20614	3.42199
ENSG00000198455	-1.25099	4.07e-13	7.57e-12	down	ZXDB	protein_coding	1.55434	2.01623	1.98765	4.13229	4.58371	3.92164
ENSG00000066739	-1.37668	5.86e-11	7.52e-10	down	ATG2B	protein_coding	0.505441	0.831481	0.847648	1.69572	1.93841	1.7797
ENSG00000149554	-1.13138	2.25e-09	2.26e-08	down	CHEK1	protein_coding	4.63102	7.29066	6.35401	11.244	14.9178	12.0005
ENSG00000101596	-1.43739	3.07e-10	3.51e-09	down	SMCHD1	protein_coding	1.0936	2.14979	1.90668	4.66712	4.81684	3.80531
ENSG00000066777	-1.13864	5.31e-10	5.87e-09	down	ARFGEF1	protein_coding	1.31838	1.84602	1.8944	3.87311	3.50133	3.2663
ENSG00000125551	-2.53065	0.00754303	0.0206754	down	PLGLB2	protein_coding	0.0876322	0.0304338	0.055846	0.41583	0.26606	0.285349
ENSG00000125633	-1.03475	1.01e-08	9.13e-08	down	CCDC93	protein_coding	2.22491	3.34426	3.3878	5.742	6.28337	5.49022
ENSG00000125630	-1.18993	1.15e-05	5.88e-05	down	POLR1B	protein_coding	2.26661	5.87254	4.75754	8.3312	10.6805	8.96742
ENSG00000101639	-1.37327	1.59e-10	1.9e-09	down	CEP192	protein_coding	0.829084	1.47871	1.37014	3.16732	3.14293	2.77663
ENSG00000008869	-1.45578	1.65e-07	1.19e-06	down	HEATR5B	protein_coding	0.62384	1.08937	1.50345	2.7601	3.16563	2.50473
ENSG00000198626	-3.15579	0.0197366	0.0479648	down	RYR2	protein_coding	0.00732649	0	0.00350176	0.0104296	0.066732	0.0162659
ENSG00000198610	-1.58388	0.0158079	0.0395169	down	AKR1C4	protein_coding	0.171629	0.312926	0.287109	0.610805	0.911894	0.685872
ENSG00000198586	-1.2086	3.23e-06	1.84e-05	down	TLK1	protein_coding	1.98139	4.59235	4.53759	8.04451	8.80372	7.61233
ENSG00000159082	-1.42197	2.52e-09	2.5e-08	down	SYNJ1	protein_coding	0.598668	1.11381	1.08732	2.26451	2.3629	2.52914
ENSG00000159086	-1.35964	6.51e-08	5.02e-07	down	PAXBP1	protein_coding	2.08057	4.79423	4.28256	9.03674	9.54441	8.68539
ENSG00000135048	-1.4118	0.000293114	0.00113374	down	TMEM2	protein_coding	11.8216	30.8545	25.775	56.8106	62.2762	54.1434
ENSG00000125686	-1.29942	1.82e-07	1.3e-06	down	MED1	protein_coding	2.07634	4.95391	3.79098	8.1481	9.26686	7.9196
ENSG00000135018	-1.14989	8.87e-08	6.68e-07	down	UBQLN1	protein_coding	7.16425	14.2186	12.8827	23.3452	26.8419	22.2279
ENSG00000111052	-1.51216	1.19e-11	1.71e-10	down	LIN7A	protein_coding	2.08456	4.10582	3.47293	8.7894	9.89526	7.56352
ENSG00000125676	-1.2321	3.61e-07	2.45e-06	down	THOC2	protein_coding	2.41212	4.9248	5.18025	10.0601	9.58943	8.38589
ENSG00000150712	-1.49252	2.18e-15	5.42e-14	down	MTMR12	protein_coding	2.19898	3.76561	3.26486	8.40312	8.38091	7.97747
ENSG00000125772	-1.12364	0.000262914	0.00102821	down	GPCPD1	protein_coding	0.392366	0.903151	0.75886	1.17772	1.68993	1.39377
ENSG00000076248	-1.20934	2.98e-26	2.32e-24	down	UNG	protein_coding	14.3122	14.8832	15.6023	33.1193	33.7237	32.2213
ENSG00000174718	-1.45324	1.76e-08	1.51e-07	down	KIAA1551	protein_coding	0.457708	0.872576	0.754042	1.77449	1.97113	1.69507
ENSG00000125735	-1.42803	0.011362	0.0296386	down	TNFSF14	protein_coding	0.0839539	0.204095	0.107004	0.385097	0.325696	0.298224
ENSG00000198718	-1.33291	6.37e-05	0.000282342	down	TOGARAM1	protein_coding	0.21889	0.426365	0.454871	0.830938	1.02094	0.794453
ENSG00000101773	-1.44173	6.32e-09	5.92e-08	down	RBBP8	protein_coding	0.884359	1.40128	1.56746	3.4096	3.33761	3.25598
ENSG00000198743	-1.68511	5.09e-17	1.56e-15	down	SLC5A3	protein_coding	0.545072	0.840921	0.741484	2.09901	2.47173	1.95484
ENSG00000198730	-1.7273	1.62e-11	2.29e-10	down	CTR9	protein_coding	0.899609	2.10887	1.66932	5.02212	4.94045	4.78168
ENSG00000174780	-1.57852	2.23e-11	3.09e-10	down	SRP72	protein_coding	2.90939	5.82437	5.98453	13.8489	15.4157	12.6345
ENSG00000198734	-1.35027	6.88e-10	7.49e-09	down	F5	protein_coding	1.92209	3.79859	3.55112	7.8282	7.4494	7.25634
ENSG00000174799	-1.2572	0.000346024	0.00131708	down	CEP135	protein_coding	0.250886	0.386403	0.542214	0.72465	1.00458	0.9687
ENSG00000198780	-2.07907	5.97e-34	8.39e-32	down	FAM169A	protein_coding	1.01287	1.22412	1.33614	4.59475	5.01252	4.83023
ENSG00000198799	-1.05758	1.59e-05	7.93e-05	down	LRIG2	protein_coding	0.383294	0.574397	0.69264	1.16104	1.15309	0.96987
ENSG00000198691	-1.0248	0.000209094	0.000836961	down	ABCA4	protein_coding	0.365236	0.380529	0.452288	0.858677	0.798068	0.678188
ENSG00000159140	-1.51373	7.54e-11	9.53e-10	down	SON	protein_coding	5.61753	12.186	11.7993	27.303	28.1888	25.029
ENSG00000111181	-1.48978	6.02e-27	4.98e-25	down	SLC6A12	protein_coding	4.55212	4.13566	4.31663	11.9063	11.0934	11.9498
ENSG00000150782	-1.04366	4.54e-15	1.09e-13	down	IL18	protein_coding	28.5656	24.5841	27.1013	50.2498	57.9635	50.1009
ENSG00000150773	-2.15542	0.0081065	0.0220275	down	PIH1D2	protein_coding	0	0.27513	0.15777	0.720516	0.63472	0.469024
ENSG00000111142	-1.72962	4.34e-16	1.16e-14	down	METAP2	protein_coding	2.98215	5.65231	4.9283	14.0868	15.8234	12.9424
ENSG00000125780	-2.13882	1.8e-10	2.13e-09	down	TGM3	protein_coding	0.895593	0.598136	0.373177	2.52805	2.69587	2.63074
ENSG00000149742	-2.11095	5.8e-05	0.00025913	down	SLC22A9	protein_coding	0.23305	0.107915	0.321788	0.958415	0.838594	0.965822
ENSG00000125885	-1.48671	2.23e-09	2.24e-08	down	MCM8	protein_coding	0.786142	1.62967	1.64242	3.59193	3.84678	3.40433
ENSG00000174827	-2.05172	2.45e-29	2.48e-27	down	PDZK1	protein_coding	3.67289	5.27231	4.18716	15.3113	19.6593	16.9369
ENSG00000174842	-2.10465	1.24e-20	5.83e-19	down	GLMN	protein_coding	1.64221	2.47141	1.8896	8.05234	9.29476	7.2649
ENSG00000111247	-1.39712	4.2e-06	2.35e-05	down	RAD51AP1	protein_coding	1.30299	3.02621	2.72465	5.7965	7.1703	4.72497
ENSG00000125871	-1.84457	4.92e-14	1.04e-12	down	MGME1	protein_coding	1.7661	3.49068	2.87994	7.76424	9.64645	10.4252
ENSG00000160207	-1.09144	0.00253014	0.00787057	down	HSF2BP	protein_coding	1.246	0.66573	0.885669	2.09211	1.84299	1.78746
ENSG00000198824	-1.2871	2.49e-21	1.25e-19	down	CHAMP1	protein_coding	6.29888	7.49538	8.19128	16.9929	17.3443	16.9517
ENSG00000125843	-1.19823	1.74e-08	1.48e-07	down	AP5S1	protein_coding	1.23333	1.01383	0.930187	2.40537	2.45054	2.1202
ENSG00000101871	-1.27315	3.78e-39	7.98e-37	down	MID1	protein_coding	32.7995	33.1948	35.1853	78.5503	80.6106	74.6704
ENSG00000101868	-1.4514	1e-11	1.47e-10	down	POLA1	protein_coding	1.18333	1.9703	1.87118	4.80696	4.46572	3.84009
ENSG00000101888	-1.6833	4.13e-09	3.99e-08	down	NXT2	protein_coding	1.39732	3.38127	2.71453	6.99413	9.35154	6.54475
ENSG00000198862	-1.00164	1.1e-05	5.64e-05	down	LTN1	protein_coding	0.852644	1.28769	1.56281	2.2494	2.55705	2.27854
ENSG00000198887	-1.28692	1.18e-05	6.05e-05	down	SMC5	protein_coding	0.568154	1.41643	1.31897	2.60933	2.76201	2.30653
ENSG00000198874	-1.3413	1.82e-06	1.08e-05	down	TYW1	protein_coding	1.23226	2.94532	2.78894	5.48613	6.16209	5.16583
ENSG00000101846	-1.53091	5.89e-14	1.23e-12	down	STS	protein_coding	0.967605	1.43463	1.43189	3.12572	3.96408	3.48673
ENSG00000101842	-1.011	0.000117036	0.000490771	down	VSIG1	protein_coding	0.956182	1.71897	1.29039	2.43766	2.40974	2.76388
ENSG00000267002	-2.43391	1.42e-131	4.75e-128	down	AC060780.1	lincRNA	9.37985	9.53636	8.98916	49.5602	48.0071	46.5878
ENSG00000198898	-1.20841	2.08e-09	2.1e-08	down	CAPZA2	protein_coding	6.40426	10.7466	9.79285	19.1781	23.6148	16.5318
ENSG00000184254	-2.53749	0.0100757	0.0266712	down	ALDH1A3	protein_coding	0.0927686	0.0483265	0.0443395	0.0733672	0.0938851	0.865031
ENSG00000159261	-2.1276	5.5e-10	6.07e-09	down	CLDN14	protein_coding	0.656068	0.520791	0.716738	2.54982	2.27645	3.10734
ENSG00000159256	-1.12889	0.000252792	0.000992294	down	MORC3	protein_coding	0.628712	1.66737	1.1337	2.59009	2.27036	2.2714
ENSG00000135249	-1.40075	4.98e-09	4.74e-08	down	RINT1	protein_coding	2.99684	6.35084	5.3202	11.8408	13.9679	11.0619
ENSG00000135241	-1.13999	1.05e-05	5.39e-05	down	PNPLA8	protein_coding	0.938206	1.89574	1.50833	2.88702	3.42395	2.80252
ENSG00000135220	-1.39691	0.000622441	0.00223736	down	UGT2A3	protein_coding	0.327397	1.12991	1.34966	2.29149	2.62998	2.12609
ENSG00000198900	-1.07387	4.15e-07	2.77e-06	down	TOP1	protein_coding	6.47608	11.9726	11.3261	19.3623	22.5038	17.8588
ENSG00000135333	-3.1776	2.31e-15	5.73e-14	down	EPHA7	protein_coding	0.0828834	0.105544	0.0880329	0.856512	0.88541	0.646091
ENSG00000174953	-1.84083	4.17e-16	1.12e-14	down	DHX36	protein_coding	0.612744	1.1172	0.878598	3.01875	3.21914	2.66475
ENSG00000198924	-2.28804	3.37e-13	6.35e-12	down	DCLRE1A	protein_coding	0.325894	0.650785	0.649016	2.22943	3.25694	2.08619
ENSG00000111371	-1.25472	7.84e-07	5e-06	down	SLC38A1	protein_coding	4.24228	10.6109	8.77922	17.4535	19.9975	16.1851
ENSG00000135316	-1.97766	3.1e-26	2.4e-24	down	SYNCRIP	protein_coding	4.66422	8.24248	7.00514	24.8565	27.1692	22.6939
ENSG00000135315	-1.34024	0.00565658	0.0160319	down	CEP162	protein_coding	0.094136	0.232934	0.337448	0.670038	0.512071	0.428441
ENSG00000198908	-1.87333	6.67e-12	1e-10	down	BHLHB9	protein_coding	0.342973	0.566805	0.429601	1.61624	1.48415	1.57541
ENSG00000111300	-1.60878	2.38e-12	3.84e-11	down	NAA25	protein_coding	1.30225	2.66096	2.26773	6.01653	6.57939	5.50445
ENSG00000267194	-2.40095	0.000101372	0.000431479	down	AC002546.1	lincRNA	0.048459	0.176708	0.16213	0.620855	0.66207	0.667033
ENSG00000125944	-1.25405	1.07e-15	2.75e-14	down	HNRNPR	protein_coding	8.22855	12.4587	10.3158	22.4561	25.834	22.2042
ENSG00000111328	-2.47748	3.71e-48	1.63e-45	down	CDK2AP1	protein_coding	4.08489	6.10482	4.76899	28.6622	24.5332	26.2557
ENSG00000198948	-1.66739	5.95e-11	7.64e-10	down	MFAP3L	protein_coding	0.451333	0.680334	0.862873	1.85002	2.12833	2.0808
ENSG00000243199	-1.04577	3.13e-06	1.79e-05	down	AC115223.1	processed_pseudogene	5.9276	9.37267	9.66601	16.347	17.5733	15.2967
ENSG00000101974	-1.09328	0.000214988	0.000858157	down	ATP11C	protein_coding	0.359257	0.794246	0.628207	1.06442	1.22376	1.33064
ENSG00000101972	-1.27242	6.94e-08	5.34e-07	down	STAG2	protein_coding	1.34489	2.58282	2.69593	5.20065	5.36305	4.69715
ENSG00000101966	-1.14489	1.2e-07	8.86e-07	down	XIAP	protein_coding	2.63417	5.23141	4.34076	9.18201	9.05539	7.46944
ENSG00000184378	-1.83955	1.12e-06	6.94e-06	down	ACTRT3	protein_coding	0.695973	0.472901	1.33058	2.9579	2.97051	2.68724
ENSG00000101935	-1.45378	4.6e-10	5.12e-09	down	AMMECR1	protein_coding	1.43299	2.73333	2.45514	5.99428	6.4926	4.79665
ENSG00000135387	-1.93679	2.05e-15	5.14e-14	down	CAPRIN1	protein_coding	6.40971	15.4335	12.4802	39.3295	46.5289	39.1371
ENSG00000150995	-1.3385	1.88e-05	9.23e-05	down	ITPR1	protein_coding	0.201406	0.413507	0.37373	0.758945	0.977186	0.647054
ENSG00000135373	-2.83655	0.00243716	0.00760963	down	EHF	protein_coding	0.0192605	0.060201	0.0368229	0.201068	0.175431	0.410507
ENSG00000233903	-1.58175	0.00096653	0.00332256	down	Z83851.1	lincRNA	1.22455	1.3918	1.17056	2.95817	3.60519	4.25101
ENSG00000184441	-1.12095	9.28e-06	4.85e-05	down	AP001062.1	antisense_RNA	1.2541	0.943665	0.852492	2.03654	1.84738	2.46255
ENSG00000135486	-1.34957	8.76e-13	1.54e-11	down	HNRNPA1	protein_coding	17.8435	25.8151	31.482	54.3371	62.2352	66.3127
ENSG00000159459	-1.22593	4.18e-07	2.79e-06	down	UBR1	protein_coding	0.594121	1.05067	1.03124	2.10699	2.14401	1.72169
ENSG00000111596	-1.00457	9.21e-07	5.8e-06	down	CNOT2	protein_coding	2.65506	4.8941	3.6484	7.40175	7.28594	6.7108
ENSG00000111581	-1.26048	7.54e-08	5.76e-07	down	NUP107	protein_coding	1.65372	3.17181	3.25144	6.2064	6.81809	5.42379
ENSG00000086061	-1.59265	8.05e-16	2.1e-14	down	DNAJA1	protein_coding	17.5565	31.2206	26.2821	67.2032	84.2746	64.1073
ENSG00000184517	-1.13215	0.000484754	0.00178395	down	ZFP1	protein_coding	0.485365	0.933579	0.749488	1.5059	1.68144	1.34283
ENSG00000160551	-1.36374	3.69e-09	3.58e-08	down	TAOK1	protein_coding	1.04158	2.19585	1.90718	4.47375	4.38471	3.75204
ENSG00000111554	-1.40524	8.27e-08	6.27e-07	down	MDM1	protein_coding	0.935634	1.64635	1.74902	3.78858	3.78758	3.37898
ENSG00000135521	-1.16695	2.92e-06	1.68e-05	down	LTV1	protein_coding	1.8395	3.35392	2.76321	5.2996	5.95059	5.77589
ENSG00000160593	-1.21116	6.1e-11	7.81e-10	down	JAML	protein_coding	1.25451	1.13802	1.10616	2.54536	2.5611	2.64113
ENSG00000267391	-2.14709	1.4e-09	1.45e-08	down	AC105105.2	lincRNA	0.228136	0.293615	0.218079	1.17169	0.855619	1.09641
ENSG00000184575	-1.16315	1.05e-05	5.4e-05	down	XPOT	protein_coding	5.8741	15.7091	12.7765	23.2505	27.0914	22.8234
ENSG00000184574	-3.12687	0.0172483	0.042661	down	LPAR5	protein_coding	0.019133	0	0.036579	0.0907893	0.077453	0.305842
ENSG00000111530	-1.52957	8.02e-10	8.63e-09	down	CAND1	protein_coding	1.80648	4.34292	3.8042	9.11452	9.80689	8.42834
ENSG00000052723	-1.15288	6.25e-08	4.83e-07	down	SIKE1	protein_coding	2.17075	3.5704	3.57077	6.35812	7.69462	5.69517
ENSG00000052795	-1.6658	4.66e-12	7.16e-11	down	FNIP2	protein_coding	0.516905	0.839771	0.812364	1.9955	2.58016	1.99178
ENSG00000076770	-3.94702	4.75e-05	0.000215846	down	MBNL3	protein_coding	0	0.0167906	0.00513512	0.107061	0.0761122	0.133577
ENSG00000062194	-1.27789	3.27e-06	1.86e-05	down	GPBP1	protein_coding	1.12713	2.6591	2.51403	5.33613	4.91679	4.30296
ENSG00000121058	-1.11947	1.4e-05	7.05e-05	down	COIL	protein_coding	2.88472	6.77432	5.58075	9.84268	11.4229	10.2472
ENSG00000184613	-4.24834	0.00222885	0.00703025	down	NELL2	protein_coding	0.016797	0.0175003	0.0160565	0.0637637	0.0169991	0.835335
ENSG00000121022	-1.22868	7.31e-08	5.6e-07	down	COPS5	protein_coding	1.58846	3.13223	2.40504	4.84627	6.0419	5.00827
ENSG00000135679	-1.62436	6.5e-17	1.97e-15	down	MDM2	protein_coding	1.75774	3.05723	2.89682	7.50668	8.2626	6.89642
ENSG00000169016	-1.21071	2.83e-16	7.8e-15	down	E2F6	protein_coding	4.07988	4.43393	4.92546	9.66319	10.5004	9.58892
ENSG00000111670	-1.79668	3.46e-14	7.42e-13	down	GNPTAB	protein_coding	1.23449	2.53909	2.17701	6.41333	7.51759	5.75555
ENSG00000170017	-1.89717	6.75e-14	1.4e-12	down	ALCAM	protein_coding	2.36178	5.35163	4.93479	14.9795	17.2278	12.6417
ENSG00000184661	-1.25422	4.83e-07	3.2e-06	down	CDCA2	protein_coding	1.3009	2.42272	2.59591	4.64518	5.23331	4.50557
ENSG00000135655	-1.28942	2.16e-09	2.17e-08	down	USP15	protein_coding	0.324659	0.515836	0.504314	1.05914	1.08427	0.994691
ENSG00000169045	-1.61229	1.42e-22	8.07e-21	down	HNRNPH1	protein_coding	21.8519	35.0251	32.0938	89.2655	89.828	80.3054
ENSG00000111641	-1.13922	6.25e-36	1.02e-33	down	NOP2	protein_coding	38.4434	39.3873	37.9895	80.5115	82.117	81.262
ENSG00000111615	-1.55965	8.35e-08	6.31e-07	down	KRR1	protein_coding	0.575646	1.58059	0.985899	2.75999	3.4833	2.55071
ENSG00000111605	-1.12463	1.45e-23	8.95e-22	down	CPSF6	protein_coding	9.11528	10.8154	10.2475	19.8514	21.6425	21.3611
ENSG00000267493	-2.62913	6.16e-07	4.01e-06	down	CIRBP-AS1	antisense_RNA	0.97659	0.445148	0.233385	4.22861	2.96503	2.60181
ENSG00000052841	-1.70107	9.67e-12	1.42e-10	down	TTC17	protein_coding	2.32148	5.57287	4.60698	12.7938	13.8904	11.9959
ENSG00000145088	-1.48364	0.000658309	0.00235636	down	EAF2	protein_coding	0.79508	1.40186	0.876957	2.37976	3.46618	2.33548
ENSG00000086200	-1.41824	1.06e-05	5.48e-05	down	IPO11	protein_coding	0.487483	1.11737	1.26484	2.45859	2.80504	2.05324
ENSG00000160602	-1.12565	0.000407273	0.00152138	down	NEK8	protein_coding	0.847119	0.600161	1.34423	2.00986	1.78321	2.06128
ENSG00000145041	-1.27195	1.21e-07	8.91e-07	down	DCAF1	protein_coding	1.55984	3.46275	2.64106	5.48598	6.36604	5.75821
ENSG00000170100	-1.16144	1.05e-08	9.42e-08	down	ZNF778	protein_coding	0.506002	0.699098	0.704512	1.3519	1.46391	1.26504
ENSG00000169136	-1.81409	2.53e-59	2.12e-56	down	ATF5	protein_coding	13.8701	15.4896	14.0715	50.51	48.0464	47.3688
ENSG00000170145	-1.34366	2.58e-26	2.03e-24	down	SIK2	protein_coding	10.7449	14.5259	13.5132	30.705	31.2904	31.9723
ENSG00000135776	-1.23911	5.53e-18	1.89e-16	down	ABCB10	protein_coding	7.86501	9.70208	10.2549	19.3173	22.7328	20.6883
ENSG00000170185	-1.4703	7.17e-13	1.28e-11	down	USP38	protein_coding	1.01277	1.45199	1.47286	3.58172	3.91585	2.92111
ENSG00000111716	-1.01651	8.58e-10	9.19e-09	down	LDHB	protein_coding	49.862	78.2535	60.8997	116.243	135.737	112.382
ENSG00000111731	-1.31867	8.55e-07	5.41e-06	down	C2CD5	protein_coding	1.34034	3.03516	2.68016	5.2828	6.58855	4.88264
ENSG00000111727	-1.99093	1.38e-05	6.94e-05	down	HCFC2	protein_coding	0.0952278	0.341741	0.515835	1.20499	1.50986	0.902057
ENSG00000013375	-1.0931	7.17e-06	3.83e-05	down	PGM3	protein_coding	3.17908	6.85209	6.8281	11.6534	12.3164	10.2959
ENSG00000111802	-1.68477	1.28e-27	1.12e-25	down	TDP2	protein_coding	23.6959	32.8578	29.6546	84.6568	101.109	78.5821
ENSG00000008086	-1.94551	6.31e-08	4.88e-07	down	CDKL5	protein_coding	0.0871357	0.28244	0.231373	0.661559	0.881844	0.657744
ENSG00000145242	-1.26412	0.00175276	0.0056913	down	EPHA5	protein_coding	0.115275	0.180153	0.130854	0.314525	0.269782	0.390289
ENSG00000145248	-1.42281	3.06e-07	2.11e-06	down	SLC10A4	protein_coding	4.30457	2.11881	3.3048	6.8837	9.87902	8.27751
ENSG00000184887	-5.78862	0.000605483	0.00218305	down	BTBD6	protein_coding	0	0	0	0.0262317	0.335677	0.441833
ENSG00000170242	-1.10546	7.35e-06	3.92e-05	down	USP47	protein_coding	0.710101	1.30081	1.46202	2.33277	2.41655	2.38385
ENSG00000170248	-1.28146	1.55e-08	1.34e-07	down	PDCD6IP	protein_coding	3.51557	7.01775	6.99417	13.4858	14.69	12.4269
ENSG00000145220	-1.30432	1.1e-10	1.35e-09	down	LYAR	protein_coding	4.79488	7.89634	6.57954	16.4405	15.3796	13.5642
ENSG00000121274	-1.4391	1.47e-08	1.28e-07	down	PAPD5	protein_coding	0.662655	1.34585	1.22679	2.76231	3.18337	2.4135
ENSG00000145217	-3.02463	2.57e-139	1.29e-135	down	SLC26A1	protein_coding	3.89552	3.88592	3.77133	29.4658	28.9725	31.4589
ENSG00000204116	-1.7697	1.91e-18	6.95e-17	down	CHIC1	protein_coding	0.821201	1.13458	0.947118	2.90561	3.66761	2.86954
ENSG00000169288	-1.27907	2.95e-06	1.7e-05	down	MRPL1	protein_coding	1.62874	2.92722	2.76357	5.33278	6.26371	5.35175
ENSG00000135870	-1.94463	2.65e-14	5.77e-13	down	RC3H1	protein_coding	0.285547	0.538874	0.540768	1.51348	1.96291	1.53585
ENSG00000111877	-1.19908	1.47e-07	1.07e-06	down	MCM9	protein_coding	0.535424	0.840927	0.847941	1.72159	1.60134	1.5542
ENSG00000111860	-1.28445	0.000123203	0.000513734	down	CEP85L	protein_coding	0.189769	0.387191	0.309897	0.660357	0.808222	0.58984
ENSG00000135829	-2.32535	1.17e-21	6.09e-20	down	DHX9	protein_coding	3.82054	9.06423	7.78296	31.9398	36.073	30.5611
ENSG00000111897	-1.03615	5.89e-07	3.85e-06	down	SERINC1	protein_coding	8.99326	16.8858	13.7549	25.8984	29.0856	22.4138
ENSG00000135837	-1.1047	0.000102646	0.000436535	down	CEP350	protein_coding	0.35977	0.88086	0.842579	1.55353	1.39723	1.31792
ENSG00000111885	-1.30277	3.29e-27	2.79e-25	down	MAN1A1	protein_coding	60.7917	73.9647	78.2496	163.733	174.614	163.625
ENSG00000111880	-1.10367	1.44e-06	8.7e-06	down	RNGTT	protein_coding	1.73231	3.04046	2.94248	5.14704	6.09558	4.56783
ENSG00000013441	-1.19382	6.47e-09	6.05e-08	down	CLK1	protein_coding	2.38295	4.13788	3.27222	7.4845	7.21575	6.65091
ENSG00000111845	-1.41215	8.5e-11	1.07e-09	down	PAK1IP1	protein_coding	3.53912	5.65388	5.28409	11.8996	14.2586	10.5962
ENSG00000204086	-3.59182	0.0103608	0.0273287	down	RPA4	protein_coding	0.0388915	0.0405199	0	0.221456	0.472314	0.207227
ENSG00000160818	-2.24412	3.14e-32	3.92e-30	down	GPATCH4	protein_coding	2.61002	4.38681	3.05986	15.563	14.9017	14.913
ENSG00000184828	-5.26389	0.0035862	0.0107239	down	ZBTB7C	protein_coding	0	0	0	0.0116344	0.0620336	0.17419
ENSG00000145375	-1.15902	0.000183468	0.000740136	down	SPATA5	protein_coding	0.320614	0.784603	0.470412	1.00481	1.24507	1.09255
ENSG00000121390	-2.02904	2.99e-62	2.86e-59	down	PSPC1	protein_coding	8.0911	9.34904	8.89096	32.8918	35.5344	34.248
ENSG00000170364	-1.51764	0.000176829	0.000716088	down	SETMAR	protein_coding	0.298014	0.517487	0.522273	1.10773	1.38234	1.16889
ENSG00000184999	-2.32349	0.00129803	0.00434175	down	SLC22A10	protein_coding	0.0271579	0.198065	0.129803	0.592797	0.659633	0.43412
ENSG00000145332	-1.82668	2.86e-11	3.88e-10	down	KLHL8	protein_coding	0.334601	0.539785	0.660336	1.80285	1.73683	1.66785
ENSG00000145331	-1.03197	0.00726418	0.0200231	down	TRMT10A	protein_coding	0.328482	0.444907	0.486702	0.732592	1.04717	0.685522
ENSG00000013503	-2.85482	6.06e-21	2.92e-19	down	POLR3B	protein_coding	0.369164	0.961553	0.637916	4.78362	5.31671	3.4297
ENSG00000145321	-1.53888	2.91e-07	2.01e-06	down	GC	protein_coding	1.04605	1.79504	1.05875	3.70815	3.98545	3.08739
ENSG00000170390	-1.00723	7.79e-15	1.81e-13	down	DCLK2	protein_coding	4.59476	4.56483	4.71856	8.68067	8.75304	9.24724
ENSG00000135999	-1.18754	2.46e-07	1.72e-06	down	EPC2	protein_coding	0.980973	1.48976	1.2715	2.79293	2.72593	2.61348
ENSG00000121350	-1.37419	7.64e-05	0.000333055	down	PYROXD1	protein_coding	0.389011	0.810598	0.901049	1.63293	2.19559	1.36857
ENSG00000135968	-1.49949	3.81e-10	4.3e-09	down	GCC2	protein_coding	0.885468	1.69413	1.67748	4.2781	3.9348	3.26692
ENSG00000135932	-1.06727	3.93e-07	2.64e-06	down	CAB39	protein_coding	3.53622	6.45988	5.79051	10.8204	11.3301	9.37885
ENSG00000277157	-3.71877	0.00292278	0.00892882	down	HIST1H4D	protein_coding	0.388915	0.2026	0.557655	0.184547	0.78719	13.6425
ENSG00000135913	-1.61559	3.23e-10	3.69e-09	down	USP37	protein_coding	0.370127	0.629592	0.722063	1.64879	1.84233	1.54956
ENSG00000277149	-1.14382	0.0013118	0.00438418	down	TYW1B	protein_coding	0.584684	1.58383	1.00604	2.66345	2.30771	1.69616
ENSG00000267727	-1.50541	5.66e-05	0.000253146	down	AC008738.5	antisense_RNA	3.65031	5.11459	2.88777	13.1403	6.62416	11.7371
ENSG00000204147	-1.40004	0.000150322	0.000616577	down	ASAH2B	protein_coding	0.359288	0.9018	1.01474	1.5344	2.38001	1.81289
ENSG00000204120	-1.38306	4.47e-09	4.29e-08	down	GIGYF2	protein_coding	1.17059	2.27072	2.4662	4.9919	4.93358	4.77375
ENSG00000243716	-1.06768	5.75e-10	6.32e-09	down	NPIPB5	protein_coding	4.36854	6.17936	6.70592	10.743	11.0582	12.743
ENSG00000204186	-1.31482	8.96e-07	5.66e-06	down	ZDBF2	protein_coding	0.28902	0.559227	0.552558	1.08597	1.21178	1.02667
ENSG00000204178	-1.11924	3.58e-06	2.02e-05	down	TMEM57	protein_coding	1.47146	2.67884	2.41342	3.86601	5.26696	4.45668
ENSG00000204177	-1.57877	9.18e-07	5.78e-06	down	BMS1P1	transcribed_unprocessed_pseudogene	0.367359	0.912689	0.715834	1.67614	1.8017	2.19582
ENSG00000145388	-1.38523	2.1e-08	1.77e-07	down	METTL14	protein_coding	0.627722	1.09001	0.817459	2.12391	2.43983	1.74507
ENSG00000170448	-2.20409	4.36e-25	3.2e-23	down	NFXL1	protein_coding	0.941848	1.61912	1.53056	6.00367	6.24334	5.74339
ENSG00000062650	-1.61839	3.89e-11	5.16e-10	down	WAPL	protein_coding	1.02507	2.11602	2.1246	5.16416	5.52637	4.72176
ENSG00000277224	-2.93251	0.0171671	0.0424811	down	HIST1H2BF	protein_coding	0.101456	0.105704	0.145475	0.144428	0.0513385	2.38762
ENSG00000253251	-1.85689	0.00277836	0.00854611	down	AC008560.1	protein_coding	0.137419	0.178967	0.426925	0.945515	1.00828	0.640691
ENSG00000096070	-1.42979	1e-35	1.58e-33	down	BRPF3	protein_coding	9.59383	8.74218	9.16131	23.4805	22.0463	25.3727
ENSG00000096063	-1.17558	1.65e-07	1.19e-06	down	SRPK1	protein_coding	6.4977	13.8979	11.4847	21.7522	25.2592	21.5313
ENSG00000169432	-1.29308	0.02042	0.0493926	down	SCN9A	protein_coding	0.0805967	0.0645933	0.0355586	0.129443	0.14431	0.148655
[truncated: 1,702 more rows]
