# Supplementary material for: PRMT3-mediated arginine methylation of IGF2BP1 promotes oxaliplatin resistance in liver cancer
Source: Nat Commun. 2023 Apr 6;14:1932. doi: 10.1038/s41467-023-37542-5 (PMC10079833; doi:10.1038/s41467-023-37542-5)
Supplement: Supplementary file 10 — Supplementary Data 9 [file 41467_2023_37542_MOESM10_ESM.xlsx]

## Sheet: Sheet1
Supplementary Data 9: mRNA detected by RIP with IGF2BP1 antibody in PLC-8024 cell lysates
ensembl_gene_id	log2FC	Pvalue	FDR	SYXRIP1_L1_1	SYXinput1_L1_1	external_gene_name	gene_biotype	description
ENSG00000001167	1.32221	0.000777608	0.00959538	36.4265	19.4425	NFYA	protein_coding	nuclear transcription factor Y subunit alpha [Source:HGNC Symbol;Acc:HGNC:7804]
ENSG00000001460	2.11275	0.0322606	0.189578	7.61715	2.35046	STPG1	protein_coding	sperm tail PG-rich repeat containing 1 [Source:HGNC Symbol;Acc:HGNC:28070]
ENSG00000001629	1.03047	0.0219457	0.142699	25.1978	16.4634	ANKIB1	protein_coding	ankyrin repeat and IBR domain containing 1 [Source:HGNC Symbol;Acc:HGNC:22215]
ENSG00000003436	1.24688	4.29025e-07	1.24409e-05	90.299	50.7802	TFPI	protein_coding	tissue factor pathway inhibitor [Source:HGNC Symbol;Acc:HGNC:11760]
ENSG00000005059	2.00824	0.00121589	0.0141142	18.5609	6.1577	MCUB	protein_coding	mitochondrial calcium uniporter dominant negative beta subunit [Source:HGNC Symbol;Acc:HGNC:26076]
ENSG00000005075	1.59051	0.000128253	0.00203358	35.8787	15.9003	POLR2J	protein_coding	RNA polymerase II subunit J [Source:HGNC Symbol;Acc:HGNC:9197]
ENSG00000005238	1.79209	8.41499e-06	0.000182313	40.9965	15.7992	FAM214B	protein_coding	family with sequence similarity 214 member B [Source:HGNC Symbol;Acc:HGNC:25666]
ENSG00000005483	2.05287	3.34105e-06	7.99679e-05	37.2466	11.9804	KMT2E	protein_coding	lysine methyltransferase 2E [Source:HGNC Symbol;Acc:HGNC:18541]
ENSG00000005486	1.14534	2.41453e-05	0.000473455	72.0799	43.4902	RHBDD2	protein_coding	rhomboid domain containing 2 [Source:HGNC Symbol;Acc:HGNC:23082]
ENSG00000005882	1.03993	0.0453013	0.242491	18.9475	12.2988	PDK2	protein_coding	pyruvate dehydrogenase kinase 2 [Source:HGNC Symbol;Acc:HGNC:8810]
ENSG00000006432	1.69274	0.00212313	0.0226252	21.1225	8.72046	MAP3K9	protein_coding	mitogen-activated protein kinase kinase kinase 9 [Source:HGNC Symbol;Acc:HGNC:6861]
ENSG00000006695	2.16773	3.79827e-07	1.11645e-05	41.4908	12.3242	COX10	protein_coding	COX10, heme A:farnesyltransferase cytochrome c oxidase assembly factor [Source:HGNC Symbol;Acc:HGNC:2260]
ENSG00000007047	1.0438	0.00324106	0.0320682	40.7258	26.3642	MARK4	protein_coding	microtubule affinity regulating kinase 4 [Source:HGNC Symbol;Acc:HGNC:13538]
ENSG00000007202	1.22835	4.67043e-07	1.34144e-05	91.8555	52.3233	KIAA0100	protein_coding	KIAA0100 [Source:HGNC Symbol;Acc:HGNC:28960]
ENSG00000007237	1.19142	0.0460498	0.245279	15.1089	8.82958	GAS7	protein_coding	growth arrest specific 7 [Source:HGNC Symbol;Acc:HGNC:4169]
ENSG00000007866	1.35745	0.000443456	0.00592283	38.2233	19.9093	TEAD3	protein_coding	TEA domain transcription factor 3 [Source:HGNC Symbol;Acc:HGNC:11716]
ENSG00000008513	1.42684	0.018871	0.128933	15.8347	7.8605	ST3GAL1	protein_coding	ST3 beta-galactoside alpha-2,3-sialyltransferase 1 [Source:HGNC Symbol;Acc:HGNC:10862]
ENSG00000009950	1.12664	0.0481919	0.253465	16.2037	9.90429	MLXIPL	protein_coding	MLX interacting protein like [Source:HGNC Symbol;Acc:HGNC:12744]
ENSG00000010017	1.12994	0.000766053	0.00949163	46.7762	28.526	RANBP9	protein_coding	RAN binding protein 9 [Source:HGNC Symbol;Acc:HGNC:13727]
ENSG00000010404	1.54405	0.0156439	0.111639	14.923	6.82983	IDS	protein_coding	iduronate 2-sulfatase [Source:HGNC Symbol;Acc:HGNC:5389]
ENSG00000010803	1.75489	0.00543263	0.0490237	16.4425	6.5021	SCMH1	protein_coding	Scm polycomb group protein homolog 1 [Source:HGNC Symbol;Acc:HGNC:19003]
ENSG00000011021	1.23281	0.00690434	0.0588861	26.2494	14.9063	CLCN6	protein_coding	chloride voltage-gated channel 6 [Source:HGNC Symbol;Acc:HGNC:2024]
ENSG00000011105	1.09611	0.00951981	0.0760727	29.1726	18.2127	TSPAN9	protein_coding	tetraspanin 9 [Source:HGNC Symbol;Acc:HGNC:21640]
ENSG00000011114	1.67604	0.0332919	0.193602	10.2814	4.29411	BTBD7	protein_coding	BTB domain containing 7 [Source:HGNC Symbol;Acc:HGNC:18269]
ENSG00000011347	1.55988	3.72529e-06	8.74979e-05	53.8508	24.3771	SYT7	protein_coding	synaptotagmin 7 [Source:HGNC Symbol;Acc:HGNC:11514]
ENSG00000012232	1.36824	0.00198919	0.021425	29.2562	15.1251	EXTL3	protein_coding	exostosin like glycosyltransferase 3 [Source:HGNC Symbol;Acc:HGNC:3518]
ENSG00000012983	1.39402	0.0422869	0.231702	12.2674	6.22975	MAP4K5	protein_coding	mitogen-activated protein kinase kinase kinase kinase 5 [Source:HGNC Symbol;Acc:HGNC:6867]
ENSG00000013288	1.33263	0.00793917	0.0660678	22.4567	11.9	MAN2B2	protein_coding	mannosidase alpha class 2B member 2 [Source:HGNC Symbol;Acc:HGNC:29623]
ENSG00000013306	1.25476	2.1339e-14	1.69353e-12	204.267	114.245	SLC25A39	protein_coding	solute carrier family 25 member 39 [Source:HGNC Symbol;Acc:HGNC:24279]
ENSG00000016864	1.31579	0.000216675	0.00321262	44.4563	23.8342	GLT8D1	protein_coding	glycosyltransferase 8 domain containing 1 [Source:HGNC Symbol;Acc:HGNC:24870]
ENSG00000018236	1.32662	1.84886e-14	1.48292e-12	188.258	100.176	CNTN1	protein_coding	contactin 1 [Source:HGNC Symbol;Acc:HGNC:2171]
ENSG00000020256	1.13369	0.0156937	0.111942	23.9882	14.5909	ZFP64	protein_coding	ZFP64 zinc finger protein [Source:HGNC Symbol;Acc:HGNC:15940]
ENSG00000020633	1.83357	0.0014982	0.0168215	20.1864	7.5589	RUNX3	protein_coding	runt related transcription factor 3 [Source:HGNC Symbol;Acc:HGNC:10473]
ENSG00000021300	1.62376	0.0307177	0.183008	11.085	4.80059	PLEKHB1	protein_coding	pleckstrin homology domain containing B1 [Source:HGNC Symbol;Acc:HGNC:19079]
ENSG00000023041	1.82477	0.000702548	0.00882075	23.1447	8.71972	ZDHHC6	protein_coding	zinc finger DHHC-type containing 6 [Source:HGNC Symbol;Acc:HGNC:19160]
ENSG00000023445	1.72924	0.00489166	0.0451416	17.1956	6.92189	BIRC3	protein_coding	baculoviral IAP repeat containing 3 [Source:HGNC Symbol;Acc:HGNC:591]
ENSG00000025039	1.34192	0.0120727	0.0914794	19.8633	10.4581	RRAGD	protein_coding	Ras related GTP binding D [Source:HGNC Symbol;Acc:HGNC:19903]
ENSG00000025800	1.01748	0.00504408	0.0462369	38.536	25.4059	KPNA6	protein_coding	karyopherin subunit alpha 6 [Source:HGNC Symbol;Acc:HGNC:6399]
ENSG00000026950	1.31182	0.0105785	0.0827351	21.3355	11.47	BTN3A1	protein_coding	butyrophilin subfamily 3 member A1 [Source:HGNC Symbol;Acc:HGNC:1138]
ENSG00000027847	1.10726	0.00489843	0.0451764	33.7951	20.936	B4GALT7	protein_coding	beta-1,4-galactosyltransferase 7 [Source:HGNC Symbol;Acc:HGNC:930]
ENSG00000028137	1.44914	0.015821	0.11269	16.3379	7.98586	TNFRSF1B	protein_coding	TNF receptor superfamily member 1B [Source:HGNC Symbol;Acc:HGNC:11917]
ENSG00000029153	1.26818	0.0361624	0.206785	15.1044	8.36959	ARNTL2	protein_coding	aryl hydrocarbon receptor nuclear translocator like 2 [Source:HGNC Symbol;Acc:HGNC:18984]
ENSG00000029364	1.37373	1.48304e-08	5.50806e-07	97.5545	50.2429	SLC39A9	protein_coding	solute carrier family 39 member 9 [Source:HGNC Symbol;Acc:HGNC:20182]
ENSG00000033170	1.51598	0.00878118	0.0715737	18.0186	8.40867	FUT8	protein_coding	fucosyltransferase 8 [Source:HGNC Symbol;Acc:HGNC:4019]
ENSG00000033327	1.64186	0.00034971	0.00484231	29.8722	12.7755	GAB2	protein_coding	GRB2 associated binding protein 2 [Source:HGNC Symbol;Acc:HGNC:14458]
ENSG00000034677	1.05189	0.0130242	0.0971754	28.6115	18.4184	RNF19A	protein_coding	ring finger protein 19A, RBR E3 ubiquitin protein ligase [Source:HGNC Symbol;Acc:HGNC:13432]
ENSG00000035862	1.20467	0.0184861	0.126705	20.702	11.9876	TIMP2	protein_coding	TIMP metallopeptidase inhibitor 2 [Source:HGNC Symbol;Acc:HGNC:11821]
ENSG00000037042	1.46131	0.0108046	0.0841976	18.0039	8.72625	TUBG2	protein_coding	tubulin gamma 2 [Source:HGNC Symbol;Acc:HGNC:12419]
ENSG00000039523	1.5319	0.000314619	0.00441726	33.5426	15.4814	RIPOR1	protein_coding	RHO family interacting cell polarization regulator 1 [Source:HGNC Symbol;Acc:HGNC:25836]
ENSG00000048140	1.15535	0.00609816	0.0535864	29.9859	17.9673	TSPAN17	protein_coding	tetraspanin 17 [Source:HGNC Symbol;Acc:HGNC:13594]
ENSG00000048828	1.26832	2.01757e-06	5.05365e-05	77.6708	43.0344	FAM120A	protein_coding	family with sequence similarity 120A [Source:HGNC Symbol;Acc:HGNC:13247]
ENSG00000048991	2.50893	1.07989e-16	1.05056e-14	93.0025	21.8068	R3HDM1	protein_coding	R3H domain containing 1 [Source:HGNC Symbol;Acc:HGNC:9757]
ENSG00000049239	1.12583	8.71057e-07	2.33713e-05	100.534	61.4841	H6PD	protein_coding	hexose-6-phosphate dehydrogenase/glucose 1-dehydrogenase [Source:HGNC Symbol;Acc:HGNC:4795]
ENSG00000049246	1.73378	0.0174451	0.121224	12.2259	4.90593	PER3	protein_coding	period circadian regulator 3 [Source:HGNC Symbol;Acc:HGNC:8847]
ENSG00000050165	1.25081	0.00132688	0.0151346	36.2311	20.3194	DKK3	protein_coding	dickkopf WNT signaling pathway inhibitor 3 [Source:HGNC Symbol;Acc:HGNC:2893]
ENSG00000053254	1.63733	0.0175602	0.121911	13.231	5.67636	FOXN3	protein_coding	forkhead box N3 [Source:HGNC Symbol;Acc:HGNC:1928]
ENSG00000054277	1.40985	0.000720834	0.00899789	33.4385	16.7957	OPN3	protein_coding	opsin 3 [Source:HGNC Symbol;Acc:HGNC:14007]
ENSG00000054965	1.73984	0.000101783	0.0016503	32.5157	12.993	FAM168A	protein_coding	family with sequence similarity 168 member A [Source:HGNC Symbol;Acc:HGNC:28999]
ENSG00000055070	1.5468	8.05479e-09	3.10635e-07	84.7265	38.7032	SZRD1	protein_coding	SUZ RNA binding domain containing 1 [Source:HGNC Symbol;Acc:HGNC:30232]
ENSG00000055208	2.29466	1.2261e-16	1.17761e-14	102.847	27.9763	TAB2	protein_coding	TGF-beta activated kinase 1/MAP3K7 binding protein 2 [Source:HGNC Symbol;Acc:HGNC:17075]
ENSG00000055332	1.23887	0.0487375	0.255355	13.8649	7.84042	EIF2AK2	protein_coding	eukaryotic translation initiation factor 2 alpha kinase 2 [Source:HGNC Symbol;Acc:HGNC:9437]
ENSG00000055917	1.07944	0.00372746	0.0359376	37.4222	23.6344	PUM2	protein_coding	pumilio RNA binding family member 2 [Source:HGNC Symbol;Acc:HGNC:14958]
ENSG00000056586	1.61281	0.0132296	0.0982222	14.7165	6.42187	RC3H2	protein_coding	ring finger and CCCH-type domains 2 [Source:HGNC Symbol;Acc:HGNC:21461]
ENSG00000057019	1.42615	0.0476493	0.251753	11.2733	5.59886	DCBLD2	protein_coding	discoidin, CUB and LCCL domain containing 2 [Source:HGNC Symbol;Acc:HGNC:24627]
ENSG00000058063	1.34233	0.00972333	0.0773303	21.0663	11.0884	ATP11B	protein_coding	ATPase phospholipid transporting 11B (putative) [Source:HGNC Symbol;Acc:HGNC:13553]
ENSG00000058799	1.09169	0.0174198	0.121103	24.695	15.4646	YIPF1	protein_coding	Yip1 domain family member 1 [Source:HGNC Symbol;Acc:HGNC:25231]
ENSG00000058804	1.36757	0.00617982	0.0541147	22.9617	11.8764	NDC1	protein_coding	NDC1 transmembrane nucleoporin [Source:HGNC Symbol;Acc:HGNC:25525]
ENSG00000060237	1.39527	3.29756e-10	1.54422e-08	117.293	59.5131	WNK1	protein_coding	WNK lysine deficient protein kinase 1 [Source:HGNC Symbol;Acc:HGNC:14540]
ENSG00000060566	1.04763	0.00488112	0.0450995	37.0095	23.8949	CREB3L3	protein_coding	cAMP responsive element binding protein 3 like 3 [Source:HGNC Symbol;Acc:HGNC:18855]
ENSG00000060749	2.30509	1.05732e-06	2.77759e-05	35.5387	9.59757	QSER1	protein_coding	glutamine and serine rich 1 [Source:HGNC Symbol;Acc:HGNC:26154]
ENSG00000062194	1.20681	0.0146043	0.105671	22.1843	12.8269	GPBP1	protein_coding	GC-rich promoter binding protein 1 [Source:HGNC Symbol;Acc:HGNC:29520]
ENSG00000062485	1.00742	1.0486e-06	2.75949e-05	118.724	78.8196	CS	protein_coding	citrate synthase [Source:HGNC Symbol;Acc:HGNC:2422]
ENSG00000063169	1.57993	0.0181974	0.125296	13.7757	6.14991	BICRA	protein_coding	BRD4 interacting chromatin remodeling complex associated protein [Source:HGNC Symbol;Acc:HGNC:4332]
ENSG00000063245	1.13356	0.0482217	0.253445	16.0406	9.75762	EPN1	protein_coding	epsin 1 [Source:HGNC Symbol;Acc:HGNC:21604]
ENSG00000063322	1.34042	8.76271e-05	0.00145681	48.5906	25.6098	MED29	protein_coding	mediator complex subunit 29 [Source:HGNC Symbol;Acc:HGNC:23074]
ENSG00000063587	1.57376	0.00313582	0.0312938	21.6781	9.71926	ZNF275	protein_coding	zinc finger protein 275 [Source:HGNC Symbol;Acc:HGNC:13069]
ENSG00000063978	1.4684	6.72807e-07	1.84459e-05	67.9223	32.7598	RNF4	protein_coding	ring finger protein 4 [Source:HGNC Symbol;Acc:HGNC:10067]
ENSG00000064115	1.02481	0.000455079	0.00605661	59.524	39.0439	TM7SF3	protein_coding	transmembrane 7 superfamily member 3 [Source:HGNC Symbol;Acc:HGNC:23049]
ENSG00000064309	2.14237	0.0170217	0.119105	9.29571	2.81012	CDON	protein_coding	cell adhesion associated, oncogene regulated [Source:HGNC Symbol;Acc:HGNC:17104]
ENSG00000064666	1.15657	4.06177e-10	1.89035e-08	155.515	93.1042	CNN2	protein_coding	calponin 2 [Source:HGNC Symbol;Acc:HGNC:2156]
ENSG00000064726	1.14685	0.000566976	0.00734487	47.9313	28.8897	BTBD1	protein_coding	BTB domain containing 1 [Source:HGNC Symbol;Acc:HGNC:1120]
ENSG00000065060	1.65557	1.06984e-05	0.000226893	44.7568	18.9602	UHRF1BP1	protein_coding	UHRF1 binding protein 1 [Source:HGNC Symbol;Acc:HGNC:21216]
ENSG00000065308	1.44294	0.00952676	0.0760879	18.9809	9.31773	TRAM2	protein_coding	translocation associated membrane protein 2 [Source:HGNC Symbol;Acc:HGNC:16855]
ENSG00000065491	1.82541	0.000155958	0.00241944	28.8074	10.8483	TBC1D22B	protein_coding	TBC1 domain family member 22B [Source:HGNC Symbol;Acc:HGNC:21602]
ENSG00000065526	1.55757	0.0112208	0.0868133	16.2156	7.35224	SPEN	protein_coding	spen family transcriptional repressor [Source:HGNC Symbol;Acc:HGNC:17575]
ENSG00000065559	1.54169	0.00156573	0.017437	25.5981	11.7347	MAP2K4	protein_coding	mitogen-activated protein kinase kinase 4 [Source:HGNC Symbol;Acc:HGNC:6844]
ENSG00000065717	1.23676	0.00606351	0.0534688	26.9537	15.2643	TLE2	protein_coding	transducin like enhancer of split 2 [Source:HGNC Symbol;Acc:HGNC:11838]
ENSG00000065970	1.10575	0.0345039	0.198809	19.123	11.8592	FOXJ2	protein_coding	forkhead box J2 [Source:HGNC Symbol;Acc:HGNC:24818]
ENSG00000066027	1.40271	4.81755e-07	1.37583e-05	74.6535	37.6835	PPP2R5A	protein_coding	protein phosphatase 2 regulatory subunit B'alpha [Source:HGNC Symbol;Acc:HGNC:9309]
ENSG00000066117	1.28436	2.82144e-07	8.45816e-06	88.9477	48.7374	SMARCD1	protein_coding	SWI/SNF related, matrix associated, actin dependent regulator of chromatin, subfamily d, member 1 [Source:HGNC Symbol;Acc:HGNC:11106]
ENSG00000067167	1.30386	1.53054e-08	5.64281e-07	105.494	57.028	TRAM1	protein_coding	translocation associated membrane protein 1 [Source:HGNC Symbol;Acc:HGNC:20568]
ENSG00000067182	1.10669	6.12642e-09	2.42468e-07	144.35	89.4602	TNFRSF1A	protein_coding	TNF receptor superfamily member 1A [Source:HGNC Symbol;Acc:HGNC:11916]
ENSG00000067992	1.40152	1.9293e-07	5.94926e-06	79.9626	40.3968	PDK3	protein_coding	pyruvate dehydrogenase kinase 3 [Source:HGNC Symbol;Acc:HGNC:8811]
ENSG00000068354	1.29844	0.016903	0.118494	18.9291	10.2712	TBC1D25	protein_coding	TBC1 domain family member 25 [Source:HGNC Symbol;Acc:HGNC:8092]
ENSG00000068383	1.41899	0.00412063	0.0391524	23.8334	11.8956	INPP5A	protein_coding	inositol polyphosphate-5-phosphatase A [Source:HGNC Symbol;Acc:HGNC:6076]
ENSG00000068489	1.32199	4.03281e-06	9.38436e-05	68.5482	36.5929	PRR11	protein_coding	proline rich 11 [Source:HGNC Symbol;Acc:HGNC:25619]
ENSG00000069399	1.78123	8.85308e-08	2.87087e-06	59.6108	23.1463	BCL3	protein_coding	B-cell CLL/lymphoma 3 [Source:HGNC Symbol;Acc:HGNC:998]
ENSG00000069956	1.19454	4.68677e-05	0.000853524	62.6433	36.5295	MAPK6	protein_coding	mitogen-activated protein kinase 6 [Source:HGNC Symbol;Acc:HGNC:6879]
ENSG00000070159	1.00679	0.0309368	0.183805	23.221	15.4229	PTPN3	protein_coding	protein tyrosine phosphatase, non-receptor type 3 [Source:HGNC Symbol;Acc:HGNC:9655]
ENSG00000070540	1.10045	6.25299e-08	2.07228e-06	126.237	78.5742	WIPI1	protein_coding	WD repeat domain, phosphoinositide interacting 1 [Source:HGNC Symbol;Acc:HGNC:25471]
ENSG00000070614	1.31702	0.0085569	0.0701628	22.433	12.0167	NDST1	protein_coding	N-deacetylase and N-sulfotransferase 1 [Source:HGNC Symbol;Acc:HGNC:7680]
ENSG00000070756	3.03148	0	0	2913.94	475.635	PABPC1	protein_coding	poly(A) binding protein cytoplasmic 1 [Source:HGNC Symbol;Acc:HGNC:8554]
ENSG00000070770	1.21634	0.000390295	0.00529726	46.2096	26.5423	CSNK2A2	protein_coding	casein kinase 2 alpha 2 [Source:HGNC Symbol;Acc:HGNC:2459]
ENSG00000071564	1.29788	0.0123308	0.0930611	20.7881	11.2843	TCF3	protein_coding	transcription factor 3 [Source:HGNC Symbol;Acc:HGNC:11633]
ENSG00000072135	1.25362	0.00190642	0.0206219	33.7661	18.9001	PTPN18	protein_coding	protein tyrosine phosphatase, non-receptor type 18 [Source:HGNC Symbol;Acc:HGNC:9649]
ENSG00000072364	1.07755	0.0105492	0.0825913	29.1768	18.4511	AFF4	protein_coding	AF4/FMR2 family member 4 [Source:HGNC Symbol;Acc:HGNC:17869]
ENSG00000072736	2.26909	4.88971e-07	1.39117e-05	38.4799	10.6544	NFATC3	protein_coding	nuclear factor of activated T-cells 3 [Source:HGNC Symbol;Acc:HGNC:7777]
ENSG00000072954	1.05228	0.0302843	0.181213	21.7646	14.0069	TMEM38A	protein_coding	transmembrane protein 38A [Source:HGNC Symbol;Acc:HGNC:28462]
ENSG00000073417	1.74696	1.63117e-13	1.16571e-11	116.446	46.3018	PDE8A	protein_coding	phosphodiesterase 8A [Source:HGNC Symbol;Acc:HGNC:8793]
ENSG00000073803	1.62834	0.00614769	0.0539587	17.7506	7.66294	MAP3K13	protein_coding	mitogen-activated protein kinase kinase kinase 13 [Source:HGNC Symbol;Acc:HGNC:6852]
ENSG00000074219	1.31682	0.000253721	0.00367517	43.4415	23.2736	TEAD2	protein_coding	TEA domain transcription factor 2 [Source:HGNC Symbol;Acc:HGNC:11715]
ENSG00000074590	1.81976	1.70096e-05	0.000345207	37.4246	14.1486	NUAK1	protein_coding	NUAK family kinase 1 [Source:HGNC Symbol;Acc:HGNC:14311]
ENSG00000074657	1.76591	0.0275107	0.170293	10.2457	4.02079	ZNF532	protein_coding	zinc finger protein 532 [Source:HGNC Symbol;Acc:HGNC:30940]
ENSG00000075151	1.22094	0.00303949	0.0305346	32.0787	18.3669	EIF4G3	protein_coding	eukaryotic translation initiation factor 4 gamma 3 [Source:HGNC Symbol;Acc:HGNC:3298]
ENSG00000075420	1.29656	2.60872e-09	1.10497e-07	117.854	64.0323	FNDC3B	protein_coding	fibronectin type III domain containing 3B [Source:HGNC Symbol;Acc:HGNC:24670]
ENSG00000075568	1.21391	0.0253178	0.159468	18.4358	10.6072	TMEM131	protein_coding	transmembrane protein 131 [Source:HGNC Symbol;Acc:HGNC:30366]
ENSG00000075785	1.07286	9.80829e-07	2.59928e-05	107.664	68.3072	RAB7A	protein_coding	RAB7A, member RAS oncogene family [Source:HGNC Symbol;Acc:HGNC:9788]
ENSG00000076067	1.67112	9.89506e-06	0.000210448	44.5049	18.6514	RBMS2	protein_coding	RNA binding motif single stranded interacting protein 2 [Source:HGNC Symbol;Acc:HGNC:9909]
ENSG00000076108	1.56759	2.74311e-10	1.29261e-08	99.5442	44.8213	BAZ2A	protein_coding	bromodomain adjacent to zinc finger domain 2A [Source:HGNC Symbol;Acc:HGNC:962]
ENSG00000076513	1.50386	0.00232233	0.0243691	24.6291	11.5905	ANKRD13A	protein_coding	ankyrin repeat domain 13A [Source:HGNC Symbol;Acc:HGNC:21268]
ENSG00000076554	1.68005	1.9186e-05	0.000384715	41.3133	17.207	TPD52	protein_coding	tumor protein D52 [Source:HGNC Symbol;Acc:HGNC:12005]
ENSG00000076984	1.41076	0.000436448	0.00584996	36.136	18.1392	MAP2K7	protein_coding	mitogen-activated protein kinase kinase 7 [Source:HGNC Symbol;Acc:HGNC:6847]
ENSG00000077232	1.04556	0.0139056	0.101788	28.3529	18.3321	DNAJC10	protein_coding	DnaJ heat shock protein family (Hsp40) member C10 [Source:HGNC Symbol;Acc:HGNC:24637]
ENSG00000077264	1.46278	0.034166	0.197391	12.4133	6.01044	PAK3	protein_coding	p21 (RAC1) activated kinase 3 [Source:HGNC Symbol;Acc:HGNC:8592]
ENSG00000077713	1.92542	1.98117e-10	9.60579e-09	75.8907	26.665	SLC25A43	protein_coding	solute carrier family 25 member 43 [Source:HGNC Symbol;Acc:HGNC:30557]
ENSG00000078061	1.15404	3.20298e-06	7.70298e-05	86.6269	51.9534	ARAF	protein_coding	A-Raf proto-oncogene, serine/threonine kinase [Source:HGNC Symbol;Acc:HGNC:646]
ENSG00000078124	1.83399	0.00523837	0.0475267	15.6049	5.84166	ACER3	protein_coding	alkaline ceramidase 3 [Source:HGNC Symbol;Acc:HGNC:16066]
ENSG00000078246	1.2456	0.0020666	0.0221009	33.5837	18.9028	TULP3	protein_coding	tubby like protein 3 [Source:HGNC Symbol;Acc:HGNC:12425]
ENSG00000078403	1.65193	0.000313475	0.00440531	30.0864	12.7776	MLLT10	protein_coding	MLLT10, histone lysine methyltransferase DOT1L cofactor [Source:HGNC Symbol;Acc:HGNC:16063]
ENSG00000078699	1.21337	0.0301888	0.181001	17.3292	9.97418	CBFA2T2	protein_coding	CBFA2/RUNX1 translocation partner 2 [Source:HGNC Symbol;Acc:HGNC:1536]
ENSG00000078804	1.34745	8.30871e-10	3.77371e-08	118.048	61.9147	TP53INP2	protein_coding	tumor protein p53 inducible nuclear protein 2 [Source:HGNC Symbol;Acc:HGNC:16104]
ENSG00000078967	1.69553	0.0317704	0.187428	10.2933	4.24139	UBE2D4	protein_coding	ubiquitin conjugating enzyme E2 D4 (putative) [Source:HGNC Symbol;Acc:HGNC:21647]
ENSG00000079308	1.13925	0.0399715	0.222245	17.2041	10.4243	TNS1	protein_coding	tensin 1 [Source:HGNC Symbol;Acc:HGNC:11973]
ENSG00000079313	1.1383	0.0295103	0.178423	19.3442	11.7287	REXO1	protein_coding	RNA exonuclease 1 homolog [Source:HGNC Symbol;Acc:HGNC:24616]
ENSG00000079385	1.22412	0.00744304	0.0625257	26.0525	14.8837	CEACAM1	protein_coding	carcinoembryonic antigen related cell adhesion molecule 1 [Source:HGNC Symbol;Acc:HGNC:1814]
ENSG00000079387	1.61397	0.00367039	0.0355008	20.2143	8.81388	SENP1	protein_coding	SUMO1/sentrin specific peptidase 1 [Source:HGNC Symbol;Acc:HGNC:17927]
ENSG00000079432	1.54954	1.14705e-05	0.000241907	48.9098	22.2997	CIC	protein_coding	capicua transcriptional repressor [Source:HGNC Symbol;Acc:HGNC:14214]
ENSG00000080189	1.07742	0.0393516	0.219853	18.9459	11.9823	SLC35C2	protein_coding	solute carrier family 35 member C2 [Source:HGNC Symbol;Acc:HGNC:17117]
ENSG00000080802	1.57424	0.0403225	0.223373	10.4395	4.67893	CNOT4	protein_coding	CCR4-NOT transcription complex subunit 4 [Source:HGNC Symbol;Acc:HGNC:7880]
ENSG00000080815	1.33141	0.00145993	0.0164654	32.3209	17.1415	PSEN1	protein_coding	presenilin 1 [Source:HGNC Symbol;Acc:HGNC:9508]
ENSG00000082146	1.55849	1.01604e-06	2.68786e-05	60.2093	27.2817	STRADB	protein_coding	STE20-related kinase adaptor beta [Source:HGNC Symbol;Acc:HGNC:13205]
ENSG00000082213	2.02541	0.000251717	0.00365317	23.501	7.70438	C5orf22	protein_coding	chromosome 5 open reading frame 22 [Source:HGNC Symbol;Acc:HGNC:25639]
ENSG00000082269	1.89393	0.000541987	0.00705753	22.9318	8.23513	FAM135A	protein_coding	family with sequence similarity 135 member A [Source:HGNC Symbol;Acc:HGNC:21084]
ENSG00000082805	1.09583	0.0446328	0.239935	17.5065	10.9316	ERC1	protein_coding	ELKS/RAB6-interacting/CAST family member 1 [Source:HGNC Symbol;Acc:HGNC:17072]
ENSG00000084090	1.45598	3.09335e-12	1.87328e-10	135.459	65.8988	STARD7	protein_coding	StAR related lipid transfer domain containing 7 [Source:HGNC Symbol;Acc:HGNC:18063]
ENSG00000084092	1.13014	0.0246198	0.155984	20.8611	12.7201	NOA1	protein_coding	nitric oxide associated 1 [Source:HGNC Symbol;Acc:HGNC:28473]
ENSG00000084112	1.09591	0.0299075	0.179814	20.4653	12.7784	SSH1	protein_coding	slingshot protein phosphatase 1 [Source:HGNC Symbol;Acc:HGNC:30579]
ENSG00000084693	1.00438	0.00329949	0.0325396	43.2256	28.7577	AGBL5	protein_coding	ATP/GTP binding protein like 5 [Source:HGNC Symbol;Acc:HGNC:26147]
ENSG00000084731	1.36725	0.0393323	0.219908	13.0108	6.73104	KIF3C	protein_coding	kinesin family member 3C [Source:HGNC Symbol;Acc:HGNC:6321]
ENSG00000084733	1.09297	6.70727e-06	0.000148953	88.3814	55.2974	RAB10	protein_coding	RAB10, member RAS oncogene family [Source:HGNC Symbol;Acc:HGNC:9759]
ENSG00000085449	1.00705	0.0133949	0.0989621	30.4874	20.2456	WDFY1	protein_coding	WD repeat and FYVE domain containing 1 [Source:HGNC Symbol;Acc:HGNC:20451]
ENSG00000085719	1.12968	0.000927565	0.0111537	45.3269	27.6471	CPNE3	protein_coding	copine 3 [Source:HGNC Symbol;Acc:HGNC:2316]
ENSG00000086015	1.14908	0.00382391	0.0367266	33.6441	20.247	MAST2	protein_coding	microtubule associated serine/threonine kinase 2 [Source:HGNC Symbol;Acc:HGNC:19035]
ENSG00000086189	1.27394	0.0425694	0.232742	14.0516	7.75519	DIMT1	protein_coding	DIM1 dimethyladenosine transferase 1 homolog [Source:HGNC Symbol;Acc:HGNC:30217]
ENSG00000086232	1.83532	5.62778e-17	5.58298e-15	140.168	52.4228	EIF2AK1	protein_coding	eukaryotic translation initiation factor 2 alpha kinase 1 [Source:HGNC Symbol;Acc:HGNC:24921]
ENSG00000086598	1.56461	7.91101e-46	2.90951e-43	505.452	228.057	TMED2	protein_coding	transmembrane p24 trafficking protein 2 [Source:HGNC Symbol;Acc:HGNC:16996]
ENSG00000087053	1.63095	7.09988e-05	0.00121382	37.2377	16.0465	MTMR2	protein_coding	myotubularin related protein 2 [Source:HGNC Symbol;Acc:HGNC:7450]
ENSG00000087095	1.65405	0.0126725	0.0950216	14.3692	6.09359	NLK	protein_coding	nemo like kinase [Source:HGNC Symbol;Acc:HGNC:29858]
ENSG00000087111	1.02466	5.65169e-06	0.000127578	99.7906	65.4632	PIGS	protein_coding	phosphatidylinositol glycan anchor biosynthesis class S [Source:HGNC Symbol;Acc:HGNC:14937]
ENSG00000087586	1.03537	1.46352e-13	1.07128e-11	259.973	169.282	AURKA	protein_coding	aurora kinase A [Source:HGNC Symbol;Acc:HGNC:11393]
ENSG00000088256	1.43063	1.62267e-05	0.000330206	53.1676	26.3235	GNA11	protein_coding	G protein subunit alpha 11 [Source:HGNC Symbol;Acc:HGNC:4379]
ENSG00000088367	1.44989	0.00447766	0.041911	22.6516	11.0662	EPB41L1	protein_coding	erythrocyte membrane protein band 4.1 like 1 [Source:HGNC Symbol;Acc:HGNC:3378]
ENSG00000088386	1.20022	2.54404e-05	0.000494351	66.528	38.6424	SLC15A1	protein_coding	solute carrier family 15 member 1 [Source:HGNC Symbol;Acc:HGNC:10920]
ENSG00000088682	1.23414	0.00035309	0.00488463	45.8367	26.0052	COQ9	protein_coding	coenzyme Q9 [Source:HGNC Symbol;Acc:HGNC:25302]
ENSG00000088832	1.44069	4.34395e-13	3.01854e-11	148.517	73.0207	FKBP1A	protein_coding	FK506 binding protein 1A [Source:HGNC Symbol;Acc:HGNC:3711]
ENSG00000088888	1.30408	0.00917207	0.0740394	22.3695	12.0906	MAVS	protein_coding	mitochondrial antiviral signaling protein [Source:HGNC Symbol;Acc:HGNC:29233]
ENSG00000088899	1.4391	0.0432377	0.235118	11.5854	5.70241	LZTS3	protein_coding	leucine zipper tumor suppressor family member 3 [Source:HGNC Symbol;Acc:HGNC:30139]
ENSG00000088986	1.33845	1.4842e-13	1.08117e-11	172.749	91.1724	DYNLL1	protein_coding	dynein light chain LC8-type 1 [Source:HGNC Symbol;Acc:HGNC:15476]
ENSG00000089159	1.46886	3.12459e-05	0.000593397	47.6802	22.9894	PXN	protein_coding	paxillin [Source:HGNC Symbol;Acc:HGNC:9718]
ENSG00000089693	1.4667	1.11452e-30	2.36703e-28	365.143	176.32	MLF2	protein_coding	myeloid leukemia factor 2 [Source:HGNC Symbol;Acc:HGNC:7126]
ENSG00000089818	1.42807	0.0103568	0.0814658	18.8518	9.35026	NECAP1	protein_coding	NECAP endocytosis associated 1 [Source:HGNC Symbol;Acc:HGNC:24539]
ENSG00000090060	1.40156	6.96594e-13	4.66842e-11	152.075	76.8254	PAPOLA	protein_coding	poly(A) polymerase alpha [Source:HGNC Symbol;Acc:HGNC:14981]
ENSG00000090061	1.78378	5.80431e-06	0.000130827	42.7377	16.5653	CCNK	protein_coding	cyclin K [Source:HGNC Symbol;Acc:HGNC:1596]
ENSG00000090487	1.07107	6.42631e-05	0.0011151	71.9582	45.7106	SPG21	protein_coding	SPG21, maspardin [Source:HGNC Symbol;Acc:HGNC:20373]
ENSG00000090534	1.78511	6.10284e-05	0.00106634	33.3851	12.9283	THPO	protein_coding	thrombopoietin [Source:HGNC Symbol;Acc:HGNC:11795]
ENSG00000090905	1.51541	0.0431205	0.234734	10.7401	5.01398	TNRC6A	protein_coding	trinucleotide repeat containing 6A [Source:HGNC Symbol;Acc:HGNC:11969]
ENSG00000090924	1.91892	4.76404e-06	0.000108844	39.4134	13.9108	PLEKHG2	protein_coding	pleckstrin homology and RhoGEF domain containing G2 [Source:HGNC Symbol;Acc:HGNC:29515]
ENSG00000091527	1.34704	2.66907e-10	1.26166e-08	125.049	65.6056	CDV3	protein_coding	CDV3 homolog [Source:HGNC Symbol;Acc:HGNC:26928]
ENSG00000091542	1.36232	4.76346e-14	3.6461e-12	175.015	90.8523	ALKBH5	protein_coding	alkB homolog 5, RNA demethylase [Source:HGNC Symbol;Acc:HGNC:25996]
ENSG00000092203	1.03513	0.0115086	0.0884047	30.4184	19.8103	TOX4	protein_coding	TOX high mobility group box family member 4 [Source:HGNC Symbol;Acc:HGNC:20161]
ENSG00000092421	1.78077	1.98435e-08	7.19279e-07	65.6758	25.5094	SEMA6A	protein_coding	semaphorin 6A [Source:HGNC Symbol;Acc:HGNC:10738]
ENSG00000092847	1.13748	0.00275209	0.0282112	36.6461	22.2318	AGO1	protein_coding	argonaute 1, RISC catalytic component [Source:HGNC Symbol;Acc:HGNC:3262]
ENSG00000092871	1.36596	0.0336882	0.195379	13.8395	7.16615	RFFL	protein_coding	ring finger and FYVE like domain containing E3 ubiquitin protein ligase [Source:HGNC Symbol;Acc:HGNC:24821]
ENSG00000094916	1.62609	5.58691e-12	3.30372e-10	112.456	48.6228	CBX5	protein_coding	chromobox 5 [Source:HGNC Symbol;Acc:HGNC:1555]
ENSG00000095303	1.32873	0.0117528	0.0897774	20.3197	10.7967	PTGS1	protein_coding	prostaglandin-endoperoxide synthase 1 [Source:HGNC Symbol;Acc:HGNC:9604]
ENSG00000095539	1.64542	3.55214e-17	3.59482e-15	165.385	70.556	SEMA4G	protein_coding	semaphorin 4G [Source:HGNC Symbol;Acc:HGNC:10735]
ENSG00000095637	1.17722	4.17951e-06	9.68092e-05	81.9462	48.3626	SORBS1	protein_coding	sorbin and SH3 domain containing 1 [Source:HGNC Symbol;Acc:HGNC:14565]
ENSG00000095739	1.01064	0.00016636	0.00255192	70.2496	46.5341	BAMBI	protein_coding	BMP and activin membrane bound inhibitor [Source:HGNC Symbol;Acc:HGNC:30251]
ENSG00000095787	2.26917	2.80341e-19	3.32855e-17	122.492	33.9139	WAC	protein_coding	WW domain containing adaptor with coiled-coil [Source:HGNC Symbol;Acc:HGNC:17327]
ENSG00000095951	1.79251	0.00902305	0.0731892	14.0842	5.42619	HIVEP1	protein_coding	human immunodeficiency virus type I enhancer binding protein 1 [Source:HGNC Symbol;Acc:HGNC:4920]
ENSG00000096006	1.17871	0.00138115	0.0156707	39.5061	23.2915	CRISP3	protein_coding	cysteine rich secretory protein 3 [Source:HGNC Symbol;Acc:HGNC:16904]
ENSG00000096070	1.01171	0.0305006	0.182218	23.1558	15.3273	BRPF3	protein_coding	bromodomain and PHD finger containing 3 [Source:HGNC Symbol;Acc:HGNC:14256]
ENSG00000097007	1.10575	0.010971	0.0853184	27.6814	17.1666	ABL1	protein_coding	ABL proto-oncogene 1, non-receptor tyrosine kinase [Source:HGNC Symbol;Acc:HGNC:76]
ENSG00000097033	1.18387	0.00384946	0.036925	32.034	18.8188	SH3GLB1	protein_coding	SH3 domain containing GRB2 like, endophilin B1 [Source:HGNC Symbol;Acc:HGNC:10833]
ENSG00000099204	1.76717	1.07138e-12	7.05473e-11	106.813	41.8805	ABLIM1	protein_coding	actin binding LIM protein 1 [Source:HGNC Symbol;Acc:HGNC:78]
ENSG00000099381	1.57701	0.00262191	0.0270979	22.4226	10.0304	SETD1A	protein_coding	SET domain containing 1A [Source:HGNC Symbol;Acc:HGNC:29010]
ENSG00000099617	1.90953	4.04679e-06	9.40239e-05	40.2652	14.3043	EFNA2	protein_coding	ephrin A2 [Source:HGNC Symbol;Acc:HGNC:3222]
ENSG00000099875	1.11542	9.30566e-14	6.94654e-12	234.069	144.188	MKNK2	protein_coding	MAP kinase interacting serine/threonine kinase 2 [Source:HGNC Symbol;Acc:HGNC:7111]
ENSG00000099940	1.22691	0.0176437	0.122434	20.4086	11.6368	SNAP29	protein_coding	synaptosome associated protein 29 [Source:HGNC Symbol;Acc:HGNC:11133]
ENSG00000099942	1.49615	4.33723e-08	1.48639e-06	80.2382	37.9625	CRKL	protein_coding	CRK like proto-oncogene, adaptor protein [Source:HGNC Symbol;Acc:HGNC:2363]
ENSG00000100030	1.33291	0.00225615	0.0237573	29.7167	15.744	MAPK1	protein_coding	mitogen-activated protein kinase 1 [Source:HGNC Symbol;Acc:HGNC:6871]
ENSG00000100129	1.38649	4.1861e-08	1.43786e-06	90.1528	46.022	EIF3L	protein_coding	eukaryotic translation initiation factor 3 subunit L [Source:HGNC Symbol;Acc:HGNC:18138]
ENSG00000100207	1.53572	0.000253744	0.00367198	34.4575	15.8616	TCF20	protein_coding	transcription factor 20 [Source:HGNC Symbol;Acc:HGNC:11631]
ENSG00000100221	1.28906	9.12657e-07	2.43144e-05	80.8519	44.1576	JOSD1	protein_coding	Josephin domain containing 1 [Source:HGNC Symbol;Acc:HGNC:28953]
ENSG00000100320	1.44002	0.000339858	0.00472761	36.3605	17.8855	RBFOX2	protein_coding	RNA binding fox-1 homolog 2 [Source:HGNC Symbol;Acc:HGNC:9906]
ENSG00000100335	1.26286	1.52238e-05	0.000310635	64.7982	36.0384	MIEF1	protein_coding	mitochondrial elongation factor 1 [Source:HGNC Symbol;Acc:HGNC:25979]
ENSG00000100393	1.24722	0.00212723	0.022637	33.3279	18.7378	EP300	protein_coding	E1A binding protein p300 [Source:HGNC Symbol;Acc:HGNC:3373]
ENSG00000100439	1.27063	0.0357413	0.204765	15.1277	8.36827	ABHD4	protein_coding	abhydrolase domain containing 4 [Source:HGNC Symbol;Acc:HGNC:20154]
ENSG00000100441	1.06334	0.0154536	0.110701	26.7339	17.0736	KHNYN	protein_coding	KH and NYN domain containing [Source:HGNC Symbol;Acc:HGNC:20166]
ENSG00000100445	1.35019	0.00920542	0.0741499	21.1836	11.0895	SDR39U1	protein_coding	short chain dehydrogenase/reductase family 39U member 1 [Source:HGNC Symbol;Acc:HGNC:20275]
ENSG00000100526	1.23484	6.72945e-06	0.000149225	72.7099	41.2317	CDKN3	protein_coding	cyclin dependent kinase inhibitor 3 [Source:HGNC Symbol;Acc:HGNC:1791]
ENSG00000100568	1.40056	0.0396437	0.220912	12.5037	6.32101	VTI1B	protein_coding	vesicle transport through interaction with t-SNAREs 1B [Source:HGNC Symbol;Acc:HGNC:17793]
ENSG00000100575	1.37687	0.00236743	0.0247734	28.0098	14.3944	TIMM9	protein_coding	translocase of inner mitochondrial membrane 9 [Source:HGNC Symbol;Acc:HGNC:11819]
ENSG00000100731	1.42027	0.0499479	0.26016	11.115	5.54275	PCNX1	protein_coding	pecanex homolog 1 [Source:HGNC Symbol;Acc:HGNC:19740]
ENSG00000100811	1.04056	0.00986917	0.0783249	31.4496	20.405	YY1	protein_coding	YY1 transcription factor [Source:HGNC Symbol;Acc:HGNC:12856]
ENSG00000100897	1.47067	7.09055e-06	0.000156772	55.354	26.6558	DCAF11	protein_coding	DDB1 and CUL4 associated factor 11 [Source:HGNC Symbol;Acc:HGNC:20258]
ENSG00000100997	1.08489	3.70633e-05	0.000691681	75.0767	47.2369	ABHD12	protein_coding	abhydrolase domain containing 12 [Source:HGNC Symbol;Acc:HGNC:15868]
ENSG00000101079	1.29826	1.10163e-05	0.000233307	64.1173	34.7953	NDRG3	protein_coding	NDRG family member 3 [Source:HGNC Symbol;Acc:HGNC:14462]
ENSG00000101126	1.07706	0.0197098	0.132621	24.2769	15.3577	ADNP	protein_coding	activity dependent neuroprotector homeobox [Source:HGNC Symbol;Acc:HGNC:15766]
ENSG00000101255	1.13452	4.58898e-08	1.55499e-06	122.643	74.5551	TRIB3	protein_coding	tribbles pseudokinase 3 [Source:HGNC Symbol;Acc:HGNC:16228]
ENSG00000101266	1.18968	0.000345404	0.0047959	48.7287	28.5113	CSNK2A1	protein_coding	casein kinase 2 alpha 1 [Source:HGNC Symbol;Acc:HGNC:2457]
ENSG00000101350	1.14655	0.00173367	0.01904	39.6011	23.8739	KIF3B	protein_coding	kinesin family member 3B [Source:HGNC Symbol;Acc:HGNC:6320]
ENSG00000101363	1.60493	4.40188e-10	2.03607e-08	93.9745	41.2322	MANBAL	protein_coding	mannosidase beta like [Source:HGNC Symbol;Acc:HGNC:15799]
ENSG00000101544	1.21732	0.00511582	0.0467524	28.7598	16.508	ADNP2	protein_coding	ADNP homeobox 2 [Source:HGNC Symbol;Acc:HGNC:23803]
ENSG00000101639	1.09073	0.0151199	0.108724	25.8188	16.1791	CEP192	protein_coding	centrosomal protein 192 [Source:HGNC Symbol;Acc:HGNC:25515]
ENSG00000101844	1.37921	0.00682424	0.0583019	22.1276	11.353	ATG4A	protein_coding	autophagy related 4A cysteine peptidase [Source:HGNC Symbol;Acc:HGNC:16489]
ENSG00000101849	1.24914	8.07775e-06	0.000175764	70.1777	39.4032	TBL1X	protein_coding	transducin beta like 1X-linked [Source:HGNC Symbol;Acc:HGNC:11585]
ENSG00000101871	1.02345	0.00140018	0.0158389	49.5326	32.5208	MID1	protein_coding	midline 1 [Source:HGNC Symbol;Acc:HGNC:7095]
ENSG00000101888	1.78007	0.0126185	0.0947584	12.9763	5.04262	NXT2	protein_coding	nuclear transport factor 2 like export factor 2 [Source:HGNC Symbol;Acc:HGNC:18151]
ENSG00000101945	1.10418	0.00275844	0.0282572	38.4252	23.8553	SUV39H1	protein_coding	suppressor of variegation 3-9 homolog 1 [Source:HGNC Symbol;Acc:HGNC:11479]
ENSG00000102007	1.24985	5.62109e-18	6.14206e-16	262.661	147.406	PLP2	protein_coding	proteolipid protein 2 [Source:HGNC Symbol;Acc:HGNC:9087]
ENSG00000102225	1.53026	2.79865e-33	6.39408e-31	373.662	172.657	CDK16	protein_coding	cyclin dependent kinase 16 [Source:HGNC Symbol;Acc:HGNC:8749]
ENSG00000102580	1.09084	0.000211453	0.0031538	60.0284	37.6132	DNAJC3	protein_coding	DnaJ heat shock protein family (Hsp40) member C3 [Source:HGNC Symbol;Acc:HGNC:9439]
ENSG00000102882	1.07205	0.000102357	0.00165783	67.8927	43.0986	MAPK3	protein_coding	mitogen-activated protein kinase 3 [Source:HGNC Symbol;Acc:HGNC:6877]
ENSG00000102897	1.39988	0.00648469	0.056068	21.9046	11.0787	LYRM1	protein_coding	LYR motif containing 1 [Source:HGNC Symbol;Acc:HGNC:25074]
ENSG00000102898	1.25966	0.000631253	0.00804621	40.6207	22.6419	NUTF2	protein_coding	nuclear transport factor 2 [Source:HGNC Symbol;Acc:HGNC:13722]
ENSG00000102908	1.3462	0.0409448	0.226405	13.1094	6.88173	NFAT5	protein_coding	nuclear factor of activated T-cells 5 [Source:HGNC Symbol;Acc:HGNC:7774]
ENSG00000102931	1.39729	2.65146e-07	7.99627e-06	78.5088	39.7789	ARL2BP	protein_coding	ADP ribosylation factor like GTPase 2 binding protein [Source:HGNC Symbol;Acc:HGNC:17146]
ENSG00000103021	1.68533	0.0398188	0.221642	9.51411	3.94814	CCDC113	protein_coding	coiled-coil domain containing 113 [Source:HGNC Symbol;Acc:HGNC:25002]
ENSG00000103064	1.36074	0.0134812	0.0995019	18.8414	9.79155	SLC7A6	protein_coding	solute carrier family 7 member 6 [Source:HGNC Symbol;Acc:HGNC:11064]
ENSG00000103067	1.22538	0.00779863	0.0650778	25.7068	14.6735	ESRP2	protein_coding	epithelial splicing regulatory protein 2 [Source:HGNC Symbol;Acc:HGNC:26152]
ENSG00000103111	1.12246	0.00277088	0.0283653	37.386	22.918	MON1B	protein_coding	MON1 homolog B, secretory trafficking associated [Source:HGNC Symbol;Acc:HGNC:25020]
ENSG00000103148	1.58986	0.000154233	0.00239514	35.0494	15.5398	NPRL3	protein_coding	NPR3 like, GATOR1 complex subunit [Source:HGNC Symbol;Acc:HGNC:14124]
ENSG00000103194	1.25947	7.13965e-05	0.00121786	54.8614	30.5837	USP10	protein_coding	ubiquitin specific peptidase 10 [Source:HGNC Symbol;Acc:HGNC:12608]
ENSG00000103202	1.61605	7.13598e-08	2.34942e-06	69.387	30.2107	NME4	protein_coding	NME/NM23 nucleoside diphosphate kinase 4 [Source:HGNC Symbol;Acc:HGNC:7852]
ENSG00000103275	1.12208	0.000289145	0.00410934	54.8985	33.6621	UBE2I	protein_coding	ubiquitin conjugating enzyme E2 I [Source:HGNC Symbol;Acc:HGNC:12485]
ENSG00000103356	1.03848	0.0173773	0.120975	26.812	17.4211	EARS2	protein_coding	glutamyl-tRNA synthetase 2, mitochondrial [Source:HGNC Symbol;Acc:HGNC:29419]
ENSG00000103404	1.64208	0.0193296	0.131293	12.7836	5.46635	USP31	protein_coding	ubiquitin specific peptidase 31 [Source:HGNC Symbol;Acc:HGNC:20060]
ENSG00000103449	1.76542	0.00294544	0.0298283	18.6511	7.32187	SALL1	protein_coding	spalt like transcription factor 1 [Source:HGNC Symbol;Acc:HGNC:10524]
ENSG00000103460	1.74388	0.0155677	0.111201	12.5564	5.00338	TOX3	protein_coding	TOX high mobility group box family member 3 [Source:HGNC Symbol;Acc:HGNC:11972]
ENSG00000103855	1.56958	6.19667e-12	3.62169e-10	117.85	52.9907	CD276	protein_coding	CD276 molecule [Source:HGNC Symbol;Acc:HGNC:19137]
ENSG00000104067	1.19589	0.00887704	0.0721989	25.841	15.0546	TJP1	protein_coding	tight junction protein 1 [Source:HGNC Symbol;Acc:HGNC:11827]
ENSG00000104219	1.50011	0.0338935	0.196268	11.9934	5.6588	ZDHHC2	protein_coding	zinc finger DHHC-type containing 2 [Source:HGNC Symbol;Acc:HGNC:18469]
ENSG00000104312	1.26496	5.4259e-05	0.000965964	56.2844	31.2576	RIPK2	protein_coding	receptor interacting serine/threonine kinase 2 [Source:HGNC Symbol;Acc:HGNC:10020]
ENSG00000104442	1.12593	0.00391065	0.0374405	34.5925	21.1546	ARMC1	protein_coding	armadillo repeat containing 1 [Source:HGNC Symbol;Acc:HGNC:17684]
ENSG00000104472	1.51208	5.94082e-05	0.00104529	42.4622	19.8692	CHRAC1	protein_coding	chromatin accessibility complex 1 [Source:HGNC Symbol;Acc:HGNC:13544]
ENSG00000104888	2.04005	0.0172771	0.1205	9.84898	3.19621	SLC17A7	protein_coding	solute carrier family 17 member 7 [Source:HGNC Symbol;Acc:HGNC:16704]
ENSG00000104897	1.00657	0.00147943	0.016648	50.4027	33.4816	SF3A2	protein_coding	splicing factor 3a subunit 2 [Source:HGNC Symbol;Acc:HGNC:10766]
ENSG00000104936	1.41737	0.0167849	0.11783	16.59	8.28961	DMPK	protein_coding	DM1 protein kinase [Source:HGNC Symbol;Acc:HGNC:2933]
ENSG00000104946	1.01922	0.00902871	0.0731957	33.3148	21.9373	TBC1D17	protein_coding	TBC1 domain family member 17 [Source:HGNC Symbol;Acc:HGNC:25699]
ENSG00000105085	1.71925	0.0400575	0.222642	9.22832	3.74056	MED26	protein_coding	mediator complex subunit 26 [Source:HGNC Symbol;Acc:HGNC:2376]
ENSG00000105143	1.42471	0.00544313	0.0490598	22.2389	11.0558	SLC1A6	protein_coding	solute carrier family 1 member 6 [Source:HGNC Symbol;Acc:HGNC:10944]
ENSG00000105186	1.10162	0.00303902	0.0305502	37.8087	23.5143	ANKRD27	protein_coding	ankyrin repeat domain 27 [Source:HGNC Symbol;Acc:HGNC:25310]
ENSG00000105221	1.00988	0.00391842	0.0374672	41.2862	27.3629	AKT2	protein_coding	AKT serine/threonine kinase 2 [Source:HGNC Symbol;Acc:HGNC:392]
ENSG00000105245	1.76834	0.0413769	0.228125	8.75717	3.43085	NUMBL	protein_coding	NUMB like, endocytic adaptor protein [Source:HGNC Symbol;Acc:HGNC:8061]
ENSG00000105323	1.3508	2.77947e-17	2.85113e-15	223.055	116.719	HNRNPUL1	protein_coding	heterogeneous nuclear ribonucleoprotein U like 1 [Source:HGNC Symbol;Acc:HGNC:17011]
ENSG00000105329	1.44374	0.000893037	0.0108248	31.1421	15.2791	TGFB1	protein_coding	transforming growth factor beta 1 [Source:HGNC Symbol;Acc:HGNC:11766]
ENSG00000105438	1.52313	2.32694e-70	1.5949e-67	818.252	379.962	KDELR1	protein_coding	KDEL endoplasmic reticulum protein retention receptor 1 [Source:HGNC Symbol;Acc:HGNC:6304]
ENSG00000105514	1.44133	5.827e-07	1.62714e-05	70.6225	34.7072	RAB3D	protein_coding	RAB3D, member RAS oncogene family [Source:HGNC Symbol;Acc:HGNC:9779]
ENSG00000105520	1.20032	0.0146463	0.105823	22.3554	12.984	PLPPR2	protein_coding	phospholipid phosphatase related 2 [Source:HGNC Symbol;Acc:HGNC:29566]
ENSG00000105668	1.32098	0.0143123	0.104057	19.3778	10.3517	UPK1A	protein_coding	uroplakin 1A [Source:HGNC Symbol;Acc:HGNC:12577]
ENSG00000105722	1.17955	2.13773e-05	0.000424142	69.6645	41.0479	ERF	protein_coding	ETS2 repressor factor [Source:HGNC Symbol;Acc:HGNC:3444]
ENSG00000105723	1.17708	0.00645045	0.055836	28.716	16.9492	GSK3A	protein_coding	glycogen synthase kinase 3 alpha [Source:HGNC Symbol;Acc:HGNC:4616]
ENSG00000105738	1.09588	0.0266749	0.166417	21.3219	13.3136	SIPA1L3	protein_coding	signal induced proliferation associated 1 like 3 [Source:HGNC Symbol;Acc:HGNC:23801]
ENSG00000105879	1.90003	4.68829e-05	0.000852771	31.6198	11.3072	CBLL1	protein_coding	Cbl proto-oncogene like 1 [Source:HGNC Symbol;Acc:HGNC:21225]
ENSG00000105976	1.01935	0.00101123	0.0119783	52.7985	34.7637	MET	protein_coding	MET proto-oncogene, receptor tyrosine kinase [Source:HGNC Symbol;Acc:HGNC:7029]
ENSG00000105983	1.59072	0.00536127	0.0484958	18.9629	8.40252	LMBR1	protein_coding	limb development membrane protein 1 [Source:HGNC Symbol;Acc:HGNC:13243]
ENSG00000105991	1.74571	0.000214124	0.0031842	29.3624	11.6853	HOXA1	protein_coding	homeobox A1 [Source:HGNC Symbol;Acc:HGNC:5099]
ENSG00000105997	2.07859	0.000334772	0.00468277	21.8228	6.8953	HOXA3	protein_coding	homeobox A3 [Source:HGNC Symbol;Acc:HGNC:5104]
ENSG00000106049	1.11641	7.61055e-05	0.00128654	65.9338	40.5878	HIBADH	protein_coding	3-hydroxyisobutyrate dehydrogenase [Source:HGNC Symbol;Acc:HGNC:4907]
ENSG00000106261	1.01164	0.0148181	0.106962	29.3774	19.4464	ZKSCAN1	protein_coding	zinc finger with KRAB and SCAN domains 1 [Source:HGNC Symbol;Acc:HGNC:13101]
ENSG00000106290	1.45125	9.41456e-07	2.50374e-05	67.313	32.8542	TAF6	protein_coding	TATA-box binding protein associated factor 6 [Source:HGNC Symbol;Acc:HGNC:11540]
ENSG00000106299	1.13473	0.0112069	0.0867946	26.3958	16.0438	WASL	protein_coding	Wiskott-Aldrich syndrome like [Source:HGNC Symbol;Acc:HGNC:12735]
ENSG00000106330	1.44439	0.00270264	0.0278178	25.372	12.4426	MOSPD3	protein_coding	motile sperm domain containing 3 [Source:HGNC Symbol;Acc:HGNC:25078]
ENSG00000106415	2.06791	0.0411807	0.22721	7.11807	2.2658	GLCCI1	protein_coding	glucocorticoid induced 1 [Source:HGNC Symbol;Acc:HGNC:18713]
ENSG00000106603	1.12856	0.00349699	0.034086	35.3044	21.5505	COA1	protein_coding	cytochrome c oxidase assembly factor 1 homolog [Source:HGNC Symbol;Acc:HGNC:21868]
ENSG00000106609	1.51713	1.03854e-08	3.95457e-07	85.8766	40.0437	TMEM248	protein_coding	transmembrane protein 248 [Source:HGNC Symbol;Acc:HGNC:25476]
ENSG00000106635	1.59795	8.11914e-07	2.19014e-05	59.1106	26.0612	BCL7B	protein_coding	BCL tumor suppressor 7B [Source:HGNC Symbol;Acc:HGNC:1005]
ENSG00000106636	1.15812	8.54075e-09	3.277e-07	131.623	78.716	YKT6	protein_coding	YKT6 v-SNARE homolog [Source:HGNC Symbol;Acc:HGNC:16959]
ENSG00000106665	1.3392	0.00101512	0.0120055	34.155	18.0167	CLIP2	protein_coding	CAP-Gly domain containing linker protein 2 [Source:HGNC Symbol;Acc:HGNC:2586]
ENSG00000106723	1.11022	0.0246306	0.155987	21.4645	13.27	SPIN1	protein_coding	spindlin 1 [Source:HGNC Symbol;Acc:HGNC:11243]
ENSG00000106780	1.26264	0.0351826	0.202333	15.3704	8.54977	MEGF9	protein_coding	multiple EGF like domains 9 [Source:HGNC Symbol;Acc:HGNC:3234]
ENSG00000106785	1.64586	0.0220435	0.14315	12.2081	5.2066	TRIM14	protein_coding	tripartite motif containing 14 [Source:HGNC Symbol;Acc:HGNC:16283]
ENSG00000106789	1.2192	0.0295424	0.178331	17.3348	9.93714	CORO2A	protein_coding	coronin 2A [Source:HGNC Symbol;Acc:HGNC:2255]
ENSG00000107140	1.87192	4.76305e-11	2.51126e-09	84.2399	30.7167	TESK1	protein_coding	testis-specific kinase 1 [Source:HGNC Symbol;Acc:HGNC:11731]
ENSG00000107185	1.46604	1.16092e-07	3.67763e-06	77.4416	37.4121	RGP1	protein_coding	RGP1 homolog, RAB6A GEF complex partner 1 [Source:HGNC Symbol;Acc:HGNC:21965]
ENSG00000107249	2.05176	3.69431e-05	0.000690292	29.3601	9.45094	GLIS3	protein_coding	GLIS family zinc finger 3 [Source:HGNC Symbol;Acc:HGNC:28510]
ENSG00000107341	1.07057	0.000124817	0.00198745	66.3583	42.1678	UBE2R2	protein_coding	ubiquitin conjugating enzyme E2 R2 [Source:HGNC Symbol;Acc:HGNC:19907]
ENSG00000107438	1.0053	2.33694e-06	5.78632e-05	111.437	74.0908	PDLIM1	protein_coding	PDZ and LIM domain 1 [Source:HGNC Symbol;Acc:HGNC:2067]
ENSG00000107443	1.40979	0.0116559	0.0892179	18.6075	9.34672	CCNJ	protein_coding	cyclin J [Source:HGNC Symbol;Acc:HGNC:23434]
ENSG00000107566	1.01567	0.000125535	0.00199466	72.2824	47.7139	ERLIN1	protein_coding	ER lipid raft associated 1 [Source:HGNC Symbol;Acc:HGNC:16947]
ENSG00000107669	1.06786	0.0195064	0.1319	24.7004	15.7255	ATE1	protein_coding	arginyltransferase 1 [Source:HGNC Symbol;Acc:HGNC:782]
ENSG00000107679	1.22058	0.0213526	0.140295	19.3577	11.0862	PLEKHA1	protein_coding	pleckstrin homology domain containing A1 [Source:HGNC Symbol;Acc:HGNC:14335]
ENSG00000107771	1.55125	0.0246738	0.156195	12.8028	5.83031	CCSER2	protein_coding	coiled-coil serine rich protein 2 [Source:HGNC Symbol;Acc:HGNC:29197]
ENSG00000107863	1.51256	0.00292099	0.0296404	23.3161	10.9066	ARHGAP21	protein_coding	Rho GTPase activating protein 21 [Source:HGNC Symbol;Acc:HGNC:23725]
ENSG00000107902	1.34845	0.000522482	0.00683305	37.6573	19.7372	LHPP	protein_coding	phospholysine phosphohistidine inorganic pyrophosphate phosphatase [Source:HGNC Symbol;Acc:HGNC:30042]
ENSG00000108061	1.69718	3.331e-07	9.84867e-06	58.0645	23.8984	SHOC2	protein_coding	SHOC2, leucine rich repeat scaffold protein [Source:HGNC Symbol;Acc:HGNC:15454]
ENSG00000108091	1.46515	0.00680342	0.0581569	20.216	9.77244	CCDC6	protein_coding	coiled-coil domain containing 6 [Source:HGNC Symbol;Acc:HGNC:18782]
ENSG00000108100	1.5211	4.91344e-06	0.000112087	54.4904	25.3388	CCNY	protein_coding	cyclin Y [Source:HGNC Symbol;Acc:HGNC:23354]
ENSG00000108107	1.09526	3.01064e-07	9.00742e-06	114.003	71.2151	RPL28	protein_coding	ribosomal protein L28 [Source:HGNC Symbol;Acc:HGNC:10330]
ENSG00000108175	1.7744	2.11059e-05	0.000419862	37.8876	14.7812	ZMIZ1	protein_coding	zinc finger MIZ-type containing 1 [Source:HGNC Symbol;Acc:HGNC:16493]
ENSG00000108256	1.25062	0.000503116	0.00660269	42.5668	23.8757	NUFIP2	protein_coding	NUFIP2, FMR1 interacting protein 2 [Source:HGNC Symbol;Acc:HGNC:17634]
ENSG00000108262	1.18223	0.00289515	0.0294973	34.099	20.0547	GIT1	protein_coding	GIT ArfGAP 1 [Source:HGNC Symbol;Acc:HGNC:4272]
ENSG00000108375	1.4413	0.0379874	0.214697	12.1798	5.98587	RNF43	protein_coding	ring finger protein 43 [Source:HGNC Symbol;Acc:HGNC:18505]
ENSG00000108509	1.20095	0.0118526	0.0901291	23.7399	13.7822	CAMTA2	protein_coding	calmodulin binding transcription activator 2 [Source:HGNC Symbol;Acc:HGNC:18807]
ENSG00000108510	1.46287	0.000318075	0.00445749	35.8563	17.3603	MED13	protein_coding	mediator complex subunit 13 [Source:HGNC Symbol;Acc:HGNC:22474]
ENSG00000108774	1.56265	1.84874e-07	5.71252e-06	68.2254	30.8248	RAB5C	protein_coding	RAB5C, member RAS oncogene family [Source:HGNC Symbol;Acc:HGNC:9785]
ENSG00000108788	1.12079	0.000793906	0.00976452	47.1146	28.915	MLX	protein_coding	MLX, MAX dimerization protein [Source:HGNC Symbol;Acc:HGNC:11645]
ENSG00000108819	1.26106	3.23581e-06	7.76956e-05	75.2227	41.8883	PPP1R9B	protein_coding	protein phosphatase 1 regulatory subunit 9B [Source:HGNC Symbol;Acc:HGNC:9298]
ENSG00000108829	1.08381	3.15475e-21	4.17285e-19	395.002	248.715	LRRC59	protein_coding	leucine rich repeat containing 59 [Source:HGNC Symbol;Acc:HGNC:28817]
ENSG00000108924	1.03793	0.00415226	0.0393785	38.9674	25.3287	HLF	protein_coding	HLF, PAR bZIP transcription factor [Source:HGNC Symbol;Acc:HGNC:4977]
ENSG00000108960	1.49777	4.44236e-07	1.28326e-05	68.0904	32.179	MMD	protein_coding	monocyte to macrophage differentiation associated [Source:HGNC Symbol;Acc:HGNC:7153]
ENSG00000109066	1.6197	0.000304979	0.00429792	31.0706	13.4937	TMEM104	protein_coding	transmembrane protein 104 [Source:HGNC Symbol;Acc:HGNC:25984]
ENSG00000109079	1.09502	4.96963e-05	0.000896377	71.5354	44.694	TNFAIP1	protein_coding	TNF alpha induced protein 1 [Source:HGNC Symbol;Acc:HGNC:11894]
ENSG00000109084	1.77326	3.70796e-14	2.89701e-12	120.157	46.9143	TMEM97	protein_coding	transmembrane protein 97 [Source:HGNC Symbol;Acc:HGNC:28106]
ENSG00000109089	1.13495	0.00013356	0.00211105	59.8538	36.3746	CDR2L	protein_coding	cerebellar degeneration related protein 2 like [Source:HGNC Symbol;Acc:HGNC:29999]
ENSG00000109118	1.47144	0.0100955	0.0798273	18.1505	8.73575	PHF12	protein_coding	PHD finger protein 12 [Source:HGNC Symbol;Acc:HGNC:20816]
ENSG00000109171	2.07615	1.8452e-07	5.7133e-06	46.1877	14.6185	SLAIN2	protein_coding	SLAIN motif family member 2 [Source:HGNC Symbol;Acc:HGNC:29282]
ENSG00000109270	1.57675	0.0381387	0.215391	10.6495	4.76476	LAMTOR3	protein_coding	late endosomal/lysosomal adaptor, MAPK and MTOR activator 3 [Source:HGNC Symbol;Acc:HGNC:15606]
ENSG00000109685	1.32977	8.97592e-07	2.39554e-05	77.16	40.9687	NSD2	protein_coding	nuclear receptor binding SET domain protein 2 [Source:HGNC Symbol;Acc:HGNC:12766]
ENSG00000109686	1.0904	0.0441574	0.238229	17.7271	11.111	SH3D19	protein_coding	SH3 domain containing 19 [Source:HGNC Symbol;Acc:HGNC:30418]
ENSG00000109787	1.54888	1.62559e-09	7.06406e-08	92.4793	42.1836	KLF3	protein_coding	Kruppel like factor 3 [Source:HGNC Symbol;Acc:HGNC:16516]
ENSG00000109846	2.09108	0.0319513	0.188274	7.74547	2.42623	CRYAB	protein_coding	crystallin alpha B [Source:HGNC Symbol;Acc:HGNC:2389]
ENSG00000110011	1.49402	1.02138e-05	0.000216922	52.2032	24.7351	DNAJC4	protein_coding	DnaJ heat shock protein family (Hsp40) member C4 [Source:HGNC Symbol;Acc:HGNC:5271]
ENSG00000110042	1.35063	0.0162051	0.114668	18.045	9.44361	DTX4	protein_coding	deltex E3 ubiquitin ligase 4 [Source:HGNC Symbol;Acc:HGNC:29151]
ENSG00000110104	1.16542	0.00299263	0.0301441	34.6484	20.6167	CCDC86	protein_coding	coiled-coil domain containing 86 [Source:HGNC Symbol;Acc:HGNC:28359]
ENSG00000110395	1.20205	0.0051922	0.0471646	29.2393	16.9619	CBL	protein_coding	Cbl proto-oncogene [Source:HGNC Symbol;Acc:HGNC:1541]
ENSG00000110422	1.11781	0.0172008	0.120246	23.862	14.6748	HIPK3	protein_coding	homeodomain interacting protein kinase 3 [Source:HGNC Symbol;Acc:HGNC:4915]
ENSG00000110660	1.65396	0.000446199	0.00595419	28.5074	12.09	SLC35F2	protein_coding	solute carrier family 35 member F2 [Source:HGNC Symbol;Acc:HGNC:23615]
ENSG00000110851	2.02738	9.6547e-08	3.11075e-06	49.8194	16.3101	PRDM4	protein_coding	PR/SET domain 4 [Source:HGNC Symbol;Acc:HGNC:9348]
ENSG00000110917	1.13273	3.07142e-07	9.15295e-06	107.822	65.627	MLEC	protein_coding	malectin [Source:HGNC Symbol;Acc:HGNC:28973]
ENSG00000111052	1.4088	0.00508753	0.0465786	22.9764	11.5492	LIN7A	protein_coding	lin-7 homolog A, crumbs cell polarity complex component [Source:HGNC Symbol;Acc:HGNC:17787]
ENSG00000111110	1.44795	0.00515087	0.0469588	21.985	10.7549	PPM1H	protein_coding	protein phosphatase, Mg2+/Mn2+ dependent 1H [Source:HGNC Symbol;Acc:HGNC:18583]
ENSG00000111145	1.97262	0.012247	0.0925676	11.3921	3.87389	ELK3	protein_coding	ELK3, ETS transcription factor [Source:HGNC Symbol;Acc:HGNC:3325]
ENSG00000111206	1.66768	4.16739e-10	1.93354e-08	89.195	37.4697	FOXM1	protein_coding	forkhead box M1 [Source:HGNC Symbol;Acc:HGNC:3818]
ENSG00000111252	1.83951	1.04437e-09	4.68691e-08	74.2371	27.6843	SH2B3	protein_coding	SH2B adaptor protein 3 [Source:HGNC Symbol;Acc:HGNC:29605]
ENSG00000111261	1.55351	0.00109926	0.0128894	26.966	12.261	MANSC1	protein_coding	MANSC domain containing 1 [Source:HGNC Symbol;Acc:HGNC:25505]
ENSG00000111266	1.19166	9.33121e-05	0.00153944	57.9377	33.8529	DUSP16	protein_coding	dual specificity phosphatase 16 [Source:HGNC Symbol;Acc:HGNC:17909]
ENSG00000111269	1.45111	0.00403621	0.0384716	23.1502	11.3002	CREBL2	protein_coding	cAMP responsive element binding protein like 2 [Source:HGNC Symbol;Acc:HGNC:2350]
ENSG00000111328	1.23824	0.00121155	0.0140856	37.4092	21.1637	CDK2AP1	protein_coding	cyclin dependent kinase 2 associated protein 1 [Source:HGNC Symbol;Acc:HGNC:14002]
ENSG00000111348	1.94575	0.0312251	0.184934	8.57915	2.97218	ARHGDIB	protein_coding	Rho GDP dissociation inhibitor beta [Source:HGNC Symbol;Acc:HGNC:679]
ENSG00000111371	1.28996	1.28653e-06	3.339e-05	78.5498	42.8734	SLC38A1	protein_coding	solute carrier family 38 member 1 [Source:HGNC Symbol;Acc:HGNC:13447]
ENSG00000111412	1.72107	0.000966049	0.0115155	23.8074	9.63779	C12orf49	protein_coding	chromosome 12 open reading frame 49 [Source:HGNC Symbol;Acc:HGNC:26128]
ENSG00000111450	1.32673	0.032436	0.19009	14.6801	7.81094	STX2	protein_coding	syntaxin 2 [Source:HGNC Symbol;Acc:HGNC:3403]
ENSG00000111452	1.10791	0.012798	0.0957249	26.4294	16.3657	ADGRD1	protein_coding	adhesion G protein-coupled receptor D1 [Source:HGNC Symbol;Acc:HGNC:19893]
ENSG00000111540	1.24473	1.21281e-05	0.000253295	67.8179	38.1948	RAB5B	protein_coding	RAB5B, member RAS oncogene family [Source:HGNC Symbol;Acc:HGNC:9784]
ENSG00000111670	1.23152	0.0190811	0.129957	19.7946	11.2508	GNPTAB	protein_coding	N-acetylglucosamine-1-phosphate transferase alpha and beta subunits [Source:HGNC Symbol;Acc:HGNC:29670]
ENSG00000111676	2.1684	5.86157e-18	6.35875e-16	119.883	35.593	ATN1	protein_coding	atrophin 1 [Source:HGNC Symbol;Acc:HGNC:3033]
ENSG00000111684	1.4273	8.29871e-06	0.000180052	57.0283	28.3002	LPCAT3	protein_coding	lysophosphatidylcholine acyltransferase 3 [Source:HGNC Symbol;Acc:HGNC:30244]
ENSG00000111725	1.07309	0.0181525	0.125216	25.0699	15.9031	PRKAB1	protein_coding	protein kinase AMP-activated non-catalytic subunit beta 1 [Source:HGNC Symbol;Acc:HGNC:9378]
ENSG00000111817	1.40018	0.0467387	0.24816	11.6864	5.9094	DSE	protein_coding	dermatan sulfate epimerase [Source:HGNC Symbol;Acc:HGNC:21144]
ENSG00000111846	1.71524	2.82687e-05	0.000543011	38.5021	15.6497	GCNT2	protein_coding	glucosaminyl (N-acetyl) transferase 2, I-branching enzyme (I blood group) [Source:HGNC Symbol;Acc:HGNC:4204]
ENSG00000111911	1.19563	0.0220113	0.143064	19.8005	11.5376	HINT3	protein_coding	histidine triad nucleotide binding protein 3 [Source:HGNC Symbol;Acc:HGNC:18468]
ENSG00000112029	1.27394	0.0106225	0.0830358	22.3029	12.3092	FBXO5	protein_coding	F-box protein 5 [Source:HGNC Symbol;Acc:HGNC:13584]
ENSG00000112033	1.23838	5.22331e-05	0.000936531	58.4456	33.0616	PPARD	protein_coding	peroxisome proliferator activated receptor delta [Source:HGNC Symbol;Acc:HGNC:9235]
ENSG00000112078	1.42735	2.38231e-08	8.53275e-07	89.4168	44.3714	KCTD20	protein_coding	potassium channel tetramerization domain containing 20 [Source:HGNC Symbol;Acc:HGNC:21052]
ENSG00000112144	1.75006	0.0101756	0.0803342	14.1021	5.59528	ICK	protein_coding	intestinal cell kinase [Source:HGNC Symbol;Acc:HGNC:21219]
ENSG00000112183	1.18231	0.0282196	0.173329	18.5024	10.8812	RBM24	protein_coding	RNA binding motif protein 24 [Source:HGNC Symbol;Acc:HGNC:21539]
ENSG00000112245	1.64079	1.7553e-61	9.80304e-59	639.532	273.714	PTP4A1	protein_coding	protein tyrosine phosphatase type IVA, member 1 [Source:HGNC Symbol;Acc:HGNC:9634]
ENSG00000112290	1.89784	0.00189449	0.0205222	18.4416	6.60469	WASF1	protein_coding	WAS protein family member 1 [Source:HGNC Symbol;Acc:HGNC:12732]
ENSG00000112305	1.20807	0.0002559	0.00369963	49.6451	28.6795	SMAP1	protein_coding	small ArfGAP 1 [Source:HGNC Symbol;Acc:HGNC:19651]
ENSG00000112308	1.26074	2.80449e-12	1.7121e-10	169.496	94.4059	C6orf62	protein_coding	chromosome 6 open reading frame 62 [Source:HGNC Symbol;Acc:HGNC:20998]
ENSG00000112335	1.41379	2.56387e-17	2.66625e-15	208.588	104.486	SNX3	protein_coding	sorting nexin 3 [Source:HGNC Symbol;Acc:HGNC:11174]
ENSG00000112419	1.41412	0.00379902	0.0365574	24.387	12.2131	PHACTR2	protein_coding	phosphatase and actin regulator 2 [Source:HGNC Symbol;Acc:HGNC:20956]
ENSG00000112511	1.77737	9.64989e-11	4.9159e-09	87.5414	34.0825	PHF1	protein_coding	PHD finger protein 1 [Source:HGNC Symbol;Acc:HGNC:8919]
ENSG00000112624	1.93844	0.00230199	0.0242062	17.2637	6.01127	BICRAL	protein_coding	BRD4 interacting chromatin remodeling complex associated protein like [Source:HGNC Symbol;Acc:HGNC:21111]
ENSG00000112640	1.15951	4.88424e-05	0.000882029	65.3724	39.0579	PPP2R5D	protein_coding	protein phosphatase 2 regulatory subunit B'delta [Source:HGNC Symbol;Acc:HGNC:9312]
ENSG00000112787	1.19261	0.0200592	0.134432	20.4936	11.9665	FBRSL1	protein_coding	fibrosin like 1 [Source:HGNC Symbol;Acc:HGNC:29308]
ENSG00000112893	1.03211	0.0106339	0.0830391	31.2369	20.386	MAN2A1	protein_coding	mannosidase alpha class 2A member 1 [Source:HGNC Symbol;Acc:HGNC:6824]
ENSG00000113194	1.11936	1.04492e-06	2.75462e-05	100.003	61.4346	FAF2	protein_coding	Fas associated factor family member 2 [Source:HGNC Symbol;Acc:HGNC:24666]
ENSG00000113269	1.40162	0.0118919	0.0902908	18.6668	9.42975	RNF130	protein_coding	ring finger protein 130 [Source:HGNC Symbol;Acc:HGNC:18280]
ENSG00000113300	1.1374	0.00579725	0.0515429	31.1207	18.8807	CNOT6	protein_coding	CCR4-NOT transcription complex subunit 6 [Source:HGNC Symbol;Acc:HGNC:14099]
ENSG00000113328	1.24121	2.5156e-12	1.56102e-10	174.447	98.4877	CCNG1	protein_coding	cyclin G1 [Source:HGNC Symbol;Acc:HGNC:1592]
ENSG00000113384	1.53686	4.96482e-15	4.20587e-13	157.543	72.4635	GOLPH3	protein_coding	golgi phosphoprotein 3 [Source:HGNC Symbol;Acc:HGNC:15452]
ENSG00000113580	1.04506	0.036448	0.20771	20.524	13.2748	NR3C1	protein_coding	nuclear receptor subfamily 3 group C member 1 [Source:HGNC Symbol;Acc:HGNC:7978]
ENSG00000113615	1.35349	7.21514e-06	0.00015906	62.6481	32.721	SEC24A	protein_coding	SEC24 homolog A, COPII coat complex component [Source:HGNC Symbol;Acc:HGNC:10703]
ENSG00000113645	1.13433	1.65755e-05	0.000336848	76.147	46.2963	WWC1	protein_coding	WW and C2 domain containing 1 [Source:HGNC Symbol;Acc:HGNC:29435]
ENSG00000113658	1.4696	0.0104612	0.0821158	18.0104	8.67942	SMAD5	protein_coding	SMAD family member 5 [Source:HGNC Symbol;Acc:HGNC:6771]
ENSG00000113719	1.61886	1.09407e-41	3.17258e-39	435.966	189.446	ERGIC1	protein_coding	endoplasmic reticulum-golgi intermediate compartment 1 [Source:HGNC Symbol;Acc:HGNC:29205]
ENSG00000113916	1.45748	0.00160514	0.0178101	27.6901	13.4567	BCL6	protein_coding	B-cell CLL/lymphoma 6 [Source:HGNC Symbol;Acc:HGNC:1001]
ENSG00000114302	1.12452	0.00121546	0.0141202	43.5799	26.6768	PRKAR2A	protein_coding	protein kinase cAMP-dependent type II regulatory subunit alpha [Source:HGNC Symbol;Acc:HGNC:9391]
ENSG00000114354	1.08998	0.000244532	0.00356605	58.9111	36.9352	TFG	protein_coding	TRK-fused gene [Source:HGNC Symbol;Acc:HGNC:11758]
ENSG00000114383	1.58108	9.5866e-07	2.54501e-05	59.2373	26.4243	TUSC2	protein_coding	tumor suppressor candidate 2 [Source:HGNC Symbol;Acc:HGNC:17034]
ENSG00000114784	1.15911	3.99815e-06	9.3181e-05	84.3351	50.4013	EIF1B	protein_coding	eukaryotic translation initiation factor 1B [Source:HGNC Symbol;Acc:HGNC:30792]
ENSG00000114978	1.06877	2.3613e-05	0.000464225	80.8	51.4089	MOB1A	protein_coding	MOB kinase activator 1A [Source:HGNC Symbol;Acc:HGNC:16015]
ENSG00000114999	1.4956	0.0142526	0.103723	16.08	7.61076	TTL	protein_coding	tubulin tyrosine ligase [Source:HGNC Symbol;Acc:HGNC:21586]
ENSG00000115170	1.01618	0.0449346	0.240785	19.7481	13.0312	ACVR1	protein_coding	activin A receptor type 1 [Source:HGNC Symbol;Acc:HGNC:171]
ENSG00000115204	1.40952	6.82106e-05	0.00117147	46.3943	23.3087	MPV17	protein_coding	MPV17, mitochondrial inner membrane protein [Source:HGNC Symbol;Acc:HGNC:7224]
ENSG00000115207	1.16587	9.71463e-05	0.00159398	59.6916	35.5067	GTF3C2	protein_coding	general transcription factor IIIC subunit 2 [Source:HGNC Symbol;Acc:HGNC:4665]
ENSG00000115255	1.16799	2.30527e-08	8.29622e-07	122.298	72.6408	REEP6	protein_coding	receptor accessory protein 6 [Source:HGNC Symbol;Acc:HGNC:30078]
ENSG00000115507	2.37472	0.0041533	0.039339	11.8311	3.04455	OTX1	protein_coding	orthodenticle homeobox 1 [Source:HGNC Symbol;Acc:HGNC:8521]
ENSG00000115561	1.53902	0.000630802	0.00804725	29.9828	13.7702	CHMP3	protein_coding	charged multivesicular body protein 3 [Source:HGNC Symbol;Acc:HGNC:29865]
ENSG00000115594	1.50535	0.00554114	0.0498835	20.3993	9.59004	IL1R1	protein_coding	interleukin 1 receptor type 1 [Source:HGNC Symbol;Acc:HGNC:5993]
ENSG00000115661	1.14748	0.0126261	0.0947207	25.0747	15.1067	STK16	protein_coding	serine/threonine kinase 16 [Source:HGNC Symbol;Acc:HGNC:11394]
ENSG00000115806	1.55078	1.08371e-21	1.45904e-19	232.282	105.814	GORASP2	protein_coding	golgi reassembly stacking protein 2 [Source:HGNC Symbol;Acc:HGNC:17500]
ENSG00000115825	1.45055	0.00671801	0.0576228	20.5844	10.0517	PRKD3	protein_coding	protein kinase D3 [Source:HGNC Symbol;Acc:HGNC:9408]
ENSG00000115904	1.14788	0.0174097	0.121089	22.7798	13.7203	SOS1	protein_coding	SOS Ras/Rac guanine nucleotide exchange factor 1 [Source:HGNC Symbol;Acc:HGNC:11187]
ENSG00000115946	1.00898	0.00319061	0.0316939	43.2042	28.6518	PNO1	protein_coding	partner of NOB1 homolog [Source:HGNC Symbol;Acc:HGNC:32790]
ENSG00000115966	1.27456	0.00206328	0.022081	32.4082	17.8786	ATF2	protein_coding	activating transcription factor 2 [Source:HGNC Symbol;Acc:HGNC:784]
ENSG00000115977	1.81743	3.59936e-05	0.000673384	34.6004	13.1021	AAK1	protein_coding	AP2 associated kinase 1 [Source:HGNC Symbol;Acc:HGNC:19679]
ENSG00000116005	1.10017	3.78231e-05	0.000702383	73.2272	45.5878	PCYOX1	protein_coding	prenylcysteine oxidase 1 [Source:HGNC Symbol;Acc:HGNC:20588]
ENSG00000116017	1.07635	0.00027991	0.00399316	58.9957	37.3395	ARID3A	protein_coding	AT-rich interaction domain 3A [Source:HGNC Symbol;Acc:HGNC:3031]
ENSG00000116044	1.04822	9.08402e-08	2.93944e-06	133.258	86.0019	NFE2L2	protein_coding	nuclear factor, erythroid 2 like 2 [Source:HGNC Symbol;Acc:HGNC:7782]
ENSG00000116127	1.38425	0.0282823	0.173503	14.4649	7.39565	ALMS1	protein_coding	ALMS1, centrosome and basal body associated protein [Source:HGNC Symbol;Acc:HGNC:428]
ENSG00000116128	2.306	1.13543e-08	4.30179e-07	48.6042	13.1178	BCL9	protein_coding	B-cell CLL/lymphoma 9 [Source:HGNC Symbol;Acc:HGNC:1008]
ENSG00000116199	1.21461	0.000723711	0.00901888	42.0768	24.1974	FAM20B	protein_coding	FAM20B, glycosaminoglycan xylosylkinase [Source:HGNC Symbol;Acc:HGNC:23017]
ENSG00000116237	1.96456	1.11325e-09	4.96646e-08	67.7434	23.1652	ICMT	protein_coding	isoprenylcysteine carboxyl methyltransferase [Source:HGNC Symbol;Acc:HGNC:5350]
ENSG00000116285	1.11691	2.48871e-08	8.89273e-07	130.765	80.4688	ERRFI1	protein_coding	ERBB receptor feedback inhibitor 1 [Source:HGNC Symbol;Acc:HGNC:18185]
ENSG00000116604	1.94257	5.18211e-12	3.07642e-10	88.2112	30.6276	MEF2D	protein_coding	myocyte enhancer factor 2D [Source:HGNC Symbol;Acc:HGNC:6997]
ENSG00000116698	2.12026	7.13272e-12	4.15268e-10	77.7148	23.8562	SMG7	protein_coding	SMG7, nonsense mediated mRNA decay factor [Source:HGNC Symbol;Acc:HGNC:16792]
ENSG00000116731	1.36791	0.0280957	0.17285	14.7638	7.63441	PRDM2	protein_coding	PR/SET domain 2 [Source:HGNC Symbol;Acc:HGNC:9347]
ENSG00000117000	1.72459	0.00703807	0.059622	15.8312	6.39327	RLF	protein_coding	rearranged L-myc fusion [Source:HGNC Symbol;Acc:HGNC:10025]
ENSG00000117016	1.59412	0.0286754	0.17513	11.6719	5.15971	RIMS3	protein_coding	regulating synaptic membrane exocytosis 3 [Source:HGNC Symbol;Acc:HGNC:21292]
ENSG00000117114	1.00441	0.00184664	0.0200616	48.5399	32.2926	ADGRL2	protein_coding	adhesion G protein-coupled receptor L2 [Source:HGNC Symbol;Acc:HGNC:18582]
ENSG00000117266	1.25561	0.0100321	0.0794092	23.1691	12.9507	CDK18	protein_coding	cyclin dependent kinase 18 [Source:HGNC Symbol;Acc:HGNC:8751]
ENSG00000117505	1.05399	0.0438015	0.236902	18.7984	12.0837	DR1	protein_coding	down-regulator of transcription 1 [Source:HGNC Symbol;Acc:HGNC:3017]
ENSG00000117523	1.21962	6.3321e-06	0.000141454	74.5697	42.7348	PRRC2C	protein_coding	proline rich coiled-coil 2C [Source:HGNC Symbol;Acc:HGNC:24903]
ENSG00000117707	1.68742	0.00209769	0.0223699	21.2665	8.81235	PROX1	protein_coding	prospero homeobox 1 [Source:HGNC Symbol;Acc:HGNC:9459]
ENSG00000117713	1.50105	9.34619e-05	0.00154023	40.6425	19.1637	ARID1A	protein_coding	AT-rich interaction domain 1A [Source:HGNC Symbol;Acc:HGNC:11110]
ENSG00000117859	1.35343	4.12735e-06	9.57482e-05	65.9794	34.4624	OSBPL9	protein_coding	oxysterol binding protein like 9 [Source:HGNC Symbol;Acc:HGNC:16386]
ENSG00000117862	1.35875	8.23721e-13	5.44776e-11	158.406	82.4343	TXNDC12	protein_coding	thioredoxin domain containing 12 [Source:HGNC Symbol;Acc:HGNC:24626]
ENSG00000117868	1.07931	0.00132111	0.0150917	45.8867	28.983	ESYT2	protein_coding	extended synaptotagmin 2 [Source:HGNC Symbol;Acc:HGNC:22211]
ENSG00000118058	1.53993	0.00484251	0.0447977	20.3531	9.34173	KMT2A	protein_coding	lysine methyltransferase 2A [Source:HGNC Symbol;Acc:HGNC:7132]
ENSG00000118217	1.02736	0.0132866	0.0984512	29.5701	19.3619	ATF6	protein_coding	activating transcription factor 6 [Source:HGNC Symbol;Acc:HGNC:791]
ENSG00000118263	1.78733	0.0420481	0.230897	8.5721	3.31441	KLF7	protein_coding	Kruppel like factor 7 [Source:HGNC Symbol;Acc:HGNC:6350]
ENSG00000118495	2.01824	0.00631195	0.0550161	13.143	4.33015	PLAGL1	protein_coding	PLAG1 like zinc finger 1 [Source:HGNC Symbol;Acc:HGNC:9046]
ENSG00000118503	1.11138	0.0069644	0.0592643	30.9012	19.0887	TNFAIP3	protein_coding	TNF alpha induced protein 3 [Source:HGNC Symbol;Acc:HGNC:11896]
ENSG00000118655	1.86184	0.01815	0.125255	10.9469	4.01959	DCLRE1B	protein_coding	DNA cross-link repair 1B [Source:HGNC Symbol;Acc:HGNC:17641]
ENSG00000118689	1.29388	0.0476781	0.251817	13.0789	7.1193	FOXO3	protein_coding	forkhead box O3 [Source:HGNC Symbol;Acc:HGNC:3821]
ENSG00000118707	1.41491	0.00892614	0.0725201	19.8875	9.95428	TGIF2	protein_coding	TGFB induced factor homeobox 2 [Source:HGNC Symbol;Acc:HGNC:15764]
ENSG00000118816	1.00293	9.26111e-09	3.54437e-07	165.514	110.225	CCNI	protein_coding	cyclin I [Source:HGNC Symbol;Acc:HGNC:1595]
ENSG00000118985	1.5895	3.14469e-07	9.33441e-06	64.0443	28.4023	ELL2	protein_coding	elongation factor for RNA polymerase II 2 [Source:HGNC Symbol;Acc:HGNC:17064]
ENSG00000119042	1.6908	0.00207591	0.0221691	21.2493	8.78464	SATB2	protein_coding	SATB homeobox 2 [Source:HGNC Symbol;Acc:HGNC:21637]
ENSG00000119231	1.21942	0.00411149	0.0390903	30.1305	17.2697	SENP5	protein_coding	SUMO1/sentrin specific peptidase 5 [Source:HGNC Symbol;Acc:HGNC:28407]
ENSG00000119242	1.48215	0.0478826	0.252632	10.6198	5.0735	CCDC92	protein_coding	coiled-coil domain containing 92 [Source:HGNC Symbol;Acc:HGNC:29563]
ENSG00000119280	1.21084	0.0124945	0.0941082	23.0878	13.312	C1orf198	protein_coding	chromosome 1 open reading frame 198 [Source:HGNC Symbol;Acc:HGNC:25900]
ENSG00000119314	1.51183	1.12855e-07	3.58261e-06	74.1309	34.6938	PTBP3	protein_coding	polypyrimidine tract binding protein 3 [Source:HGNC Symbol;Acc:HGNC:10253]
ENSG00000119318	1.01119	9.60337e-06	0.000204822	96.9707	64.21	RAD23B	protein_coding	RAD23 homolog B, nucleotide excision repair protein [Source:HGNC Symbol;Acc:HGNC:9813]
ENSG00000119328	2.27466	2.06493e-05	0.000412411	27.4835	7.5804	FAM206A	protein_coding	family with sequence similarity 206 member A [Source:HGNC Symbol;Acc:HGNC:1364]
ENSG00000119396	1.13168	0.000988	0.01174	44.7162	27.2368	RAB14	protein_coding	RAB14, member RAS oncogene family [Source:HGNC Symbol;Acc:HGNC:16524]
ENSG00000119402	1.30618	0.0103488	0.0814453	21.6067	11.6614	FBXW2	protein_coding	F-box and WD repeat domain containing 2 [Source:HGNC Symbol;Acc:HGNC:13608]
ENSG00000119408	1.12836	0.00500943	0.0459751	32.6145	19.9114	NEK6	protein_coding	NIMA related kinase 6 [Source:HGNC Symbol;Acc:HGNC:7749]
ENSG00000119487	1.20773	0.000337231	0.00470843	47.7466	27.5893	MAPKAP1	protein_coding	mitogen-activated protein kinase associated protein 1 [Source:HGNC Symbol;Acc:HGNC:18752]
ENSG00000119508	1.68875	0.0017745	0.0193756	21.9325	9.07996	NR4A3	protein_coding	nuclear receptor subfamily 4 group A member 3 [Source:HGNC Symbol;Acc:HGNC:7982]
ENSG00000119522	1.1931	0.000711718	0.00889146	43.4014	25.3341	DENND1A	protein_coding	DENN domain containing 1A [Source:HGNC Symbol;Acc:HGNC:29324]
ENSG00000119523	1.05789	0.00299101	0.0301884	40.5156	25.9732	ALG2	protein_coding	ALG2, alpha-1,3/1,6-mannosyltransferase [Source:HGNC Symbol;Acc:HGNC:23159]
ENSG00000119685	1.69152	0.0158428	0.112792	13.0367	5.3868	TTLL5	protein_coding	tubulin tyrosine ligase like 5 [Source:HGNC Symbol;Acc:HGNC:19963]
ENSG00000119729	1.49975	3.95253e-05	0.000731291	45.0386	21.2557	RHOQ	protein_coding	ras homolog family member Q [Source:HGNC Symbol;Acc:HGNC:17736]
ENSG00000120063	1.35697	0.000138884	0.00218604	44.9923	23.4428	GNA13	protein_coding	G protein subunit alpha 13 [Source:HGNC Symbol;Acc:HGNC:4381]
ENSG00000120071	1.50853	0.00274679	0.0281953	23.7049	11.1195	KANSL1	protein_coding	KAT8 regulatory NSL complex subunit 1 [Source:HGNC Symbol;Acc:HGNC:24565]
ENSG00000120137	1.23494	0.000182073	0.00276484	50.2454	28.4907	PANK3	protein_coding	pantothenate kinase 3 [Source:HGNC Symbol;Acc:HGNC:19365]
ENSG00000120210	1.35999	0.0047001	0.0438027	24.6841	12.8345	INSL6	protein_coding	insulin like 6 [Source:HGNC Symbol;Acc:HGNC:6089]
ENSG00000120539	1.13539	0.0056878	0.0507794	31.35	19.0464	MASTL	protein_coding	microtubule associated serine/threonine kinase like [Source:HGNC Symbol;Acc:HGNC:19042]
ENSG00000120685	2.21767	1.16421e-05	0.000244841	30.0572	8.6243	PROSER1	protein_coding	proline and serine rich 1 [Source:HGNC Symbol;Acc:HGNC:20291]
ENSG00000120709	1.53563	9.7953e-08	3.14933e-06	73.1523	33.6758	FAM53C	protein_coding	family with sequence similarity 53 member C [Source:HGNC Symbol;Acc:HGNC:1336]
ENSG00000120738	2.56767	9.74731e-68	6.12416e-65	398.093	89.6187	EGR1	protein_coding	early growth response 1 [Source:HGNC Symbol;Acc:HGNC:3238]
ENSG00000120833	1.29674	0.0258296	0.161746	16.5113	8.96983	SOCS2	protein_coding	suppressor of cytokine signaling 2 [Source:HGNC Symbol;Acc:HGNC:19382]
ENSG00000121289	1.3778	0.0388845	0.21797	12.9181	6.63436	CEP89	protein_coding	centrosomal protein 89 [Source:HGNC Symbol;Acc:HGNC:25907]
ENSG00000121644	2.1786	1.18665e-16	1.14702e-14	109.699	32.34	DESI2	protein_coding	desumoylating isopeptidase 2 [Source:HGNC Symbol;Acc:HGNC:24264]
ENSG00000122034	1.27604	6.90687e-07	1.88675e-05	83.9674	46.2748	GTF3A	protein_coding	general transcription factor IIIA [Source:HGNC Symbol;Acc:HGNC:4662]
ENSG00000122203	1.22048	9.70499e-11	4.92733e-09	153.003	87.6314	KIAA1191	protein_coding	KIAA1191 [Source:HGNC Symbol;Acc:HGNC:29209]
ENSG00000122378	1.32177	0.000663983	0.00838543	37.3921	19.964	FAM213A	protein_coding	family with sequence similarity 213 member A [Source:HGNC Symbol;Acc:HGNC:28651]
ENSG00000122390	1.85666	1.40457e-09	6.15684e-08	72.1694	26.5952	NAA60	protein_coding	N(alpha)-acetyltransferase 60, NatF catalytic subunit [Source:HGNC Symbol;Acc:HGNC:25875]
ENSG00000122482	1.11074	0.0371264	0.211177	18.4537	11.4045	ZNF644	protein_coding	zinc finger protein 644 [Source:HGNC Symbol;Acc:HGNC:29222]
ENSG00000122515	1.67839	0.00843072	0.0693923	15.7163	6.55338	ZMIZ2	protein_coding	zinc finger MIZ-type containing 2 [Source:HGNC Symbol;Acc:HGNC:22229]
ENSG00000122557	1.66684	0.00188116	0.0204072	22.0972	9.28814	HERPUD2	protein_coding	HERPUD family member 2 [Source:HGNC Symbol;Acc:HGNC:21915]
ENSG00000122696	1.66648	0.000768944	0.00951182	25.885	10.883	SLC25A51	protein_coding	solute carrier family 25 member 51 [Source:HGNC Symbol;Acc:HGNC:23323]
ENSG00000122741	1.01192	0.0214183	0.140603	26.1719	17.3211	DCAF10	protein_coding	DDB1 and CUL4 associated factor 10 [Source:HGNC Symbol;Acc:HGNC:23686]
ENSG00000122778	1.6438	0.00795457	0.0661594	16.4323	7.0182	KIAA1549	protein_coding	KIAA1549 [Source:HGNC Symbol;Acc:HGNC:22219]
ENSG00000122783	1.06079	0.0196371	0.132428	24.9161	15.9408	C7orf49	protein_coding	chromosome 7 open reading frame 49 [Source:HGNC Symbol;Acc:HGNC:22432]
ENSG00000123066	1.61653	2.13831e-06	5.33834e-05	53.6825	23.3653	MED13L	protein_coding	mediator complex subunit 13 like [Source:HGNC Symbol;Acc:HGNC:22962]
ENSG00000123091	1.04547	0.0216109	0.141314	24.7331	15.9927	RNF11	protein_coding	ring finger protein 11 [Source:HGNC Symbol;Acc:HGNC:10056]
ENSG00000123124	1.04629	0.00204054	0.0218842	44.5276	28.7756	WWP1	protein_coding	WW domain containing E3 ubiquitin protein ligase 1 [Source:HGNC Symbol;Acc:HGNC:17004]
ENSG00000123352	1.11394	0.00772094	0.0644652	30.0042	18.5017	SPATS2	protein_coding	spermatogenesis associated serine rich 2 [Source:HGNC Symbol;Acc:HGNC:18650]
ENSG00000123427	1.48459	0.00838835	0.0691191	18.8068	8.96955	EEF1AKMT3	protein_coding	EEF1A lysine methyltransferase 3 [Source:HGNC Symbol;Acc:HGNC:24936]
ENSG00000123473	1.50642	0.00508899	0.0465637	20.7853	9.76429	STIL	protein_coding	STIL, centriolar assembly protein [Source:HGNC Symbol;Acc:HGNC:10879]
ENSG00000123643	1.38895	0.0485935	0.254867	11.6344	5.92912	SLC36A1	protein_coding	solute carrier family 36 member 1 [Source:HGNC Symbol;Acc:HGNC:18761]
ENSG00000123728	1.06064	0.025849	0.161733	22.7349	14.5469	RAP2C	protein_coding	RAP2C, member of RAS oncogene family [Source:HGNC Symbol;Acc:HGNC:21165]
ENSG00000123908	1.14377	0.0253137	0.159509	20.2684	12.2425	AGO2	protein_coding	argonaute 2, RISC catalytic component [Source:HGNC Symbol;Acc:HGNC:3263]
ENSG00000123933	1.15544	0.033393	0.19404	18.0409	10.8093	MXD4	protein_coding	MAX dimerization protein 4 [Source:HGNC Symbol;Acc:HGNC:13906]
ENSG00000124098	1.29154	0.00348699	0.0340105	28.5408	15.5609	FAM210B	protein_coding	family with sequence similarity 210 member B [Source:HGNC Symbol;Acc:HGNC:16102]
ENSG00000124151	1.3417	0.00201804	0.0216893	30.0629	15.8306	NCOA3	protein_coding	nuclear receptor coactivator 3 [Source:HGNC Symbol;Acc:HGNC:7670]
ENSG00000124155	1.07244	0.00611473	0.0537007	33.7932	21.4463	PIGT	protein_coding	phosphatidylinositol glycan anchor biosynthesis class T [Source:HGNC Symbol;Acc:HGNC:14938]
ENSG00000124198	1.14575	3.57522e-05	0.000669698	69.0247	41.6351	ARFGEF2	protein_coding	ADP ribosylation factor guanine nucleotide exchange factor 2 [Source:HGNC Symbol;Acc:HGNC:15853]
ENSG00000124209	1.21583	0.0314883	0.186274	17.008	9.77266	RAB22A	protein_coding	RAB22A, member RAS oncogene family [Source:HGNC Symbol;Acc:HGNC:9764]
ENSG00000124216	1.69214	0.000168764	0.00258618	31.6777	13.0836	SNAI1	protein_coding	snail family transcriptional repressor 1 [Source:HGNC Symbol;Acc:HGNC:11128]
ENSG00000124222	1.09195	0.0117725	0.0897462	27.7034	17.3453	STX16	protein_coding	syntaxin 16 [Source:HGNC Symbol;Acc:HGNC:11431]
ENSG00000124275	1.42761	0.000335233	0.00468487	36.9098	18.3125	MTRR	protein_coding	5-methyltetrahydrofolate-homocysteine methyltransferase reductase [Source:HGNC Symbol;Acc:HGNC:7473]
ENSG00000124333	1.21353	0.000102489	0.0016582	55.6406	32.0215	VAMP7	protein_coding	vesicle associated membrane protein 7 [Source:HGNC Symbol;Acc:HGNC:11486]
ENSG00000124466	1.82514	0.00237004	0.0247835	18.6161	7.01175	LYPD3	protein_coding	LY6/PLAUR domain containing 3 [Source:HGNC Symbol;Acc:HGNC:24880]
ENSG00000124767	1.31626	7.74322e-20	9.49268e-18	269.816	144.608	GLO1	protein_coding	glyoxalase I [Source:HGNC Symbol;Acc:HGNC:4323]
ENSG00000124782	1.33157	0.000338186	0.0047174	40.9844	21.7338	RREB1	protein_coding	ras responsive element binding protein 1 [Source:HGNC Symbol;Acc:HGNC:10449]
ENSG00000124786	1.70444	3.34876e-05	0.000630412	38.1325	15.6159	SLC35B3	protein_coding	solute carrier family 35 member B3 [Source:HGNC Symbol;Acc:HGNC:21601]
ENSG00000124788	1.65357	0.000202323	0.00303264	31.9434	13.5508	ATXN1	protein_coding	ataxin 1 [Source:HGNC Symbol;Acc:HGNC:10548]
ENSG00000124920	1.25206	0.000726424	0.00904521	40.0903	22.4642	MYRF	protein_coding	myelin regulatory factor [Source:HGNC Symbol;Acc:HGNC:1181]
ENSG00000125249	1.29852	0.00577814	0.0514336	25.268	13.71	RAP2A	protein_coding	RAP2A, member of RAS oncogene family [Source:HGNC Symbol;Acc:HGNC:9861]
ENSG00000125505	1.02137	0.00233526	0.0244707	45.1211	29.6673	MBOAT7	protein_coding	membrane bound O-acyltransferase domain containing 7 [Source:HGNC Symbol;Acc:HGNC:15505]
ENSG00000125520	1.49473	5.85473e-08	1.95318e-06	78.7931	37.3155	SLC2A4RG	protein_coding	SLC2A4 regulator [Source:HGNC Symbol;Acc:HGNC:15930]
ENSG00000125534	1.22831	8.9059e-06	0.000191572	71.3809	40.6617	PPDPF	protein_coding	pancreatic progenitor cell differentiation and proliferation factor [Source:HGNC Symbol;Acc:HGNC:16142]
ENSG00000125648	2.21658	1.02754e-18	1.19187e-16	122.04	35.0433	SLC25A23	protein_coding	solute carrier family 25 member 23 [Source:HGNC Symbol;Acc:HGNC:19375]
ENSG00000125686	1.34535	0.000533953	0.00696495	37.6635	19.7829	MED1	protein_coding	mediator complex subunit 1 [Source:HGNC Symbol;Acc:HGNC:9234]
ENSG00000125740	1.23291	5.61192e-18	6.1768e-16	268.354	152.379	FOSB	protein_coding	FosB proto-oncogene, AP-1 transcription factor subunit [Source:HGNC Symbol;Acc:HGNC:3797]
ENSG00000125741	1.62952	0.00175849	0.0192286	23.1166	9.97123	OPA3	protein_coding	OPA3, outer mitochondrial membrane lipid metabolism regulator [Source:HGNC Symbol;Acc:HGNC:8142]
ENSG00000125834	1.18206	0.0287591	0.175357	18.3833	10.8131	STK35	protein_coding	serine/threonine kinase 35 [Source:HGNC Symbol;Acc:HGNC:16254]
ENSG00000125841	1.95466	0.0158196	0.112733	10.6999	3.68408	NRSN2	protein_coding	neurensin 2 [Source:HGNC Symbol;Acc:HGNC:16229]
ENSG00000125952	1.42036	0.000940568	0.0112831	31.6383	15.7762	MAX	protein_coding	MYC associated factor X [Source:HGNC Symbol;Acc:HGNC:6913]
ENSG00000126003	1.98614	1.07565e-07	3.43639e-06	50.7965	17.1122	PLAGL2	protein_coding	PLAG1 like zinc finger 2 [Source:HGNC Symbol;Acc:HGNC:9047]
ENSG00000126005	2.18856	2.07012e-18	2.34702e-16	121.776	35.6535	MMP24OS	protein_coding	MMP24 opposite strand [Source:HGNC Symbol;Acc:HGNC:44421]
ENSG00000126243	1.53139	0.0142129	0.103534	15.5414	7.17559	LRFN3	protein_coding	leucine rich repeat and fibronectin type III domain containing 3 [Source:HGNC Symbol;Acc:HGNC:28370]
ENSG00000126247	1.09168	2.93866e-11	1.59971e-09	193.075	120.908	CAPNS1	protein_coding	calpain small subunit 1 [Source:HGNC Symbol;Acc:HGNC:1481]
ENSG00000126351	1.33147	0.00386944	0.0370694	26.6251	14.1201	THRA	protein_coding	thyroid hormone receptor, alpha [Source:HGNC Symbol;Acc:HGNC:11796]
ENSG00000126368	1.32396	0.00172413	0.018963	31.6155	16.8542	NR1D1	protein_coding	nuclear receptor subfamily 1 group D member 1 [Source:HGNC Symbol;Acc:HGNC:7962]
ENSG00000126746	1.86925	3.27531e-13	2.3187e-11	103.443	37.7884	ZNF384	protein_coding	zinc finger protein 384 [Source:HGNC Symbol;Acc:HGNC:11955]
ENSG00000126767	1.64936	3.71473e-13	2.60532e-11	122.535	52.133	ELK1	protein_coding	ELK1, ETS transcription factor [Source:HGNC Symbol;Acc:HGNC:3321]
ENSG00000126878	1.75654	0.0179672	0.124165	11.8957	4.6987	AIF1L	protein_coding	allograft inflammatory factor 1 like [Source:HGNC Symbol;Acc:HGNC:28904]
ENSG00000126903	1.46302	8.50823e-06	0.000183805	54.8223	26.5402	SLC10A3	protein_coding	solute carrier family 10 member 3 [Source:HGNC Symbol;Acc:HGNC:22979]
ENSG00000127241	1.14294	8.81886e-05	0.00145971	62.3604	37.6887	MASP1	protein_coding	mannan binding lectin serine peptidase 1 [Source:HGNC Symbol;Acc:HGNC:6901]
ENSG00000127418	1.88583	1.69796e-06	4.29589e-05	44.1589	15.9472	FGFRL1	protein_coding	fibroblast growth factor receptor like 1 [Source:HGNC Symbol;Acc:HGNC:3693]
ENSG00000127526	1.72629	1.61029e-10	7.88364e-09	88.9915	35.8958	SLC35E1	protein_coding	solute carrier family 35 member E1 [Source:HGNC Symbol;Acc:HGNC:20803]
ENSG00000127666	1.80544	0.00315619	0.0314555	17.8246	6.80597	TICAM1	protein_coding	toll like receptor adaptor molecule 1 [Source:HGNC Symbol;Acc:HGNC:18348]
ENSG00000127804	1.46892	0.0164655	0.115966	15.8172	7.62604	METTL16	protein_coding	methyltransferase like 16 [Source:HGNC Symbol;Acc:HGNC:28484]
ENSG00000127838	1.27622	1.27124e-08	4.80426e-07	110.291	60.774	PNKD	protein_coding	paroxysmal nonkinesigenic dyskinesia [Source:HGNC Symbol;Acc:HGNC:9153]
ENSG00000127947	1.36598	9.38964e-06	0.000200832	60.2298	31.1868	PTPN12	protein_coding	protein tyrosine phosphatase, non-receptor type 12 [Source:HGNC Symbol;Acc:HGNC:9645]
ENSG00000128016	1.7895	1.02409e-11	5.82727e-10	95.8109	36.9898	ZFP36	protein_coding	ZFP36 ring finger protein [Source:HGNC Symbol;Acc:HGNC:12862]
ENSG00000128050	1.52248	7.92367e-09	3.06361e-07	86.8037	40.3262	PAICS	protein_coding	phosphoribosylaminoimidazole carboxylase and phosphoribosylaminoimidazolesuccinocarboxamide synthase [Source:HGNC Symbol;Acc:HGNC:8587]
ENSG00000128165	1.39746	0.000517325	0.00677147	35.7179	18.0954	ADM2	protein_coding	adrenomedullin 2 [Source:HGNC Symbol;Acc:HGNC:28898]
ENSG00000128266	1.64923	0.0294561	0.178309	11.0078	4.68375	GNAZ	protein_coding	G protein subunit alpha z [Source:HGNC Symbol;Acc:HGNC:4395]
ENSG00000128274	1.46574	0.00525824	0.0476497	21.4845	10.3814	A4GALT	protein_coding	alpha 1,4-galactosyltransferase (P blood group) [Source:HGNC Symbol;Acc:HGNC:18149]
ENSG00000128283	1.81628	7.00142e-21	9.10124e-19	178.197	67.5314	CDC42EP1	protein_coding	CDC42 effector protein 1 [Source:HGNC Symbol;Acc:HGNC:17014]
ENSG00000128699	1.56063	0.000205828	0.00307904	34.6434	15.6742	ORMDL1	protein_coding	ORMDL sphingolipid biosynthesis regulator 1 [Source:HGNC Symbol;Acc:HGNC:16036]
ENSG00000129315	1.06851	0.0210748	0.139014	24.0656	15.3145	CCNT1	protein_coding	cyclin T1 [Source:HGNC Symbol;Acc:HGNC:1599]
ENSG00000129422	1.0107	1.98016e-09	8.48262e-08	178.288	118.095	MTUS1	protein_coding	microtubule associated scaffold protein 1 [Source:HGNC Symbol;Acc:HGNC:29789]
ENSG00000130227	1.58043	7.97511e-08	2.60296e-06	71.1274	31.7423	XPO7	protein_coding	exportin 7 [Source:HGNC Symbol;Acc:HGNC:14108]
ENSG00000130311	1.14977	0.000811758	0.00995972	45.056	27.1018	DDA1	protein_coding	DET1 and DDB1 associated 1 [Source:HGNC Symbol;Acc:HGNC:28360]
ENSG00000130338	1.28898	0.0302535	0.181173	15.7513	8.60314	TULP4	protein_coding	tubby like protein 4 [Source:HGNC Symbol;Acc:HGNC:15530]
ENSG00000130522	1.00256	3.10316e-16	2.94293e-14	334.901	223.088	JUND	protein_coding	JunD proto-oncogene, AP-1 transcription factor subunit [Source:HGNC Symbol;Acc:HGNC:6206]
ENSG00000130813	1.01281	6.73552e-06	0.000149141	100.062	66.1821	C19orf66	protein_coding	chromosome 19 open reading frame 66 [Source:HGNC Symbol;Acc:HGNC:25649]
ENSG00000130821	1.25912	0.000703203	0.0088143	39.9492	22.2758	SLC6A8	protein_coding	solute carrier family 6 member 8 [Source:HGNC Symbol;Acc:HGNC:11055]
ENSG00000130856	1.84	0.0183076	0.125768	11.0937	4.13561	ZNF236	protein_coding	zinc finger protein 236 [Source:HGNC Symbol;Acc:HGNC:13028]
ENSG00000130958	1.77739	2.09251e-12	1.30925e-10	103.219	40.1856	SLC35D2	protein_coding	solute carrier family 35 member D2 [Source:HGNC Symbol;Acc:HGNC:20799]
ENSG00000131094	1.54871	7.87778e-05	0.00132725	39.6368	18.0822	C1QL1	protein_coding	complement C1q like 1 [Source:HGNC Symbol;Acc:HGNC:24182]
ENSG00000131149	1.102	0.0218355	0.142289	22.6239	14.0668	GSE1	protein_coding	Gse1 coiled-coil protein [Source:HGNC Symbol;Acc:HGNC:28979]
ENSG00000131381	1.33144	0.00955261	0.0762137	21.4324	11.3665	RBSN	protein_coding	rabenosyn, RAB effector [Source:HGNC Symbol;Acc:HGNC:20759]
ENSG00000131398	2.15679	0.00063888	0.00812283	18.8738	5.64887	KCNC3	protein_coding	potassium voltage-gated channel subfamily C member 3 [Source:HGNC Symbol;Acc:HGNC:6235]
ENSG00000131508	2.12052	8.93838e-20	1.08695e-17	136.955	42.0338	UBE2D2	protein_coding	ubiquitin conjugating enzyme E2 D2 [Source:HGNC Symbol;Acc:HGNC:12475]
ENSG00000131724	1.36197	6.08186e-09	2.41338e-07	104.181	54.0949	IL13RA1	protein_coding	interleukin 13 receptor subunit alpha 1 [Source:HGNC Symbol;Acc:HGNC:5974]
ENSG00000131759	1.73034	1.46672e-06	3.77418e-05	50.3102	20.2364	RARA	protein_coding	retinoic acid receptor alpha [Source:HGNC Symbol;Acc:HGNC:9864]
ENSG00000131788	1.18097	0.00149594	0.0168087	38.8193	22.8507	PIAS3	protein_coding	protein inhibitor of activated STAT 3 [Source:HGNC Symbol;Acc:HGNC:16861]
ENSG00000131873	1.60903	0.000402662	0.00545529	30.1176	13.1769	CHSY1	protein_coding	chondroitin sulfate synthase 1 [Source:HGNC Symbol;Acc:HGNC:17198]
ENSG00000131943	1.42054	0.00155087	0.0173098	28.9614	14.4396	C19orf12	protein_coding	chromosome 19 open reading frame 12 [Source:HGNC Symbol;Acc:HGNC:25443]
ENSG00000132155	1.44596	3.32166e-07	9.84034e-06	73.3356	35.9251	RAF1	protein_coding	Raf-1 proto-oncogene, serine/threonine kinase [Source:HGNC Symbol;Acc:HGNC:9829]
ENSG00000132170	1.59447	8.49405e-06	0.000183761	48.3158	21.3534	PPARG	protein_coding	peroxisome proliferator activated receptor gamma [Source:HGNC Symbol;Acc:HGNC:9236]
ENSG00000132286	1.34579	0.0141655	0.103239	18.8883	9.91816	TIMM10B	protein_coding	translocase of inner mitochondrial membrane 10B [Source:HGNC Symbol;Acc:HGNC:4022]
ENSG00000132388	1.01978	0.0214746	0.140851	25.818	16.994	UBE2G1	protein_coding	ubiquitin conjugating enzyme E2 G1 [Source:HGNC Symbol;Acc:HGNC:12482]
ENSG00000132429	1.73193	0.000103494	0.00166908	32.6554	13.1206	POPDC3	protein_coding	popeye domain containing 3 [Source:HGNC Symbol;Acc:HGNC:17649]
ENSG00000132466	1.27635	0.000545315	0.00709474	40.723	22.4378	ANKRD17	protein_coding	ankyrin repeat domain 17 [Source:HGNC Symbol;Acc:HGNC:23575]
ENSG00000132510	1.96151	3.77163e-09	1.57106e-07	63.5345	21.7719	KDM6B	protein_coding	lysine demethylase 6B [Source:HGNC Symbol;Acc:HGNC:29012]
ENSG00000132613	1.22175	0.0396436	0.220993	15.4441	8.83772	MTSS1L	protein_coding	MTSS1L, I-BAR domain containing [Source:HGNC Symbol;Acc:HGNC:25094]
ENSG00000132639	1.35368	0.0181003	0.12497	17.3791	9.0759	SNAP25	protein_coding	synaptosome associated protein 25 [Source:HGNC Symbol;Acc:HGNC:11132]
ENSG00000132670	1.48462	0.00104147	0.0122786	29.1002	13.8784	PTPRA	protein_coding	protein tyrosine phosphatase, receptor type A [Source:HGNC Symbol;Acc:HGNC:9664]
ENSG00000132694	1.16555	0.0158461	0.112762	22.8799	13.6128	ARHGEF11	protein_coding	Rho guanine nucleotide exchange factor 11 [Source:HGNC Symbol;Acc:HGNC:14580]
ENSG00000132824	1.04677	0.000145631	0.00227798	67.4814	43.5949	SERINC3	protein_coding	serine incorporator 3 [Source:HGNC Symbol;Acc:HGNC:11699]
ENSG00000132846	2.29977	0.00557336	0.0499648	11.4951	3.11583	ZBED3	protein_coding	zinc finger BED-type containing 3 [Source:HGNC Symbol;Acc:HGNC:20711]
ENSG00000132952	1.73105	0.0015368	0.0172037	21.7559	8.74661	USPL1	protein_coding	ubiquitin specific peptidase like 1 [Source:HGNC Symbol;Acc:HGNC:20294]
ENSG00000132970	1.98278	1.90474e-06	4.78692e-05	40.9133	13.8149	WASF3	protein_coding	WAS protein family member 3 [Source:HGNC Symbol;Acc:HGNC:12734]
ENSG00000133056	1.003	0.0133496	0.0987724	30.7211	20.4581	PIK3C2B	protein_coding	phosphatidylinositol-4-phosphate 3-kinase catalytic subunit type 2 beta [Source:HGNC Symbol;Acc:HGNC:8972]
ENSG00000133065	2.02526	4.20961e-09	1.72961e-07	60.5543	19.8537	SLC41A1	protein_coding	solute carrier family 41 member 1 [Source:HGNC Symbol;Acc:HGNC:19429]
ENSG00000133136	2.72962	2.67849e-06	6.54601e-05	27.1592	5.46487	GNG5P2	processed_pseudogene	G protein subunit gamma 5 pseudogene 2 [Source:HGNC Symbol;Acc:HGNC:24826]
ENSG00000133243	1.12122	0.000196697	0.00295418	57.9898	35.5786	BTBD2	protein_coding	BTB domain containing 2 [Source:HGNC Symbol;Acc:HGNC:15504]
ENSG00000133657	1.23807	0.0476785	0.251731	14.0109	7.92739	ATP13A3	protein_coding	ATPase 13A3 [Source:HGNC Symbol;Acc:HGNC:24113]
ENSG00000133678	1.15239	0.027993	0.172429	19.3304	11.6064	TMEM254	protein_coding	transmembrane protein 254 [Source:HGNC Symbol;Acc:HGNC:25804]
ENSG00000133812	1.08596	0.0460351	0.245374	17.5355	11.0249	SBF2	protein_coding	SET binding factor 2 [Source:HGNC Symbol;Acc:HGNC:2135]
ENSG00000133895	1.20392	0.000317239	0.0044499	48.4127	28.0482	MEN1	protein_coding	menin 1 [Source:HGNC Symbol;Acc:HGNC:7010]
ENSG00000134046	1.54187	0.0155368	0.111086	14.9848	6.86848	MBD2	protein_coding	methyl-CpG binding domain protein 2 [Source:HGNC Symbol;Acc:HGNC:6917]
ENSG00000134278	1.21432	0.0309522	0.183823	17.1499	9.86455	SPIRE1	protein_coding	spire type actin nucleation factor 1 [Source:HGNC Symbol;Acc:HGNC:30622]
ENSG00000134352	1.71308	1.18368e-05	0.000248588	42.2194	17.1864	IL6ST	protein_coding	interleukin 6 signal transducer [Source:HGNC Symbol;Acc:HGNC:6021]
ENSG00000134490	1.3823	0.0438045	0.236833	12.2461	6.26964	TMEM241	protein_coding	transmembrane protein 241 [Source:HGNC Symbol;Acc:HGNC:31723]
ENSG00000134590	2.14341	1.40301e-42	4.50127e-40	305.033	92.1458	RTL8C	protein_coding	retrotransposon Gag like 8C [Source:HGNC Symbol;Acc:HGNC:2569]
ENSG00000134717	1.32384	0.0492179	0.257336	12.4521	6.63872	BTF3L4	protein_coding	basic transcription factor 3 like 4 [Source:HGNC Symbol;Acc:HGNC:30547]
ENSG00000134779	1.76911	5.02449e-07	1.42682e-05	53.12	20.8	TPGS2	protein_coding	tubulin polyglutamylase complex subunit 2 [Source:HGNC Symbol;Acc:HGNC:24561]
ENSG00000134852	1.69377	0.0371289	0.211111	9.71297	4.00717	CLOCK	protein_coding	clock circadian regulator [Source:HGNC Symbol;Acc:HGNC:2082]
ENSG00000134909	1.65828	0.0225522	0.145763	11.9864	5.06821	ARHGAP32	protein_coding	Rho GTPase activating protein 32 [Source:HGNC Symbol;Acc:HGNC:17399]
ENSG00000134970	1.01502	0.0120657	0.0914725	31.0034	20.4747	TMED7	protein_coding	transmembrane p24 trafficking protein 7 [Source:HGNC Symbol;Acc:HGNC:24253]
ENSG00000134986	2.30705	7.06644e-05	0.00120948	23.5382	6.34808	NREP	protein_coding	neuronal regeneration related protein [Source:HGNC Symbol;Acc:HGNC:16834]
ENSG00000135018	1.07328	0.000565359	0.00733022	53.3732	33.8528	UBQLN1	protein_coding	ubiquilin 1 [Source:HGNC Symbol;Acc:HGNC:12508]
ENSG00000135083	1.08837	0.00228591	0.0240539	40.842	25.635	CCNJL	protein_coding	cyclin J like [Source:HGNC Symbol;Acc:HGNC:25876]
ENSG00000135093	1.35521	0.0467096	0.248267	12.2852	6.40888	USP30	protein_coding	ubiquitin specific peptidase 30 [Source:HGNC Symbol;Acc:HGNC:20065]
ENSG00000135097	1.66589	0.011422	0.0879188	14.6454	6.15997	MSI1	protein_coding	musashi RNA binding protein 1 [Source:HGNC Symbol;Acc:HGNC:7330]
ENSG00000135211	1.88162	9.87864e-05	0.00161387	29.3096	10.6156	TMEM60	protein_coding	transmembrane protein 60 [Source:HGNC Symbol;Acc:HGNC:21754]
ENSG00000135365	2.00067	0.00138624	0.0157166	18.2213	6.07685	PHF21A	protein_coding	PHD finger protein 21A [Source:HGNC Symbol;Acc:HGNC:24156]
ENSG00000135387	1.01893	8.56831e-05	0.00142607	75.4264	49.6771	CAPRIN1	protein_coding	cell cycle associated protein 1 [Source:HGNC Symbol;Acc:HGNC:6743]
ENSG00000135454	1.82518	0.000616119	0.00787994	23.6295	8.89981	B4GALNT1	protein_coding	beta-1,4-N-acetyl-galactosaminyltransferase 1 [Source:HGNC Symbol;Acc:HGNC:4117]
ENSG00000135457	1.13043	0.0195699	0.132152	22.5016	13.7177	TFCP2	protein_coding	transcription factor CP2 [Source:HGNC Symbol;Acc:HGNC:11748]
ENSG00000135604	1.12846	0.0271719	0.16868	20.2048	12.3343	STX11	protein_coding	syntaxin 11 [Source:HGNC Symbol;Acc:HGNC:11429]
ENSG00000135617	1.73396	7.1085e-11	3.68347e-09	91.8986	36.872	PRADC1	protein_coding	protease associated domain containing 1 [Source:HGNC Symbol;Acc:HGNC:16047]
ENSG00000135631	1.21937	0.00449577	0.0420283	29.5394	16.9315	RAB11FIP5	protein_coding	RAB11 family interacting protein 5 [Source:HGNC Symbol;Acc:HGNC:24845]
ENSG00000135678	1.44133	0.00204011	0.0218952	26.9095	13.2246	CPM	protein_coding	carboxypeptidase M [Source:HGNC Symbol;Acc:HGNC:2311]
ENSG00000135686	1.3522	0.0118293	0.0900882	19.7448	10.3219	KLHL36	protein_coding	kelch like family member 36 [Source:HGNC Symbol;Acc:HGNC:17844]
ENSG00000135801	1.49819	0.000389206	0.00529679	33.5989	15.874	TAF5L	protein_coding	TATA-box binding protein associated factor 5 like [Source:HGNC Symbol;Acc:HGNC:17304]
ENSG00000135912	1.18882	0.016212	0.114663	22.0182	12.8906	TTLL4	protein_coding	tubulin tyrosine ligase like 4 [Source:HGNC Symbol;Acc:HGNC:28976]
ENSG00000135926	1.26331	3.19859e-09	1.33977e-07	121.343	67.4653	TMBIM1	protein_coding	transmembrane BAX inhibitor motif containing 1 [Source:HGNC Symbol;Acc:HGNC:23410]
ENSG00000136048	1.44191	0.00317591	0.0316103	24.6047	12.087	DRAM1	protein_coding	DNA damage regulated autophagy modulator 1 [Source:HGNC Symbol;Acc:HGNC:25645]
ENSG00000136193	1.3764	8.79845e-05	0.00145954	46.6387	23.9756	SCRN1	protein_coding	secernin 1 [Source:HGNC Symbol;Acc:HGNC:22192]
ENSG00000136240	1.14975	8.73732e-12	5.00951e-10	187.149	112.574	KDELR2	protein_coding	KDEL endoplasmic reticulum protein retention receptor 2 [Source:HGNC Symbol;Acc:HGNC:6305]
ENSG00000136295	1.33534	1.87583e-06	4.72214e-05	72.162	38.1673	TTYH3	protein_coding	tweety family member 3 [Source:HGNC Symbol;Acc:HGNC:22222]
ENSG00000136379	1.45569	6.00252e-06	0.000134691	57.095	27.7813	ABHD17C	protein_coding	abhydrolase domain containing 17C [Source:HGNC Symbol;Acc:HGNC:26925]
ENSG00000136425	1.0076	0.0206823	0.137206	26.6607	17.6976	CIB2	protein_coding	calcium and integrin binding family member 2 [Source:HGNC Symbol;Acc:HGNC:24579]
ENSG00000136451	1.53154	0.00416176	0.039345	21.2265	9.79939	VEZF1	protein_coding	vascular endothelial zinc finger 1 [Source:HGNC Symbol;Acc:HGNC:12949]
ENSG00000136636	1.00052	0.00289821	0.0295085	44.6925	29.8131	KCTD3	protein_coding	potassium channel tetramerization domain containing 3 [Source:HGNC Symbol;Acc:HGNC:21305]
ENSG00000136699	1.15131	0.000231969	0.00340922	54.3337	32.6476	SMPD4	protein_coding	sphingomyelin phosphodiesterase 4 [Source:HGNC Symbol;Acc:HGNC:32949]
ENSG00000136715	1.66974	2.51877e-06	6.18575e-05	50.5348	21.1987	SAP130	protein_coding	Sin3A associated protein 130 [Source:HGNC Symbol;Acc:HGNC:29813]
ENSG00000136802	1.60326	8.84804e-10	4.00659e-08	90.8225	39.8955	LRRC8A	protein_coding	leucine rich repeat containing 8 VRAC subunit A [Source:HGNC Symbol;Acc:HGNC:19027]
ENSG00000136826	1.35009	0.00383333	0.0367936	26.1166	13.6729	KLF4	protein_coding	Kruppel like factor 4 [Source:HGNC Symbol;Acc:HGNC:6348]
ENSG00000136854	1.2274	0.0196538	0.132481	19.7122	11.236	STXBP1	protein_coding	syntaxin binding protein 1 [Source:HGNC Symbol;Acc:HGNC:11444]
ENSG00000136868	1.35222	2.16321e-12	1.3479e-10	153.676	80.3353	SLC31A1	protein_coding	solute carrier family 31 member 1 [Source:HGNC Symbol;Acc:HGNC:11016]
ENSG00000136874	1.26089	0.0234897	0.150724	17.819	9.92379	STX17	protein_coding	syntaxin 17 [Source:HGNC Symbol;Acc:HGNC:11432]
ENSG00000136908	1.24022	0.000227053	0.00335003	48.4317	27.3618	DPM2	protein_coding	dolichyl-phosphate mannosyltransferase subunit 2, regulatory [Source:HGNC Symbol;Acc:HGNC:3006]
ENSG00000136986	1.05342	0.000106331	0.00171116	69.5298	44.7115	DERL1	protein_coding	derlin 1 [Source:HGNC Symbol;Acc:HGNC:28454]
ENSG00000137073	1.68178	2.55464e-06	6.25347e-05	49.9609	20.7837	UBAP2	protein_coding	ubiquitin associated protein 2 [Source:HGNC Symbol;Acc:HGNC:14185]
ENSG00000137075	1.80546	6.00333e-05	0.00105383	32.9314	12.574	RNF38	protein_coding	ring finger protein 38 [Source:HGNC Symbol;Acc:HGNC:18052]
ENSG00000137166	2.00567	1.86056e-09	8.01581e-08	64.1494	21.3199	FOXP4	protein_coding	forkhead box P4 [Source:HGNC Symbol;Acc:HGNC:20842]
ENSG00000137203	1.96176	5.15668e-09	2.08465e-07	62.4108	21.3832	TFAP2A	protein_coding	transcription factor AP-2 alpha [Source:HGNC Symbol;Acc:HGNC:11742]
ENSG00000137221	1.08827	0.0229917	0.148222	22.6941	14.2453	TJAP1	protein_coding	tight junction associated protein 1 [Source:HGNC Symbol;Acc:HGNC:17949]
ENSG00000137266	1.55405	6.24352e-05	0.00108588	40.5507	18.4308	SLC22A23	protein_coding	solute carrier family 22 member 23 [Source:HGNC Symbol;Acc:HGNC:21106]
ENSG00000137309	2.1103	3.7618e-116	4.0518e-113	872.137	269.577	HMGA1	protein_coding	high mobility group AT-hook 1 [Source:HGNC Symbol;Acc:HGNC:5010]
ENSG00000137312	1.2981	5.59701e-13	3.81888e-11	172.455	93.5985	FLOT1	protein_coding	flotillin 1 [Source:HGNC Symbol;Acc:HGNC:3757]
ENSG00000137414	1.18668	1.24977e-06	3.2548e-05	89.765	52.631	FAM8A1	protein_coding	family with sequence similarity 8 member A1 [Source:HGNC Symbol;Acc:HGNC:16372]
ENSG00000137656	1.30243	0.00570396	0.0508935	25.2275	13.651	BUD13	protein_coding	BUD13 homolog [Source:HGNC Symbol;Acc:HGNC:28199]
ENSG00000137699	2.01205	0.0122699	0.0926942	11.0948	3.67105	TRIM29	protein_coding	tripartite motif containing 29 [Source:HGNC Symbol;Acc:HGNC:17274]
ENSG00000137817	1.69576	5.36141e-05	0.000956741	36.4151	15.0026	PARP6	protein_coding	poly(ADP-ribose) polymerase family member 6 [Source:HGNC Symbol;Acc:HGNC:26921]
ENSG00000137819	1.7233	0.00103318	0.0121904	23.4928	9.49579	PAQR5	protein_coding	progestin and adipoQ receptor family member 5 [Source:HGNC Symbol;Acc:HGNC:29645]
ENSG00000137822	1.15505	0.0386959	0.217236	17.0483	10.2173	TUBGCP4	protein_coding	tubulin gamma complex associated protein 4 [Source:HGNC Symbol;Acc:HGNC:16691]
ENSG00000138092	1.68774	1.55315e-06	3.97622e-05	51.8593	21.4846	CENPO	protein_coding	centromere protein O [Source:HGNC Symbol;Acc:HGNC:28152]
ENSG00000138111	1.08458	0.0401451	0.222882	18.5932	11.701	MFSD13A	protein_coding	major facilitator superfamily domain containing 13A [Source:HGNC Symbol;Acc:HGNC:26196]
ENSG00000138166	1.41573	1.20027e-20	1.52091e-18	252.135	126.13	DUSP5	protein_coding	dual specificity phosphatase 5 [Source:HGNC Symbol;Acc:HGNC:3071]
ENSG00000138386	1.02117	0.0245386	0.1556	24.6315	16.1975	NAB1	protein_coding	NGFI-A binding protein 1 [Source:HGNC Symbol;Acc:HGNC:7626]
ENSG00000138443	1.84222	0.0350458	0.201624	8.84007	3.29044	ABI2	protein_coding	abl interactor 2 [Source:HGNC Symbol;Acc:HGNC:24011]
ENSG00000138688	1.47917	0.0194894	0.131903	14.8505	7.10932	KIAA1109	protein_coding	KIAA1109 [Source:HGNC Symbol;Acc:HGNC:26953]
ENSG00000138756	1.25734	0.0428987	0.234034	14.2969	7.98186	BMP2K	protein_coding	BMP2 inducible kinase [Source:HGNC Symbol;Acc:HGNC:18041]
ENSG00000138802	1.52332	0.000776665	0.00959158	29.4308	13.6647	SEC24B	protein_coding	SEC24 homolog B, COPII coat complex component [Source:HGNC Symbol;Acc:HGNC:10704]
ENSG00000139083	1.6329	0.0160651	0.113944	13.6505	5.8743	ETV6	protein_coding	ETS variant 6 [Source:HGNC Symbol;Acc:HGNC:3495]
ENSG00000139178	1.33437	3.49174e-05	0.00065569	54.4727	28.8307	C1RL	protein_coding	complement C1r subcomponent like [Source:HGNC Symbol;Acc:HGNC:21265]
ENSG00000139354	1.19132	0.000942466	0.0112969	41.5259	24.2693	GAS2L3	protein_coding	growth arrest specific 2 like 3 [Source:HGNC Symbol;Acc:HGNC:27475]
ENSG00000139405	1.53388	6.51073e-07	1.80469e-05	63.8392	29.4241	RITA1	protein_coding	RBPJ interacting and tubulin associated 1 [Source:HGNC Symbol;Acc:HGNC:25925]
ENSG00000139433	1.65074	9.85299e-08	3.16113e-06	65.8574	27.9926	GLTP	protein_coding	glycolipid transfer protein [Source:HGNC Symbol;Acc:HGNC:24867]
ENSG00000139438	1.92198	0.00939887	0.0753058	12.676	4.46447	FAM222A	protein_coding	family with sequence similarity 222 member A [Source:HGNC Symbol;Acc:HGNC:25915]
ENSG00000139496	1.74589	6.19969e-06	0.000138702	43.7604	17.4131	NUP58	protein_coding	nucleoporin 58 [Source:HGNC Symbol;Acc:HGNC:20261]
ENSG00000139514	1.48076	4.84215e-05	0.000876529	44.8521	21.4482	SLC7A1	protein_coding	solute carrier family 7 member 1 [Source:HGNC Symbol;Acc:HGNC:11057]
ENSG00000139579	1.08889	1.52638e-06	3.91432e-05	101.37	63.6037	NABP2	protein_coding	nucleic acid binding protein 2 [Source:HGNC Symbol;Acc:HGNC:28412]
ENSG00000139645	1.26474	3.06978e-05	0.000583723	60.0348	33.3457	ANKRD52	protein_coding	ankyrin repeat domain 52 [Source:HGNC Symbol;Acc:HGNC:26614]
ENSG00000139718	1.2305	0.0289815	0.176286	17.2037	9.78509	SETD1B	protein_coding	SET domain containing 1B [Source:HGNC Symbol;Acc:HGNC:29187]
ENSG00000139722	1.23144	0.0323781	0.189972	16.4972	9.37709	VPS37B	protein_coding	VPS37B, ESCRT-I subunit [Source:HGNC Symbol;Acc:HGNC:25754]
ENSG00000139793	2.42375	1.27841e-15	1.14745e-13	89.9063	22.3629	MBNL2	protein_coding	muscleblind like splicing regulator 2 [Source:HGNC Symbol;Acc:HGNC:16746]
ENSG00000139800	1.48186	0.00543585	0.0490235	20.9745	10.0223	ZIC5	protein_coding	Zic family member 5 [Source:HGNC Symbol;Acc:HGNC:20322]
ENSG00000139826	1.63799	0.0328709	0.191893	10.6746	4.57747	ABHD13	protein_coding	abhydrolase domain containing 13 [Source:HGNC Symbol;Acc:HGNC:20293]
ENSG00000140157	1.36703	0.000197151	0.00295804	42.4679	21.9738	NIPA2	protein_coding	non imprinted in Prader-Willi/Angelman syndrome 2 [Source:HGNC Symbol;Acc:HGNC:17044]
ENSG00000140262	1.67865	8.96296e-05	0.00148031	34.7401	14.4833	TCF12	protein_coding	transcription factor 12 [Source:HGNC Symbol;Acc:HGNC:11623]
ENSG00000140307	1.85446	1.59356e-08	5.86081e-07	62.9671	23.2395	GTF2A2	protein_coding	general transcription factor IIA subunit 2 [Source:HGNC Symbol;Acc:HGNC:4647]
ENSG00000140382	1.2838	0.00230241	0.0241938	31.3674	17.194	HMG20A	protein_coding	high mobility group 20A [Source:HGNC Symbol;Acc:HGNC:5001]
ENSG00000140443	1.16556	0.0310406	0.184204	18.2836	10.8781	IGF1R	protein_coding	insulin like growth factor 1 receptor [Source:HGNC Symbol;Acc:HGNC:5465]
ENSG00000140455	1.05287	0.0252917	0.159437	23.1841	14.9144	USP3	protein_coding	ubiquitin specific peptidase 3 [Source:HGNC Symbol;Acc:HGNC:12626]
ENSG00000140526	1.04215	1.19408e-05	0.000250077	90.3203	58.5364	ABHD2	protein_coding	abhydrolase domain containing 2 [Source:HGNC Symbol;Acc:HGNC:18717]
ENSG00000140548	1.0242	0.0254831	0.160175	24.1947	15.8769	ZNF710	protein_coding	zinc finger protein 710 [Source:HGNC Symbol;Acc:HGNC:25352]
ENSG00000140577	2.00623	1.22678e-07	3.87811e-06	49.6805	16.5048	CRTC3	protein_coding	CREB regulated transcription coactivator 3 [Source:HGNC Symbol;Acc:HGNC:26148]
ENSG00000140750	1.56073	0.0136132	0.100182	15.3068	6.92496	ARHGAP17	protein_coding	Rho GTPase activating protein 17 [Source:HGNC Symbol;Acc:HGNC:18239]
ENSG00000140836	1.58926	0.0442307	0.238454	9.91316	4.397	ZFHX3	protein_coding	zinc finger homeobox 3 [Source:HGNC Symbol;Acc:HGNC:777]
ENSG00000140948	1.62987	0.0212985	0.140183	12.5213	5.3997	ZCCHC14	protein_coding	zinc finger CCHC-type containing 14 [Source:HGNC Symbol;Acc:HGNC:24134]
ENSG00000140992	1.4538	0.0481699	0.253615	10.902	5.31166	PDPK1	protein_coding	3-phosphoinositide dependent protein kinase 1 [Source:HGNC Symbol;Acc:HGNC:8816]
ENSG00000141026	1.25838	0.0360388	0.206235	15.309	8.54076	MED9	protein_coding	mediator complex subunit 9 [Source:HGNC Symbol;Acc:HGNC:25487]
ENSG00000141404	1.55562	0.000475614	0.00629104	30.8448	14.004	GNAL	protein_coding	G protein subunit alpha L [Source:HGNC Symbol;Acc:HGNC:4388]
ENSG00000141424	1.07853	0.00215423	0.0228276	41.9339	26.5007	SLC39A6	protein_coding	solute carrier family 39 member 6 [Source:HGNC Symbol;Acc:HGNC:18607]
ENSG00000141429	1.27467	0.0030785	0.0308853	29.9051	16.4965	GALNT1	protein_coding	polypeptide N-acetylgalactosaminyltransferase 1 [Source:HGNC Symbol;Acc:HGNC:4123]
ENSG00000141441	1.43859	0.00594913	0.0526449	21.4622	10.5676	GAREM1	protein_coding	GRB2 associated regulator of MAPK1 subtype 1 [Source:HGNC Symbol;Acc:HGNC:26136]
ENSG00000141446	1.14431	0.0237975	0.152245	20.6863	12.4902	ESCO1	protein_coding	establishment of sister chromatid cohesion N-acetyltransferase 1 [Source:HGNC Symbol;Acc:HGNC:24645]
ENSG00000141480	1.62485	1.32555e-11	7.43048e-10	108.564	46.9803	ARRB2	protein_coding	arrestin beta 2 [Source:HGNC Symbol;Acc:HGNC:712]
ENSG00000141568	1.98732	6.23368e-15	5.2221e-13	109.344	36.8052	FOXK2	protein_coding	forkhead box K2 [Source:HGNC Symbol;Acc:HGNC:6036]
ENSG00000141576	2.30361	1.82186e-14	1.46908e-12	87.6598	23.6976	RNF157	protein_coding	ring finger protein 157 [Source:HGNC Symbol;Acc:HGNC:29402]
ENSG00000141580	1.60978	1.19846e-39	3.22708e-37	417.087	182.387	WDR45B	protein_coding	WD repeat domain 45B [Source:HGNC Symbol;Acc:HGNC:25072]
ENSG00000141627	1.74146	8.8046e-05	0.00145895	33.0622	13.1965	DYM	protein_coding	dymeclin [Source:HGNC Symbol;Acc:HGNC:21317]
ENSG00000141664	1.95538	3.73889e-05	0.000696893	31.2219	10.7447	ZCCHC2	protein_coding	zinc finger CCHC-type containing 2 [Source:HGNC Symbol;Acc:HGNC:22916]
ENSG00000141698	1.85133	3.50344e-13	2.46861e-11	104.541	38.6672	NT5C3B	protein_coding	5'-nucleotidase, cytosolic IIIB [Source:HGNC Symbol;Acc:HGNC:28300]
ENSG00000141867	1.81842	8.25541e-14	6.22417e-12	112.88	42.715	BRD4	protein_coding	bromodomain containing 4 [Source:HGNC Symbol;Acc:HGNC:13575]
ENSG00000141905	1.9435	0.000149251	0.00233218	26.628	9.23946	NFIC	protein_coding	nuclear factor I C [Source:HGNC Symbol;Acc:HGNC:7786]
ENSG00000141985	1.01369	0.0003032	0.00428085	64.3461	42.5335	SH3GL1	protein_coding	SH3 domain containing GRB2 like 1, endophilin A2 [Source:HGNC Symbol;Acc:HGNC:10830]
ENSG00000142453	1.05984	0.00184099	0.0200147	44.4667	28.4675	CARM1	protein_coding	coactivator associated arginine methyltransferase 1 [Source:HGNC Symbol;Acc:HGNC:23393]
ENSG00000142528	1.3602	0.0325748	0.190608	14.1068	7.33377	ZNF473	protein_coding	zinc finger protein 473 [Source:HGNC Symbol;Acc:HGNC:23239]
ENSG00000142669	1.51931	2.31805e-09	9.84618e-08	93.3255	43.4512	SH3BGRL3	protein_coding	SH3 domain binding glutamate rich protein like 3 [Source:HGNC Symbol;Acc:HGNC:15568]
ENSG00000143036	1.06895	0.00554224	0.0498339	34.7743	22.1224	SLC44A3	protein_coding	solute carrier family 44 member 3 [Source:HGNC Symbol;Acc:HGNC:28689]
ENSG00000143157	1.43117	0.00178926	0.0195226	27.8858	13.8012	POGK	protein_coding	pogo transposable element derived with KRAB domain [Source:HGNC Symbol;Acc:HGNC:18800]
ENSG00000143319	2.08031	1.73238e-15	1.53662e-13	107.328	33.8718	ISG20L2	protein_coding	interferon stimulated exonuclease gene 20 like 2 [Source:HGNC Symbol;Acc:HGNC:25745]
ENSG00000143324	1.08686	0.000772779	0.00955142	49.7369	31.251	XPR1	protein_coding	xenotropic and polytropic retrovirus receptor 1 [Source:HGNC Symbol;Acc:HGNC:12827]
ENSG00000143363	1.35788	0.000204414	0.00306093	42.6954	22.232	PRUNE1	protein_coding	prune exopolyphosphatase 1 [Source:HGNC Symbol;Acc:HGNC:13420]
ENSG00000143382	1.17581	0.00025259	0.00366231	51.918	30.6707	ADAMTSL4	protein_coding	ADAMTS like 4 [Source:HGNC Symbol;Acc:HGNC:19706]
ENSG00000143390	1.37892	0.000470416	0.0062387	36.9861	18.9803	RFX5	protein_coding	regulatory factor X5 [Source:HGNC Symbol;Acc:HGNC:9986]
ENSG00000143398	1.17686	0.000165032	0.00254449	54.9398	32.4324	PIP5K1A	protein_coding	phosphatidylinositol-4-phosphate 5-kinase type 1 alpha [Source:HGNC Symbol;Acc:HGNC:8994]
ENSG00000143412	1.0122	0.0398603	0.221791	20.8784	13.8151	ANXA9	protein_coding	annexin A9 [Source:HGNC Symbol;Acc:HGNC:547]
ENSG00000143418	1.637	1.5376e-33	3.56699e-31	341.646	146.606	CERS2	protein_coding	ceramide synthase 2 [Source:HGNC Symbol;Acc:HGNC:14076]
ENSG00000143437	1.44571	0.000632575	0.00805625	32.882	16.1108	ARNT	protein_coding	aryl hydrocarbon receptor nuclear translocator [Source:HGNC Symbol;Acc:HGNC:700]
ENSG00000143442	1.44756	0.000237658	0.00348265	37.9601	18.575	POGZ	protein_coding	pogo transposable element derived with ZNF domain [Source:HGNC Symbol;Acc:HGNC:18801]
ENSG00000143494	1.37844	0.0455087	0.24317	12.1034	6.21319	VASH2	protein_coding	vasohibin 2 [Source:HGNC Symbol;Acc:HGNC:25723]
ENSG00000143515	1.17456	0.010499	0.0823267	25.4292	15.0354	ATP8B2	protein_coding	ATPase phospholipid transporting 8B2 [Source:HGNC Symbol;Acc:HGNC:13534]
ENSG00000143569	1.4943	1.80143e-05	0.000363639	49.2876	23.3491	UBAP2L	protein_coding	ubiquitin associated protein 2 like [Source:HGNC Symbol;Acc:HGNC:29877]
ENSG00000143630	1.59737	0.0486502	0.254986	9.45057	4.16832	HCN3	protein_coding	hyperpolarization activated cyclic nucleotide gated potassium channel 3 [Source:HGNC Symbol;Acc:HGNC:19183]
ENSG00000143674	1.10202	0.0467787	0.248285	17.0071	10.5742	MAP3K21	protein_coding	mitogen-activated protein kinase kinase kinase 21 [Source:HGNC Symbol;Acc:HGNC:29798]
ENSG00000143952	1.18183	0.00174445	0.0191167	37.6866	22.1707	VPS54	protein_coding	VPS54, GARP complex subunit [Source:HGNC Symbol;Acc:HGNC:18652]
ENSG00000143970	1.36987	0.029211	0.177181	14.5268	7.5017	ASXL2	protein_coding	additional sex combs like 2, transcriptional regulator [Source:HGNC Symbol;Acc:HGNC:23805]
ENSG00000144233	1.77284	0.000183399	0.00278216	29.3502	11.4629	AMMECR1L	protein_coding	AMMECR1 like [Source:HGNC Symbol;Acc:HGNC:28658]
ENSG00000144283	1.76309	3.60449e-08	1.25525e-06	64.1425	25.2211	PKP4	protein_coding	plakophilin 4 [Source:HGNC Symbol;Acc:HGNC:9026]
ENSG00000144369	1.73613	0.0161108	0.114215	12.5045	5.00956	FAM171B	protein_coding	family with sequence similarity 171 member B [Source:HGNC Symbol;Acc:HGNC:29412]
ENSG00000144560	1.56516	0.00302385	0.0304384	22.0177	9.93051	VGLL4	protein_coding	vestigial like family member 4 [Source:HGNC Symbol;Acc:HGNC:28966]
ENSG00000144580	1.67518	3.92203e-09	1.62473e-07	78.7048	32.8913	CNOT9	protein_coding	CCR4-NOT transcription complex subunit 9 [Source:HGNC Symbol;Acc:HGNC:10445]
ENSG00000144647	1.65203	0.000242239	0.00353603	31.2032	13.251	POMGNT2	protein_coding	protein O-linked mannose N-acetylglucosaminyltransferase 2 (beta 1,4-) [Source:HGNC Symbol;Acc:HGNC:25902]
ENSG00000144677	1.5815	0.00320176	0.0317836	21.4307	9.55693	CTDSPL	protein_coding	CTD small phosphatase like [Source:HGNC Symbol;Acc:HGNC:16890]
ENSG00000144711	1.78458	0.000366478	0.00501008	26.3856	10.2216	IQSEC1	protein_coding	IQ motif and Sec7 domain 1 [Source:HGNC Symbol;Acc:HGNC:29112]
ENSG00000145012	1.76159	0.00100812	0.0119509	22.8791	9.00551	LPP	protein_coding	LIM domain containing preferred translocation partner in lipoma [Source:HGNC Symbol;Acc:HGNC:6679]
ENSG00000145016	1.47413	0.00660419	0.0568405	20.1788	9.69392	RUBCN	protein_coding	RUN and cysteine rich domain containing beclin 1 interacting protein [Source:HGNC Symbol;Acc:HGNC:28991]
ENSG00000145022	1.12499	0.0340466	0.196852	18.6929	11.4388	TCTA	protein_coding	T-cell leukemia translocation altered [Source:HGNC Symbol;Acc:HGNC:11692]
ENSG00000145391	1.11305	0.018161	0.12516	23.6236	14.5762	SETD7	protein_coding	SET domain containing lysine methyltransferase 7 [Source:HGNC Symbol;Acc:HGNC:30412]
ENSG00000145685	1.56353	0.00359364	0.0348479	21.2626	9.60075	LHFPL2	protein_coding	LHFPL tetraspan subfamily member 2 [Source:HGNC Symbol;Acc:HGNC:6588]
ENSG00000145782	1.01608	0.0445623	0.239727	19.8203	13.0797	ATG12	protein_coding	autophagy related 12 [Source:HGNC Symbol;Acc:HGNC:588]
ENSG00000145850	2.17588	0.0031188	0.0311652	13.9882	4.13159	TIMD4	protein_coding	T-cell immunoglobulin and mucin domain containing 4 [Source:HGNC Symbol;Acc:HGNC:25132]
ENSG00000146067	1.21469	0.00173899	0.0190846	36.1052	20.7621	FAM193B	protein_coding	family with sequence similarity 193 member B [Source:HGNC Symbol;Acc:HGNC:25524]
ENSG00000146072	1.01793	5.85314e-06	0.000131534	100.549	66.2689	TNFRSF21	protein_coding	TNF receptor superfamily member 21 [Source:HGNC Symbol;Acc:HGNC:13469]
ENSG00000146083	1.93873	1.56654e-13	1.12485e-11	101.197	35.2301	RNF44	protein_coding	ring finger protein 44 [Source:HGNC Symbol;Acc:HGNC:19180]
ENSG00000146112	1.96077	1.31712e-08	4.9652e-07	59.1159	20.2681	PPP1R18	protein_coding	protein phosphatase 1 regulatory subunit 18 [Source:HGNC Symbol;Acc:HGNC:29413]
ENSG00000146282	1.16622	0.000909945	0.0109944	43.2128	25.6984	RARS2	protein_coding	arginyl-tRNA synthetase 2, mitochondrial [Source:HGNC Symbol;Acc:HGNC:21406]
ENSG00000146463	1.32779	0.0362413	0.20708	14.0544	7.47251	ZMYM4	protein_coding	zinc finger MYM-type containing 4 [Source:HGNC Symbol;Acc:HGNC:13055]
ENSG00000146535	1.15108	0.000228159	0.00335978	54.4755	32.7379	GNA12	protein_coding	G protein subunit alpha 12 [Source:HGNC Symbol;Acc:HGNC:4380]
ENSG00000146648	1.08257	0.000257245	0.00371552	59.1464	37.2738	EGFR	protein_coding	epidermal growth factor receptor [Source:HGNC Symbol;Acc:HGNC:3236]
ENSG00000146676	1.13726	0.0482488	0.2535	15.953	9.67949	PURB	protein_coding	purine rich element binding protein B [Source:HGNC Symbol;Acc:HGNC:9702]
ENSG00000146729	1.61891	7.54497e-08	2.47866e-06	68.9532	29.9623	NIPSNAP2	protein_coding	nipsnap homolog 2 [Source:HGNC Symbol;Acc:HGNC:4179]
ENSG00000146938	1.60432	2.1761e-05	0.000431188	43.5524	19.1172	NLGN4X	protein_coding	neuroligin 4, X-linked [Source:HGNC Symbol;Acc:HGNC:14287]
ENSG00000147010	1.15613	0.000978475	0.0116452	43.2809	25.9195	SH3KBP1	protein_coding	SH3 domain containing kinase binding protein 1 [Source:HGNC Symbol;Acc:HGNC:13867]
ENSG00000147050	1.59692	0.00182588	0.0198791	23.6314	10.4262	KDM6A	protein_coding	lysine demethylase 6A [Source:HGNC Symbol;Acc:HGNC:12637]
ENSG00000147100	1.37645	0.0339112	0.196294	13.6448	7.01411	SLC16A2	protein_coding	solute carrier family 16 member 2 [Source:HGNC Symbol;Acc:HGNC:10923]
ENSG00000147408	1.18023	0.000995621	0.0118119	41.7559	24.5919	CSGALNACT1	protein_coding	chondroitin sulfate N-acetylgalactosaminyltransferase 1 [Source:HGNC Symbol;Acc:HGNC:24290]
ENSG00000147421	1.92236	0.000525313	0.00686412	22.5884	7.95352	HMBOX1	protein_coding	homeobox containing 1 [Source:HGNC Symbol;Acc:HGNC:26137]
ENSG00000147457	1.52751	0.000172147	0.00263267	36.6206	16.9535	CHMP7	protein_coding	charged multivesicular body protein 7 [Source:HGNC Symbol;Acc:HGNC:28439]
ENSG00000147533	1.80771	2.34639e-10	1.11613e-08	81.9782	31.2525	GOLGA7	protein_coding	golgin A7 [Source:HGNC Symbol;Acc:HGNC:24876]
ENSG00000147535	1.00462	0.000267895	0.00384723	66.4686	44.2137	PLPP5	protein_coding	phospholipid phosphatase 5 [Source:HGNC Symbol;Acc:HGNC:25026]
ENSG00000147548	1.81897	0.000188564	0.00284905	28.224	10.6761	NSD3	protein_coding	nuclear receptor binding SET domain protein 3 [Source:HGNC Symbol;Acc:HGNC:12767]
ENSG00000147676	1.69986	0.000919823	0.0110871	24.4285	10.0357	MAL2	protein_coding	mal, T-cell differentiation protein 2 (gene/pseudogene) [Source:HGNC Symbol;Acc:HGNC:13634]
ENSG00000147853	1.01463	0.0362454	0.207024	21.5919	14.2632	AK3	protein_coding	adenylate kinase 3 [Source:HGNC Symbol;Acc:HGNC:17376]
ENSG00000147955	1.60133	6.53074e-29	1.29575e-26	301.445	132.593	SIGMAR1	protein_coding	sigma non-opioid intracellular receptor 1 [Source:HGNC Symbol;Acc:HGNC:8157]
ENSG00000148110	1.36309	0.00126201	0.0145266	32.0036	16.6046	MFSD14B	protein_coding	major facilitator superfamily domain containing 14B [Source:HGNC Symbol;Acc:HGNC:23376]
ENSG00000148153	1.47096	0.0253995	0.159916	13.7101	6.60084	INIP	protein_coding	INTS3 and NABP interacting protein [Source:HGNC Symbol;Acc:HGNC:24994]
ENSG00000148218	1.04854	0.0184162	0.126398	25.9173	16.7228	ALAD	protein_coding	aminolevulinate dehydratase [Source:HGNC Symbol;Acc:HGNC:395]
ENSG00000148337	1.61885	0.000273465	0.00391602	31.5815	13.7237	CIZ1	protein_coding	CDKN1A interacting zinc finger protein 1 [Source:HGNC Symbol;Acc:HGNC:16744]
ENSG00000148572	1.29686	0.000709551	0.0088791	38.0985	20.6954	NRBF2	protein_coding	nuclear receptor binding factor 2 [Source:HGNC Symbol;Acc:HGNC:19692]
ENSG00000148702	1.05898	0.0331247	0.192927	20.8344	13.3462	HABP2	protein_coding	hyaluronan binding protein 2 [Source:HGNC Symbol;Acc:HGNC:4798]
ENSG00000148985	1.0557	0.0385899	0.216802	19.7384	12.6728	PGAP2	protein_coding	post-GPI attachment to proteins 2 [Source:HGNC Symbol;Acc:HGNC:17893]
ENSG00000149131	1.87102	1.09421e-06	2.85956e-05	46.2774	16.8848	SERPING1	protein_coding	serpin family G member 1 [Source:HGNC Symbol;Acc:HGNC:1228]
ENSG00000149260	1.24388	0.0254315	0.159984	17.7138	9.98218	CAPN5	protein_coding	calpain 5 [Source:HGNC Symbol;Acc:HGNC:1482]
ENSG00000149532	1.12534	0.000191723	0.00289388	57.8488	35.3911	CPSF7	protein_coding	cleavage and polyadenylation specific factor 7 [Source:HGNC Symbol;Acc:HGNC:30098]
ENSG00000149547	1.09074	2.52797e-08	9.01163e-07	135.742	85.061	EI24	protein_coding	EI24, autophagy associated transmembrane protein [Source:HGNC Symbol;Acc:HGNC:13276]
ENSG00000149658	1.4983	1.01153e-11	5.77762e-10	123.608	58.3948	YTHDF1	protein_coding	YTH N6-methyladenosine RNA binding protein 1 [Source:HGNC Symbol;Acc:HGNC:15867]
ENSG00000149679	2.15164	0.00767115	0.0641204	11.5422	3.46691	CABLES2	protein_coding	Cdk5 and Abl enzyme substrate 2 [Source:HGNC Symbol;Acc:HGNC:16143]
ENSG00000149809	1.09082	3.66871e-06	8.63035e-05	93.716	58.7223	TM7SF2	protein_coding	transmembrane 7 superfamily member 2 [Source:HGNC Symbol;Acc:HGNC:11863]
ENSG00000149948	2.13877	0.000234621	0.00344484	22.1362	6.70854	HMGA2	protein_coding	high mobility group AT-hook 2 [Source:HGNC Symbol;Acc:HGNC:5009]
ENSG00000150457	1.13997	0.00992549	0.0787304	27.0813	16.4009	LATS2	protein_coding	large tumor suppressor kinase 2 [Source:HGNC Symbol;Acc:HGNC:6515]
ENSG00000150764	1.36205	0.0182202	0.125396	17.1803	8.92015	DIXDC1	protein_coding	DIX domain containing 1 [Source:HGNC Symbol;Acc:HGNC:23695]
ENSG00000150867	1.58586	0.000361394	0.0049676	31.2526	13.8949	PIP4K2A	protein_coding	phosphatidylinositol-5-phosphate 4-kinase type 2 alpha [Source:HGNC Symbol;Acc:HGNC:8997]
ENSG00000150907	1.43433	0.0423525	0.231977	11.743	5.79915	FOXO1	protein_coding	forkhead box O1 [Source:HGNC Symbol;Acc:HGNC:3819]
ENSG00000150961	1.08008	0.00015115	0.00235211	63.8079	40.2807	SEC24D	protein_coding	SEC24 homolog D, COPII coat complex component [Source:HGNC Symbol;Acc:HGNC:10706]
ENSG00000151065	1.61923	0.0425634	0.232794	9.80408	4.25922	DCP1B	protein_coding	decapping mRNA 1B [Source:HGNC Symbol;Acc:HGNC:24451]
ENSG00000151135	1.08836	2.55725e-05	0.000495639	77.7837	48.8225	TMEM263	protein_coding	transmembrane protein 263 [Source:HGNC Symbol;Acc:HGNC:28281]
ENSG00000151148	1.38698	0.011942	0.0906258	18.9441	9.66744	UBE3B	protein_coding	ubiquitin protein ligase E3B [Source:HGNC Symbol;Acc:HGNC:13478]
ENSG00000151176	1.96295	6.80809e-24	1.03696e-21	185.599	63.5373	PLBD2	protein_coding	phospholipase B domain containing 2 [Source:HGNC Symbol;Acc:HGNC:27283]
ENSG00000151364	1.56926	0.000274342	0.00392487	33.0212	14.8511	KCTD14	protein_coding	potassium channel tetramerization domain containing 14 [Source:HGNC Symbol;Acc:HGNC:23295]
ENSG00000151502	1.18012	0.000614166	0.00786832	45.2186	26.6334	VPS26B	protein_coding	VPS26, retromer complex component B [Source:HGNC Symbol;Acc:HGNC:28119]
ENSG00000151748	1.35466	0.0283747	0.173928	14.9321	7.79266	SAV1	protein_coding	salvador family WW domain containing protein 1 [Source:HGNC Symbol;Acc:HGNC:17795]
ENSG00000151846	2.93662	1.14815e-12	7.49479e-11	57.8618	10.0865	PABPC3	protein_coding	poly(A) binding protein cytoplasmic 3 [Source:HGNC Symbol;Acc:HGNC:8556]
ENSG00000151893	1.43128	0.00699365	0.0593456	20.7952	10.2912	CACUL1	protein_coding	CDK2 associated cullin domain 1 [Source:HGNC Symbol;Acc:HGNC:23727]
ENSG00000152078	1.45182	0.0113266	0.0872289	17.9455	8.75533	TMEM56	protein_coding	transmembrane protein 56 [Source:HGNC Symbol;Acc:HGNC:26477]
ENSG00000152102	1.2649	1.51635e-07	4.74379e-06	95.2339	52.8905	FAM168B	protein_coding	family with sequence similarity 168 member B [Source:HGNC Symbol;Acc:HGNC:27016]
ENSG00000152104	1.76464	0.0189546	0.12927	11.6222	4.56499	PTPN14	protein_coding	protein tyrosine phosphatase, non-receptor type 14 [Source:HGNC Symbol;Acc:HGNC:9647]
ENSG00000152137	1.72292	0.00141468	0.015967	22.2329	8.98885	HSPB8	protein_coding	heat shock protein family B (small) member 8 [Source:HGNC Symbol;Acc:HGNC:30171]
ENSG00000152242	1.25436	0.0300556	0.180346	16.4739	9.21634	C18orf25	protein_coding	chromosome 18 open reading frame 25 [Source:HGNC Symbol;Acc:HGNC:28172]
ENSG00000152332	1.03452	0.0481807	0.253495	18.6158	12.1289	UHMK1	protein_coding	U2AF homology motif kinase 1 [Source:HGNC Symbol;Acc:HGNC:19683]
ENSG00000152409	1.69604	0.020732	0.137354	11.9365	4.91675	JMY	protein_coding	junction mediating and regulatory protein, p53 cofactor [Source:HGNC Symbol;Acc:HGNC:28916]
ENSG00000152518	1.6499	3.01793e-07	9.01136e-06	60.8833	25.8934	ZFP36L2	protein_coding	ZFP36 ring finger protein like 2 [Source:HGNC Symbol;Acc:HGNC:1108]
ENSG00000152520	1.46535	0.00604469	0.053334	20.799	10.0528	PAN3	protein_coding	PAN3 poly(A) specific ribonuclease subunit [Source:HGNC Symbol;Acc:HGNC:29991]
ENSG00000152558	1.7115	2.01177e-43	6.59466e-41	420.3	171.28	TMEM123	protein_coding	transmembrane protein 123 [Source:HGNC Symbol;Acc:HGNC:30138]
ENSG00000152601	2.01334	9.67812e-05	0.00158972	26.8644	8.88097	MBNL1	protein_coding	muscleblind like splicing regulator 1 [Source:HGNC Symbol;Acc:HGNC:6923]
ENSG00000152700	1.02672	0.00350993	0.034168	41.1433	26.9517	SAR1B	protein_coding	secretion associated Ras related GTPase 1B [Source:HGNC Symbol;Acc:HGNC:10535]
ENSG00000152749	1.5068	0.0130939	0.0975508	16.3	7.65522	GPR180	protein_coding	G protein-coupled receptor 180 [Source:HGNC Symbol;Acc:HGNC:28899]
ENSG00000152767	1.37876	0.00461837	0.0430676	24.2696	12.4559	FARP1	protein_coding	FERM, ARH/RhoGEF and pleckstrin domain protein 1 [Source:HGNC Symbol;Acc:HGNC:3591]
ENSG00000152939	1.29917	0.0288802	0.175812	15.8249	8.58245	MARVELD2	protein_coding	MARVEL domain containing 2 [Source:HGNC Symbol;Acc:HGNC:26401]
ENSG00000153066	1.4416	2.41305e-07	7.3065e-06	75.4138	37.055	TXNDC11	protein_coding	thioredoxin domain containing 11 [Source:HGNC Symbol;Acc:HGNC:28030]
ENSG00000153071	1.53406	0.0128518	0.0960793	15.9603	7.35535	DAB2	protein_coding	DAB2, clathrin adaptor protein [Source:HGNC Symbol;Acc:HGNC:2662]
ENSG00000153107	1.12001	0.0492146	0.257408	16.2105	9.95404	ANAPC1	protein_coding	anaphase promoting complex subunit 1 [Source:HGNC Symbol;Acc:HGNC:19988]
ENSG00000153234	1.50341	3.95244e-06	9.22582e-05	56.5464	26.6191	NR4A2	protein_coding	nuclear receptor subfamily 4 group A member 2 [Source:HGNC Symbol;Acc:HGNC:7981]
ENSG00000153317	1.38877	0.0191886	0.130571	16.4083	8.36296	ASAP1	protein_coding	ArfGAP with SH3 domain, ankyrin repeat and PH domain 1 [Source:HGNC Symbol;Acc:HGNC:2720]
ENSG00000153443	1.27394	0.0110903	0.0860684	22.0411	12.1647	UBALD1	protein_coding	UBA like domain containing 1 [Source:HGNC Symbol;Acc:HGNC:29576]
ENSG00000153560	1.76373	0.00367102	0.0354842	17.8284	7.00707	UBP1	protein_coding	upstream binding protein 1 [Source:HGNC Symbol;Acc:HGNC:12507]
ENSG00000153561	1.1931	0.0109617	0.0852894	24.5131	14.3087	RMND5A	protein_coding	required for meiotic nuclear division 5 homolog A [Source:HGNC Symbol;Acc:HGNC:25850]
ENSG00000153786	1.00953	0.000640424	0.0081356	57.8559	38.354	ZDHHC7	protein_coding	zinc finger DHHC-type containing 7 [Source:HGNC Symbol;Acc:HGNC:18459]
ENSG00000153815	1.21736	5.6607e-05	0.00100303	59.4827	34.142	CMIP	protein_coding	c-Maf inducing protein [Source:HGNC Symbol;Acc:HGNC:24319]
ENSG00000153823	1.25179	0.0299677	0.180033	16.5446	9.27236	PID1	protein_coding	phosphotyrosine interaction domain containing 1 [Source:HGNC Symbol;Acc:HGNC:26084]
ENSG00000153885	1.50879	0.00643583	0.0557415	19.6179	9.20072	KCTD15	protein_coding	potassium channel tetramerization domain containing 15 [Source:HGNC Symbol;Acc:HGNC:23297]
ENSG00000153904	1.51083	2.34589e-07	7.11744e-06	70.4727	33.0047	DDAH1	protein_coding	dimethylarginine dimethylaminohydrolase 1 [Source:HGNC Symbol;Acc:HGNC:2715]
ENSG00000153936	1.15687	0.0341933	0.197472	17.8442	10.6808	HS2ST1	protein_coding	heparan sulfate 2-O-sulfotransferase 1 [Source:HGNC Symbol;Acc:HGNC:5193]
ENSG00000154001	1.34962	0.0221867	0.14377	16.3488	8.56193	PPP2R5E	protein_coding	protein phosphatase 2 regulatory subunit B'epsilon [Source:HGNC Symbol;Acc:HGNC:9313]
ENSG00000154122	1.79743	0.0338363	0.196011	9.26655	3.55793	ANKH	protein_coding	ANKH inorganic pyrophosphate transport regulator [Source:HGNC Symbol;Acc:HGNC:15492]
ENSG00000154380	1.18118	0.0140052	0.102368	23.2371	13.6765	ENAH	protein_coding	ENAH, actin regulator [Source:HGNC Symbol;Acc:HGNC:18271]
ENSG00000154813	1.03762	0.0306466	0.182728	22.1735	14.4158	DPH3	protein_coding	diphthamide biosynthesis 3 [Source:HGNC Symbol;Acc:HGNC:27717]
ENSG00000154864	1.05783	0.0333916	0.194106	20.8083	13.3401	PIEZO2	protein_coding	piezo type mechanosensitive ion channel component 2 [Source:HGNC Symbol;Acc:HGNC:26270]
ENSG00000154945	1.01313	0.005142	0.0469064	38.6378	25.55	ANKRD40	protein_coding	ankyrin repeat domain 40 [Source:HGNC Symbol;Acc:HGNC:28233]
ENSG00000155090	1.05474	0.0300227	0.18022	21.7507	13.9742	KLF10	protein_coding	Kruppel like factor 10 [Source:HGNC Symbol;Acc:HGNC:11810]
ENSG00000155252	1.08612	0.0222303	0.143991	23.025	14.4745	PI4K2A	protein_coding	phosphatidylinositol 4-kinase type 2 alpha [Source:HGNC Symbol;Acc:HGNC:30031]
ENSG00000155463	1.56647	2.04796e-12	1.28672e-10	123.619	55.7047	OXA1L	protein_coding	OXA1L, mitochondrial inner membrane protein [Source:HGNC Symbol;Acc:HGNC:8526]
ENSG00000155506	1.05969	1.51988e-09	6.6238e-08	167.33	107.137	LARP1	protein_coding	La ribonucleoprotein domain family member 1 [Source:HGNC Symbol;Acc:HGNC:29531]
ENSG00000155975	1.43835	3.2863e-05	0.000620202	48.929	24.0957	VPS37A	protein_coding	VPS37A, ESCRT-I subunit [Source:HGNC Symbol;Acc:HGNC:24928]
ENSG00000156011	1.42725	0.0250626	0.158191	14.4101	7.15122	PSD3	protein_coding	pleckstrin and Sec7 domain containing 3 [Source:HGNC Symbol;Acc:HGNC:19093]
ENSG00000156030	1.52974	1.58461e-05	0.000322896	48.2444	22.3002	ELMSAN1	protein_coding	ELM2 and Myb/SANT domain containing 1 [Source:HGNC Symbol;Acc:HGNC:19853]
ENSG00000156052	1.3414	0.0469836	0.249196	12.4486	6.55659	GNAQ	protein_coding	G protein subunit alpha q [Source:HGNC Symbol;Acc:HGNC:4390]
ENSG00000156171	1.15016	0.000456582	0.00607125	49.3319	29.6658	DRAM2	protein_coding	DNA damage regulated autophagy modulator 2 [Source:HGNC Symbol;Acc:HGNC:28769]
ENSG00000156269	1.13037	0.0130803	0.0974976	25.4282	15.5024	NAA11	protein_coding	N(alpha)-acetyltransferase 11, NatA catalytic subunit [Source:HGNC Symbol;Acc:HGNC:28125]
ENSG00000156273	1.4295	5.31154e-05	0.000950091	46.7765	23.1775	BACH1	protein_coding	BTB domain and CNC homolog 1 [Source:HGNC Symbol;Acc:HGNC:935]
ENSG00000156304	1.43311	1.47514e-05	0.000302223	53.548	26.4664	SCAF4	protein_coding	SR-related CTD associated factor 4 [Source:HGNC Symbol;Acc:HGNC:19304]
ENSG00000156463	2.04289	0.00614987	0.053915	13.019	4.21664	SH3RF2	protein_coding	SH3 domain containing ring finger 2 [Source:HGNC Symbol;Acc:HGNC:26299]
ENSG00000156639	1.58915	7.82268e-09	3.03235e-07	81.5971	36.1953	ZFAND3	protein_coding	zinc finger AN1-type containing 3 [Source:HGNC Symbol;Acc:HGNC:18019]
ENSG00000156671	1.34091	0.032524	0.190384	14.4273	7.60133	SAMD8	protein_coding	sterile alpha motif domain containing 8 [Source:HGNC Symbol;Acc:HGNC:26320]
ENSG00000156735	1.47429	0.00265397	0.027373	24.6978	11.8635	BAG4	protein_coding	BCL2 associated athanogene 4 [Source:HGNC Symbol;Acc:HGNC:940]
ENSG00000156853	1.46291	0.00420974	0.0397487	22.6604	10.971	ZNF689	protein_coding	zinc finger protein 689 [Source:HGNC Symbol;Acc:HGNC:25173]
ENSG00000156858	2.18257	5.35487e-08	1.79836e-06	47.1834	13.8717	PRR14	protein_coding	proline rich 14 [Source:HGNC Symbol;Acc:HGNC:28458]
ENSG00000156860	1.47512	1.16355e-05	0.000245045	52.52	25.2133	FBRS	protein_coding	fibrosin [Source:HGNC Symbol;Acc:HGNC:20442]
ENSG00000156973	1.87223	3.40638e-06	8.1145e-05	41.9902	15.3077	PDE6D	protein_coding	phosphodiesterase 6D [Source:HGNC Symbol;Acc:HGNC:8788]
ENSG00000157045	1.97513	0.000140802	0.00221162	26.265	8.91585	NTAN1	protein_coding	N-terminal asparagine amidase [Source:HGNC Symbol;Acc:HGNC:29909]
ENSG00000157110	1.66023	2.43989e-19	2.91993e-17	185.892	78.4949	RBPMS	protein_coding	RNA binding protein with multiple splicing [Source:HGNC Symbol;Acc:HGNC:19097]
ENSG00000157259	1.13894	0.0180087	0.124395	22.8254	13.8332	GATAD1	protein_coding	GATA zinc finger domain containing 1 [Source:HGNC Symbol;Acc:HGNC:29941]
ENSG00000157538	1.51627	2.09646e-05	0.000417603	47.478	22.1519	DSCR3	protein_coding	DSCR3 arrestin fold containing [Source:HGNC Symbol;Acc:HGNC:3044]
ENSG00000157540	1.52177	0.000390248	0.00530139	32.8202	15.2547	DYRK1A	protein_coding	dual specificity tyrosine phosphorylation regulated kinase 1A [Source:HGNC Symbol;Acc:HGNC:3091]
ENSG00000157600	1.13974	0.00271371	0.0278937	36.6341	22.1897	TMEM164	protein_coding	transmembrane protein 164 [Source:HGNC Symbol;Acc:HGNC:26217]
ENSG00000157613	1.28193	0.043385	0.235664	13.8069	7.57801	CREB3L1	protein_coding	cAMP responsive element binding protein 3 like 1 [Source:HGNC Symbol;Acc:HGNC:18856]
ENSG00000157617	1.18332	0.0172015	0.120195	21.7819	12.801	C2CD2	protein_coding	C2 calcium dependent domain containing 2 [Source:HGNC Symbol;Acc:HGNC:1266]
ENSG00000157625	2.21657	2.18976e-07	6.6841e-06	42.0243	12.0672	TAB3	protein_coding	TGF-beta activated kinase 1 and MAP3K7 binding protein 3 [Source:HGNC Symbol;Acc:HGNC:30681]
ENSG00000157764	1.35715	0.048197	0.253404	12.0951	6.30127	BRAF	protein_coding	B-Raf proto-oncogene, serine/threonine kinase [Source:HGNC Symbol;Acc:HGNC:1097]
ENSG00000157823	1.42111	0.00592141	0.0524304	21.885	10.9071	AP3S2	protein_coding	adaptor related protein complex 3 sigma 2 subunit [Source:HGNC Symbol;Acc:HGNC:571]
ENSG00000157869	1.09361	0.0489369	0.256222	16.8892	10.5623	RAB28	protein_coding	RAB28, member RAS oncogene family [Source:HGNC Symbol;Acc:HGNC:9768]
ENSG00000157933	1.33388	0.0149575	0.10771	18.8425	9.97609	SKI	protein_coding	SKI proto-oncogene [Source:HGNC Symbol;Acc:HGNC:10896]
ENSG00000158109	1.08449	0.00491741	0.045296	34.9213	21.9779	TPRG1L	protein_coding	tumor protein p63 regulated 1 like [Source:HGNC Symbol;Acc:HGNC:27007]
ENSG00000158156	1.43643	0.000369895	0.00505221	36.0465	17.7752	XKR8	protein_coding	XK related 8 [Source:HGNC Symbol;Acc:HGNC:25508]
ENSG00000158195	1.55244	1.5043e-10	7.38873e-09	103.938	47.294	WASF2	protein_coding	WAS protein family member 2 [Source:HGNC Symbol;Acc:HGNC:12733]
ENSG00000158470	1.30789	0.00748141	0.0627781	23.4645	12.6491	B4GALT5	protein_coding	beta-1,4-galactosyltransferase 5 [Source:HGNC Symbol;Acc:HGNC:928]
ENSG00000158480	2.22305	1.01543e-09	4.57065e-08	58.1445	16.6212	SPATA2	protein_coding	spermatogenesis associated 2 [Source:HGNC Symbol;Acc:HGNC:14681]
ENSG00000158483	1.85146	0.0198143	0.133206	10.7271	3.96734	FAM86C1	protein_coding	family with sequence similarity 86 member C1 [Source:HGNC Symbol;Acc:HGNC:25561]
ENSG00000158615	1.13714	1.33874e-08	5.03412e-07	131.963	80.0755	PPP1R15B	protein_coding	protein phosphatase 1 regulatory subunit 15B [Source:HGNC Symbol;Acc:HGNC:14951]
ENSG00000158636	2.23863	0.000486206	0.00640866	18.8095	5.31915	EMSY	protein_coding	EMSY, BRCA2 interacting transcriptional repressor [Source:HGNC Symbol;Acc:HGNC:18071]
ENSG00000158711	1.84062	0.000293247	0.00416372	26.121	9.73349	ELK4	protein_coding	ELK4, ETS transcription factor [Source:HGNC Symbol;Acc:HGNC:3326]
ENSG00000158825	1.09126	0.00274845	0.0281931	39.1934	24.5511	CDA	protein_coding	cytidine deaminase [Source:HGNC Symbol;Acc:HGNC:1712]
ENSG00000158850	1.14688	0.00900394	0.0730734	27.5212	16.5876	B4GALT3	protein_coding	beta-1,4-galactosyltransferase 3 [Source:HGNC Symbol;Acc:HGNC:926]
ENSG00000158856	1.41519	0.00026233	0.0037781	38.735	19.3843	DMTN	protein_coding	dematin actin binding protein [Source:HGNC Symbol;Acc:HGNC:3382]
ENSG00000158985	1.68563	8.4815e-05	0.00141945	34.7712	14.4263	CDC42SE2	protein_coding	CDC42 small effector 2 [Source:HGNC Symbol;Acc:HGNC:18547]
ENSG00000159128	1.21353	0.000347901	0.00482169	47.1713	27.1474	IFNGR2	protein_coding	interferon gamma receptor 2 [Source:HGNC Symbol;Acc:HGNC:5440]
ENSG00000159314	1.30078	0.00472833	0.0440114	26.3985	14.301	ARHGAP27	protein_coding	Rho GTPase activating protein 27 [Source:HGNC Symbol;Acc:HGNC:31813]
ENSG00000159346	1.45958	6.8693e-24	1.03582e-21	281.835	136.766	ADIPOR1	protein_coding	adiponectin receptor 1 [Source:HGNC Symbol;Acc:HGNC:24040]
ENSG00000159388	1.64324	0.0462208	0.246103	9.27448	3.96264	BTG2	protein_coding	BTG anti-proliferation factor 2 [Source:HGNC Symbol;Acc:HGNC:1131]
ENSG00000159579	1.03671	0.015879	0.112943	27.6398	17.981	RSPRY1	protein_coding	ring finger and SPRY domain containing 1 [Source:HGNC Symbol;Acc:HGNC:29420]
ENSG00000159658	1.49623	1.36738e-06	3.53059e-05	62.4005	29.5214	EFCAB14	protein_coding	EF-hand calcium binding domain 14 [Source:HGNC Symbol;Acc:HGNC:29051]
ENSG00000159840	1.61056	1.23558e-09	5.47982e-08	88.6652	38.7513	ZYX	protein_coding	zyxin [Source:HGNC Symbol;Acc:HGNC:13200]
ENSG00000160007	1.19227	2.38437e-05	0.000468149	67.6998	39.5402	ARHGAP35	protein_coding	Rho GTPase activating protein 35 [Source:HGNC Symbol;Acc:HGNC:4591]
ENSG00000160014	1.45001	6.89667e-45	2.311e-42	553.453	270.362	CALM3	protein_coding	calmodulin 3 [Source:HGNC Symbol;Acc:HGNC:1449]
ENSG00000160075	1.46177	9.87869e-05	0.00161213	41.9863	20.3437	SSU72	protein_coding	SSU72 homolog, RNA polymerase II CTD phosphatase [Source:HGNC Symbol;Acc:HGNC:25016]
ENSG00000160094	2.00796	0.0374134	0.212089	7.6832	2.54945	ZNF362	protein_coding	zinc finger protein 362 [Source:HGNC Symbol;Acc:HGNC:18079]
ENSG00000160570	1.43082	7.22381e-07	1.96266e-05	70.2188	34.7611	DEDD2	protein_coding	death effector domain containing 2 [Source:HGNC Symbol;Acc:HGNC:24450]
ENSG00000160691	1.53961	2.37993e-21	3.17583e-19	230.766	105.941	SHC1	protein_coding	SHC adaptor protein 1 [Source:HGNC Symbol;Acc:HGNC:10840]
ENSG00000160712	1.17001	0.0383013	0.215905	16.7695	9.94655	IL6R	protein_coding	interleukin 6 receptor [Source:HGNC Symbol;Acc:HGNC:6019]
ENSG00000160714	1.26904	0.000271742	0.00389876	45.5634	25.2324	UBE2Q1	protein_coding	ubiquitin conjugating enzyme E2 Q1 [Source:HGNC Symbol;Acc:HGNC:15698]
ENSG00000160741	2.25448	4.00514e-17	4.02623e-15	108.453	30.3344	CRTC2	protein_coding	CREB regulated transcription coactivator 2 [Source:HGNC Symbol;Acc:HGNC:27301]
ENSG00000160767	1.86504	5.58969e-12	3.29246e-10	92.8689	34.0249	FAM189B	protein_coding	family with sequence similarity 189 member B [Source:HGNC Symbol;Acc:HGNC:1233]
ENSG00000160785	1.28189	6.05247e-05	0.00105876	54.4302	29.8754	SLC25A44	protein_coding	solute carrier family 25 member 44 [Source:HGNC Symbol;Acc:HGNC:29036]
ENSG00000160803	1.41733	4.86989e-05	0.000880492	47.86	23.9152	UBQLN4	protein_coding	ubiquilin 4 [Source:HGNC Symbol;Acc:HGNC:1237]
ENSG00000160877	1.34782	3.40212e-06	8.11717e-05	67.5604	35.4256	NACC1	protein_coding	nucleus accumbens associated 1 [Source:HGNC Symbol;Acc:HGNC:20967]
ENSG00000161021	1.23922	0.00811975	0.0672365	24.9986	14.1329	MAML1	protein_coding	mastermind like transcriptional coactivator 1 [Source:HGNC Symbol;Acc:HGNC:13632]
ENSG00000161202	1.74579	3.89277e-08	1.34016e-06	64.7091	25.7508	DVL3	protein_coding	dishevelled segment polarity protein 3 [Source:HGNC Symbol;Acc:HGNC:3087]
ENSG00000161558	1.43276	0.0182261	0.125379	15.9101	7.86557	TMEM143	protein_coding	transmembrane protein 143 [Source:HGNC Symbol;Acc:HGNC:25603]
ENSG00000161642	2.83596	4.01823e-09	1.66003e-07	41.0098	7.6655	ZNF385A	protein_coding	zinc finger protein 385A [Source:HGNC Symbol;Acc:HGNC:17521]
ENSG00000161654	2.23917	0.0176631	0.1224	8.69943	2.45919	LSM12	protein_coding	LSM12 homolog [Source:HGNC Symbol;Acc:HGNC:26407]
ENSG00000161921	1.69412	1.65945e-45	5.95781e-43	447.688	184.652	CXCL16	protein_coding	C-X-C motif chemokine ligand 16 [Source:HGNC Symbol;Acc:HGNC:16642]
ENSG00000162039	1.11594	0.00703826	0.0595901	30.6176	18.8538	MEIOB	protein_coding	meiosis specific with OB domains [Source:HGNC Symbol;Acc:HGNC:28569]
ENSG00000162104	1.29914	0.0178283	0.123318	18.6034	10.0895	ADCY9	protein_coding	adenylate cyclase 9 [Source:HGNC Symbol;Acc:HGNC:240]
ENSG00000162377	1.24126	0.00999324	0.0791845	23.6149	13.3318	COA7	protein_coding	cytochrome c oxidase assembly factor 7 (putative) [Source:HGNC Symbol;Acc:HGNC:25716]
ENSG00000162430	1.65026	2.04653e-12	1.2912e-10	114.672	48.7571	SELENON	protein_coding	selenoprotein N [Source:HGNC Symbol;Acc:HGNC:15999]
ENSG00000162433	1.16137	0.00941656	0.0753675	26.6575	15.9064	AK4	protein_coding	adenylate kinase 4 [Source:HGNC Symbol;Acc:HGNC:363]
ENSG00000162512	1.88819	0.00820132	0.067726	13.4495	4.84913	SDC3	protein_coding	syndecan 3 [Source:HGNC Symbol;Acc:HGNC:10660]
ENSG00000162522	1.8516	1.59615e-11	8.91418e-10	89.7222	33.1796	KIAA1522	protein_coding	KIAA1522 [Source:HGNC Symbol;Acc:HGNC:29301]
ENSG00000162636	1.09542	0.000914673	0.0110427	47.7499	29.8249	FAM102B	protein_coding	family with sequence similarity 102 member B [Source:HGNC Symbol;Acc:HGNC:27637]
ENSG00000162714	1.68332	0.0167763	0.117825	12.8997	5.36058	ZNF496	protein_coding	zinc finger protein 496 [Source:HGNC Symbol;Acc:HGNC:23713]
ENSG00000162735	1.0458	0.0183685	0.126129	26.0498	16.8402	PEX19	protein_coding	peroxisomal biogenesis factor 19 [Source:HGNC Symbol;Acc:HGNC:9713]
ENSG00000162817	1.37664	0.000163708	0.00252667	43.0765	22.1407	C1orf115	protein_coding	chromosome 1 open reading frame 115 [Source:HGNC Symbol;Acc:HGNC:25873]
ENSG00000163191	1.13316	0.0285565	0.174616	19.7179	11.9979	S100A11	protein_coding	S100 calcium binding protein A11 [Source:HGNC Symbol;Acc:HGNC:10488]
ENSG00000163249	1.32702	0.00923922	0.074303	21.7334	11.5615	CCNYL1	protein_coding	cyclin Y like 1 [Source:HGNC Symbol;Acc:HGNC:26868]
ENSG00000163257	1.0945	0.00931631	0.0748033	29.4098	18.3812	DCAF16	protein_coding	DDB1 and CUL4 associated factor 16 [Source:HGNC Symbol;Acc:HGNC:25987]
ENSG00000163349	1.16929	0.0132439	0.0982796	24.0006	14.2426	HIPK1	protein_coding	homeodomain interacting protein kinase 1 [Source:HGNC Symbol;Acc:HGNC:19006]
ENSG00000163428	1.43884	0.0379817	0.214746	12.2118	6.01184	LRRC58	protein_coding	leucine rich repeat containing 58 [Source:HGNC Symbol;Acc:HGNC:26968]
ENSG00000163444	1.28771	0.0029917	0.0301752	29.6108	16.1872	TMEM183A	protein_coding	transmembrane protein 183A [Source:HGNC Symbol;Acc:HGNC:20173]
ENSG00000163577	1.4556	0.0307395	0.183065	13.0097	6.33067	EIF5A2	protein_coding	eukaryotic translation initiation factor 5A2 [Source:HGNC Symbol;Acc:HGNC:3301]
ENSG00000163586	1.47138	1.94033e-35	4.79643e-33	423.029	203.61	FABP1	protein_coding	fatty acid binding protein 1 [Source:HGNC Symbol;Acc:HGNC:3555]
ENSG00000163597	1.62366	1.8036e-12	1.1524e-10	117.96	51.0887	SNHG16	processed_transcript	small nucleolar RNA host gene 16 [Source:HGNC Symbol;Acc:HGNC:44352]
ENSG00000163602	1.49652	0.0499864	0.260271	10.2757	4.86044	RYBP	protein_coding	RING1 and YY1 binding protein [Source:HGNC Symbol;Acc:HGNC:10480]
ENSG00000163697	1.32293	0.0181574	0.125192	17.9857	9.59502	APBB2	protein_coding	amyloid beta precursor protein binding family B member 2 [Source:HGNC Symbol;Acc:HGNC:582]
ENSG00000163755	1.14093	0.00653304	0.056389	30.0907	18.2112	HPS3	protein_coding	HPS3, biogenesis of lysosomal organelles complex 2 subunit 1 [Source:HGNC Symbol;Acc:HGNC:15597]
ENSG00000163812	1.41064	0.00059676	0.00769106	34.4365	17.2875	ZDHHC3	protein_coding	zinc finger DHHC-type containing 3 [Source:HGNC Symbol;Acc:HGNC:18470]
ENSG00000163874	1.24008	0.0071027	0.0600009	25.8267	14.5925	ZC3H12A	protein_coding	zinc finger CCCH-type containing 12A [Source:HGNC Symbol;Acc:HGNC:26259]
ENSG00000163875	1.46318	0.00124023	0.0143086	28.8446	13.9625	MEAF6	protein_coding	MYST/Esa1 associated factor 6 [Source:HGNC Symbol;Acc:HGNC:25674]
ENSG00000163888	1.86537	0.0131911	0.098033	12.0177	4.40199	CAMK2N2	protein_coding	calcium/calmodulin dependent protein kinase II inhibitor 2 [Source:HGNC Symbol;Acc:HGNC:24197]
ENSG00000163900	1.4372	0.000360945	0.00497049	36.1476	17.8155	TMEM41A	protein_coding	transmembrane protein 41A [Source:HGNC Symbol;Acc:HGNC:30544]
ENSG00000163904	1.09018	0.000920288	0.0110839	48.0727	30.1357	SENP2	protein_coding	SUMO1/sentrin/SMT3 specific peptidase 2 [Source:HGNC Symbol;Acc:HGNC:23116]
ENSG00000164040	1.16047	6.01659e-05	0.00105493	63.722	38.0463	PGRMC2	protein_coding	progesterone receptor membrane component 2 [Source:HGNC Symbol;Acc:HGNC:16089]
ENSG00000164054	1.81986	4.47163e-19	5.26779e-17	161.101	60.9014	SHISA5	protein_coding	shisa family member 5 [Source:HGNC Symbol;Acc:HGNC:30376]
ENSG00000164168	2.09444	1.25186e-05	0.00026037	32.0563	10.0181	TMEM184C	protein_coding	transmembrane protein 184C [Source:HGNC Symbol;Acc:HGNC:25587]
ENSG00000164284	1.5716	2.69417e-06	6.57369e-05	54.8137	24.6123	GRPEL2	protein_coding	GrpE like 2, mitochondrial [Source:HGNC Symbol;Acc:HGNC:21060]
ENSG00000164294	1.15874	0.00558804	0.0500368	30.4704	18.2147	GPX8	protein_coding	glutathione peroxidase 8 (putative) [Source:HGNC Symbol;Acc:HGNC:33100]
ENSG00000164442	1.00337	2.18032e-06	5.42526e-05	112.459	74.8706	CITED2	protein_coding	Cbp/p300 interacting transactivator with Glu/Asp rich carboxy-terminal domain 2 [Source:HGNC Symbol;Acc:HGNC:1987]
ENSG00000164574	1.36706	0.00123534	0.014285	31.9827	16.5481	GALNT10	protein_coding	polypeptide N-acetylgalactosaminyltransferase 10 [Source:HGNC Symbol;Acc:HGNC:19873]
ENSG00000164638	1.32126	0.000852642	0.0103853	35.9149	19.1821	SLC29A4	protein_coding	solute carrier family 29 member 4 [Source:HGNC Symbol;Acc:HGNC:23097]
ENSG00000164659	1.78923	0.0409742	0.226484	8.65033	3.34027	KIAA1324L	protein_coding	KIAA1324 like [Source:HGNC Symbol;Acc:HGNC:21945]
ENSG00000164823	1.39043	0.00171043	0.0188398	29.3771	14.9558	OSGIN2	protein_coding	oxidative stress induced growth inhibitor family member 2 [Source:HGNC Symbol;Acc:HGNC:1355]
ENSG00000164938	1.36021	0.0166157	0.116915	17.7151	9.20954	TP53INP1	protein_coding	tumor protein p53 inducible nuclear protein 1 [Source:HGNC Symbol;Acc:HGNC:18022]
ENSG00000164970	1.03108	0.0118393	0.0901188	30.3738	19.8369	FAM219A	protein_coding	family with sequence similarity 219 member A [Source:HGNC Symbol;Acc:HGNC:19920]
ENSG00000165006	1.68726	5.93124e-16	5.48694e-14	147.112	60.9664	UBAP1	protein_coding	ubiquitin associated protein 1 [Source:HGNC Symbol;Acc:HGNC:12461]
ENSG00000165138	1.67282	0.00636605	0.0552959	16.9375	7.08992	ANKS6	protein_coding	ankyrin repeat and sterile alpha motif domain containing 6 [Source:HGNC Symbol;Acc:HGNC:26724]
ENSG00000165185	2.19145	0.00437419	0.04107	12.8886	3.76596	KIAA1958	protein_coding	KIAA1958 [Source:HGNC Symbol;Acc:HGNC:23427]
ENSG00000165406	1.64142	0.00122467	0.0141943	24.4355	10.4535	2021-03-08	protein_coding	membrane associated ring-CH-type finger 8 [Source:HGNC Symbol;Acc:HGNC:23356]
ENSG00000165490	1.62742	0.00727592	0.06119	17.0481	7.36435	DDIAS	protein_coding	DNA damage induced apoptosis suppressor [Source:HGNC Symbol;Acc:HGNC:26351]
ENSG00000165516	1.10707	0.0363412	0.207415	18.7082	11.5913	KLHDC2	protein_coding	kelch domain containing 2 [Source:HGNC Symbol;Acc:HGNC:20231]
ENSG00000165527	1.20336	8.48216e-05	0.00141799	57.7211	33.4539	ARF6	protein_coding	ADP ribosylation factor 6 [Source:HGNC Symbol;Acc:HGNC:659]
ENSG00000165650	1.58017	0.000691269	0.00869362	28.4297	12.6897	PDZD8	protein_coding	PDZ domain containing 8 [Source:HGNC Symbol;Acc:HGNC:26974]
ENSG00000165995	1.17369	0.0291413	0.177043	18.504	10.9474	CACNB2	protein_coding	calcium voltage-gated channel auxiliary subunit beta 2 [Source:HGNC Symbol;Acc:HGNC:1402]
ENSG00000165997	1.35451	5.77529e-05	0.00101974	50.2693	26.2371	ARL5B	protein_coding	ADP ribosylation factor like GTPase 5B [Source:HGNC Symbol;Acc:HGNC:23052]
ENSG00000166004	1.57928	0.0323675	0.189984	11.317	5.05451	CEP295	protein_coding	centrosomal protein 295 [Source:HGNC Symbol;Acc:HGNC:29366]
ENSG00000166224	1.02117	0.0446421	0.239899	19.643	12.9171	SGPL1	protein_coding	sphingosine-1-phosphate lyase 1 [Source:HGNC Symbol;Acc:HGNC:10817]
ENSG00000166228	1.66585	1.7279e-28	3.2981e-26	280.44	117.958	PCBD1	protein_coding	pterin-4 alpha-carbinolamine dehydratase 1 [Source:HGNC Symbol;Acc:HGNC:8646]
ENSG00000166233	1.08317	0.0499323	0.260169	17.0046	10.7117	ARIH1	protein_coding	ariadne RBR E3 ubiquitin protein ligase 1 [Source:HGNC Symbol;Acc:HGNC:689]
ENSG00000166272	1.56904	0.000363042	0.00498571	31.7193	14.2677	WBP1L	protein_coding	WW domain binding protein 1 like [Source:HGNC Symbol;Acc:HGNC:23510]
ENSG00000166454	1.78077	0.000363851	0.00499227	26.4916	10.2897	ATMIN	protein_coding	ATM interactor [Source:HGNC Symbol;Acc:HGNC:29034]
ENSG00000166484	1.49818	0.0205959	0.136873	14.3143	6.76291	MAPK7	protein_coding	mitogen-activated protein kinase 7 [Source:HGNC Symbol;Acc:HGNC:6880]
ENSG00000166579	1.59676	4.18726e-06	9.68399e-05	51.5083	22.7283	NDEL1	protein_coding	nudE neurodevelopment protein 1 like 1 [Source:HGNC Symbol;Acc:HGNC:17620]
ENSG00000166716	1.58412	6.1077e-05	0.00106472	39.5371	17.5994	ZNF592	protein_coding	zinc finger protein 592 [Source:HGNC Symbol;Acc:HGNC:28986]
ENSG00000166780	1.77087	2.18114e-07	6.67128e-06	56.4305	22.0693	C16orf45	protein_coding	chromosome 16 open reading frame 45 [Source:HGNC Symbol;Acc:HGNC:19213]
ENSG00000166783	1.55076	0.00512652	0.0467935	19.8837	9.05801	MARF1	protein_coding	meiosis regulator and mRNA stability factor 1 [Source:HGNC Symbol;Acc:HGNC:29562]
ENSG00000166831	2.20459	4.93217e-09	2.00464e-07	53.8957	15.6051	RBPMS2	protein_coding	RNA binding protein with multiple splicing 2 [Source:HGNC Symbol;Acc:HGNC:19098]
ENSG00000166887	1.2452	0.00102739	0.0121316	38.1608	21.4849	VPS39	protein_coding	VPS39, HOPS complex subunit [Source:HGNC Symbol;Acc:HGNC:20593]
ENSG00000166889	1.38918	5.12448e-07	1.45248e-05	75.4029	38.4206	PATL1	protein_coding	PAT1 homolog 1, processing body mRNA decay factor [Source:HGNC Symbol;Acc:HGNC:26721]
ENSG00000166896	1.44583	0.00854047	0.0700663	19.4736	9.54048	ATP23	protein_coding	ATP23 metallopeptidase and ATP synthase assembly factor homolog [Source:HGNC Symbol;Acc:HGNC:29452]
ENSG00000166925	1.23821	0.00558146	0.0500076	27.4379	15.5229	TSC22D4	protein_coding	TSC22 domain family member 4 [Source:HGNC Symbol;Acc:HGNC:21696]
ENSG00000166987	2.21902	7.12383e-09	2.78291e-07	52.3461	15.0056	MBD6	protein_coding	methyl-CpG binding domain protein 6 [Source:HGNC Symbol;Acc:HGNC:20445]
ENSG00000167106	1.2787	0.0194999	0.131915	18.5347	10.1957	FAM102A	protein_coding	family with sequence similarity 102 member A [Source:HGNC Symbol;Acc:HGNC:31419]
ENSG00000167182	1.90495	0.000861911	0.0104897	21.1139	7.52456	SP2	protein_coding	Sp2 transcription factor [Source:HGNC Symbol;Acc:HGNC:11207]
ENSG00000167193	1.36563	7.14111e-05	0.00121673	48.4118	25.0736	CRK	protein_coding	CRK proto-oncogene, adaptor protein [Source:HGNC Symbol;Acc:HGNC:2362]
ENSG00000167257	1.02952	0.0348603	0.200633	21.4	13.9913	RNF214	protein_coding	ring finger protein 214 [Source:HGNC Symbol;Acc:HGNC:25335]
ENSG00000167291	1.4011	0.000485755	0.00640831	35.9239	18.1539	TBC1D16	protein_coding	TBC1 domain family member 16 [Source:HGNC Symbol;Acc:HGNC:28356]
ENSG00000167323	1.15737	0.000162205	0.00250861	56.5521	33.8382	STIM1	protein_coding	stromal interaction molecule 1 [Source:HGNC Symbol;Acc:HGNC:11386]
ENSG00000167397	1.30743	0.0373908	0.212041	14.2191	7.66756	VKORC1	protein_coding	vitamin K epoxide reductase complex subunit 1 [Source:HGNC Symbol;Acc:HGNC:23663]
ENSG00000167461	1.52574	1.37463e-09	6.04316e-08	95.3937	44.2167	RAB8A	protein_coding	RAB8A, member RAS oncogene family [Source:HGNC Symbol;Acc:HGNC:7007]
ENSG00000167470	1.13145	5.20659e-07	1.47023e-05	103.82	63.2473	MIDN	protein_coding	midnolin [Source:HGNC Symbol;Acc:HGNC:16298]
ENSG00000167548	1.35106	0.00244397	0.0254507	28.6492	14.9887	KMT2D	protein_coding	lysine methyltransferase 2D [Source:HGNC Symbol;Acc:HGNC:7133]
ENSG00000167565	1.26284	9.67015e-06	0.000205955	67.7989	37.7076	SERTAD3	protein_coding	SERTA domain containing 3 [Source:HGNC Symbol;Acc:HGNC:17931]
ENSG00000167595	1.43168	0.00437368	0.0410908	23.2072	11.4817	PROSER3	protein_coding	proline and serine rich 3 [Source:HGNC Symbol;Acc:HGNC:25204]
ENSG00000167600	1.60608	3.4283e-16	3.23096e-14	160.456	70.346	CYP2S1	protein_coding	cytochrome P450 family 2 subfamily S member 1 [Source:HGNC Symbol;Acc:HGNC:15654]
ENSG00000167658	1.00274	3.20179e-69	2.09912e-66	1547.2	1030.51	EEF2	protein_coding	eukaryotic translation elongation factor 2 [Source:HGNC Symbol;Acc:HGNC:3214]
ENSG00000167695	1.22195	0.0255075	0.160194	18.1974	10.4118	FAM57A	protein_coding	family with sequence similarity 57 member A [Source:HGNC Symbol;Acc:HGNC:29646]
ENSG00000167978	1.00006	4.50227e-07	1.29561e-05	128.382	85.6676	SRRM2	protein_coding	serine/arginine repetitive matrix 2 [Source:HGNC Symbol;Acc:HGNC:16639]
ENSG00000167987	1.16037	0.0131708	0.0979784	24.3344	14.5303	VPS37C	protein_coding	VPS37C, ESCRT-I subunit [Source:HGNC Symbol;Acc:HGNC:26097]
ENSG00000168005	1.06706	0.00744829	0.0625349	32.4637	20.6796	C11orf84	protein_coding	chromosome 11 open reading frame 84 [Source:HGNC Symbol;Acc:HGNC:25115]
ENSG00000168118	1.15948	0.0194712	0.131899	21.6399	12.9294	RAB4A	protein_coding	RAB4A, member RAS oncogene family [Source:HGNC Symbol;Acc:HGNC:9781]
ENSG00000168137	1.65723	7.67913e-10	3.5089e-08	87.2469	36.9178	SETD5	protein_coding	SET domain containing 5 [Source:HGNC Symbol;Acc:HGNC:25566]
ENSG00000168175	1.06402	0.00800795	0.0664567	32.0238	20.4424	MAPK1IP1L	protein_coding	mitogen-activated protein kinase 1 interacting protein 1 like [Source:HGNC Symbol;Acc:HGNC:19840]
ENSG00000168243	1.772	0.000835434	0.010217	23.4237	9.15355	GNG4	protein_coding	G protein subunit gamma 4 [Source:HGNC Symbol;Acc:HGNC:4407]
ENSG00000168256	1.23969	0.000975739	0.0116218	38.768	21.9103	NKIRAS2	protein_coding	NFKB inhibitor interacting Ras like 2 [Source:HGNC Symbol;Acc:HGNC:17898]
ENSG00000168268	1.11164	1.91793e-05	0.000385093	77.4867	47.8575	NT5DC2	protein_coding	5'-nucleotidase domain containing 2 [Source:HGNC Symbol;Acc:HGNC:25717]
ENSG00000168389	1.32607	0.000615279	0.00787588	37.6608	20.0477	MFSD2A	protein_coding	major facilitator superfamily domain containing 2A [Source:HGNC Symbol;Acc:HGNC:25897]
ENSG00000168488	1.69403	1.121e-15	1.03071e-13	143.48	59.183	ATXN2L	protein_coding	ataxin 2 like [Source:HGNC Symbol;Acc:HGNC:31326]
ENSG00000168495	1.00172	0.0212305	0.139919	26.6908	17.79	POLR3D	protein_coding	RNA polymerase III subunit D [Source:HGNC Symbol;Acc:HGNC:1080]
ENSG00000168528	1.48088	4.86055e-07	1.38549e-05	68.7744	32.885	SERINC2	protein_coding	serine incorporator 2 [Source:HGNC Symbol;Acc:HGNC:23231]
ENSG00000168569	1.58029	8.0558e-06	0.00017554	49.1957	21.9571	TMEM223	protein_coding	transmembrane protein 223 [Source:HGNC Symbol;Acc:HGNC:28464]
ENSG00000168575	1.04461	0.000763314	0.00946547	53.1654	34.3978	SLC20A2	protein_coding	solute carrier family 20 member 2 [Source:HGNC Symbol;Acc:HGNC:10947]
ENSG00000168591	1.01954	0.00313084	0.0312649	42.6379	28.0702	TMUB2	protein_coding	transmembrane and ubiquitin like domain containing 2 [Source:HGNC Symbol;Acc:HGNC:28459]
ENSG00000168615	1.10582	6.1395e-08	2.03915e-06	125.4	77.7627	ADAM9	protein_coding	ADAM metallopeptidase domain 9 [Source:HGNC Symbol;Acc:HGNC:216]
ENSG00000168792	1.25849	0.0287572	0.175417	16.654	9.29043	ABHD15	protein_coding	abhydrolase domain containing 15 [Source:HGNC Symbol;Acc:HGNC:26971]
ENSG00000168826	1.59961	0.0446635	0.239929	9.78061	4.3072	ZBTB49	protein_coding	zinc finger and BTB domain containing 49 [Source:HGNC Symbol;Acc:HGNC:19883]
ENSG00000168887	1.13721	0.0033961	0.033318	35.0918	21.2928	C2orf68	protein_coding	chromosome 2 open reading frame 68 [Source:HGNC Symbol;Acc:HGNC:34353]
ENSG00000168993	1.37943	0.0276447	0.170772	14.6606	7.52078	CPLX1	protein_coding	complexin 1 [Source:HGNC Symbol;Acc:HGNC:2309]
ENSG00000169018	1.14019	0.0217074	0.141699	21.4571	12.9928	FEM1B	protein_coding	fem-1 homolog B [Source:HGNC Symbol;Acc:HGNC:3649]
ENSG00000169047	1.42444	0.0217261	0.14176	15.167	7.54152	IRS1	protein_coding	insulin receptor substrate 1 [Source:HGNC Symbol;Acc:HGNC:6125]
ENSG00000169057	1.29212	0.0166932	0.117351	19.1462	10.4347	MECP2	protein_coding	methyl-CpG binding protein 2 [Source:HGNC Symbol;Acc:HGNC:6990]
ENSG00000169116	1.79548	0.0213366	0.140251	10.9212	4.19893	PARM1	protein_coding	prostate androgen-regulated mucin-like protein 1 [Source:HGNC Symbol;Acc:HGNC:24536]
ENSG00000169118	1.93159	0.00830126	0.0684389	13.0062	4.55036	CSNK1G1	protein_coding	casein kinase 1 gamma 1 [Source:HGNC Symbol;Acc:HGNC:2454]
ENSG00000169180	1.192	0.00163774	0.0181052	37.6177	21.9748	XPO6	protein_coding	exportin 6 [Source:HGNC Symbol;Acc:HGNC:19733]
ENSG00000169213	2.08057	6.39519e-09	2.51784e-07	57.1098	18.02	RAB3B	protein_coding	RAB3B, member RAS oncogene family [Source:HGNC Symbol;Acc:HGNC:9778]
ENSG00000169375	1.1523	0.00165532	0.0182594	39.6252	23.7932	SIN3A	protein_coding	SIN3 transcription regulator family member A [Source:HGNC Symbol;Acc:HGNC:19353]
ENSG00000169564	1.33649	3.9005e-33	8.77845e-31	455.863	240.919	PCBP1	protein_coding	poly(rC) binding protein 1 [Source:HGNC Symbol;Acc:HGNC:8647]
ENSG00000169599	1.05522	0.0239596	0.153022	23.5326	15.1139	NFU1	protein_coding	NFU1 iron-sulfur cluster scaffold [Source:HGNC Symbol;Acc:HGNC:16287]
ENSG00000169635	1.38821	0.004065	0.0387215	24.7117	12.6	HIC2	protein_coding	HIC ZBTB transcriptional repressor 2 [Source:HGNC Symbol;Acc:HGNC:18595]
ENSG00000169856	1.43323	3.75457e-05	0.000698952	48.4704	23.9548	ONECUT1	protein_coding	one cut homeobox 1 [Source:HGNC Symbol;Acc:HGNC:8138]
ENSG00000169926	1.60278	4.26032e-06	9.82284e-05	51.1485	22.4754	KLF13	protein_coding	Kruppel like factor 13 [Source:HGNC Symbol;Acc:HGNC:13672]
ENSG00000169992	1.35094	0.0101303	0.0800184	20.633	10.7957	NLGN2	protein_coding	neuroligin 2 [Source:HGNC Symbol;Acc:HGNC:14290]
ENSG00000170145	1.19233	0.00291951	0.0296453	33.5833	19.6136	SIK2	protein_coding	salt inducible kinase 2 [Source:HGNC Symbol;Acc:HGNC:21680]
ENSG00000170175	1.11568	0.0304437	0.182022	19.7535	12.1661	CHRNB1	protein_coding	cholinergic receptor nicotinic beta 1 subunit [Source:HGNC Symbol;Acc:HGNC:1961]
ENSG00000170345	1.02387	0.00201707	0.0216943	46.2417	30.3513	FOS	protein_coding	Fos proto-oncogene, AP-1 transcription factor subunit [Source:HGNC Symbol;Acc:HGNC:3796]
ENSG00000170485	1.52312	0.000954265	0.011393	28.4411	13.2069	NPAS2	protein_coding	neuronal PAS domain protein 2 [Source:HGNC Symbol;Acc:HGNC:7895]
ENSG00000170545	1.10679	0.026993	0.167846	20.8954	12.949	SMAGP	protein_coding	small cell adhesion glycoprotein [Source:HGNC Symbol;Acc:HGNC:26918]
ENSG00000170627	1.10854	2.20002e-08	7.9554e-07	133.381	82.5566	GTSF1	protein_coding	gametocyte specific factor 1 [Source:HGNC Symbol;Acc:HGNC:26565]
ENSG00000170632	1.24807	0.00288474	0.0294309	31.3257	17.6017	ARMC10	protein_coding	armadillo repeat containing 10 [Source:HGNC Symbol;Acc:HGNC:21706]
ENSG00000170653	1.69341	0.0070968	0.0600183	16.2098	6.68915	ATF7	protein_coding	activating transcription factor 7 [Source:HGNC Symbol;Acc:HGNC:792]
ENSG00000170881	1.14195	0.00165179	0.0182338	40.2184	24.3233	RNF139	protein_coding	ring finger protein 139 [Source:HGNC Symbol;Acc:HGNC:17023]
ENSG00000170949	1.459	0.00559263	0.0500483	21.3237	10.3519	ZNF160	protein_coding	zinc finger protein 160 [Source:HGNC Symbol;Acc:HGNC:12948]
ENSG00000171067	1.84877	1.74495e-24	2.74085e-22	206.443	76.4936	C11orf24	protein_coding	chromosome 11 open reading frame 24 [Source:HGNC Symbol;Acc:HGNC:1174]
ENSG00000171130	1.19477	0.00535353	0.0484549	29.3132	17.0908	ATP6V0E2	protein_coding	ATPase H+ transporting V0 subunit e2 [Source:HGNC Symbol;Acc:HGNC:21723]
ENSG00000171160	1.33807	0.0161412	0.114322	18.3275	9.6753	MORN4	protein_coding	MORN repeat containing 4 [Source:HGNC Symbol;Acc:HGNC:24001]
ENSG00000171204	1.51441	0.000587115	0.00758621	31.0531	14.5071	TMEM126B	protein_coding	transmembrane protein 126B [Source:HGNC Symbol;Acc:HGNC:30883]
ENSG00000171208	1.52697	0.0364392	0.207738	11.3625	5.26223	NETO2	protein_coding	neuropilin and tolloid like 2 [Source:HGNC Symbol;Acc:HGNC:14644]
ENSG00000171223	1.07275	0.00040415	0.00547053	56.2292	35.6772	JUNB	protein_coding	JunB proto-oncogene, AP-1 transcription factor subunit [Source:HGNC Symbol;Acc:HGNC:6205]
ENSG00000171307	1.29524	3.22859e-05	0.00061084	57.5298	31.2857	ZDHHC16	protein_coding	zinc finger DHHC-type containing 16 [Source:HGNC Symbol;Acc:HGNC:20714]
ENSG00000171316	1.54171	0.0118497	0.0901524	16.2124	7.432	CHD7	protein_coding	chromodomain helicase DNA binding protein 7 [Source:HGNC Symbol;Acc:HGNC:20626]
ENSG00000171475	1.73361	1.12985e-05	0.000238614	41.7119	16.7399	WIPF2	protein_coding	WAS/WASL interacting protein family member 2 [Source:HGNC Symbol;Acc:HGNC:30923]
ENSG00000171492	1.79541	4.34501e-06	0.000100028	43.499	16.725	LRRC8D	protein_coding	leucine rich repeat containing 8 VRAC subunit D [Source:HGNC Symbol;Acc:HGNC:16992]
ENSG00000171552	1.4098	5.33416e-16	4.96505e-14	191.987	96.4361	BCL2L1	protein_coding	BCL2 like 1 [Source:HGNC Symbol;Acc:HGNC:992]
ENSG00000171604	1.05428	0.02474	0.156417	23.3102	14.9809	CXXC5	protein_coding	CXXC finger protein 5 [Source:HGNC Symbol;Acc:HGNC:26943]
ENSG00000171621	1.14281	0.0245342	0.155638	20.5155	12.4	SPSB1	protein_coding	splA/ryanodine receptor domain and SOCS box containing 1 [Source:HGNC Symbol;Acc:HGNC:30628]
ENSG00000171792	1.50414	9.98571e-05	0.00162608	40.1871	18.9085	RHNO1	protein_coding	RAD9-HUS1-RAD1 interacting nuclear orphan 1 [Source:HGNC Symbol;Acc:HGNC:28206]
ENSG00000171988	1.56768	0.00826576	0.0681835	17.4247	7.84524	JMJD1C	protein_coding	jumonji domain containing 1C [Source:HGNC Symbol;Acc:HGNC:12313]
ENSG00000171992	1.34671	0.000456806	0.00606888	38.5176	20.2125	SYNPO	protein_coding	synaptopodin [Source:HGNC Symbol;Acc:HGNC:30672]
ENSG00000172059	1.58129	0.000904731	0.0109578	27.1682	12.1173	KLF11	protein_coding	Kruppel like factor 11 [Source:HGNC Symbol;Acc:HGNC:11811]
ENSG00000172081	1.59083	1.36414e-07	4.29432e-06	67.9136	30.0905	MOB3A	protein_coding	MOB kinase activator 3A [Source:HGNC Symbol;Acc:HGNC:29802]
ENSG00000172292	1.38116	0.00291116	0.0296004	26.7371	13.6995	CERS6	protein_coding	ceramide synthase 6 [Source:HGNC Symbol;Acc:HGNC:23826]
ENSG00000172380	1.54968	0.0488393	0.2558	9.86007	4.49512	GNG12	protein_coding	G protein subunit gamma 12 [Source:HGNC Symbol;Acc:HGNC:19663]
ENSG00000172493	1.32245	0.0290007	0.176331	15.3733	8.20412	AFF1	protein_coding	AF4/FMR2 family member 1 [Source:HGNC Symbol;Acc:HGNC:7135]
ENSG00000172728	1.42852	0.0190985	0.130016	15.7467	7.80769	FUT10	protein_coding	fucosyltransferase 10 [Source:HGNC Symbol;Acc:HGNC:19234]
ENSG00000172830	1.07979	0.00241464	0.0251974	40.9249	25.8404	SSH3	protein_coding	slingshot protein phosphatase 3 [Source:HGNC Symbol;Acc:HGNC:30581]
ENSG00000172831	1.32059	0.00271161	0.0278911	29.0573	15.5267	CES2	protein_coding	carboxylesterase 2 [Source:HGNC Symbol;Acc:HGNC:1864]
ENSG00000172845	1.83119	1.37636e-06	3.54771e-05	46.7649	17.5404	SP3	protein_coding	Sp3 transcription factor [Source:HGNC Symbol;Acc:HGNC:11208]
ENSG00000172888	1.68561	0.0220539	0.143156	11.7987	4.89525	ZNF621	protein_coding	zinc finger protein 621 [Source:HGNC Symbol;Acc:HGNC:24787]
ENSG00000172954	1.08605	0.0156939	0.111891	25.7106	16.1636	LCLAT1	protein_coding	lysocardiolipin acyltransferase 1 [Source:HGNC Symbol;Acc:HGNC:26756]
ENSG00000172992	1.11991	0.0105195	0.0824022	27.432	16.8458	DCAKD	protein_coding	dephospho-CoA kinase domain containing [Source:HGNC Symbol;Acc:HGNC:26238]
ENSG00000173039	1.15704	8.20934e-07	2.21051e-05	96.6742	57.8586	RELA	protein_coding	RELA proto-oncogene, NF-kB subunit [Source:HGNC Symbol;Acc:HGNC:9955]
ENSG00000173065	1.97405	4.21813e-07	1.22553e-05	46.4161	15.7681	FAM222B	protein_coding	family with sequence similarity 222 member B [Source:HGNC Symbol;Acc:HGNC:25563]
ENSG00000173166	1.47513	0.000389328	0.00529366	34.3801	16.5048	RAPH1	protein_coding	Ras association (RalGDS/AF-6) and pleckstrin homology domains 1 [Source:HGNC Symbol;Acc:HGNC:14436]
ENSG00000173327	1.07091	0.000174678	0.00266327	63.4727	40.3246	MAP3K11	protein_coding	mitogen-activated protein kinase kinase kinase 11 [Source:HGNC Symbol;Acc:HGNC:6850]
ENSG00000173334	1.5129	1.41607e-08	5.2985e-07	84.6451	39.5852	TRIB1	protein_coding	tribbles pseudokinase 1 [Source:HGNC Symbol;Acc:HGNC:16891]
ENSG00000173402	1.41229	8.35465e-09	3.21377e-07	96.7946	48.5367	DAG1	protein_coding	dystroglycan 1 [Source:HGNC Symbol;Acc:HGNC:2666]
ENSG00000173456	1.72955	6.9664e-20	8.61035e-18	180.834	72.7769	RNF26	protein_coding	ring finger protein 26 [Source:HGNC Symbol;Acc:HGNC:14646]
ENSG00000173482	1.43871	9.91064e-08	3.17288e-06	80.5216	39.644	PTPRM	protein_coding	protein tyrosine phosphatase, receptor type M [Source:HGNC Symbol;Acc:HGNC:9675]
ENSG00000173511	1.24558	3.6479e-11	1.95754e-09	154.956	87.2193	VEGFB	protein_coding	vascular endothelial growth factor B [Source:HGNC Symbol;Acc:HGNC:12681]
ENSG00000173706	1.63156	0.023471	0.150732	12.1045	5.21383	HEG1	protein_coding	heart development protein with EGF like domains 1 [Source:HGNC Symbol;Acc:HGNC:29227]
ENSG00000173744	1.31805	0.0236161	0.151342	16.6032	8.88748	AGFG1	protein_coding	ArfGAP with FG repeats 1 [Source:HGNC Symbol;Acc:HGNC:5175]
ENSG00000173889	2.05606	5.48739e-06	0.000124428	35.5367	11.4052	PHC3	protein_coding	polyhomeotic homolog 3 [Source:HGNC Symbol;Acc:HGNC:15682]
ENSG00000173890	1.68041	0.000509321	0.00667831	27.3136	11.3733	GPR160	protein_coding	G protein-coupled receptor 160 [Source:HGNC Symbol;Acc:HGNC:23693]
ENSG00000173950	1.1113	0.0213202	0.140265	22.4949	13.8966	XXYLT1	protein_coding	xyloside xylosyltransferase 1 [Source:HGNC Symbol;Acc:HGNC:26639]
ENSG00000174021	1.89799	3.98065e-40	1.11156e-37	335.809	120.254	GNG5	protein_coding	G protein subunit gamma 5 [Source:HGNC Symbol;Acc:HGNC:4408]
ENSG00000174238	1.34989	0.00731361	0.0614726	22.4772	11.7692	PITPNA	protein_coding	phosphatidylinositol transfer protein alpha [Source:HGNC Symbol;Acc:HGNC:9001]
ENSG00000174282	1.46658	0.000297543	0.00421282	36.0654	17.4167	ZBTB4	protein_coding	zinc finger and BTB domain containing 4 [Source:HGNC Symbol;Acc:HGNC:23847]
ENSG00000174574	1.21235	3.43089e-08	1.20033e-06	112.424	64.7536	AKIRIN1	protein_coding	akirin 1 [Source:HGNC Symbol;Acc:HGNC:25744]
ENSG00000174579	1.47492	0.0291516	0.177035	13.0055	6.24442	MSL2	protein_coding	MSL complex subunit 2 [Source:HGNC Symbol;Acc:HGNC:25544]
ENSG00000174718	1.59037	0.00912258	0.0737584	16.6333	7.37205	KIAA1551	protein_coding	KIAA1551 [Source:HGNC Symbol;Acc:HGNC:25559]
ENSG00000174748	1.2097	7.63139e-17	7.52116e-15	257.446	148.556	RPL15	protein_coding	ribosomal protein L15 [Source:HGNC Symbol;Acc:HGNC:10306]
ENSG00000174903	1.08718	1.9304e-10	9.38983e-09	178.195	111.939	RAB1B	protein_coding	RAB1B, member RAS oncogene family [Source:HGNC Symbol;Acc:HGNC:18370]
ENSG00000174943	1.29009	0.0258254	0.161787	16.6443	9.08384	KCTD13	protein_coding	potassium channel tetramerization domain containing 13 [Source:HGNC Symbol;Acc:HGNC:22234]
ENSG00000174989	1.60326	0.000138174	0.00217715	35.1271	15.4303	FBXW8	protein_coding	F-box and WD repeat domain containing 8 [Source:HGNC Symbol;Acc:HGNC:13597]
ENSG00000175029	1.1288	0.021816	0.142224	21.7698	13.2865	CTBP2	protein_coding	C-terminal binding protein 2 [Source:HGNC Symbol;Acc:HGNC:2495]
ENSG00000175115	1.36568	2.42876e-07	7.33934e-06	81.8095	42.3696	PACS1	protein_coding	phosphofurin acidic cluster sorting protein 1 [Source:HGNC Symbol;Acc:HGNC:30032]
ENSG00000175155	1.40772	0.0454975	0.243283	11.7248	5.89791	YPEL2	protein_coding	yippee like 2 [Source:HGNC Symbol;Acc:HGNC:18326]
ENSG00000175182	1.12877	0.0481506	0.253602	16.1605	9.86329	FAM131A	protein_coding	family with sequence similarity 131 member A [Source:HGNC Symbol;Acc:HGNC:28308]
ENSG00000175215	1.28132	6.88562e-09	2.70386e-07	113.643	62.4004	CTDSP2	protein_coding	CTD small phosphatase 2 [Source:HGNC Symbol;Acc:HGNC:17077]
ENSG00000175376	1.61644	4.85877e-09	1.98014e-07	81.8286	35.6178	EIF1AD	protein_coding	eukaryotic translation initiation factor 1A domain containing [Source:HGNC Symbol;Acc:HGNC:28147]
ENSG00000175582	1.43875	4.64278e-11	2.46509e-09	122.852	60.4835	RAB6A	protein_coding	RAB6A, member RAS oncogene family [Source:HGNC Symbol;Acc:HGNC:9786]
ENSG00000175592	1.62096	7.50745e-07	2.03606e-05	58.2638	25.2815	FOSL1	protein_coding	FOS like 1, AP-1 transcription factor subunit [Source:HGNC Symbol;Acc:HGNC:13718]
ENSG00000175727	1.62875	8.17556e-06	0.000177636	47.0296	20.2969	MLXIP	protein_coding	MLX interacting protein [Source:HGNC Symbol;Acc:HGNC:17055]
ENSG00000175826	1.34256	1.87515e-09	8.05568e-08	113.71	59.8422	CTDNEP1	protein_coding	CTD nuclear envelope phosphatase 1 [Source:HGNC Symbol;Acc:HGNC:19085]
ENSG00000176018	1.26669	0.0292919	0.177529	16.3765	9.08382	LYSMD3	protein_coding	LysM domain containing 3 [Source:HGNC Symbol;Acc:HGNC:26969]
ENSG00000176087	1.55757	3.6829e-08	1.27959e-06	76.4285	34.6531	SLC35A4	protein_coding	solute carrier family 35 member A4 [Source:HGNC Symbol;Acc:HGNC:20753]
ENSG00000176105	1.17305	2.85313e-05	0.000547358	68.1435	40.3331	YES1	protein_coding	YES proto-oncogene 1, Src family tyrosine kinase [Source:HGNC Symbol;Acc:HGNC:12841]
ENSG00000176142	1.73216	1.07351e-06	2.8152e-05	51.5367	20.7036	TMEM39A	protein_coding	transmembrane protein 39A [Source:HGNC Symbol;Acc:HGNC:25600]
ENSG00000176153	1.23567	1.48018e-05	0.000302844	67.2379	38.1066	GPX2	protein_coding	glutathione peroxidase 2 [Source:HGNC Symbol;Acc:HGNC:4554]
ENSG00000176182	2.02981	2.98043e-10	1.40006e-08	69.4068	22.6844	MYPOP	protein_coding	Myb related transcription factor, partner of profilin [Source:HGNC Symbol;Acc:HGNC:20178]
ENSG00000176407	1.69655	2.46786e-05	0.000482658	39.6772	16.3376	KCMF1	protein_coding	potassium channel modulatory factor 1 [Source:HGNC Symbol;Acc:HGNC:20589]
ENSG00000176454	1.32642	0.000262329	0.0037817	42.7565	22.7546	LPCAT4	protein_coding	lysophosphatidylcholine acyltransferase 4 [Source:HGNC Symbol;Acc:HGNC:30059]
ENSG00000176542	2.10577	0.00287508	0.0293523	14.8242	4.59654	USF3	protein_coding	upstream transcription factor family member 3 [Source:HGNC Symbol;Acc:HGNC:30494]
ENSG00000176619	1.04768	0.00205371	0.0219943	44.376	28.65	LMNB2	protein_coding	lamin B2 [Source:HGNC Symbol;Acc:HGNC:6638]
ENSG00000176624	1.71902	7.50317e-06	0.000165168	43.9215	17.8058	MEX3C	protein_coding	mex-3 RNA binding family member C [Source:HGNC Symbol;Acc:HGNC:28040]
ENSG00000176834	1.16296	0.0287057	0.175244	18.8793	11.2528	VSIG10	protein_coding	V-set and immunoglobulin domain containing 10 [Source:HGNC Symbol;Acc:HGNC:26078]
ENSG00000176871	1.22542	2.77704e-12	1.70224e-10	177.291	101.195	WSB2	protein_coding	WD repeat and SOCS box containing 2 [Source:HGNC Symbol;Acc:HGNC:19222]
ENSG00000176994	1.46658	0.00222708	0.0235004	25.7761	12.4477	SMCR8	protein_coding	Smith-Magenis syndrome chromosome region, candidate 8 [Source:HGNC Symbol;Acc:HGNC:17921]
ENSG00000177105	1.29558	0.000194177	0.00292507	46.2192	25.1289	RHOG	protein_coding	ras homolog family member G [Source:HGNC Symbol;Acc:HGNC:672]
ENSG00000177119	1.0522	5.45568e-05	0.000970121	75.5131	48.6002	ANO6	protein_coding	anoctamin 6 [Source:HGNC Symbol;Acc:HGNC:25240]
ENSG00000177189	1.06598	8.57653e-06	0.000185015	89.9139	57.3186	RPS6KA3	protein_coding	ribosomal protein S6 kinase A3 [Source:HGNC Symbol;Acc:HGNC:10432]
ENSG00000177311	1.3634	0.00414507	0.0393351	25.2907	13.1189	ZBTB38	protein_coding	zinc finger and BTB domain containing 38 [Source:HGNC Symbol;Acc:HGNC:26636]
ENSG00000177370	1.29889	0.0145744	0.105505	19.7835	10.7314	TIMM22	protein_coding	translocase of inner mitochondrial membrane 22 [Source:HGNC Symbol;Acc:HGNC:17317]
ENSG00000177426	1.71939	4.82024e-13	3.33415e-11	114.409	46.3692	TGIF1	protein_coding	TGFB induced factor homeobox 1 [Source:HGNC Symbol;Acc:HGNC:11776]
ENSG00000177565	1.20508	0.0310709	0.184166	17.3336	10.0342	TBL1XR1	protein_coding	transducin beta like 1 X-linked receptor 1 [Source:HGNC Symbol;Acc:HGNC:29529]
ENSG00000177732	1.5892	0.0181928	0.125322	13.6603	6.05928	SOX12	protein_coding	SRY-box 12 [Source:HGNC Symbol;Acc:HGNC:11198]
ENSG00000177951	1.01664	6.60807e-06	0.000147183	99.6217	65.7168	BET1L	protein_coding	Bet1 golgi vesicular membrane trafficking protein like [Source:HGNC Symbol;Acc:HGNC:19348]
ENSG00000177954	1.07973	7.06185e-05	0.00121006	70.2276	44.3442	RPS27	protein_coding	ribosomal protein S27 [Source:HGNC Symbol;Acc:HGNC:10416]
ENSG00000178691	1.08726	0.0248521	0.15706	22.1352	13.9042	SUZ12	protein_coding	SUZ12 polycomb repressive complex 2 subunit [Source:HGNC Symbol;Acc:HGNC:17101]
ENSG00000178719	1.76248	7.72894e-25	1.28071e-22	223.863	88.0611	GRINA	protein_coding	glutamate ionotropic receptor NMDA type subunit associated protein 1 [Source:HGNC Symbol;Acc:HGNC:4589]
ENSG00000178951	1.28224	0.00449815	0.0420246	27.2991	14.9801	ZBTB7A	protein_coding	zinc finger and BTB domain containing 7A [Source:HGNC Symbol;Acc:HGNC:18078]
ENSG00000179094	1.13348	0.000471703	0.00624479	50.2511	30.5698	PER1	protein_coding	period circadian regulator 1 [Source:HGNC Symbol;Acc:HGNC:8845]
ENSG00000179134	1.77293	1.42293e-08	5.31099e-07	67.4325	26.3344	SAMD4B	protein_coding	sterile alpha motif domain containing 4B [Source:HGNC Symbol;Acc:HGNC:25492]
ENSG00000179195	1.76025	1.73264e-09	7.48608e-08	76.7853	30.2517	ZNF664	protein_coding	zinc finger protein 664 [Source:HGNC Symbol;Acc:HGNC:25406]
ENSG00000179314	1.45184	0.0305937	0.18263	13.0829	6.38287	WSCD1	protein_coding	WSC domain containing 1 [Source:HGNC Symbol;Acc:HGNC:29060]
ENSG00000179361	1.58873	2.11831e-07	6.49229e-06	65.9594	29.2673	ARID3B	protein_coding	AT-rich interaction domain 3B [Source:HGNC Symbol;Acc:HGNC:14350]
ENSG00000179715	1.20674	0.0238563	0.152492	18.9924	10.9819	PCED1B	protein_coding	PC-esterase domain containing 1B [Source:HGNC Symbol;Acc:HGNC:28255]
ENSG00000179833	1.87651	1.63799e-06	4.17218e-05	44.589	16.207	SERTAD2	protein_coding	SERTA domain containing 2 [Source:HGNC Symbol;Acc:HGNC:30784]
ENSG00000179912	1.44067	0.000608445	0.0078216	33.2593	16.3526	R3HDM2	protein_coding	R3H domain containing 2 [Source:HGNC Symbol;Acc:HGNC:29167]
ENSG00000180182	1.54239	0.000272854	0.003911	33.891	15.5289	MED14	protein_coding	mediator complex subunit 14 [Source:HGNC Symbol;Acc:HGNC:2370]
ENSG00000180357	1.26663	0.0097019	0.0772005	23.0606	12.792	ZNF609	protein_coding	zinc finger protein 609 [Source:HGNC Symbol;Acc:HGNC:29003]
ENSG00000180398	1.69054	1.09762e-24	1.76074e-22	235.764	97.4845	MCFD2	protein_coding	multiple coagulation factor deficiency 2 [Source:HGNC Symbol;Acc:HGNC:18451]
ENSG00000180628	2.065	5.30648e-09	2.13377e-07	58.2833	18.5899	PCGF5	protein_coding	polycomb group ring finger 5 [Source:HGNC Symbol;Acc:HGNC:28264]
ENSG00000180776	1.44523	0.000864933	0.010518	31.2612	15.3218	ZDHHC20	protein_coding	zinc finger DHHC-type containing 20 [Source:HGNC Symbol;Acc:HGNC:20749]
ENSG00000180818	1.70408	6.01793e-07	1.67734e-05	55.2044	22.6129	HOXC10	protein_coding	homeobox C10 [Source:HGNC Symbol;Acc:HGNC:5122]
ENSG00000180901	1.43129	0.000279995	0.0039906	37.731	18.6723	KCTD2	protein_coding	potassium channel tetramerization domain containing 2 [Source:HGNC Symbol;Acc:HGNC:21294]
ENSG00000180964	1.41654	0.040216	0.223112	12.2204	6.10974	TCEAL8	protein_coding	transcription elongation factor A like 8 [Source:HGNC Symbol;Acc:HGNC:28683]
ENSG00000181035	1.29769	1.33197e-06	3.44506e-05	77.6041	42.131	SLC25A42	protein_coding	solute carrier family 25 member 42 [Source:HGNC Symbol;Acc:HGNC:28380]
ENSG00000181472	1.50115	0.00314714	0.0313861	23.2163	10.9462	ZBTB2	protein_coding	zinc finger and BTB domain containing 2 [Source:HGNC Symbol;Acc:HGNC:20868]
ENSG00000181788	1.5212	1.59496e-06	4.06944e-05	60.1209	27.9549	SIAH2	protein_coding	siah E3 ubiquitin protein ligase 2 [Source:HGNC Symbol;Acc:HGNC:10858]
ENSG00000181830	1.18817	0.0196732	0.132493	20.7445	12.1503	SLC35C1	protein_coding	solute carrier family 35 member C1 [Source:HGNC Symbol;Acc:HGNC:20197]
ENSG00000181852	1.05436	0.030973	0.183875	21.516	13.827	RNF41	protein_coding	ring finger protein 41 [Source:HGNC Symbol;Acc:HGNC:18401]
ENSG00000182195	2.06378	6.33951e-09	2.50245e-07	57.7351	18.4306	LDOC1	protein_coding	LDOC1, regulator of NFKB signaling [Source:HGNC Symbol;Acc:HGNC:6548]
ENSG00000182247	1.30391	0.0272389	0.168957	16.0683	8.68592	UBE2E2	protein_coding	ubiquitin conjugating enzyme E2 E2 [Source:HGNC Symbol;Acc:HGNC:12478]
ENSG00000182378	1.02044	1.08776e-07	3.46772e-06	137.563	90.5065	PLCXD1	protein_coding	phosphatidylinositol specific phospholipase C X domain containing 1 [Source:HGNC Symbol;Acc:HGNC:23148]
ENSG00000182446	1.09368	3.06095e-05	0.000582778	75.6823	47.3286	NPLOC4	protein_coding	NPL4 homolog, ubiquitin recognition factor [Source:HGNC Symbol;Acc:HGNC:18261]
ENSG00000182512	1.0534	6.71246e-05	0.00115545	73.5562	47.3015	GLRX5	protein_coding	glutaredoxin 5 [Source:HGNC Symbol;Acc:HGNC:20134]
ENSG00000182534	1.35945	0.0112443	0.0869499	19.8621	10.3311	MXRA7	protein_coding	matrix remodeling associated 7 [Source:HGNC Symbol;Acc:HGNC:7541]
ENSG00000182704	1.51906	7.68591e-06	0.000168698	52.3581	24.3816	TSKU	protein_coding	tsukushi, small leucine rich proteoglycan [Source:HGNC Symbol;Acc:HGNC:28850]
ENSG00000182768	1.83083	0.000642406	0.0081539	23.3738	8.76909	NGRN	protein_coding	neugrin, neurite outgrowth associated [Source:HGNC Symbol;Acc:HGNC:18077]
ENSG00000182774	1.13171	2.25585e-30	4.72445e-28	540.069	328.951	RPS17	protein_coding	ribosomal protein S17 [Source:HGNC Symbol;Acc:HGNC:10397]
ENSG00000183044	1.27938	0.0428391	0.233878	13.9224	7.65493	ABAT	protein_coding	4-aminobutyrate aminotransferase [Source:HGNC Symbol;Acc:HGNC:23]
ENSG00000183098	1.25788	0.00360677	0.0349528	29.5255	16.4778	GPC6	protein_coding	glypican 6 [Source:HGNC Symbol;Acc:HGNC:4454]
ENSG00000183248	1.38313	0.0323169	0.189761	13.7928	7.05748	PRR36	protein_coding	proline rich 36 [Source:HGNC Symbol;Acc:HGNC:26172]
ENSG00000183255	1.23946	4.87613e-20	6.12726e-18	299.536	169.315	PTTG1IP	protein_coding	PTTG1 interacting protein [Source:HGNC Symbol;Acc:HGNC:13524]
ENSG00000183283	1.76076	1.56782e-15	1.39889e-13	134.522	52.98	DAZAP2	protein_coding	DAZ associated protein 2 [Source:HGNC Symbol;Acc:HGNC:2684]
ENSG00000183354	2.07044	0.011255	0.0869437	10.9531	3.48045	KIAA2026	protein_coding	KIAA2026 [Source:HGNC Symbol;Acc:HGNC:23378]
ENSG00000183444	1.59961	0.029649	0.178903	11.4746	5.0532	OR7E38P	unprocessed_pseudogene	olfactory receptor family 7 subfamily E member 38 pseudogene [Source:HGNC Symbol;Acc:HGNC:8411]
ENSG00000183762	2.07094	3.37873e-05	0.00063526	29.3001	9.30711	KREMEN1	protein_coding	kringle containing transmembrane protein 1 [Source:HGNC Symbol;Acc:HGNC:17550]
ENSG00000183864	1.26453	0.00412513	0.0391706	28.44	15.799	TOB2	protein_coding	transducer of ERBB2, 2 [Source:HGNC Symbol;Acc:HGNC:11980]
ENSG00000183943	1.58535	0.0225976	0.145994	12.7786	5.68334	PRKX	protein_coding	protein kinase, X-linked [Source:HGNC Symbol;Acc:HGNC:9441]
ENSG00000184029	1.70308	2.06523e-05	0.000411926	40.2147	16.4842	DSCR4	protein_coding	Down syndrome critical region 4 [Source:HGNC Symbol;Acc:HGNC:3045]
ENSG00000184232	1.32719	9.98861e-11	5.0543e-09	134.09	71.3234	OAF	protein_coding	out at first homolog [Source:HGNC Symbol;Acc:HGNC:28752]
ENSG00000184481	1.09013	0.00415282	0.0393592	35.9692	22.5492	FOXO4	protein_coding	forkhead box O4 [Source:HGNC Symbol;Acc:HGNC:7139]
ENSG00000184545	1.38658	0.0122958	0.0928435	18.7974	9.59524	DUSP8	protein_coding	dual specificity phosphatase 8 [Source:HGNC Symbol;Acc:HGNC:3074]
ENSG00000184575	1.15486	7.72831e-06	0.000169383	79.7992	47.8312	XPOT	protein_coding	exportin for tRNA [Source:HGNC Symbol;Acc:HGNC:12826]
ENSG00000184669	2.39638	0.0137534	0.100821	8.64811	2.1923	OR7E14P	transcribed_unprocessed_pseudogene	olfactory receptor family 7 subfamily E member 14 pseudogene [Source:HGNC Symbol;Acc:HGNC:8385]
ENSG00000184787	1.23549	0.00109447	0.0128432	38.2137	21.6602	UBE2G2	protein_coding	ubiquitin conjugating enzyme E2 G2 [Source:HGNC Symbol;Acc:HGNC:12483]
ENSG00000184900	1.02859	0.00768535	0.0642036	34.2044	22.3772	SUMO3	protein_coding	small ubiquitin-like modifier 3 [Source:HGNC Symbol;Acc:HGNC:11124]
ENSG00000185090	1.23722	0.0340136	0.196812	16.0746	9.10038	MANEAL	protein_coding	mannosidase endo-alpha like [Source:HGNC Symbol;Acc:HGNC:26452]
ENSG00000185127	1.03465	0.0123885	0.0934501	29.819	19.4264	C6orf120	protein_coding	chromosome 6 open reading frame 120 [Source:HGNC Symbol;Acc:HGNC:21247]
ENSG00000185189	1.79576	0.0236451	0.151463	10.5508	4.05573	NRBP2	protein_coding	nuclear receptor binding protein 2 [Source:HGNC Symbol;Acc:HGNC:19339]
ENSG00000185262	1.56078	9.50824e-17	9.31004e-15	173.609	78.5398	UBALD2	protein_coding	UBA like domain containing 2 [Source:HGNC Symbol;Acc:HGNC:28438]
ENSG00000185477	1.33766	0.00872497	0.0712696	21.7922	11.5077	GPRIN3	protein_coding	GPRIN family member 3 [Source:HGNC Symbol;Acc:HGNC:27733]
ENSG00000185591	1.00423	0.00478889	0.0444107	39.8488	26.5139	SP1	protein_coding	Sp1 transcription factor [Source:HGNC Symbol;Acc:HGNC:11205]
ENSG00000185650	1.95914	2.5444e-12	1.57242e-10	89.7798	30.8162	ZFP36L1	protein_coding	ZFP36 ring finger protein like 1 [Source:HGNC Symbol;Acc:HGNC:1107]
ENSG00000185728	1.059	0.00155009	0.017314	45.9768	29.4516	YTHDF3	protein_coding	YTH N6-methyladenosine RNA binding protein 3 [Source:HGNC Symbol;Acc:HGNC:26465]
ENSG00000185800	1.48191	0.000371507	0.00506505	34.3841	16.4293	DMWD	protein_coding	DM1 locus, WD repeat containing [Source:HGNC Symbol;Acc:HGNC:2936]
ENSG00000186174	1.62161	3.84219e-08	1.32882e-06	71.8987	31.1837	BCL9L	protein_coding	B-cell CLL/lymphoma 9 like [Source:HGNC Symbol;Acc:HGNC:23688]
ENSG00000186184	1.3005	0.00517288	0.0471026	25.8696	14.0172	POLR1D	protein_coding	RNA polymerase I subunit D [Source:HGNC Symbol;Acc:HGNC:20422]
ENSG00000186298	1.34256	2.73214e-12	1.68155e-10	153.932	81.01	PPP1CC	protein_coding	protein phosphatase 1 catalytic subunit gamma [Source:HGNC Symbol;Acc:HGNC:9283]
ENSG00000186312	1.24487	0.00159987	0.0177909	35.2808	19.8681	CA5BP1	transcribed_unprocessed_pseudogene	carbonic anhydrase 5B pseudogene 1 [Source:HGNC Symbol;Acc:HGNC:29544]
ENSG00000186318	1.45129	0.00693647	0.0591267	20.4078	9.96039	BACE1	protein_coding	beta-secretase 1 [Source:HGNC Symbol;Acc:HGNC:933]
ENSG00000186350	1.08468	0.0441332	0.238268	17.8832	11.2535	RXRA	protein_coding	retinoid X receptor alpha [Source:HGNC Symbol;Acc:HGNC:10477]
ENSG00000186395	1.15474	0.000956059	0.0114054	43.5355	26.0971	KRT10	protein_coding	keratin 10 [Source:HGNC Symbol;Acc:HGNC:6413]
ENSG00000186470	1.18374	0.0210187	0.138827	20.4253	12.0002	BTN3A2	protein_coding	butyrophilin subfamily 3 member A2 [Source:HGNC Symbol;Acc:HGNC:1139]
ENSG00000186806	1.20751	0.0396544	0.22089	15.7309	9.09112	VSIG10L	protein_coding	V-set and immunoglobulin domain containing 10 like [Source:HGNC Symbol;Acc:HGNC:27111]
ENSG00000186815	1.18715	0.000338617	0.00471905	49.0354	28.741	TPCN1	protein_coding	two pore segment channel 1 [Source:HGNC Symbol;Acc:HGNC:18182]
ENSG00000186918	1.25026	0.018563	0.127175	19.5004	10.9405	ZNF395	protein_coding	zinc finger protein 395 [Source:HGNC Symbol;Acc:HGNC:18737]
ENSG00000186951	2.13827	3.03353e-08	1.07377e-06	50.2128	15.2226	PPARA	protein_coding	peroxisome proliferator activated receptor alpha [Source:HGNC Symbol;Acc:HGNC:9232]
ENSG00000187079	1.56888	0.00270139	0.027824	22.4556	10.1019	TEAD1	protein_coding	TEA domain transcription factor 1 [Source:HGNC Symbol;Acc:HGNC:11714]
ENSG00000187097	1.30784	0.00663447	0.057036	24.1736	13.0318	ENTPD5	protein_coding	ectonucleoside triphosphate diphosphohydrolase 5 [Source:HGNC Symbol;Acc:HGNC:3367]
ENSG00000187231	1.28921	0.00542355	0.0489711	25.935	14.163	SESTD1	protein_coding	SEC14 and spectrin domain containing 1 [Source:HGNC Symbol;Acc:HGNC:18379]
ENSG00000187446	1.05583	2.64756e-09	1.11828e-07	163.346	104.865	CHP1	protein_coding	calcineurin like EF-hand protein 1 [Source:HGNC Symbol;Acc:HGNC:17433]
ENSG00000187678	1.55435	0.0175532	0.121919	14.2669	6.48314	SPRY4	protein_coding	sprouty RTK signaling antagonist 4 [Source:HGNC Symbol;Acc:HGNC:15533]
ENSG00000188493	1.74321	9.57932e-05	0.00157693	32.6739	13.0258	C19orf54	protein_coding	chromosome 19 open reading frame 54 [Source:HGNC Symbol;Acc:HGNC:24758]
ENSG00000188610	1.75649	0.0317266	0.187316	9.80107	3.87148	FAM72B	protein_coding	family with sequence similarity 72 member B [Source:HGNC Symbol;Acc:HGNC:24805]
ENSG00000188612	1.39213	0.000649839	0.00822748	34.6599	17.6245	SUMO2	protein_coding	small ubiquitin-like modifier 2 [Source:HGNC Symbol;Acc:HGNC:11125]
ENSG00000188725	1.23662	0.00347993	0.0339637	30.5581	17.3071	SMIM15	protein_coding	small integral membrane protein 15 [Source:HGNC Symbol;Acc:HGNC:33861]
ENSG00000188786	2.22814	0.00555412	0.0498812	11.9556	3.4056	MTF1	protein_coding	metal regulatory transcription factor 1 [Source:HGNC Symbol;Acc:HGNC:7428]
ENSG00000188895	1.05801	9.98285e-05	0.00162737	69.5852	44.6051	MSL1	protein_coding	male specific lethal 1 homolog [Source:HGNC Symbol;Acc:HGNC:27905]
ENSG00000188938	1.5668	0.00557232	0.0499852	19.2107	8.65465	FAM120AOS	protein_coding	family with sequence similarity 120A opposite strand [Source:HGNC Symbol;Acc:HGNC:23389]
ENSG00000189067	1.47553	2.03015e-12	1.28624e-10	135.046	64.8135	LITAF	protein_coding	lipopolysaccharide induced TNF factor [Source:HGNC Symbol;Acc:HGNC:16841]
ENSG00000189079	1.78227	0.00616284	0.0539974	15.6197	6.06062	ARID2	protein_coding	AT-rich interaction domain 2 [Source:HGNC Symbol;Acc:HGNC:18037]
ENSG00000189114	1.14289	0.0118542	0.0900498	25.6898	15.5267	BLOC1S3	protein_coding	biogenesis of lysosomal organelles complex 1 subunit 3 [Source:HGNC Symbol;Acc:HGNC:20914]
ENSG00000189308	1.90946	0.0118528	0.090085	12.0049	4.26495	LIN54	protein_coding	lin-54 DREAM MuvB core complex component [Source:HGNC Symbol;Acc:HGNC:25397]
ENSG00000189339	1.35194	0.0204988	0.13665	16.7353	8.75023	SLC35E2B	protein_coding	solute carrier family 35 member E2B [Source:HGNC Symbol;Acc:HGNC:33941]
ENSG00000196182	1.46267	2.08316e-06	5.20929e-05	62.3031	30.1692	STK40	protein_coding	serine/threonine kinase 40 [Source:HGNC Symbol;Acc:HGNC:21373]
ENSG00000196204	1.73862	0.00675866	0.0579385	15.8095	6.32267	RNF216P1	transcribed_unprocessed_pseudogene	ring finger protein 216 pseudogene 1 [Source:HGNC Symbol;Acc:HGNC:33610]
ENSG00000196236	1.21703	0.0189041	0.129101	20.2269	11.6125	XPNPEP3	protein_coding	X-prolyl aminopeptidase 3 [Source:HGNC Symbol;Acc:HGNC:28052]
ENSG00000196313	1.81883	5.21454e-05	0.000936072	33.14	12.5369	POM121	protein_coding	POM121 transmembrane nucleoporin [Source:HGNC Symbol;Acc:HGNC:19702]
ENSG00000196387	1.38509	0.0426222	0.232947	12.3475	6.30939	ZNF140	protein_coding	zinc finger protein 140 [Source:HGNC Symbol;Acc:HGNC:12925]
ENSG00000196418	1.56812	0.00333339	0.0327881	21.5136	9.68327	ZNF124	protein_coding	zinc finger protein 124 [Source:HGNC Symbol;Acc:HGNC:12907]
ENSG00000196428	1.17062	0.0296836	0.178968	18.4575	10.9431	TSC22D2	protein_coding	TSC22 domain family member 2 [Source:HGNC Symbol;Acc:HGNC:29095]
ENSG00000196704	1.44043	1.3641e-07	4.3032e-06	78.6272	38.6652	AMZ2	protein_coding	archaelysin family metallopeptidase 2 [Source:HGNC Symbol;Acc:HGNC:28041]
ENSG00000196715	1.79132	0.000443291	0.00592587	25.5135	9.8376	VKORC1L1	protein_coding	vitamin K epoxide reductase complex subunit 1 like 1 [Source:HGNC Symbol;Acc:HGNC:21492]
ENSG00000196782	2.09326	0.0474517	0.251238	6.60577	2.0661	MAML3	protein_coding	mastermind like transcriptional coactivator 3 [Source:HGNC Symbol;Acc:HGNC:16272]
ENSG00000196850	1.30134	0.00174236	0.0191077	32.4049	17.5481	PPTC7	protein_coding	PTC7 protein phosphatase homolog [Source:HGNC Symbol;Acc:HGNC:30695]
ENSG00000197006	1.60925	6.25334e-07	1.73974e-05	59.7222	26.1255	METTL9	protein_coding	methyltransferase like 9 [Source:HGNC Symbol;Acc:HGNC:24586]
ENSG00000197111	1.18362	2.69022e-07	8.09696e-06	101.489	59.6312	PCBP2	protein_coding	poly(rC) binding protein 2 [Source:HGNC Symbol;Acc:HGNC:8648]
ENSG00000197122	1.36153	2.97551e-06	7.19033e-05	67.3147	34.963	SRC	protein_coding	SRC proto-oncogene, non-receptor tyrosine kinase [Source:HGNC Symbol;Acc:HGNC:11283]
ENSG00000197147	1.77972	0.0383608	0.216159	8.94758	3.47789	LRRC8B	protein_coding	leucine rich repeat containing 8 VRAC subunit B [Source:HGNC Symbol;Acc:HGNC:30692]
ENSG00000197249	1.20495	1.8092e-154	2.4801e-151	2600.17	1505.35	SERPINA1	protein_coding	serpin family A member 1 [Source:HGNC Symbol;Acc:HGNC:8941]
ENSG00000197324	1.00281	7.1131e-05	0.0012147	79.2024	52.7501	LRP10	protein_coding	LDL receptor related protein 10 [Source:HGNC Symbol;Acc:HGNC:14553]
ENSG00000197405	1.12059	0.0275435	0.170426	20.3358	12.4822	C5AR1	protein_coding	complement C5a receptor 1 [Source:HGNC Symbol;Acc:HGNC:1338]
ENSG00000197483	1.10808	0.014367	0.104405	25.5514	15.8201	ZNF628	protein_coding	zinc finger protein 628 [Source:HGNC Symbol;Acc:HGNC:28054]
ENSG00000197594	1.29151	0.000442218	0.00591678	41.2893	22.5121	ENPP1	protein_coding	ectonucleotide pyrophosphatase/phosphodiesterase 1 [Source:HGNC Symbol;Acc:HGNC:3356]
ENSG00000197622	1.68929	4.54822e-09	1.86366e-07	77.1284	31.9189	CDC42SE1	protein_coding	CDC42 small effector 1 [Source:HGNC Symbol;Acc:HGNC:17719]
ENSG00000197813	1.49633	0.0305146	0.18223	12.5198	5.92266	AC011450.1	lincRNA
ENSG00000197961	1.19705	0.0415536	0.228848	15.6503	9.11035	ZNF121	protein_coding	zinc finger protein 121 [Source:HGNC Symbol;Acc:HGNC:12904]
ENSG00000197977	1.11969	0.00213452	0.0226824	39.5371	24.2831	ELOVL2	protein_coding	ELOVL fatty acid elongase 2 [Source:HGNC Symbol;Acc:HGNC:14416]
ENSG00000198018	1.02344	0.00379454	0.0365376	40.6717	26.7034	ENTPD7	protein_coding	ectonucleoside triphosphate diphosphohydrolase 7 [Source:HGNC Symbol;Acc:HGNC:19745]
ENSG00000198053	1.44329	0.0113217	0.0872357	18.1068	8.88645	SIRPA	protein_coding	signal regulatory protein alpha [Source:HGNC Symbol;Acc:HGNC:9662]
ENSG00000198054	1.14683	0.0271502	0.168615	19.6934	11.87	DSCR8	protein_coding	Down syndrome critical region 8 (non-protein coding) [Source:HGNC Symbol;Acc:HGNC:16707]
ENSG00000198198	1.44801	0.0389992	0.21837	11.9698	5.85537	SZT2	protein_coding	SZT2, KICSTOR complex subunit [Source:HGNC Symbol;Acc:HGNC:29040]
ENSG00000198246	1.56094	0.00589864	0.0522902	19.058	8.62079	SLC29A3	protein_coding	solute carrier family 29 member 3 [Source:HGNC Symbol;Acc:HGNC:23096]
ENSG00000198265	1.61915	0.00759904	0.0635882	16.9876	7.38043	HELZ	protein_coding	helicase with zinc finger [Source:HGNC Symbol;Acc:HGNC:16878]
ENSG00000198324	1.13503	0.00939641	0.0753261	27.6713	16.8156	FAM109A	protein_coding	family with sequence similarity 109 member A [Source:HGNC Symbol;Acc:HGNC:26509]
ENSG00000198369	1.79707	1.20562e-12	7.83598e-11	103.888	39.8981	SPRED2	protein_coding	sprouty related EVH1 domain containing 2 [Source:HGNC Symbol;Acc:HGNC:17722]
ENSG00000198382	1.17417	0.0228244	0.147396	20.1338	11.9077	UVRAG	protein_coding	UV radiation resistance associated [Source:HGNC Symbol;Acc:HGNC:12640]
ENSG00000198586	1.27024	0.00317014	0.0315736	29.8844	16.5358	TLK1	protein_coding	tousled like kinase 1 [Source:HGNC Symbol;Acc:HGNC:11841]
ENSG00000198646	2.28688	5.69665e-08	1.90888e-06	44.3791	12.1372	NCOA6	protein_coding	nuclear receptor coactivator 6 [Source:HGNC Symbol;Acc:HGNC:15936]
ENSG00000198663	1.60482	7.2101e-06	0.000159182	48.6224	21.3352	C6orf89	protein_coding	chromosome 6 open reading frame 89 [Source:HGNC Symbol;Acc:HGNC:21114]
ENSG00000198715	1.03366	8.49956e-08	2.76814e-06	136.961	89.2882	GLMP	protein_coding	glycosylated lysosomal membrane protein [Source:HGNC Symbol;Acc:HGNC:29436]
ENSG00000198727	1.77196	0	0	5510.06	2153.3	MT-CYB	protein_coding	mitochondrially encoded cytochrome b [Source:HGNC Symbol;Acc:HGNC:7427]
ENSG00000198734	1.12891	0.0213864	0.140455	21.9098	13.371	F5	protein_coding	coagulation factor V [Source:HGNC Symbol;Acc:HGNC:3542]
ENSG00000198740	1.34458	0.000992293	0.0117817	34.078	17.9092	ZNF652	protein_coding	zinc finger protein 652 [Source:HGNC Symbol;Acc:HGNC:29147]
ENSG00000198742	1.13246	0.0164789	0.116006	23.6769	14.4139	SMURF1	protein_coding	SMAD specific E3 ubiquitin protein ligase 1 [Source:HGNC Symbol;Acc:HGNC:16807]
ENSG00000198786	1.68198	1.6928e-73	1.21551e-70	741.608	308.466	MT-ND5	protein_coding	mitochondrially encoded NADH:ubiquinone oxidoreductase core subunit 5 [Source:HGNC Symbol;Acc:HGNC:7461]
ENSG00000198792	1.25515	0.000399975	0.00542376	43.8237	24.5037	TMEM184B	protein_coding	transmembrane protein 184B [Source:HGNC Symbol;Acc:HGNC:1310]
ENSG00000198804	2.04575	0	0	5816.84	1880.25	MT-CO1	protein_coding	mitochondrially encoded cytochrome c oxidase I [Source:HGNC Symbol;Acc:HGNC:7419]
ENSG00000198815	1.48185	0.000951252	0.011366	29.6366	14.1615	FOXJ3	protein_coding	forkhead box J3 [Source:HGNC Symbol;Acc:HGNC:29178]
ENSG00000198824	1.22876	0.0140091	0.102346	21.8277	12.4301	CHAMP1	protein_coding	chromosome alignment maintaining phosphoprotein 1 [Source:HGNC Symbol;Acc:HGNC:20311]
ENSG00000198833	1.24064	1.22188e-05	0.000254837	68.1176	38.4723	UBE2J1	protein_coding	ubiquitin conjugating enzyme E2 J1 [Source:HGNC Symbol;Acc:HGNC:17598]
ENSG00000198837	1.34154	2.78769e-05	0.000536852	55.3753	29.1629	DENND4B	protein_coding	DENN domain containing 4B [Source:HGNC Symbol;Acc:HGNC:29044]
ENSG00000198853	1.25306	0.020279	0.135544	18.8903	10.5777	RUSC2	protein_coding	RUN and SH3 domain containing 2 [Source:HGNC Symbol;Acc:HGNC:23625]
ENSG00000198860	1.75778	1.50708e-08	5.58358e-07	68.0036	26.8378	TSEN15	protein_coding	tRNA splicing endonuclease subunit 15 [Source:HGNC Symbol;Acc:HGNC:16791]
ENSG00000198888	1.27253	1.098e-37	2.8546e-35	562.894	310.969	MT-ND1	protein_coding	mitochondrially encoded NADH:ubiquinone oxidoreductase core subunit 1 [Source:HGNC Symbol;Acc:HGNC:7455]
ENSG00000198909	1.2722	0.0151889	0.109115	20.1831	11.1526	MAP3K3	protein_coding	mitogen-activated protein kinase kinase kinase 3 [Source:HGNC Symbol;Acc:HGNC:6855]
ENSG00000198911	1.63422	5.14246e-20	6.40852e-18	197.368	84.857	SREBF2	protein_coding	sterol regulatory element binding transcription factor 2 [Source:HGNC Symbol;Acc:HGNC:11290]
ENSG00000198918	1.94239	7.28987e-21	9.39521e-19	162.628	56.4728	RPL39	protein_coding	ribosomal protein L39 [Source:HGNC Symbol;Acc:HGNC:10350]
ENSG00000198925	1.4247	3.6065e-06	8.51056e-05	61.7776	30.7125	ATG9A	protein_coding	autophagy related 9A [Source:HGNC Symbol;Acc:HGNC:22408]
ENSG00000198938	1.41806	3.3863e-249	7.2946e-246	3274.73	1635.52	MT-CO3	protein_coding	mitochondrially encoded cytochrome c oxidase III [Source:HGNC Symbol;Acc:HGNC:7422]
ENSG00000198948	1.72042	0.0146087	0.105601	13.0416	5.28193	MFAP3L	protein_coding	microfibril associated protein 3 like [Source:HGNC Symbol;Acc:HGNC:29083]
ENSG00000198964	1.4181	0.019599	0.132289	15.7902	7.88597	SGMS1	protein_coding	sphingomyelin synthase 1 [Source:HGNC Symbol;Acc:HGNC:29799]
ENSG00000201302	1.96909	0.040231	0.222949	7.65811	2.61053	SNORA65	snoRNA	small nucleolar RNA, H/ACA box 65 [Source:HGNC Symbol;Acc:HGNC:10222]
ENSG00000203950	2.16611	4.25526e-32	9.29928e-30	223.844	66.5642	RTL8A	protein_coding	retrotransposon Gag like 8A [Source:HGNC Symbol;Acc:HGNC:24514]
ENSG00000203993	1.52675	0.0490843	0.256816	10.0562	4.658	ARRDC1-AS1	antisense_RNA	ARRDC1 antisense RNA 1 [Source:HGNC Symbol;Acc:HGNC:23395]
ENSG00000204054	1.31297	0.00257983	0.0267547	29.615	15.9085	LINC00963	processed_transcript	long intergenic non-protein coding RNA 963 [Source:HGNC Symbol;Acc:HGNC:48716]
ENSG00000204128	1.12273	4.29917e-05	0.000790576	69.8517	42.8116	C2orf72	protein_coding	chromosome 2 open reading frame 72 [Source:HGNC Symbol;Acc:HGNC:27418]
ENSG00000204217	1.60015	0.0432214	0.235114	9.91022	4.36265	BMPR2	protein_coding	bone morphogenetic protein receptor type 2 [Source:HGNC Symbol;Acc:HGNC:1078]
ENSG00000204256	1.14616	1.02741e-10	5.18136e-09	168.62	101.681	BRD2	protein_coding	bromodomain containing 2 [Source:HGNC Symbol;Acc:HGNC:1103]
ENSG00000204272	1.92101	0.0006177	0.00789347	22.0421	7.76841	NBDY	protein_coding	negative regulator of P-body association [Source:HGNC Symbol;Acc:HGNC:50713]
ENSG00000204310	1.46564	1.90797e-14	1.52224e-12	161.691	78.1345	AGPAT1	protein_coding	1-acylglycerol-3-phosphate O-acyltransferase 1 [Source:HGNC Symbol;Acc:HGNC:324]
ENSG00000204406	2.19163	0.00123256	0.0142638	16.5675	4.84031	MBD5	protein_coding	methyl-CpG binding domain protein 5 [Source:HGNC Symbol;Acc:HGNC:20444]
ENSG00000204564	1.92506	1.03289e-06	2.72766e-05	44.7505	15.7274	C6orf136	protein_coding	chromosome 6 open reading frame 136 [Source:HGNC Symbol;Acc:HGNC:21301]
ENSG00000204569	1.06159	0.0017515	0.019166	44.766	28.6245	PPP1R10	protein_coding	protein phosphatase 1 regulatory subunit 10 [Source:HGNC Symbol;Acc:HGNC:9284]
ENSG00000204604	1.63589	0.0105516	0.0825677	15.3614	6.59691	ZNF468	protein_coding	zinc finger protein 468 [Source:HGNC Symbol;Acc:HGNC:33105]
ENSG00000204619	1.14989	1.68678e-09	7.30889e-08	145.813	87.7012	PPP1R11	protein_coding	protein phosphatase 1 regulatory inhibitor subunit 11 [Source:HGNC Symbol;Acc:HGNC:9285]
ENSG00000204673	1.4946	5.79829e-07	1.62212e-05	66.928	31.6993	AKT1S1	protein_coding	AKT1 substrate 1 [Source:HGNC Symbol;Acc:HGNC:28426]
ENSG00000204789	1.29014	0.00356723	0.034614	28.4503	15.5267	ZNF204P	processed_pseudogene	zinc finger protein 204, pseudogene [Source:HGNC Symbol;Acc:HGNC:12995]
ENSG00000204842	1.60198	8.22306e-05	0.00137773	37.5385	16.5041	ATXN2	protein_coding	ataxin 2 [Source:HGNC Symbol;Acc:HGNC:10555]
ENSG00000204852	1.76677	0.0421382	0.230971	8.70291	3.4133	TCTN1	protein_coding	tectonic family member 1 [Source:HGNC Symbol;Acc:HGNC:26113]
ENSG00000205133	1.43826	0.00841274	0.0692822	19.7041	9.70416	TRIQK	protein_coding	triple QxxK/R motif containing [Source:HGNC Symbol;Acc:HGNC:27828]
ENSG00000205213	1.05719	0.000787434	0.00970075	51.8689	33.2676	LGR4	protein_coding	leucine rich repeat containing G protein-coupled receptor 4 [Source:HGNC Symbol;Acc:HGNC:13299]
ENSG00000205250	1.12558	0.00036416	0.00499198	52.829	32.3146	E2F4	protein_coding	E2F transcription factor 4 [Source:HGNC Symbol;Acc:HGNC:3118]
ENSG00000205579	1.42741	0.0420391	0.230932	11.8648	5.88743	DYNLL1P1	processed_pseudogene	dynein light chain LC8-type 1 pseudogene 1 [Source:HGNC Symbol;Acc:HGNC:20723]
ENSG00000205659	1.29892	0.0071746	0.0604728	23.9649	12.9993	LIN52	protein_coding	lin-52 DREAM MuvB core complex component [Source:HGNC Symbol;Acc:HGNC:19856]
ENSG00000205664	1.66148	2.55743e-05	0.000494403	40.7139	17.177	BX890604.1	lincRNA
ENSG00000205744	2.06688	0.0187219	0.128147	9.4442	3.00838	DENND1C	protein_coding	DENN domain containing 1C [Source:HGNC Symbol;Acc:HGNC:26225]
ENSG00000205937	1.12261	4.6819e-05	0.000853669	69.1881	42.4084	RNPS1	protein_coding	RNA binding protein with serine rich domain 1 [Source:HGNC Symbol;Acc:HGNC:10080]
ENSG00000206053	1.41266	6.51629e-07	1.80292e-05	72.163	36.1762	JPT2	protein_coding	Jupiter microtubule associated homolog 2 [Source:HGNC Symbol;Acc:HGNC:14137]
ENSG00000206527	1.55556	7.96311e-05	0.00133715	39.3302	17.8573	HACD2	protein_coding	3-hydroxyacyl-CoA dehydratase 2 [Source:HGNC Symbol;Acc:HGNC:9640]
ENSG00000207279	2.99015	0.0107197	0.0836657	7.32025	1.2296	SNORD116-24	snoRNA	small nucleolar RNA, C/D box 116-24 [Source:HGNC Symbol;Acc:HGNC:33090]
ENSG00000207280	2.55405	0.0302206	0.18112	6.22221	1.41404	SNORD20	snoRNA	small nucleolar RNA, C/D box 20 [Source:HGNC Symbol;Acc:HGNC:10143]
ENSG00000210082	3.77144	1.55885e-13	1.12469e-11	50.4858	4.93416	MT-RNR2	Mt_rRNA	mitochondrially encoded 16S RNA [Source:HGNC Symbol;Acc:HGNC:7471]
ENSG00000210100	1.40518	0.00996139	0.0789736	19.5207	9.83677	MT-TI	Mt_tRNA	mitochondrially encoded tRNA isoleucine [Source:HGNC Symbol;Acc:HGNC:7488]
ENSG00000210117	1.1793	0.0102883	0.0810539	25.4056	14.9721	MT-TW	Mt_tRNA	mitochondrially encoded tRNA tryptophan [Source:HGNC Symbol;Acc:HGNC:7501]
ENSG00000210176	1.78851	0.0429829	0.234239	8.48725	3.27892	MT-TH	Mt_tRNA	mitochondrially encoded tRNA histidine [Source:HGNC Symbol;Acc:HGNC:7487]
ENSG00000210195	1.336	5.24802e-22	7.19408e-20	295.028	155.972	MT-TT	Mt_tRNA	mitochondrially encoded tRNA threonine [Source:HGNC Symbol;Acc:HGNC:7499]
ENSG00000211445	1.91608	1.52378e-47	6.38254e-45	395.619	139.907	GPX3	protein_coding	glutathione peroxidase 3 [Source:HGNC Symbol;Acc:HGNC:4555]
ENSG00000211451	2.45706	0.0456237	0.243698	5.53025	1.34417	GNRHR2	transcribed_unitary_pseudogene	gonadotropin releasing hormone receptor 2 (pseudogene) [Source:HGNC Symbol;Acc:HGNC:16341]
ENSG00000211459	1.83798	0.00889829	0.0723328	13.6583	5.09883	MT-RNR1	Mt_rRNA	mitochondrially encoded 12S RNA [Source:HGNC Symbol;Acc:HGNC:7470]
ENSG00000211584	1.42723	0.000293616	0.00416503	37.6373	18.6784	SLC48A1	protein_coding	solute carrier family 48 member 1 [Source:HGNC Symbol;Acc:HGNC:26035]
ENSG00000212452	2.05155	0.0214422	0.140699	9.12655	2.93826	SNORD69	snoRNA	small nucleolar RNA, C/D box 69 [Source:HGNC Symbol;Acc:HGNC:32730]
ENSG00000212978	1.06402	0.0298502	0.179757	21.4866	13.7159	AC016747.1	processed_transcript
ENSG00000213015	1.4144	0.00328654	0.0324331	25.147	12.5913	ZNF580	protein_coding	zinc finger protein 580 [Source:HGNC Symbol;Acc:HGNC:29473]
ENSG00000213225	1.26129	0.0299008	0.179846	16.3633	9.11056	NOC2LP1	transcribed_processed_pseudogene	NOC2 like nucleolar associated transcriptional repressor pseudogene 1 [Source:HGNC Symbol;Acc:HGNC:52285]
ENSG00000213250	1.76357	0.0486108	0.254869	8.21588	3.22944	RBMS2P1	processed_pseudogene	RNA binding motif single stranded interacting protein 2 pseudogene 1 [Source:HGNC Symbol;Acc:HGNC:30994]
ENSG00000213281	1.17315	7.94972e-05	0.00133639	60.576	35.8515	NRAS	protein_coding	NRAS proto-oncogene, GTPase [Source:HGNC Symbol;Acc:HGNC:7989]
ENSG00000213478	1.70834	0.00920181	0.0741604	14.983	6.11922	CFL1P2	processed_pseudogene	cofilin 1 pseudogene 2 [Source:HGNC Symbol;Acc:HGNC:1878]
ENSG00000213753	1.27898	0.0215963	0.141403	17.9237	9.85775	CENPBD1P1	transcribed_processed_pseudogene	CENPB DNA-binding domains containing 1 pseudogene 1 [Source:HGNC Symbol;Acc:HGNC:28421]
ENSG00000213853	1.33463	0.00018036	0.00274434	44.5892	23.5954	EMP2	protein_coding	epithelial membrane protein 2 [Source:HGNC Symbol;Acc:HGNC:3334]
ENSG00000214049	2.29013	3.65836e-46	1.37911e-43	305.827	83.4521	UCA1	processed_transcript	urothelial cancer associated 1 (non-protein coding) [Source:HGNC Symbol;Acc:HGNC:37126]
ENSG00000214160	1.08382	2.27521e-08	8.20763e-07	138.054	86.9253	ALG3	protein_coding	ALG3, alpha-1,3- mannosyltransferase [Source:HGNC Symbol;Acc:HGNC:23056]
ENSG00000214192	1.10401	0.0371382	0.211005	18.6334	11.5694	UBE2V1P2	processed_pseudogene	ubiquitin conjugating enzyme E2 V1 pseudogene 2 [Source:HGNC Symbol;Acc:HGNC:32648]
ENSG00000214290	1.78851	0.0429461	0.234207	8.49025	3.28008	COLCA2	protein_coding	colorectal cancer associated 2 [Source:HGNC Symbol;Acc:HGNC:26978]
ENSG00000215114	1.96979	2.97754e-05	0.000569054	31.7076	10.8034	UBXN2B	protein_coding	UBX domain protein 2B [Source:HGNC Symbol;Acc:HGNC:27035]
ENSG00000215717	1.06805	0.0124029	0.0935117	28.2997	18.0147	TMEM167B	protein_coding	transmembrane protein 167B [Source:HGNC Symbol;Acc:HGNC:30187]
ENSG00000218739	1.41055	4.10113e-05	0.000757855	49.1602	24.6807	CEBPZOS	protein_coding	CEBPZ opposite strand [Source:HGNC Symbol;Acc:HGNC:49288]
ENSG00000220205	1.70079	1.52837e-08	5.64861e-07	71.1557	29.2133	VAMP2	protein_coding	vesicle associated membrane protein 2 [Source:HGNC Symbol;Acc:HGNC:12643]
ENSG00000223608	1.79263	0.000613054	0.00786076	24.2397	9.33797	DSCR4-IT1	sense_intronic	DSCR4 intronic transcript 1 [Source:HGNC Symbol;Acc:HGNC:41328]
ENSG00000223825	1.68731	0.00622321	0.0544315	16.8235	6.97179	DAZAP2P1	processed_pseudogene	DAZ associated protein 2 pseudogene 1 [Source:HGNC Symbol;Acc:HGNC:43869]
ENSG00000224051	1.02303	0.0280407	0.172653	23.4382	15.393	CPTP	protein_coding	ceramide-1-phosphate transfer protein [Source:HGNC Symbol;Acc:HGNC:28116]
ENSG00000224093	1.56024	0.000781125	0.0096309	28.3888	12.8477	AL109613.1	antisense_RNA
ENSG00000224470	2.13606	1.68587e-07	5.2415e-06	44.8349	13.6132	ATXN1L	protein_coding	ataxin 1 like [Source:HGNC Symbol;Acc:HGNC:33279]
ENSG00000224531	1.37725	0.0235068	0.15077	15.5462	7.98713	SMIM13	protein_coding	small integral membrane protein 13 [Source:HGNC Symbol;Acc:HGNC:27356]
ENSG00000224597	1.19379	0.00934666	0.0749672	25.5649	14.9155	SVIL-AS1	antisense_RNA	SVIL antisense RNA 1 [Source:HGNC Symbol;Acc:HGNC:51219]
ENSG00000224971	1.87376	0.000354345	0.00489301	24.8075	9.03412	SUMO2P3	processed_pseudogene	SUMO2 pseudogene 3 [Source:HGNC Symbol;Acc:HGNC:39013]
ENSG00000225630	1.63149	0.00137389	0.0156354	24.1484	10.4021	MTND2P28	unprocessed_pseudogene	mitochondrially encoded NADH:ubiquinone oxidoreductase core subunit 2 pseudogene 28 [Source:HGNC Symbol;Acc:HGNC:42129]
ENSG00000225733	1.78135	2.24272e-07	6.83191e-06	55.8594	21.6878	FGD5-AS1	antisense_RNA	FGD5 antisense RNA 1 [Source:HGNC Symbol;Acc:HGNC:40410]
ENSG00000225808	1.51098	0.0312612	0.185076	12.2313	5.72774	DNAJC19P5	processed_pseudogene	DnaJ heat shock protein family (Hsp40) member C19 pseudogene 5 [Source:HGNC Symbol;Acc:HGNC:45068]
ENSG00000225972	1.0314	6.87671e-14	5.21075e-12	268.724	175.462	MTND1P23	unprocessed_pseudogene	mitochondrially encoded NADH:ubiquinone oxidoreductase core subunit 1 pseudogene 23 [Source:HGNC Symbol;Acc:HGNC:42092]
ENSG00000226141	2.00574	0.0316484	0.186928	8.20221	2.72585	AC244107.1	unprocessed_pseudogene
ENSG00000226306	2.31057	0.0296514	0.178845	7.03607	1.89295	NPY6R	transcribed_processed_pseudogene	neuropeptide Y receptor Y6 (pseudogene) [Source:HGNC Symbol;Acc:HGNC:7959]
ENSG00000226608	1.12656	3.02455e-15	2.6211e-13	258.316	157.901	FTLP3	processed_pseudogene	ferritin light chain pseudogene 3 [Source:HGNC Symbol;Acc:HGNC:4000]
ENSG00000226950	2.2668	5.25386e-42	1.58446e-39	280.664	77.8345	DANCR	processed_transcript	differentiation antagonizing non-protein coding RNA [Source:HGNC Symbol;Acc:HGNC:28964]
ENSG00000226986	1.26959	0.0034062	0.0333954	29.4587	16.3075	AC092017.1	processed_pseudogene
ENSG00000227051	1.88513	0.0307461	0.183032	9.00093	3.25211	C14orf132	protein_coding	chromosome 14 open reading frame 132 [Source:HGNC Symbol;Acc:HGNC:20346]
ENSG00000227063	3.63651	0.000216201	0.00320875	13.0138	1.39658	RPL41P1	processed_pseudogene	ribosomal protein L41 pseudogene 1 [Source:HGNC Symbol;Acc:HGNC:10356]
ENSG00000227500	1.10976	0.000453912	0.00604641	52.2981	32.3426	SCAMP4	protein_coding	secretory carrier membrane protein 4 [Source:HGNC Symbol;Acc:HGNC:30385]
ENSG00000227706	1.73816	8.70002e-06	0.000187411	42.6353	17.0565	AL713998.1	lincRNA
ENSG00000228288	3.05578	1.48318e-17	1.57499e-15	80.0922	12.8549	PCAT6	antisense_RNA	prostate cancer associated transcript 6 (non-protein coding) [Source:HGNC Symbol;Acc:HGNC:43714]
ENSG00000228347	1.40537	3.10642e-12	1.87367e-10	142.836	71.9677	FTLP17	processed_pseudogene	ferritin light chain pseudogene 17 [Source:HGNC Symbol;Acc:HGNC:37967]
ENSG00000228501	1.65454	7.75379e-06	0.000169694	46.2181	19.5932	RPL15P18	processed_pseudogene	ribosomal protein L15 pseudogene 18 [Source:HGNC Symbol;Acc:HGNC:36515]
ENSG00000228638	1.31093	0.0275511	0.170333	15.871	8.53757	FCF1P2	processed_pseudogene	FCF1 pseudogene 2 [Source:HGNC Symbol;Acc:HGNC:44614]
ENSG00000229117	1.15409	0.000100044	0.00162736	60.4471	36.2511	RPL41	protein_coding	ribosomal protein L41 [Source:HGNC Symbol;Acc:HGNC:10354]
ENSG00000229131	1.75199	6.03641e-05	0.00105718	34.3078	13.5942	AC016710.1	lincRNA
ENSG00000229944	1.56216	0.000851164	0.0103757	27.9378	12.6269	EIF4EP2	processed_pseudogene	eukaryotic translation initiation factor 4E pseudogene 2 [Source:HGNC Symbol;Acc:HGNC:32428]
ENSG00000229953	1.3961	0.00192658	0.020825	28.5471	14.4761	AL590666.2	antisense_RNA
ENSG00000230069	2.21009	0.0136559	0.100301	9.55144	2.75502	LRRC37A15P	processed_pseudogene	leucine rich repeat containing 37 member A15, pseudogene [Source:HGNC Symbol;Acc:HGNC:43819]
ENSG00000230202	1.08165	2.21686e-09	9.44295e-08	158.575	99.9968	AL450405.1	processed_pseudogene
ENSG00000230207	1.06832	2.22998e-06	5.53057e-05	101.267	64.4516	RPL4P5	processed_pseudogene	ribosomal protein L4 pseudogene 5 [Source:HGNC Symbol;Acc:HGNC:35699]
ENSG00000230409	1.12684	0.0420011	0.230807	17.1614	10.4882	TCEA1P2	processed_pseudogene	transcription elongation factor A1 pseudogene 2 [Source:HGNC Symbol;Acc:HGNC:29891]
ENSG00000230461	2.17503	0.00109267	0.0128321	17.0815	5.04821	PROX1-AS1	processed_transcript	PROX1 antisense RNA 1 [Source:HGNC Symbol;Acc:HGNC:43656]
ENSG00000230673	2.34556	7.58364e-13	5.03761e-11	75.0844	19.7164	PABPC1P3	processed_pseudogene	poly(A) binding protein cytoplasmic 1 pseudogene 3 [Source:HGNC Symbol;Acc:HGNC:8560]
ENSG00000230715	1.87752	0.0362811	0.20715	8.50094	3.08772	AC018638.2	processed_pseudogene
ENSG00000230882	1.69382	0.000678779	0.00854366	25.8125	10.6488	AC005077.4	processed_pseudogene
ENSG00000230916	3.10401	0.00327775	0.0323675	9.38333	1.45652	MTCO1P53	processed_pseudogene	mitochondrially encoded cytochrome c oxidase I pseudogene 53 [Source:HGNC Symbol;Acc:HGNC:52118]
ENSG00000231158	1.56481	0.00107649	0.0126618	26.7793	12.0811	PTP4A1P1	processed_pseudogene	protein tyrosine phosphatase type IVA, member 1 pseudogene 1 [Source:HGNC Symbol;Acc:HGNC:41928]
ENSG00000231369	1.21975	0.0161258	0.114267	21.1755	12.1343	Z97353.1	processed_pseudogene
ENSG00000231587	3.05155	0.00648441	0.0560977	8.17144	1.31538	SNORD62B	snoRNA	small nucleolar RNA, C/D box 62B [Source:HGNC Symbol;Acc:HGNC:23031]
ENSG00000231689	1.51316	4.37926e-05	0.000803344	43.9381	20.5444	LINC01090	lincRNA	long intergenic non-protein coding RNA 1090 [Source:HGNC Symbol;Acc:HGNC:49201]
ENSG00000232024	1.59195	1.67208e-08	6.10492e-07	77.7839	34.4371	LSM12P1	processed_pseudogene	LSM12 pseudogene 1 [Source:HGNC Symbol;Acc:HGNC:32453]
ENSG00000232093	2.10401	0.0288363	0.175615	7.97925	2.47714	DCST1-AS1	antisense_RNA	DCST1 antisense RNA 1 [Source:HGNC Symbol;Acc:HGNC:41147]
ENSG00000232098	1.9208	0.0037046	0.03574	15.8418	5.58403	AC012313.1	lincRNA
ENSG00000232320	1.50342	0.00135373	0.0154293	27.2755	12.8398	AC009299.2	processed_pseudogene
ENSG00000232346	2.12722	3.72436e-35	8.91421e-33	252.018	76.9902	Z74021.1	processed_pseudogene
ENSG00000233155	2.4036	1.17098e-18	1.34787e-16	110.374	27.8402	HMGA1P8	processed_pseudogene	high mobility group AT-hook 1 pseudogene 8 [Source:HGNC Symbol;Acc:HGNC:39183]
ENSG00000233837	1.88882	0.0245506	0.155611	9.72405	3.50442	EIF3LP2	processed_pseudogene	eukaryotic translation initiation factor 3 subunit L pseudogene 2 [Source:HGNC Symbol;Acc:HGNC:24657]
ENSG00000234127	1.30135	1.25355e-05	0.000260363	63.0661	34.1515	TRIM26	protein_coding	tripartite motif containing 26 [Source:HGNC Symbol;Acc:HGNC:12962]
ENSG00000234160	1.61633	4.42731e-06	0.000101767	50.3552	21.92	AL513165.1	antisense_RNA
ENSG00000234449	2.09446	0.00930012	0.0747131	11.3634	3.55117	FAM239A	lincRNA	family with sequence similarity 239 member A (non-protein coding) [Source:HGNC Symbol;Acc:HGNC:53414]
ENSG00000234782	1.6325	0.0032168	0.031891	20.4511	8.80333	TPT1P9	processed_pseudogene	tumor protein, translationally-controlled 1 pseudogene 9 [Source:HGNC Symbol;Acc:HGNC:49299]
ENSG00000234975	1.16264	2.53584e-05	0.000493392	70.0044	41.7346	FTH1P2	processed_pseudogene	ferritin heavy chain 1 pseudogene 2 [Source:HGNC Symbol;Acc:HGNC:3989]
ENSG00000235123	2.12128	4.3476e-14	3.34477e-12	94.217	28.9015	DSCAM-AS1	antisense_RNA	DSCAM antisense RNA 1 [Source:HGNC Symbol;Acc:HGNC:40197]
ENSG00000235142	1.27468	0.0092302	0.0742701	23.1372	12.763	LINC02532	lincRNA	long intergenic non-protein coding RNA 2532 [Source:HGNC Symbol;Acc:HGNC:53549]
ENSG00000235174	1.6358	1.4417e-107	1.3587e-104	1138.02	488.749	RPL39P3	processed_pseudogene
ENSG00000235238	1.4095	7.34744e-05	0.00124625	45.9836	23.1026	SUMO2P1	processed_pseudogene	SUMO2 pseudogene 1 [Source:HGNC Symbol;Acc:HGNC:13985]
ENSG00000235269	1.26787	0.00965503	0.0769494	23.0551	12.778	LINC02331	lincRNA	long intergenic non-protein coding RNA 2331 [Source:HGNC Symbol;Acc:HGNC:53251]
ENSG00000235437	1.88362	0.00710813	0.0600131	13.9886	5.05952	LINC01278	processed_transcript	long intergenic non-protein coding RNA 1278 [Source:HGNC Symbol;Acc:HGNC:28090]
ENSG00000235499	1.4501	0.0308661	0.183529	13.0638	6.38129	AC073046.1	lincRNA
ENSG00000235501	1.64248	6.50987e-05	0.00112572	37.2472	15.9228	AC105942.1	antisense_RNA
ENSG00000235823	1.45294	0.0219382	0.142712	14.6754	7.15437	OLMALINC	lincRNA	oligodendrocyte maturation-associated long intergenic non-coding RNA [Source:HGNC Symbol;Acc:HGNC:28060]
ENSG00000236104	1.41691	0.000433105	0.00581549	35.9413	17.9648	ZBTB22	protein_coding	zinc finger and BTB domain containing 22 [Source:HGNC Symbol;Acc:HGNC:13085]
ENSG00000236618	1.77737	0.0098104	0.0779405	13.9382	5.42656	PITPNA-AS1	antisense_RNA	PITPNA antisense RNA 1 [Source:HGNC Symbol;Acc:HGNC:44116]
ENSG00000236773	1.24103	0.0314316	0.186012	16.4785	9.30448	AC092809.3	processed_pseudogene
ENSG00000237514	2.35588	0.0114922	0.0883685	9.28561	2.42092	PTP4A1P7	processed_pseudogene	protein tyrosine phosphatase type IVA, member 1 pseudogene 7 [Source:HGNC Symbol;Acc:HGNC:41934]
ENSG00000237973	1.85583	5.96509e-08	1.9856e-06	57.8599	21.3342	MTCO1P12	unprocessed_pseudogene	mitochondrially encoded cytochrome c oxidase I pseudogene 12 [Source:HGNC Symbol;Acc:HGNC:52014]
ENSG00000240344	1.30177	0.0242313	0.15417	16.7778	9.08286	PPIL3	protein_coding	peptidylprolyl isomerase like 3 [Source:HGNC Symbol;Acc:HGNC:9262]
ENSG00000240849	2.08476	3.88884e-08	1.34187e-06	51.0387	16.0578	TMEM189	protein_coding	transmembrane protein 189 [Source:HGNC Symbol;Acc:HGNC:16735]
ENSG00000241399	2.02054	2.3189e-07	7.04974e-06	47.0571	15.479	CD302	protein_coding	CD302 molecule [Source:HGNC Symbol;Acc:HGNC:30843]
ENSG00000241889	1.98316	0.0327618	0.191553	8.21783	2.77413	AC079944.2	processed_pseudogene
ENSG00000242259	1.63306	0.0127864	0.0956855	14.5968	6.28085	C22orf39	protein_coding	chromosome 22 open reading frame 39 [Source:HGNC Symbol;Acc:HGNC:27012]
ENSG00000242265	1.05758	1.56158e-06	3.99104e-05	106.098	68.031	PEG10	protein_coding	paternally expressed 10 [Source:HGNC Symbol;Acc:HGNC:14005]
ENSG00000242498	1.14024	0.0324338	0.190151	18.6309	11.281	ARPIN	protein_coding	actin related protein 2/3 complex inhibitor [Source:HGNC Symbol;Acc:HGNC:28782]
ENSG00000242660	2.44386	4.48774e-07	1.29389e-05	35.4751	8.70176	AC015911.1	processed_pseudogene
ENSG00000242828	1.72711	8.85735e-05	0.00146447	33.4225	13.4737	AC068756.1	lincRNA
ENSG00000242861	1.90953	0.0494	0.258109	7.32025	2.60052	AL591895.1	antisense_RNA
ENSG00000243279	1.8898	0.00213193	0.0226709	18.1305	6.52958	PRAF2	protein_coding	PRA1 domain family member 2 [Source:HGNC Symbol;Acc:HGNC:28911]
ENSG00000243477	1.45179	0.00968246	0.0770865	18.727	9.13684	NAT6	protein_coding	N-acetyltransferase 6 [Source:HGNC Symbol;Acc:HGNC:30252]
ENSG00000243716	2.07811	0.0193571	0.131302	9.27984	2.93311	NPIPB5	protein_coding	nuclear pore complex interacting protein family member B5 [Source:HGNC Symbol;Acc:HGNC:37233]
ENSG00000244026	1.86294	0.0100982	0.0798067	12.9682	4.75816	FAM86DP	transcribed_unprocessed_pseudogene	family with sequence similarity 86 member D, pseudogene [Source:HGNC Symbol;Acc:HGNC:32659]
ENSG00000244405	1.23348	0.00293223	0.0297144	31.8024	18.0512	ETV5	protein_coding	ETS variant 5 [Source:HGNC Symbol;Acc:HGNC:3494]
ENSG00000244462	1.28318	0.00141087	0.0159479	34.4322	18.8821	RBM12	protein_coding	RNA binding motif protein 12 [Source:HGNC Symbol;Acc:HGNC:9898]
ENSG00000245248	1.87875	0.00762717	0.0637882	13.7925	5.00544	USP2-AS1	antisense_RNA	USP2 antisense RNA 1 (head to head) [Source:HGNC Symbol;Acc:HGNC:48673]
ENSG00000245385	2.38306	0.0136667	0.100331	8.72077	2.23122	AP003396.1	antisense_RNA
ENSG00000247556	1.28939	0.0126256	0.0947646	20.8605	11.3904	OIP5-AS1	processed_transcript	OIP5 antisense RNA 1 [Source:HGNC Symbol;Acc:HGNC:43563]
ENSG00000247679	1.34528	0.0275541	0.170282	15.2509	8.01098	AC139795.2	antisense_RNA
ENSG00000248103	1.64573	0.00102255	0.0120838	25.1209	10.7147	AC008443.3	lincRNA
ENSG00000248121	1.12533	0.0401436	0.222956	17.5172	10.7169	SMURF2P1	transcribed_unprocessed_pseudogene	SMAD specific E3 ubiquitin protein ligase 2 pseudogene 1 [Source:HGNC Symbol;Acc:HGNC:44402]
ENSG00000248275	1.22909	0.00339154	0.0332949	31.0226	17.6623	TRIM52-AS1	processed_transcript	TRIM52 antisense RNA 1 (head to head) [Source:HGNC Symbol;Acc:HGNC:49006]
ENSG00000248641	1.70457	0.0029293	0.0297047	19.611	8.03032	HMGA1P2	processed_pseudogene	high mobility group AT-hook 1 pseudogene 2 [Source:HGNC Symbol;Acc:HGNC:13322]
ENSG00000249031	1.74068	4.52176e-06	0.00010378	45.2432	18.0682	SUMO2P6	processed_pseudogene	SUMO2 pseudogene 6 [Source:HGNC Symbol;Acc:HGNC:39016]
ENSG00000249565	1.21471	0.0308742	0.183505	17.157	9.86592	SERBP1P5	processed_pseudogene	SERPINE1 mRNA binding protein 1 pseudogene 5 [Source:HGNC Symbol;Acc:HGNC:44632]
ENSG00000249863	2.50406	0.0115759	0.0886956	8.63485	2.03151	AC021106.1	processed_pseudogene
ENSG00000250321	1.33004	3.46513e-50	1.68551e-47	708.312	376.014	AC079140.2	processed_pseudogene
ENSG00000250565	1.43857	0.0259141	0.162006	14.076	6.93083	ATP6V1E2	protein_coding	ATPase H+ transporting V1 subunit E2 [Source:HGNC Symbol;Acc:HGNC:18125]
ENSG00000250568	2.63342	2.45298e-31	5.28408e-29	173.641	37.3485	AC098591.2	processed_pseudogene
ENSG00000250612	1.33461	0.00723358	0.0609018	22.9361	12.1373	AC114786.2	processed_pseudogene
ENSG00000251022	1.46299	0.0132956	0.098421	16.9555	8.20855	THAP9-AS1	antisense_RNA	THAP9 antisense RNA 1 [Source:HGNC Symbol;Acc:HGNC:44172]
ENSG00000253250	1.306	0.0117618	0.0898009	20.8635	11.2617	C8orf88	protein_coding	chromosome 8 open reading frame 88 [Source:HGNC Symbol;Acc:HGNC:44672]
ENSG00000253270	2.00715	0.0334582	0.194194	8.02563	2.66456	AC090541.1	lincRNA
ENSG00000253341	1.7516	0.00036557	0.00500221	27.0871	10.7359	AC115837.1	processed_pseudogene
ENSG00000253352	1.69918	4.20804e-06	9.71715e-05	47.1087	19.3623	TUG1	antisense_RNA	taurine up-regulated 1 (non-protein coding) [Source:HGNC Symbol;Acc:HGNC:26066]
ENSG00000253506	1.98491	0.0164429	0.115915	10.3633	3.49414	NACA2	protein_coding	nascent polypeptide associated complex alpha subunit 2 [Source:HGNC Symbol;Acc:HGNC:23290]
ENSG00000253877	1.30571	0.00310413	0.0310805	28.7591	15.5267	LINC01608	lincRNA	long intergenic non-protein coding RNA 1608 [Source:HGNC Symbol;Acc:HGNC:51662]
ENSG00000254109	1.45686	0.000103052	0.00166552	41.9761	20.4082	RBPMS-AS1	antisense_RNA	RBPMS antisense RNA 1 [Source:HGNC Symbol;Acc:HGNC:48721]
ENSG00000254682	1.07104	0.0170046	0.11904	25.6639	16.303	AP002387.1	antisense_RNA
ENSG00000254999	1.10416	2.47522e-05	0.00048347	76.2541	47.3409	BRK1	protein_coding	BRICK1, SCAR/WAVE actin nucleating complex subunit [Source:HGNC Symbol;Acc:HGNC:23057]
ENSG00000255642	2.2265	0.00726902	0.061166	11.2127	3.19761	PABPC1P4	processed_pseudogene	poly(A) binding protein cytoplasmic 1 pseudogene 4 [Source:HGNC Symbol;Acc:HGNC:8563]
ENSG00000255717	2.13901	2.11654e-11	1.15635e-09	73.3718	22.2322	SNHG1	processed_transcript	small nucleolar RNA host gene 1 [Source:HGNC Symbol;Acc:HGNC:32688]
ENSG00000256393	1.16702	0.00629721	0.0549512	29.281	17.4035	RPL41P5	processed_pseudogene
ENSG00000256537	1.73164	0.0111148	0.0861694	13.9718	5.61486	SMIM10L1	protein_coding	small integral membrane protein 10 like 1 [Source:HGNC Symbol;Acc:HGNC:49847]
ENSG00000256971	1.666	1.28819e-16	1.22941e-14	156.668	65.8911	LINC00508	lincRNA	long intergenic non-protein coding RNA 508 [Source:HGNC Symbol;Acc:HGNC:43559]
ENSG00000257497	1.38134	0.00264233	0.0272902	27.2657	13.9686	AC121761.1	antisense_RNA
ENSG00000257702	1.59212	0.0257592	0.161439	12.1454	5.37646	LBX2-AS1	antisense_RNA	LBX2 antisense RNA 1 [Source:HGNC Symbol;Acc:HGNC:25136]
ENSG00000258011	3.2636	0.000502282	0.00659748	12.5619	1.74572	HMGA1P3	processed_pseudogene
ENSG00000258125	1.25617	0.00415661	0.0393209	28.6883	16.0296	AC025254.1	lincRNA
ENSG00000258634	1.75505	0.0252171	0.1591	10.654	4.21259	AL160006.1	antisense_RNA
ENSG00000258793	1.1952	0.0197887	0.133093	20.5126	11.9561	AL355102.4	antisense_RNA
ENSG00000259291	1.61612	3.83222e-09	1.5919e-07	82.956	36.1166	ZNF710-AS1	antisense_RNA	ZNF710 antisense RNA 1 [Source:HGNC Symbol;Acc:HGNC:53141]
ENSG00000259357	2.02117	0.000131045	0.00207565	25.7235	8.45778	AL590133.2	antisense_RNA
ENSG00000259366	1.91662	0.00335136	0.032922	16.2319	5.73811	AC108449.2	sense_intronic
ENSG00000260630	1.51858	0.0280515	0.172649	12.6288	5.88282	SNAI3-AS1	antisense_RNA	SNAI3 antisense RNA 1 [Source:HGNC Symbol;Acc:HGNC:28327]
ENSG00000260822	1.67799	6.55457e-05	0.00113085	36.1	15.0572	AC004656.1	sense_overlapping
ENSG00000261061	1.77484	0.00136491	0.015545	21.47	8.37362	AC092718.4	sense_intronic
ENSG00000261087	2.72532	0.00501395	0.0459886	9.72233	1.96213	AP003469.4	lincRNA
ENSG00000261115	1.9542	0.00479738	0.044462	14.6211	5.03578	TMEM178B	protein_coding	transmembrane protein 178B [Source:HGNC Symbol;Acc:HGNC:44112]
ENSG00000261221	1.62069	0.000624858	0.00797818	27.8553	12.089	ZNF865	protein_coding	zinc finger protein 865 [Source:HGNC Symbol;Acc:HGNC:38705]
ENSG00000261512	1.40198	0.00618817	0.0541564	22.1034	11.163	AC092368.3	lincRNA
ENSG00000261578	1.92719	0.0319795	0.188293	8.61247	3.02237	AP003119.3	sense_overlapping
ENSG00000261652	1.92602	0.0452819	0.242474	7.51104	2.63798	C15orf65	protein_coding	chromosome 15 open reading frame 65 [Source:HGNC Symbol;Acc:HGNC:44654]
ENSG00000261829	1.97603	5.58397e-06	0.000126238	37.3602	12.6743	AC009407.1	sense_overlapping
ENSG00000262160	1.8015	0.00350759	0.0341672	17.4838	6.69408	AC020978.6	antisense_RNA
ENSG00000263711	1.04252	0.0163778	0.115564	27.1316	17.5795	AC079062.1	processed_transcript
ENSG00000265574	1.72987	0.000116063	0.0018559	32.2404	12.9723	WDR45BP1	processed_pseudogene	WD repeat domain 45B pseudogene 1 [Source:HGNC Symbol;Acc:HGNC:26605]
ENSG00000266750	2.11044	0.0168297	0.118035	9.50682	2.93826	MIR4645	miRNA	microRNA 4645 [Source:HGNC Symbol;Acc:HGNC:41689]
ENSG00000267100	1.26013	0.0355495	0.204132	15.3567	8.55695	ILF3-AS1	lincRNA	ILF3 antisense RNA 1 (head to head) [Source:HGNC Symbol;Acc:HGNC:27115]
ENSG00000267174	2.61343	0.0382968	0.21596	5.54327	1.20895	AC011472.2	3prime_overlapping_ncRNA
ENSG00000267185	1.74544	0.0298868	0.179834	10.1075	4.0232	PTP4A2P1	processed_pseudogene
ENSG00000267534	1.80115	0.00152609	0.0171092	20.6161	7.89523	S1PR2	protein_coding	sphingosine-1-phosphate receptor 2 [Source:HGNC Symbol;Acc:HGNC:3169]
ENSG00000269292	1.41144	0.00123537	0.0142744	30.4681	15.2869	AC093503.2	antisense_RNA
ENSG00000269899	2.07539	0.0356147	0.204429	7.5048	2.37653	AC025857.2	sense_intronic
ENSG00000270816	1.17212	0.00781644	0.0651183	27.5659	16.3263	LINC00221	lincRNA	long intergenic non-protein coding RNA 221 [Source:HGNC Symbol;Acc:HGNC:20169]
ENSG00000271936	2.01037	0.000251609	0.00365512	23.7314	7.86142	AC012073.1	antisense_RNA
ENSG00000271996	1.22503	0.0160091	0.113654	21.0782	12.0343	AC019080.4	antisense_RNA
ENSG00000272068	1.86675	0.0112127	0.0867951	12.5685	4.59935	AL365181.2	lincRNA
ENSG00000272072	2.53697	0.0258373	0.161727	6.62966	1.52457	AC004492.1	antisense_RNA
ENSG00000272114	1.89285	0.00120974	0.0140863	20.0918	7.22061	AL136131.3	antisense_RNA
ENSG00000272275	2.13496	0.0443232	0.238782	6.63107	2.01491	AC092687.3	lincRNA
ENSG00000272288	1.92316	2.81673e-06	6.85055e-05	41.1892	14.4948	AL451165.2	antisense_RNA
ENSG00000272325	2.07054	2.87188e-05	0.000550256	29.8338	9.47925	NUDT3	protein_coding	nudix hydrolase 3 [Source:HGNC Symbol;Acc:HGNC:8050]
ENSG00000272391	1.82242	0.000302882	0.00428037	26.3554	9.9455	POM121C	protein_coding	POM121 transmembrane nucleoporin C [Source:HGNC Symbol;Acc:HGNC:34005]
ENSG00000272405	1.69879	0.000304557	0.00429599	29.0356	11.9372	AL365181.3	antisense_RNA
ENSG00000272502	1.54661	2.80502e-05	0.000539502	44.7042	20.4236	AC104958.2	antisense_RNA
ENSG00000272990	2.62646	0.0113072	0.0871681	8.24249	1.78146	AC084036.1	antisense_RNA
ENSG00000273466	2.258	0.03312	0.192974	6.94411	1.93755	AC012510.1	antisense_RNA
ENSG00000273841	1.18113	3.03157e-05	0.000577915	66.9595	39.411	TAF9	protein_coding	TATA-box binding protein associated factor 9 [Source:HGNC Symbol;Acc:HGNC:11542]
ENSG00000274211	1.77512	3.77583e-06	8.82725e-05	44.7507	17.45	SOCS7	protein_coding	suppressor of cytokine signaling 7 [Source:HGNC Symbol;Acc:HGNC:29846]
ENSG00000274605	1.06877	0.0287772	0.175396	21.616	13.7532	AL355338.1	lincRNA
ENSG00000275410	1.77973	0.000196235	0.00295017	28.9277	11.244	HNF1B	protein_coding	HNF1 homeobox B [Source:HGNC Symbol;Acc:HGNC:11630]
ENSG00000275718	1.46395	0.00101338	0.0119943	29.8541	14.4435	CCL15	protein_coding	C-C motif chemokine ligand 15 [Source:HGNC Symbol;Acc:HGNC:10613]
ENSG00000276980	1.76615	0.00505469	0.046306	16.5717	6.50227	AC008760.2	sense_intronic
ENSG00000277258	2.04985	8.24201e-10	3.75472e-08	65.1029	20.9842	PCGF2	protein_coding	polycomb group ring finger 2 [Source:HGNC Symbol;Acc:HGNC:12929]
ENSG00000277476	1.67498	0.0111058	0.0861443	14.6459	6.12146	AC005332.8	lincRNA
ENSG00000278259	1.28608	0.000376125	0.00512339	42.578	23.3022	MYO19	protein_coding	myosin XIX [Source:HGNC Symbol;Acc:HGNC:26234]
ENSG00000278571	1.96909	0.000307286	0.00432639	23.7037	8.0802	MIR7161	miRNA	microRNA 7161 [Source:HGNC Symbol;Acc:HGNC:49985]
ENSG00000278730	1.18097	0.00406571	0.0387038	31.7771	18.7054	AC005332.9	lincRNA
ENSG00000278768	1.58033	0.0393899	0.219985	10.4791	4.67691	BACE1-AS	antisense_RNA	BACE1 antisense RNA [Source:HGNC Symbol;Acc:HGNC:37125]
ENSG00000279059	2.26728	0.0255625	0.160474	7.58812	2.10366	AC007485.2	TEC
ENSG00000279117	1.85065	1.4668e-05	0.000300924	37.1335	13.7412	AP001972.5	TEC
ENSG00000280798	1.62713	0.00630666	0.0550018	17.6607	7.63049	LINC00294	lincRNA	long intergenic non-protein coding RNA 294 [Source:HGNC Symbol;Acc:HGNC:27456]
ENSG00000281649	1.10495	0.00065562	0.0082937	49.7324	30.8585	EBLN3P	lincRNA	endogenous Bornavirus-like nucleoprotein 3, pseudogene [Source:HGNC Symbol;Acc:HGNC:50682]
ENSG00000283526	1.65101	0.028242	0.173396	11.1589	4.74219	PRRT1B	protein_coding	proline rich transmembrane protein 1B [Source:HGNC Symbol;Acc:HGNC:53642]
