# Supplementary material for: PRMT3-mediated arginine methylation of IGF2BP1 promotes oxaliplatin resistance in liver cancer
Source: Nat Commun. 2023 Apr 6;14:1932. doi: 10.1038/s41467-023-37542-5 (PMC10079833; doi:10.1038/s41467-023-37542-5)
Supplement: Supplementary file 11 — Supplementary Data 10 [file 41467_2023_37542_MOESM11_ESM.xlsx]

## Sheet: Sheet1
Supplementary Data 10: Significantly differentially expressed genes identified in IGF2BP1-KD cells compared to control cells
ensembl_gene_id	log2FC	Pvalue	FDR	Style	external_gene_name	gene_biotype	IGF2KD1	IGF2KD2	IGF2KD3	IGFNC1	IGFNC2	IGFNC3
ENSG00000012504	-1.50941	1.33e-16	8.55e-15	down	NR1H4	protein_coding	3.36175	2.46127	2.5242	8.10572	9.00574	6.78159
ENSG00000119630	-1.55305	1.74e-08	3.53e-07	down	PGF	protein_coding	0.66004	0.737896	0.706159	2.53093	1.81659	1.86732
ENSG00000276409	-1.11158	0.00228087	0.0116998	down	CCL14	protein_coding	0.577948	0.379933	0.529998	1.21682	1.18476	0.841603
ENSG00000178199	-1.24014	1.3e-05	0.000141008	down	ZC3H12D	protein_coding	0.348323	0.595023	0.473984	1.21302	1.1239	1.03274
ENSG00000213064	-1.253	4.98e-26	7.15e-24	down	SFT2D2	protein_coding	6.22988	4.39462	5.32926	12.4701	13.7985	11.9422
ENSG00000144749	-1.39349	4.62e-18	3.35e-16	down	LRIG1	protein_coding	1.51495	1.53928	1.77328	3.99988	4.2654	4.50777
ENSG00000119888	-3.27857	0.00197156	0.0104018	down	EPCAM	protein_coding	0	0.119923	0.138446	0.233788	0.142461	2.15641
ENSG00000144824	-2.48933	0.000102831	0.000863781	down	PHLDB2	protein_coding	0.0424802	0.0449914	0.0779114	0.15036	0.420897	0.369336
ENSG00000130294	-2.49174	0.0092644	0.0370457	down	KIF1A	protein_coding	0.035283	0.00747377	0.0258846	0.0312214	0.0466116	0.309684
ENSG00000119922	-2.39638	0.00595836	0.0258727	down	IFIT2	protein_coding	0.0878598	0.0372215	0.0161141	0.233238	0.348209	0.160051
ENSG00000105398	-3.16273	0.00418232	0.0192983	down	SULT2A1	protein_coding	0	0.0346832	0.0900912	0.260799	0.648927	0.244042
ENSG00000130427	-2.0606	0.00821955	0.0336653	down	EPO	protein_coding	0.146772	0.155449	0.17946	0.649383	0.646325	0.729191
ENSG00000262454	-1.15627	0.01271	0.0475078	down	MIR193BHG	lincRNA	0.121284	0.16699	0.233566	0.354165	0.38912	0.431836
ENSG00000178685	-1.37787	8.96e-06	0.000102773	down	PARP10	protein_coding	0.558213	0.788283	0.682533	1.89349	1.26419	2.14161
ENSG00000115295	-1.14706	0.00985521	0.0389171	down	CLIP4	protein_coding	0.394082	0.224742	0.222392	0.643786	0.815245	0.414165
ENSG00000213626	-3.16671	0.00411097	0.0190143	down	LBH	protein_coding	0.0221851	0.0704899	0	0.117788	0.251214	0.440879
ENSG00000130829	-1.66739	9.59e-105	2.48e-101	down	DUSP9	protein_coding	66.4597	69.8787	67.4695	209.205	214.436	227.763
ENSG00000164300	-1.09635	2.39e-32	5.63e-30	down	SERINC5	protein_coding	6.78911	7.10536	6.62186	14.8501	14.348	14.9271
ENSG00000129988	-1.04421	1.18e-10	3.54e-09	down	LBP	protein_coding	8.22902	11.5621	7.60714	18.7622	18.0038	20.057
ENSG00000213886	-2.54105	0.00578855	0.0252966	down	UBD	protein_coding	0.239444	0	0.164684	0.529702	1.01676	0.842635
ENSG00000164406	-1.15638	6.2e-05	0.000561146	down	LEAP2	protein_coding	1.41518	1.15536	1.05444	3.31331	2.36478	2.44128
ENSG00000139445	-2.34582	7.19e-14	3.29e-12	down	FOXN4	protein_coding	0.466166	0.267434	0.587798	2.13127	2.16278	2.509
ENSG00000164393	-1.65648	0.00219221	0.0113386	down	ADGRF2	protein_coding	0.190409	0.040333	0.15133	0.359445	0.479132	0.378394
ENSG00000115457	-2.24152	0.00796916	0.0329088	down	IGFBP2	protein_coding	0.0737075	0.0468389	0.0135184	0.130445	0.29212	0.207509
ENSG00000188505	-1.72148	0.00016154	0.00127193	down	NCCRP1	protein_coding	0.296067	0.383252	0.452506	1.16438	1.21063	1.3892
ENSG00000237988	-2.7262	1.62e-06	2.21e-05	down	OR2I1P	transcribed_unprocessed_pseudogene	0.0606421	0.179836	0.0333665	0.90151	0.457788	0.441879
ENSG00000056736	-1.27553	1.13e-14	5.64e-13	down	IL17RB	protein_coding	2.74387	2.66187	3.12942	7.14121	7.11484	6.56783
ENSG00000164603	-2.04241	5.87e-21	5.77e-19	down	BMT2	protein_coding	1.58545	0.813623	1.39396	5.14895	5.93804	4.65572
ENSG00000188647	-1.00681	2.12e-09	5.02e-08	down	PTAR1	protein_coding	2.74744	1.79337	1.83071	4.15107	4.93644	3.76979
ENSG00000101049	-1.02828	2.11e-10	6.08e-09	down	SGK2	protein_coding	4.16775	3.5313	3.86974	7.81391	8.603	7.33342
ENSG00000115718	-1.24359	9.24e-19	7.32e-17	down	PROC	protein_coding	7.15649	7.46294	7.6397	16.2701	17.454	19.2968
ENSG00000174010	-1.02429	2.13e-08	4.25e-07	down	KLHL15	protein_coding	5.61261	2.85683	4.66175	8.19797	10.0834	8.53028
ENSG00000164692	-5.06311	0.00541705	0.023929	down	COL1A2	protein_coding	0.021715	0	0.0298701	0.192153	1.52657	0.0179807
ENSG00000101188	-5.47895	0.00070175	0.00441726	down	NTSR1	protein_coding	0.0157476	0	0	0.0278696	0.0297197	0.691092
ENSG00000198039	-1.08324	0.0133862	0.0495938	down	ZNF273	protein_coding	0.346388	0.220119	0.285884	0.490422	0.637379	0.688367
ENSG00000198074	-1.47902	2.7e-06	3.49e-05	down	AKR1B10	protein_coding	1.0231	1.51701	1.72631	2.96946	4.47956	4.54075
ENSG00000187498	-4.04138	3.32e-05	0.00032489	down	COL4A1	protein_coding	0.00996157	0.0105505	0.0182702	0.0881485	0.3384	0.222709
ENSG00000114541	-1.01636	0.0122116	0.0460251	down	FRMD4B	protein_coding	0.192892	0.245154	0.306607	0.477925	0.509651	0.532402
ENSG00000065154	-1.2009	2.36e-19	1.97e-17	down	OAT	protein_coding	73.4568	46.2017	65.2354	138.998	155.811	131.988
ENSG00000163631	-1.09829	4.24e-11	1.38e-09	down	ALB	protein_coding	4.85933	3.8371	4.53527	10.5336	9.65917	8.33305
ENSG00000114698	-1.12472	0.0104247	0.0407104	down	PLSCR4	protein_coding	0.512199	0.292104	0.270983	0.836746	0.94806	0.570926
ENSG00000138646	-1.13087	0.000531434	0.00353689	down	HERC5	protein_coding	0.759416	0.549285	0.577511	1.09814	1.78277	1.27298
ENSG00000080854	-1.45937	0.0103865	0.0406226	down	IGSF9B	protein_coding	0.0901946	0.12282	0.0945274	0.285043	0.243172	0.320074
ENSG00000197061	-2.33917	0.00749041	0.0313296	down	HIST1H4C	protein_coding	0.598335	0.633707	0.82304	1.45601	0.564605	8.42248
ENSG00000055957	-2.77228	2.28e-13	9.85e-12	down	ITIH1	protein_coding	0.357645	0.165719	0.286976	2.03731	1.83506	1.72132
ENSG00000016391	-1.10771	4.29e-19	3.48e-17	down	CHDH	protein_coding	2.55522	2.60737	3.07499	5.72406	6.16812	5.98891
ENSG00000114771	-1.14017	0.00149378	0.00827761	down	AADAC	protein_coding	1.90214	0.881381	1.12654	3.12089	3.47764	2.06722
ENSG00000173262	-1.64223	4.47e-05	0.000421545	down	SLC2A14	protein_coding	0.205066	0.317429	0.231449	0.865424	0.833563	0.666142
ENSG00000173175	-1.57149	0.0014228	0.00794668	down	ADCY5	protein_coding	0.160203	0.0754103	0.228529	0.307149	0.764256	0.324262
ENSG00000197153	-2.77776	0.00386621	0.0180435	down	HIST1H3J	protein_coding	0.249306	0.264044	0.800178	0.441215	0.941009	7.74125
ENSG00000197181	-1.28964	0.00198856	0.0104737	down	PIWIL2	protein_coding	0.228401	0.228464	0.162907	0.494044	0.466972	0.556863
ENSG00000100292	-1.24459	5.1e-61	6.09e-58	down	HMOX1	protein_coding	98.4249	92.2153	97.1364	216.978	234.011	234.856
ENSG00000089472	-2.62365	0.0050229	0.0225016	down	HEPH	protein_coding	0.0216428	0.0229222	0.0297707	0.124484	0.285918	0.0537626
ENSG00000065534	-1.3591	1.78e-05	0.000186401	down	MYLK	protein_coding	0.382873	0.199317	0.422519	0.666113	1.20634	0.725409
ENSG00000148541	-2.55798	0.00458011	0.0208366	down	FAM13C	protein_coding	0.0376339	0.059788	0.0345115	0.133207	0.426148	0.218134
ENSG00000100697	-1.048	2.14e-19	1.8e-17	down	DICER1	protein_coding	2.26743	2.08128	1.95224	4.30822	4.3862	4.4017
ENSG00000124635	-2.22501	0.00703424	0.0297685	down	HIST1H2BJ	protein_coding	0.75343	0.507799	0.314055	0.6667	0.387795	6.29535
ENSG00000158023	-1.47597	0.000301551	0.00217905	down	WDR66	protein_coding	0.18094	0.280085	0.255275	0.591181	0.840568	0.576247
ENSG00000148677	-1.16132	0.000622462	0.00401203	down	ANKRD1	protein_coding	0.953512	0.661646	1.05531	2.00754	2.17183	1.85133
ENSG00000148702	-1.36924	1.26e-49	7.63e-47	down	HABP2	protein_coding	18.9217	15.849	18.1649	44.9492	46.6067	46.0005
ENSG00000183091	-1.05983	1.13e-14	5.64e-13	down	NEB	protein_coding	0.737087	0.759704	0.728103	1.76848	1.32105	1.57703
ENSG00000148795	-1.52582	0.00940407	0.0375074	down	CYP17A1	protein_coding	0.320968	0.216327	0.13379	0.72296	0.605748	0.604026
ENSG00000173705	-1.84977	0.000543024	0.00359707	down	SUSD5	protein_coding	0.181902	0.110089	0.178725	0.287433	0.993104	0.430344
ENSG00000173706	-1.67634	6.86e-38	2.22e-35	down	HEG1	protein_coding	1.55637	1.55053	1.66837	4.77306	4.92897	5.65507
ENSG00000134247	-1.05172	1.42e-31	3.16e-29	down	PTGFRN	protein_coding	7.2884	7.44039	7.34049	15.4711	15.0868	15.4713
ENSG00000134240	-1.08615	0.00101009	0.00601135	down	HMGCS2	protein_coding	0.696785	0.851511	0.737279	1.44658	1.74492	1.6865
ENSG00000134215	-1.22243	2.28e-06	3.01e-05	down	VAV3	protein_coding	1.25183	0.635294	1.17188	1.93852	2.89162	2.35384
ENSG00000197822	-1.62017	2.94e-20	2.72e-18	down	OCLN	protein_coding	2.38526	1.38088	2.33566	6.43041	6.7333	5.71597
ENSG00000110243	-2.32079	0.00107454	0.00631987	down	APOA5	protein_coding	0.33732	0.107178	0.0309333	0.925317	0.79576	0.642415
ENSG00000124839	-1.12813	1.28e-07	2.22e-06	down	RAB17	protein_coding	1.58062	2.79011	2.24856	5.27191	4.70402	4.59759
ENSG00000134369	-3.15979	0.00618438	0.0266865	down	NAV1	protein_coding	0.00497051	0.0105287	0.0136744	0.00439833	0.234515	0.0246944
ENSG00000197956	-3.14783	0.000455781	0.00310441	down	S100A6	protein_coding	0.19337	0.307202	0.177327	0.598886	1.45975	3.92285
ENSG00000148943	-1.10645	7.75e-10	2.01e-08	down	LIN7C	protein_coding	2.33182	1.48474	1.99835	4.10223	4.42694	4.06852
ENSG00000109674	-1.04891	8.12e-07	1.2e-05	down	NEIL3	protein_coding	5.29631	2.86194	4.60909	7.81902	10.6839	8.05501
ENSG00000266412	-1.08651	8.45e-14	3.82e-12	down	NCOA4	protein_coding	23.0831	14.9909	24.1103	42.2308	49.3767	41.0659
ENSG00000120149	-1.62395	0.0128049	0.0478398	down	MSX2	protein_coding	0.174214	0.338274	0.15976	0.308319	0.630174	1.12999
ENSG00000099937	-1.32107	7.17e-07	1.07e-05	down	SERPIND1	protein_coding	1.22822	1.04632	1.17529	2.88247	3.32577	2.47618
ENSG00000168280	-1.49945	1.51e-08	3.11e-07	down	KIF5C	protein_coding	0.34736	0.367895	0.344368	1.0052	0.956758	1.04944
ENSG00000119283	-1.6388	0.00341025	0.0163479	down	TRIM67	protein_coding	0.0558532	0.0887325	0.0448168	0.216229	0.118585	0.254365
ENSG00000134871	-3.82496	9.2e-06	0.000105243	down	COL4A2	protein_coding	0.031079	0.0109721	0.0380006	0.110005	0.879808	0.162984
ENSG00000167191	-2.03069	1.83e-16	1.16e-14	down	GPRC5B	protein_coding	0.524247	0.462698	0.412073	1.96604	1.76676	2.00509
ENSG00000118137	-1.59402	1.07e-110	3.32e-107	down	APOA1	protein_coding	120.433	121.431	121.432	377.335	354.994	371.313
ENSG00000143278	-1.1205	0.00410014	0.0189812	down	F13B	protein_coding	0.61635	0.466276	0.645959	1.16871	1.35708	1.26374
ENSG00000035499	-1.32166	1.14e-14	5.64e-13	down	DEPDC1B	protein_coding	9.08726	5.37757	7.37822	16.0824	21.1303	17.6363
ENSG00000108984	-1.2942	1.76e-09	4.26e-08	down	MAP2K6	protein_coding	2.00961	1.34426	1.62949	3.72501	4.61105	3.95861
ENSG00000084444	-1.35512	2.58e-18	1.98e-16	down	FAM234B	protein_coding	2.44956	2.46537	1.87401	5.91594	5.47857	6.04011
ENSG00000143344	-1.50732	1.54e-06	2.12e-05	down	RGL1	protein_coding	0.37	0.297283	0.362703	0.948353	1.08354	0.919114
ENSG00000275152	-2.00235	0.00616127	0.0266035	down	CCL16	protein_coding	0.159288	0.168704	0.146072	0.81047	0.638809	0.461632
ENSG00000182902	-1.34767	5.92e-21	5.78e-19	down	SLC25A18	protein_coding	4.74627	4.29669	4.8388	11.0981	11.7848	12.6684
ENSG00000118514	-2.73744	0.00887653	0.0358362	down	ALDH8A1	protein_coding	0.0508749	0.0808236	0	0.180074	0.216031	0.463385
ENSG00000118520	-2.23086	5.27e-12	1.93e-10	down	ARG1	protein_coding	1.61398	0.539809	1.28533	5.18658	6.2523	4.85334
ENSG00000084734	-1.18528	3.23e-14	1.52e-12	down	GCKR	protein_coding	4.584	4.88651	5.32284	11.2734	10.1398	12.4469
ENSG00000143627	-1.01291	1.23e-10	3.67e-09	down	PKLR	protein_coding	4.69841	4.92056	4.01975	9.31384	8.39648	9.93253
ENSG00000059804	-1.03651	8.03e-41	3.2e-38	down	SLC2A3	protein_coding	172.652	150.322	163.965	315.482	345.675	343.025
ENSG00000202538	-5.06917	0.00160652	0.00880495	down	RNU4-2	snRNA	0.461482	0	0	0.408359	13.4995	2.67485
ENSG00000167701	-1.02298	0.000578616	0.00379575	down	GPT	protein_coding	2.1402	1.38928	1.58277	4.30694	2.443	3.68722
ENSG00000167711	-1.6389	2.89e-68	4.49e-65	down	SERPINF2	protein_coding	26.6942	30.1129	27.0398	90.5275	81.3212	90.9387
ENSG00000167676	-1.21854	1.5e-11	5.23e-10	down	PLIN4	protein_coding	0.953355	0.967199	1.15954	2.44203	2.41475	2.36822
ENSG00000167780	-2.13538	0.00577068	0.0252398	down	SOAT2	protein_coding	0.286507	0.0337161	0.0875789	0.422544	0.901186	0.474473
ENSG00000275714	-5.10456	0.00227576	0.0116812	down	HIST1H3A	protein_coding	0	0.167678	0	0.280188	0.149394	5.3748
ENSG00000104343	-1.05748	2.32e-08	4.58e-07	down	UBE2W	protein_coding	1.30509	0.817892	0.941867	2.07053	2.28085	2.05899
ENSG00000118971	-8.67817	0.000615446	0.0039734	down	CCND2	protein_coding	0	0	0	0.0177712	0.492723	1.74608
ENSG00000275832	-3.87391	0.000194634	0.00149608	down	ARHGAP23	protein_coding	0	0.0231105	0.0200102	0.0579262	0.2162	0.361362
ENSG00000070729	-3.09697	0.000365275	0.0025594	down	CNGB1	protein_coding	0.02307	0.0122169	0.031734	0.183729	0.141502	0.257886
ENSG00000005844	-1.03217	1.64e-16	1.05e-14	down	ITGAL	protein_coding	4.91793	5.28798	4.18941	9.59827	9.4345	10.5526
ENSG00000138131	-1.2172	2.57e-57	2e-54	down	LOXL4	protein_coding	34.9303	35.1841	37.047	81.8363	82.5121	86.357
ENSG00000163026	-1.17909	1.34e-09	3.32e-08	down	WDCP	protein_coding	4.00608	2.45547	3.18909	6.16967	9.04042	6.74724
ENSG00000114115	-2.55652	0.00196974	0.0103957	down	RBP1	protein_coding	0.13451	0.106846	0.154187	0.357077	0.253854	1.72636
ENSG00000104760	-1.015	2.32e-11	7.88e-10	down	FGL1	protein_coding	4.99513	5.29042	5.30876	10.8893	10.3635	10.4636
ENSG00000163121	-1.1764	1.41e-05	0.000152219	down	NEURL3	protein_coding	1.71234	2.33749	1.53538	4.34365	3.59069	4.72624
ENSG00000128849	-1.29261	0.000171812	0.00134191	down	CGNL1	protein_coding	0.315257	0.181256	0.239541	0.685459	0.645967	0.484793
ENSG00000138308	-1.50146	8.87e-12	3.15e-10	down	PLA2G12B	protein_coding	3.74954	3.9712	4.54934	13.3227	12.3564	9.36197
ENSG00000153902	-1.45736	1.42e-06	1.98e-05	down	LGI4	protein_coding	0.765253	0.834329	0.681122	2.23065	1.5929	2.46006
ENSG00000163430	-2.38798	0.0130075	0.0484339	down	FSTL1	protein_coding	0.0985396	0	0.0502023	0.106573	0.630229	0.0453299
ENSG00000138449	-1.0188	8.22e-11	2.54e-09	down	SLC40A1	protein_coding	20.6814	12.3335	15.3943	29.977	38.5851	29.8824
ENSG00000162433	-1.12392	5.31e-23	5.8e-21	down	AK4	protein_coding	11.8273	8.50859	9.44768	21.3513	23.0319	20.8341
ENSG00000162391	-1.28197	0.00344101	0.0164616	down	FAM151A	protein_coding	0.551707	0.412463	0.446412	1.20614	1.22495	1.02115
ENSG00000162511	-1.52514	0.00104322	0.006166	down	LAPTM5	protein_coding	0.321979	0.310012	0.483161	0.828842	1.32579	1.09067
ENSG00000235910	-1.94559	3.26e-05	0.000319922	down	APOA1-AS	antisense_RNA	1.15575	3.0602	1.27184	10.7385	5.01676	5.4549
ENSG00000113594	-1.34016	0.00587499	0.0256006	down	LIFR	protein_coding	0.109641	0.0614769	0.100545	0.182626	0.340811	0.170892
ENSG00000113657	-2.85505	1.16e-05	0.000128531	down	DPYSL3	protein_coding	0.106943	0.0251701	0.119864	0.147206	0.90823	0.787131
ENSG00000006210	-2.02798	3.76e-18	2.75e-16	down	CX3CL1	protein_coding	0.449061	0.58262	0.555936	1.95704	2.04458	2.5099
ENSG00000162692	-2.32254	6.73e-26	9.59e-24	down	VCAM1	protein_coding	1.24582	0.659735	1.03439	4.94595	5.51257	4.3633
ENSG00000137642	-1.71525	0.000492973	0.00331215	down	SORL1	protein_coding	0.0716093	0.0821628	0.0875575	0.163696	0.197086	0.434828
ENSG00000113721	-1.27461	0.000509123	0.00340446	down	PDGFRB	protein_coding	0.421122	0.313417	0.417495	0.61436	1.43917	0.753949
ENSG00000196083	-1.94558	1.46e-35	4.28e-33	down	IL1RAP	protein_coding	1.99546	1.54051	1.47715	6.19079	7.07817	6.13145
ENSG00000078967	-1.64605	2.58e-28	4.67e-26	down	UBE2D4	protein_coding	2.09583	2.08099	2.11714	6.69384	6.42746	6.6976
ENSG00000088305	-1.07413	5.19e-28	9.1e-26	down	DNMT3B	protein_coding	13.3109	12.6833	14.491	26.7841	28.2648	30.717
ENSG00000137868	-2.76072	9.25e-07	1.34e-05	down	STRA6	protein_coding	0.338079	0.167097	0.124012	0.817708	0.786917	2.6501
ENSG00000137801	-1.04986	0.000938916	0.00564622	down	THBS1	protein_coding	0.577461	0.398868	0.468154	0.67391	1.50837	0.824645
ENSG00000172197	-1.27545	2.34e-07	3.83e-06	down	MBOAT1	protein_coding	2.17622	1.57499	1.89588	4.39703	4.24398	5.1056
ENSG00000147231	-1.20441	1.86e-09	4.46e-08	down	CXorf57	protein_coding	2.62905	1.46363	2.10183	5.13003	4.83446	4.39573
ENSG00000162814	-1.41247	0.000540718	0.00358792	down	SPATA17	protein_coding	0.324338	0.177679	0.174355	0.524521	0.802073	0.481559
ENSG00000137962	-1.02853	4.34e-15	2.29e-13	down	ARHGAP29	protein_coding	4.38141	3.38889	3.76459	8.18865	8.74672	6.72853
ENSG00000279141	-4.94906	3.64e-05	0.00035281	down	LINC01451	lincRNA	0	0.0202574	0.0175398	0.507748	0.433163	0.237562
ENSG00000015520	-1.03523	0.00761718	0.0317253	down	NPC1L1	protein_coding	0.360921	0.232085	0.260053	0.684373	0.474372	0.597708
ENSG00000245750	-1.04062	0.000691979	0.00436585	down	DRAIC	lincRNA	3.49782	1.37019	2.90004	5.13035	6.19434	4.76104
ENSG00000123453	-1.50875	1.13e-17	7.91e-16	down	SARDH	protein_coding	1.9653	1.79296	2.15913	6.02647	5.08613	5.84872
ENSG00000172478	-1.23259	0.00020803	0.00159039	down	C2orf54	protein_coding	1.54849	0.956687	0.828345	2.71193	2.00915	3.12536
ENSG00000196562	-3.21434	0.000504852	0.00338027	down	SULF2	protein_coding	0.0397166	0.0140215	0.0364214	0.0585744	0.237358	0.548109
ENSG00000231389	-2.08076	0.00554339	0.0244177	down	HLA-DPA1	protein_coding	0.0388472	0.0685727	0.118747	0.14896	0.672049	0.150111
ENSG00000049192	-1.92977	0.0010214	0.00606009	down	ADAMTS6	protein_coding	0.0267004	0.0565577	0.106103	0.25202	0.268749	0.213718
ENSG00000221963	-1.1238	1.94e-07	3.23e-06	down	APOL6	protein_coding	0.50147	0.415359	0.583675	1.15487	1.1648	0.979523
ENSG00000172667	-1.28695	2.65e-10	7.54e-09	down	ZMAT3	protein_coding	1.31439	0.674063	0.926205	2.34452	2.5785	2.22253
ENSG00000147642	-1.14086	6.22e-06	7.45e-05	down	SYBU	protein_coding	1.07975	0.963013	1.11176	2.4473	2.69913	1.86655
ENSG00000196660	-1.42004	0.000414133	0.00285697	down	SLC30A10	protein_coding	0.320888	0.245453	0.326961	0.930723	0.756997	0.723308
ENSG00000182010	-1.12117	3.33e-05	0.000325665	down	RTKN2	protein_coding	0.372327	0.477356	0.422302	0.953719	0.970801	0.859989
ENSG00000123612	-3.23817	0.00208403	0.0108743	down	ACVR1C	protein_coding	0.0144694	0	0.0132689	0.057617	0.102403	0.10783
ENSG00000049249	-1.0858	0.0050768	0.0226972	down	TNFRSF9	protein_coding	0.239785	0.300135	0.169916	0.55939	0.46282	0.487349
ENSG00000133067	-4.24041	0.00267371	0.0133746	down	LGR6	protein_coding	0	0.0193203	0.0167285	0.032284	0.137709	0.513566
ENSG00000108094	-1.49601	6.21e-15	3.23e-13	down	CUL2	protein_coding	1.97845	1.33485	1.5724	5.22617	4.75718	3.88318
ENSG00000088930	-1.17577	1.13e-14	5.64e-13	down	XRN2	protein_coding	15.3727	8.96284	13.7501	27.558	31.1917	27.6685
ENSG00000182326	-1.09881	3.95e-18	2.88e-16	down	C1S	protein_coding	5.24613	5.1978	5.16006	10.7258	11.5775	11.3153
ENSG00000157399	-1.38062	0.00561942	0.0247105	down	ARSE	protein_coding	0.285618	0.385003	0.214299	0.758218	0.906557	0.645001
ENSG00000011114	-1.07546	1.5e-11	5.23e-10	down	BTBD7	protein_coding	1.87565	1.26713	1.75543	3.26484	3.72192	3.4002
ENSG00000132356	-1.49373	4.91e-25	6.2e-23	down	PRKAA1	protein_coding	4.79577	3.25074	3.87013	12.1313	11.754	9.85877
ENSG00000132437	-1.76907	4.44e-40	1.6e-37	down	DDC	protein_coding	5.77045	6.55053	5.93488	21.5814	21.7204	19.2972
ENSG00000107593	-2.20167	0.0024347	0.0123391	down	PKD2L1	protein_coding	0.0855327	0.0452945	0.117654	0.473041	0.26231	0.424942
ENSG00000107798	-1.14526	2.54e-28	4.63e-26	down	LIPA	protein_coding	18.5243	16.4486	20.5908	41.6627	43.0821	38.9665
ENSG00000083312	-1.00961	3.85e-12	1.44e-10	down	TNPO1	protein_coding	4.58503	3.48799	3.54298	7.79008	9.32845	6.38378
ENSG00000107864	-1.03519	0.0016402	0.00894673	down	CPEB3	protein_coding	0.433001	0.233795	0.272503	0.593516	0.793147	0.548352
ENSG00000166128	-1.31051	3.61e-12	1.36e-10	down	RAB8B	protein_coding	2.09305	1.5894	1.58139	4.00709	5.27925	3.83683
ENSG00000166225	-1.44793	3.06e-13	1.3e-11	down	FRS2	protein_coding	1.38025	0.877108	1.12108	3.14937	3.55381	2.5715
ENSG00000274012	-1.97577	0.00220746	0.0114099	down	RN7SL2	misc_RNA	84.1559	109.346	171.453	165.059	634.475	643.316
ENSG00000058668	-1.25607	1.51e-06	2.08e-05	down	ATP2B4	protein_coding	0.341017	0.361177	0.379261	0.808977	1.06123	0.732967
ENSG00000166415	-1.52805	2.72e-08	5.32e-07	down	WDR72	protein_coding	0.442056	0.284586	0.492816	1.15817	1.43135	0.961742
ENSG00000274267	-2.31166	0.00643201	0.0276342	down	HIST1H3B	protein_coding	0.791593	1.5091	0.725918	0.980657	1.19515	12.8471
ENSG00000166483	-1.21648	1.17e-23	1.37e-21	down	WEE1	protein_coding	10.0859	7.1347	9.16856	19.0486	21.3429	21.2421
ENSG00000117632	-1.35471	2.4e-43	9.82e-41	down	STMN1	protein_coding	21.4173	26.1678	23.5888	61.877	61.88	59.5102
ENSG00000274641	-2.68586	0.0095331	0.0379248	down	HIST1H2BO	protein_coding	0.683139	0.180881	0.783077	0.151125	1.61157	8.90914
ENSG00000152229	-1.50494	0.0020755	0.0108564	down	PSTPIP2	protein_coding	0.347035	0.206747	0.179011	0.767715	0.634475	0.682469
ENSG00000274588	-1.4526	0.000666741	0.00423766	down	DGKK	protein_coding	0.122987	0.102345	0.169175	0.318715	0.364741	0.407348
ENSG00000117834	-1.52913	2.41e-14	1.15e-12	down	SLC5A9	protein_coding	1.41567	1.46279	1.70985	4.47613	3.68177	5.17491
ENSG00000235142	-1.41337	1.81e-19	1.54e-17	down	LINC02532	lincRNA	5.07031	3.52409	4.26217	11.7774	11.7868	10.8895
ENSG00000260105	-2.01933	0.000931868	0.00561472	down	AOC4P	transcribed_unprocessed_pseudogene	0.113707	0.210751	0.15641	0.654016	0.643783	0.659071
ENSG00000225756	-1.25945	0.00106087	0.00625606	down	DBH-AS1	antisense_RNA	0.608406	0.515498	0.753203	1.42668	1.26304	1.83879
ENSG00000142910	-2.86858	9.05e-05	0.00077423	down	TINAGL1	protein_coding	0.0957098	0.0144811	0.100308	0.120989	0.903143	0.532111
ENSG00000249863	-1.31864	0.0134008	0.0496362	down	AC021106.1	processed_pseudogene	0.738022	0.911927	0.338396	1.90477	1.62497	1.42591
ENSG00000004468	-1.70441	0.00360877	0.0170494	down	CD38	protein_coding	0.114801	0.0607936	0.115804	0.213329	0.509146	0.237646
ENSG00000068615	-1.6732	2.78e-08	5.44e-07	down	REEP1	protein_coding	0.556722	0.410956	0.44865	1.52269	1.63969	1.38295
ENSG00000186106	-1.30639	2.97e-09	6.83e-08	down	ANKRD46	protein_coding	2.94502	1.64386	2.31748	5.07114	7.06016	5.0419
ENSG00000136040	-1.69712	1.01e-34	2.74e-32	down	PLXNC1	protein_coding	2.31187	1.79184	1.87638	6.1529	7.17987	6.16096
ENSG00000185101	-1.99817	0.00526979	0.023385	down	ANO9	protein_coding	0.0118588	0.0753588	0.0761241	0.262341	0.201424	0.196388
ENSG00000102879	-1.25444	0.000590797	0.00385595	down	CORO1A	protein_coding	0.472656	0.548274	0.495362	1.05557	1.10441	1.47231
ENSG00000112297	-1.03277	0.000992	0.00591782	down	CRYBG1	protein_coding	0.315199	0.201691	0.222808	0.546209	0.396574	0.576363
ENSG00000126947	-1.29596	0.00670682	0.0286326	down	ARMCX1	protein_coding	0.395094	0.450639	0.278704	0.833693	0.975072	0.956285
ENSG00000175984	-1.04026	0.000105162	0.000880247	down	DENND2C	protein_coding	0.612364	0.581472	0.416328	1.2052	1.17561	0.944174
ENSG00000185269	-2.22423	0.00758995	0.0316492	down	NOTUM	protein_coding	0.167632	0.207132	0.0768619	0.19778	0.237272	1.66565
ENSG00000112655	-1.57702	7.41e-13	3.02e-11	down	PTK7	protein_coding	0.689864	0.900261	0.915052	2.51811	2.13892	2.86634
ENSG00000146039	-2.83101	0.0016326	0.00891329	down	SLC17A4	protein_coding	0.0527729	0.0372618	0.0161315	0.295754	0.282188	0.17479
ENSG00000136689	-1.62256	8.5e-13	3.42e-11	down	IL1RN	protein_coding	2.16671	3.04778	1.83171	8.17844	6.61289	6.98017
ENSG00000185745	-1.58251	0.00618567	0.0266865	down	IFIT1	protein_coding	0.0846334	0.0746972	0.24577	0.361973	0.559036	0.315356
ENSG00000136881	-2.1936	1.08e-26	1.68e-24	down	BAAT	protein_coding	1.48366	0.979553	1.00717	5.49017	5.41825	5.04169
ENSG00000229005	-2.13389	0.00138973	0.00780127	down	HNF4A-AS1	antisense_RNA	0.301245	0.425405	0.644588	1.77712	1.98984	2.32811
ENSG00000205436	-1.14402	1.68e-12	6.62e-11	down	EXOC3L4	protein_coding	3.80797	4.62185	4.53709	9.24799	9.02259	10.5641
ENSG00000205423	-1.08718	1.29e-11	4.56e-10	down	CNEP1R1	protein_coding	4.3233	3.43997	4.56836	9.51552	9.2153	7.66846
ENSG00000171724	-1.40882	4.99e-12	1.83e-10	down	VAT1L	protein_coding	1.51402	1.29724	1.65361	3.40203	4.65523	3.88775
ENSG00000240065	-1.29326	0.00354085	0.0168164	down	PSMB9	protein_coding	0.267473	0.412051	0.356774	0.860667	0.848965	0.845636
ENSG00000171840	-1.3856	2.35e-06	3.11e-05	down	NINJ2	protein_coding	2.28677	1.76142	1.38214	4.92085	4.65901	4.64772
ENSG00000230647	-1.70159	0.00857828	0.0348861	down	AC022816.1	lincRNA	0.323726	0.42858	0.667953	1.71876	1.14554	1.80937
ENSG00000145604	-1.28501	4.62e-30	9.19e-28	down	SKP2	protein_coding	7.20104	5.86672	6.38136	15.9915	16.2853	15.394
ENSG00000131187	-1.12352	5.21e-28	9.1e-26	down	F12	protein_coding	46.9996	41.235	46.9151	102.652	85.7933	107.758
ENSG00000228638	-1.41941	0.00012387	0.00101281	down	FCF1P2	processed_pseudogene	2.67865	1.77313	2.25171	5.43194	6.42444	6.19194
ENSG00000131242	-1.47156	9.29e-59	8.01e-56	down	RAB11FIP4	protein_coding	7.45111	7.85964	6.86749	21.255	19.5062	21.107
ENSG00000106327	-2.47148	0.00720469	0.0303657	down	TFR2	protein_coding	0.0415643	0.0660322	0.0381159	0.257458	0.117664	0.430207
ENSG00000145920	-1.19592	2.22e-11	7.62e-10	down	CPLX2	protein_coding	1.95609	1.5092	1.6156	3.34719	4.05835	4.29059
ENSG00000106302	-1.36101	0.00179044	0.00961945	down	HYAL4	protein_coding	0.513631	0.372207	0.322275	1.17214	1.07139	0.872989
ENSG00000169896	-1.27966	0.000339159	0.00240243	down	ITGAM	protein_coding	0.372374	0.350567	0.252948	0.842078	0.663722	0.867912
ENSG00000179399	-1.33332	0.000141585	0.00113729	down	GPC5	protein_coding	0.638147	0.442813	0.625561	1.12937	1.41199	1.78564
ENSG00000204872	-2.92737	3.26e-06	4.12e-05	down	NAT8B	polymorphic_pseudogene	0.170115	0.180172	0.780006	2.93538	3.53155	2.39463
ENSG00000179361	-1.06086	1.3e-28	2.45e-26	down	ARID3B	protein_coding	15.1132	13.7315	15.7873	29.9689	30.0175	33.6823
ENSG00000155465	-1.26045	5.48e-15	2.87e-13	down	SLC7A7	protein_coding	2.73907	2.62688	2.84804	6.2407	6.79744	6.76837
ENSG00000131711	-3.33235	0.00747768	0.0313038	down	MAP1B	protein_coding	0.0378434	0.0400805	0.0396613	0.0526225	1.04069	0.0940064
ENSG00000165029	-1.85731	1.94e-48	1e-45	down	ABCA1	protein_coding	2.46163	1.79283	2.28015	7.60472	8.7122	7.50118
ENSG00000189014	-1.79863	0.00986739	0.0389453	down	FAM35DP	unprocessed_pseudogene	0.191944	0.0254114	0.176019	0.509545	0.339606	0.536407
ENSG00000165097	-1.01716	7.49e-13	3.05e-11	down	KDM1B	protein_coding	5.1222	3.74325	4.65025	8.8536	9.86022	8.80784
ENSG00000072952	-5.44733	0.000598812	0.00389027	down	MRVI1	protein_coding	0.0105717	0	0	0.0374191	0.438934	0.0175074
ENSG00000179761	-1.4179	1.1e-10	3.31e-09	down	PIPOX	protein_coding	1.56338	1.54161	2.10107	4.67498	4.85814	4.50852
ENSG00000106853	-1.32049	2.78e-06	3.59e-05	down	PTGR1	protein_coding	0.934411	0.98965	1.09058	2.63088	2.56505	2.3915
ENSG00000263740	-1.85465	0.0124153	0.0466086	down	RN7SL4P	misc_RNA	0.661718	1.40167	1.41591	1.36627	5.82788	5.47923
ENSG00000179841	-1.6952	2.31e-09	5.39e-08	down	AKAP5	protein_coding	0.511564	0.318709	0.294351	1.1095	1.38192	1.1628
ENSG00000189233	-2.05251	0.000372026	0.00260083	down	NUGGC	protein_coding	0.217622	0.0886488	0.0767564	0.740656	0.379115	0.471286
ENSG00000057593	-1.18269	9.29e-18	6.65e-16	down	F7	protein_coding	4.47886	4.32247	4.91336	11.0009	9.4402	10.9006
ENSG00000180998	-1.31971	0.000104536	0.000875475	down	GPR137C	protein_coding	0.553267	0.26751	0.386038	0.798225	1.30519	0.926203
ENSG00000141574	-1.77609	7.5e-06	8.79e-05	down	SECTM1	protein_coding	0.349364	0.58586	0.640756	1.90641	1.2912	2.24195
ENSG00000165449	-3.02929	9.05e-06	0.000103782	down	SLC16A9	protein_coding	0.171316	0.0164949	0.0142821	0.49613	0.514368	0.631899
ENSG00000102048	-1.15018	7.42e-13	3.02e-11	down	ASB9	protein_coding	4.4783	4.74304	5.05682	9.81823	11.0692	11.0138
ENSG00000102174	-1.44098	2e-09	4.79e-08	down	PHEX	protein_coding	1.02263	0.558292	0.889449	2.01506	2.75568	1.98162
ENSG00000151151	-1.34128	5.42e-11	1.72e-09	down	IPMK	protein_coding	1.85669	1.01132	1.63454	3.41735	4.45514	3.6019
ENSG00000151224	-1.44936	7.77e-45	3.35e-42	down	MAT1A	protein_coding	8.03344	7.53828	8.46935	21.5624	21.7334	22.7841
ENSG00000102287	-1.10972	1.02e-14	5.16e-13	down	GABRE	protein_coding	1.90698	1.71843	1.85504	4.05549	3.86738	3.97812
ENSG00000273760	-2.90676	9.68e-07	1.4e-05	down	AC245041.1	lincRNA	0.236328	0.333732	0.650162	2.37006	4.60878	2.34824
ENSG00000151414	-1.03107	0.0108125	0.041846	down	NEK7	protein_coding	6.82213	2.85695	3.99816	8.2156	12.0463	7.7267
ENSG00000198203	-1.2302	0.00014602	0.00116809	down	SULT1C2	protein_coding	0.316861	0.303116	0.243706	0.705487	0.607643	0.719404
ENSG00000125257	-1.4277	1.14e-23	1.35e-21	down	ABCC4	protein_coding	4.0898	2.96246	3.1782	8.83549	10.4	8.42466
ENSG00000017483	-3.37535	0.00153988	0.0084967	down	SLC38A5	protein_coding	0.0734137	0.0259179	0.0897637	0.0866169	0.0692751	1.82366
ENSG00000257151	-1.39432	9.48e-05	0.000804977	down	PWAR6	lincRNA	0.309986	0.417851	0.284268	0.810439	1.10357	0.758367
ENSG00000164938	-1.25824	3.33e-19	2.75e-17	down	TP53INP1	protein_coding	3.88937	2.97029	3.17509	7.77178	9.06092	7.3011
ENSG00000140961	-1.18075	1.33e-30	2.71e-28	down	OSGIN1	protein_coding	16.4645	16.6597	17.6441	35.4478	39.316	41.0346
ENSG00000149452	-1.06108	0.00145502	0.00810441	down	SLC22A8	protein_coding	0.188904	0.381955	0.362212	0.547065	0.696816	0.718104
ENSG00000135097	-1.12704	1.69e-06	2.3e-05	down	MSI1	protein_coding	1.22483	1.43622	1.28367	3.29021	2.64178	2.7347
ENSG00000198691	-1.89693	5.9e-08	1.09e-06	down	ABCA4	protein_coding	0.320493	0.132004	0.171443	0.858677	0.798068	0.678188
ENSG00000111181	-1.90517	1.67e-40	6.48e-38	down	SLC6A12	protein_coding	3.45655	3.20586	2.63252	11.9063	11.0934	11.9498
ENSG00000125780	-1.18078	3.16e-05	0.000312264	down	TGM3	protein_coding	0.763489	1.19989	1.46805	2.52805	2.69587	2.63074
ENSG00000135114	-1.0802	0.00836644	0.0341497	down	OASL	protein_coding	0.37854	0.316514	0.365404	0.705188	0.8272	0.725867
ENSG00000149742	-1.15882	0.0129634	0.0483156	down	SLC22A9	protein_coding	0.610976	0.264721	0.356545	0.958415	0.838594	0.965822
ENSG00000174827	-2.66577	1.29e-43	5.42e-41	down	PDZK1	protein_coding	3.44311	1.79242	2.88987	15.3113	19.6593	16.9369
ENSG00000111249	-1.43995	7.39e-05	0.000652317	down	CUX2	protein_coding	0.190149	0.151042	0.278997	0.597323	0.538289	0.566817
ENSG00000101856	-1.02694	4.08e-26	6.03e-24	down	PGRMC1	protein_coding	47.3291	37.9378	42.5281	83.8219	92.5993	85.372
ENSG00000101846	-1.06169	9.14e-11	2.79e-09	down	STS	protein_coding	1.85598	1.46899	1.71114	3.12572	3.96408	3.48673
ENSG00000198898	-1.69468	8.17e-24	9.83e-22	down	CAPZA2	protein_coding	7.91074	4.58817	5.75747	19.1781	23.6148	16.5318
ENSG00000159261	-1.70804	2.06e-07	3.43e-06	down	CLDN14	protein_coding	0.971679	0.709739	0.737431	2.54982	2.27645	3.10734
ENSG00000159217	-2.25917	1.08e-215	1.68e-211	down	IGF2BP1	protein_coding	14.3759	14.6427	14.8779	69.3532	69.7197	72.3793
ENSG00000198947	-1.91071	0.00682161	0.029011	down	DMD	protein_coding	0.0652741	0.0543187	0.0299293	0.0536344	0.43996	0.0694915
ENSG00000267194	-1.53021	0.00537525	0.0237918	down	AC002546.1	lincRNA	0.311832	0.220178	0.14298	0.620855	0.66207	0.667033
ENSG00000174992	-1.85107	0.000631959	0.00405808	down	ZG16	protein_coding	0.145429	0.242041	0.114311	0.606671	0.529317	0.670908
ENSG00000111452	-1.03717	2.12e-25	2.77e-23	down	ADGRD1	protein_coding	5.28083	4.92185	4.9606	10.191	10.1049	10.9964
ENSG00000008311	-1.03554	7.16e-05	0.000635603	down	AASS	protein_coding	1.69063	0.831336	1.32888	2.61802	2.79181	2.53313
ENSG00000160593	-1.49737	5.04e-15	2.65e-13	down	JAML	protein_coding	1.02069	0.847625	0.861552	2.54536	2.5611	2.64113
ENSG00000267391	-1.52778	2.82e-05	0.000281868	down	AC105105.2	lincRNA	0.546919	0.228652	0.303566	1.17169	0.855619	1.09641
ENSG00000076706	-4.85488	0.000152998	0.00121514	down	MCAM	protein_coding	0.0133749	0.0141656	0	0.0710116	0.517458	0.188272
ENSG00000184613	-4.6795	0.00149057	0.00826574	down	NELL2	protein_coding	0	0.0190796	0.0165201	0.0637637	0.0169991	0.835335
ENSG00000169129	-3.56472	0.00792345	0.0327527	down	AFAP1L2	protein_coding	0	0.0173854	0.0301062	0.0145254	0.108427	0.448539
ENSG00000008086	-1.20294	4.17e-07	6.5e-06	down	CDKL5	protein_coding	0.327084	0.313428	0.309469	0.661559	0.881844	0.657744
ENSG00000145198	-1.11942	0.00119337	0.006906	down	VWA5B2	protein_coding	0.758085	0.451631	0.506909	1.28574	0.819671	1.63468
ENSG00000145217	-1.16567	2.36e-38	7.78e-36	down	SLC26A1	protein_coding	13.476	13.1241	13.2384	29.4658	28.9725	31.4589
ENSG00000170271	-1.3133	0.000216935	0.0016447	down	FAXDC2	protein_coding	0.409132	0.523593	0.328289	1.0861	0.852566	1.19982
ENSG00000135842	-2.37898	0.00312751	0.0152563	down	FAM129A	protein_coding	0.056353	0.0795792	0.0775164	0.066488	0.957172	0.0933241
ENSG00000145332	-1.18602	1.69e-07	2.85e-06	down	KLHL8	protein_coding	0.787171	0.600759	0.881097	1.80285	1.73683	1.66785
ENSG00000013503	-1.01808	1.28e-07	2.23e-06	down	POLR3B	protein_coding	2.29942	1.99989	2.33208	4.78362	5.31671	3.4297
ENSG00000145321	-1.4054	1.25e-07	2.17e-06	down	GC	protein_coding	1.38585	1.29304	1.36165	3.70815	3.98545	3.08739
ENSG00000170482	-1.1319	3.06e-08	5.93e-07	down	SLC23A1	protein_coding	3.05143	2.06478	2.79827	5.50034	5.49221	6.45707
ENSG00000277224	-3.28424	0.00798193	0.0329484	down	HIST1H2BF	protein_coding	0.0544055	0.0576217	0.149675	0.144428	0.0513385	2.38762
ENSG00000145555	-4.59834	0.00511539	0.0228369	down	MYO10	protein_coding	0.0056799	0.0120314	0.00520866	0.00502606	0.0750359	0.475016
ENSG00000072195	-1.97835	0.00913064	0.0366335	down	SPEG	protein_coding	0.0362098	0.0447421	0.0332056	0.0373818	0.324601	0.0899484
ENSG00000170540	-1.00481	1.18e-10	3.54e-09	down	ARL6IP1	protein_coding	36.0864	21.9992	26.4294	55.4753	66.8298	47.9298
ENSG00000169554	-2.70882	0.0124752	0.046788	down	ZEB2	protein_coding	0.0203701	0.00719145	0.0124534	0.0420589	0.205033	0.0168671
ENSG00000168398	1.15586	2.79e-12	1.06e-10	up	BDKRB2	protein_coding	2.9754	3.2117	2.78084	1.42159	1.16612	1.45619
ENSG00000105058	1.21402	9.49e-28	1.58e-25	up	FAM32A	protein_coding	39.8911	37.0865	40.9696	15.8687	17.3864	17.8856
ENSG00000178038	1.10053	1.7e-15	9.39e-14	up	ALS2CL	protein_coding	5.13209	5.05918	5.48465	2.43659	2.13268	2.77854
ENSG00000105143	1.10753	1.99e-23	2.27e-21	up	SLC1A6	protein_coding	14.6525	14.0829	14.9359	6.98564	6.80977	6.60283
ENSG00000120875	1.42606	1.04e-62	1.35e-59	up	DUSP4	protein_coding	32.8929	32.8709	32.8257	11.8859	11.8211	13.1949
ENSG00000129250	1.55752	2.38e-76	4.1e-73	up	KIF1C	protein_coding	33.8944	36.1853	36.0479	12.4769	11.2427	12.5666
ENSG00000105329	1.09304	1.98e-19	1.67e-17	up	TGFB1	protein_coding	21.3607	24.6394	20.5797	10.1475	9.82325	11.4218
ENSG00000105321	1.43647	7.92e-34	2.05e-31	up	CCDC9	protein_coding	24.6535	25.8145	27.027	9.07833	9.24093	10.4772
ENSG00000262001	1.05402	1.41e-09	3.47e-08	up	DLGAP1-AS2	antisense_RNA	6.59036	6.70563	6.59779	3.18325	3.04153	3.40766
ENSG00000237310	1.25237	1.02e-05	0.000115374	up	GS1-124K5.4	lincRNA	9.27835	12.124	13.1496	5.33135	5.11674	4.1906
ENSG00000081041	1.03882	1.67e-08	3.41e-07	up	CXCL2	protein_coding	11.1119	12.8439	12.8355	5.72004	6.7551	5.5737
ENSG00000130513	1.16995	9.81e-34	2.46e-31	up	GDF15	protein_coding	1445.34	1740.75	1623.14	725.298	651.412	776.218
ENSG00000105523	2.69775	0.00492401	0.0221416	up	FAM83E	protein_coding	0.574337	0.286254	0.309815	0.0597909	0.0956399	0.0279746
ENSG00000046774	1.02532	4.01e-12	1.49e-10	up	MAGEC2	protein_coding	12.517	15.6799	15.1349	6.88283	7.24721	7.30656
ENSG00000178531	1.04418	0.00439433	0.0200915	up	CTXN1	protein_coding	2.19621	2.38013	3.04441	1.17507	1.0603	1.48019
ENSG00000276980	1.12526	9.23e-05	0.000786268	up	AC008760.2	sense_intronic	3.54835	5.02774	4.48518	2.29126	2.08138	1.66759
ENSG00000178700	1.1158	0.00452206	0.0206027	up	DHFR2	protein_coding	0.692909	0.58027	0.812747	0.384998	0.319321	0.26686
ENSG00000178726	2.5288	5.21e-07	8e-06	up	THBD	protein_coding	0.570086	0.872137	0.624441	0.0840768	0.0896581	0.183574
ENSG00000188107	1.10621	1e-05	0.000113513	up	EYS	protein_coding	0.608351	0.689872	0.642405	0.304505	0.313122	0.290028
ENSG00000105825	1.60923	3.81e-47	1.85e-44	up	TFPI2	protein_coding	28.2214	32.7095	30.763	9.75349	10.2502	10.2511
ENSG00000178951	1.05926	4.89e-20	4.44e-18	up	ZBTB7A	protein_coding	15.1572	16.3455	16.6289	6.76458	7.73456	8.73473
ENSG00000213799	1.18507	0.00732053	0.0307871	up	ZNF845	protein_coding	0.575049	0.406029	0.527339	0.221807	0.264359	0.183138
ENSG00000178878	1.15446	0.00250288	0.0126381	up	APOLD1	protein_coding	0.730029	0.568948	0.555779	0.268148	0.259953	0.307946
ENSG00000154978	1.07184	5.45e-16	3.27e-14	up	VOPP1	protein_coding	20.54	20.8934	23.57	9.29189	9.43193	12.3693
ENSG00000130956	1.51969	3.46e-32	8.01e-30	up	HABP4	protein_coding	15.2447	15.0958	16.6319	5.09982	5.10699	6.26024
ENSG00000213889	1.30097	0.00186155	0.0099157	up	PPM1N	protein_coding	1.59924	1.94079	1.58877	0.97291	0.314392	0.800048
ENSG00000213846	1.44369	8.91e-06	0.000102414	up	AC098614.1	transcribed_processed_pseudogene	2.34675	2.25953	2.8694	1.0383	0.939466	0.794937
ENSG00000272168	1.13596	8.23e-14	3.74e-12	up	CASC15	lincRNA	9.04344	7.77058	8.54728	4.02702	4.52833	3.06776
ENSG00000272384	1.43085	1.93e-05	0.000200276	up	AC016405.3	lincRNA	5.14499	4.80807	4.99566	1.87465	1.42793	2.2554
ENSG00000272502	1.10333	3.37e-07	5.34e-06	up	AC104958.2	antisense_RNA	8.83934	9.24109	8.78583	4.3903	3.44404	4.72209
ENSG00000163517	1.06934	2.07e-20	1.98e-18	up	HDAC11	protein_coding	61.3979	72.2217	65.2948	34.1776	26.4895	34.7848
ENSG00000089094	1.28507	1.86e-27	3.08e-25	up	KDM2B	protein_coding	11.3452	12.0158	11.5569	5.05408	4.03759	5.3185
ENSG00000114631	1.46501	2.34e-35	6.6e-33	up	PODXL2	protein_coding	24.3785	27.6797	24.9764	9.29792	9.80279	8.99628
ENSG00000187624	1.71047	1.66e-10	4.86e-09	up	C17orf97	protein_coding	4.03364	4.27209	3.66654	1.34632	1.06842	1.25982
ENSG00000089199	1.04801	0.00257741	0.0129765	up	CHGB	protein_coding	1.35241	1.32426	1.21681	0.609656	0.650126	0.633872
ENSG00000187566	1.35787	8.35e-06	9.67e-05	up	NHLRC1	protein_coding	2.22879	2.57514	2.01733	0.845237	0.819406	1.00664
ENSG00000163739	2.10006	3.65e-45	1.62e-42	up	CXCL1	protein_coding	30.6067	27.8301	26.9251	6.50843	6.94048	6.5814
ENSG00000090273	1.19684	6.88e-32	1.55e-29	up	NUDC	protein_coding	151.141	184.005	168.271	77.1233	66.654	77.4063
ENSG00000100216	1.44175	8.06e-37	2.55e-34	up	TOMM22	protein_coding	38.6905	44.8627	39.985	14.7051	14.3269	16.7184
ENSG00000256073	1.47589	8.21e-07	1.21e-05	up	URB1-AS1	lincRNA	6.02926	8.0443	7.39597	2.3558	2.21664	3.17699
ENSG00000163898	1.38066	1.75e-48	9.39e-46	up	LIPH	protein_coding	24.5665	22.1502	23.8622	8.86705	9.12014	9.27427
ENSG00000197226	1.07321	1.12e-35	3.47e-33	up	TBC1D9B	protein_coding	82.6664	89.4184	90.4457	42.9419	38.2435	44.4115
ENSG00000100285	1.8478	3.21e-23	3.59e-21	up	NEFH	protein_coding	5.07411	4.90042	5.28406	1.62858	1.11992	1.5097
ENSG00000163993	1.26264	3.7e-05	0.000356621	up	S100P	protein_coding	171.194	311.44	218.107	118.489	93.5174	82.946
ENSG00000089597	1.36292	7.08e-59	6.46e-56	up	GANAB	protein_coding	342.387	371.82	337.888	139.362	125.773	146.657
ENSG00000173457	1.29029	7.15e-49	4.11e-46	up	PPP1R14B	protein_coding	222.109	238.608	244.211	92.0554	95.165	102.82
ENSG00000100577	1.07698	7.59e-11	2.35e-09	up	GSTZ1	protein_coding	3.28018	3.10095	3.21971	1.54804	1.61641	1.4184
ENSG00000007237	1.11976	7.19e-11	2.25e-09	up	GAS7	protein_coding	2.28426	2.43645	2.60729	1.13251	0.955447	1.3012
ENSG00000183018	1.39937	3.81e-08	7.24e-07	up	SPNS2	protein_coding	4.17181	4.71833	3.61796	1.33632	1.1044	2.31335
ENSG00000232533	1.1923	5.61e-06	6.77e-05	up	AC093673.1	antisense_RNA	9.84068	10.8478	10.958	4.97593	3.69542	5.23825
ENSG00000124882	1.80433	1.55e-118	1.2e-114	up	EREG	protein_coding	89.3554	80.1504	90.0547	25.4672	24.0339	25.2423
ENSG00000099399	1.47357	7.1e-08	1.29e-06	up	MAGEB2	protein_coding	3.96072	4.4945	4.0398	1.25171	1.56362	1.70673
ENSG00000100889	1.08669	1.43e-23	1.65e-21	up	PCK2	protein_coding	33.5605	38.2131	38.0414	17.6299	15.7363	18.6695
ENSG00000109321	1.815	4.69e-79	1.04e-75	up	AREG	protein_coding	211.684	257.155	233.821	68.3978	67.3924	65.3501
ENSG00000266208	1.19719	6.56e-07	9.85e-06	up	AC080112.1	antisense_RNA	3.48029	4.04805	4.30288	1.70481	1.55408	1.92977
ENSG00000256940	1.67597	0.000190567	0.00146992	up	AP001453.2	antisense_RNA	5.73694	12.472	5.81475	3.33983	1.852	2.37518
ENSG00000168079	1.15766	7.36e-07	1.09e-05	up	SCARA5	protein_coding	1.9233	2.17394	2.63819	1.02972	1.03707	0.976943
ENSG00000168092	1.02794	8.81e-40	3.11e-37	up	PAFAH1B2	protein_coding	39.804	39.12	39.515	19.3117	19.5406	19.5854
ENSG00000099822	1.1479	8.37e-19	6.66e-17	up	HCN2	protein_coding	11.6276	13.5486	12.5364	5.99777	5.11674	6.00765
ENSG00000183628	1.68307	4.78e-11	1.53e-09	up	DGCR6	protein_coding	2.66693	2.39983	3.25475	0.958165	0.700102	0.946412
ENSG00000099953	1.38832	0.0010571	0.00623616	up	MMP11	protein_coding	0.799959	0.648957	0.686764	0.210855	0.224853	0.380522
ENSG00000183741	1.00028	4.33e-26	6.34e-24	up	CBX6	protein_coding	21.0555	21.8161	22.0767	10.3175	10.3906	11.9516
ENSG00000144231	1.30971	1.7e-26	2.54e-24	up	POLR2D	protein_coding	12.1182	14.3381	13.3969	6.06391	5.24866	4.88353
ENSG00000118004	1.12618	0.00680392	0.0289675	up	COLEC11	protein_coding	1.51416	1.64587	1.27891	0.775707	0.6768	0.593891
ENSG00000241635	1.30697	1.31e-35	3.9e-33	up	UGT1A1	protein_coding	22.1569	19.3183	20.6355	8.35901	8.80519	8.0922
ENSG00000108828	1.00423	8.37e-26	1.17e-23	up	VAT1	protein_coding	163.505	192.959	175.323	90.243	81.0967	95.6383
ENSG00000108819	1.25453	2.06e-47	1.03e-44	up	PPP1R9B	protein_coding	48.5324	51.1533	51.8089	21.3346	19.8775	22.6791
ENSG00000167110	1.5093	7.36e-52	4.97e-49	up	GOLGA2	protein_coding	19.6429	20.0114	21.3049	7.32573	6.84634	7.37359
ENSG00000118257	1.09938	2.82e-25	3.61e-23	up	NRP2	protein_coding	8.91744	8.85496	9.02849	3.96706	4.41474	4.20551
ENSG00000060491	1.24744	4.74e-23	5.22e-21	up	OGFR	protein_coding	15.3936	18.3377	16.9371	7.20691	6.15916	8.10697
ENSG00000143367	1.28856	2.03e-21	2.07e-19	up	TUFT1	protein_coding	9.70492	10.7881	10.2615	4.29387	4.00655	4.36436
ENSG00000275183	1.27777	2.4e-06	3.16e-05	up	LENG9	protein_coding	3.70173	3.34507	4.07976	1.32226	1.3139	1.96844
ENSG00000167460	1.5284	6.53e-61	7.24e-58	up	TPM4	protein_coding	199.444	157.175	188.502	61.1773	62.9404	65.7962
ENSG00000275202	1.27529	0.00410961	0.0190137	up	AL161421.1	antisense_RNA	2.1276	1.69003	2.60144	0.679856	1.11536	0.880857
ENSG00000167641	1.0149	0.00669675	0.0286132	up	PPP1R14A	protein_coding	3.77112	6.31787	4.33852	1.88086	3.68793	1.64646
ENSG00000167674	1.23715	3.8e-27	6.15e-25	up	HDGFL2	protein_coding	27.8117	32.5904	31.4328	13.1131	11.6662	14.4257
ENSG00000236039	1.31051	0.0065592	0.0281184	up	AC019117.1	lincRNA	1.2907	1.17845	1.30606	0.590752	0.461976	0.479089
ENSG00000153162	1.78074	2.64e-78	5.13e-75	up	BMP6	protein_coding	69.2119	75.4601	76.391	21.1467	20.0988	23.4897
ENSG00000153234	1.91983	4.17e-112	1.62e-108	up	NR4A2	protein_coding	73.1839	80.8845	79.6236	20.6633	21.2038	20.3133
ENSG00000128274	1.17707	2.39e-09	5.54e-08	up	A4GALT	protein_coding	5.15842	6.91828	6.78716	2.85288	2.64545	2.90172
ENSG00000167895	1.58688	0.000117264	0.00096643	up	TMC8	protein_coding	0.619564	0.765555	0.662854	0.182748	0.194879	0.305368
ENSG00000261040	1.07411	8.35e-05	0.000723242	up	WFDC21P	processed_transcript	8.26273	9.95448	9.37678	4.47834	3.99593	4.70373
ENSG00000177337	1.00393	2.01e-12	7.79e-11	up	DLGAP1-AS1	antisense_RNA	13.8346	13.9163	13.9008	7.81968	6.90213	6.19363
ENSG00000177374	1.20382	0.000268346	0.00197119	up	HIC1	protein_coding	0.872628	0.472376	0.871361	0.343189	0.320225	0.305082
ENSG00000261342	1.10035	0.00112125	0.00654746	up	AC006538.1	sense_intronic	2.42213	2.21747	2.25882	1.16247	1.16216	0.917814
ENSG00000153531	1.28372	2.27e-10	6.55e-09	up	ADPRHL1	protein_coding	1.20017	1.12988	1.15562	0.495604	0.446712	0.496887
ENSG00000104679	1.36483	3.91e-23	4.34e-21	up	R3HCC1	protein_coding	19.9648	24.4878	22.4143	9.25544	8.0344	8.8431
ENSG00000261514	1.7137	0.00154922	0.00853916	up	LINC01976	lincRNA	3.44836	7.78079	3.43724	1.99004	1.27329	1.24145
ENSG00000163040	1.07513	0.000272205	0.00199791	up	CCDC74A	protein_coding	2.74108	3.52841	3.5578	1.67922	1.59173	1.43165
ENSG00000261652	1.55537	1.83e-05	0.000191162	up	C15orf65	protein_coding	7.22989	4.06498	5.56597	1.81661	2.10565	1.84771
ENSG00000163220	1.3073	4.94e-27	7.91e-25	up	S100A9	protein_coding	300.084	393.667	331.135	158.466	128.761	130.169
ENSG00000187123	1.44599	4.35e-12	1.61e-10	up	LYPD6	protein_coding	3.99588	2.81012	3.15135	1.14563	1.29709	1.23084
ENSG00000104964	1.20484	2.32e-38	7.78e-36	up	AES	protein_coding	94.5229	108.531	99.4203	46.1121	40.0962	45.9141
ENSG00000177946	1.62065	1.22e-09	3.06e-08	up	CENPBD1	protein_coding	2.63216	2.61196	3.34885	1.00721	0.760797	1.04067
ENSG00000138495	1.00341	9.79e-09	2.08e-07	up	COX17	protein_coding	29.3001	39.5963	30.5331	18.2669	17.0558	14.6513
ENSG00000127952	1.13657	1.08e-10	3.28e-09	up	STYXL1	protein_coding	10.3613	10.9299	12.7702	4.73098	5.16236	5.69677
ENSG00000127920	1.25982	0.000329261	0.00234946	up	GNG11	protein_coding	1.06496	1.26326	1.36724	0.603115	0.401969	0.546727
ENSG00000270175	1.74114	0.00172144	0.00929605	up	AC023509.4	antisense_RNA	2.18296	1.95631	2.00185	0.74295	0.475361	0.625693
ENSG00000176909	1.13157	0.00638584	0.0274586	up	MAMSTR	protein_coding	1.06264	2.2134	1.81902	0.564189	0.869037	0.909228
ENSG00000176907	1.06574	2.31e-21	2.33e-19	up	TCIM	protein_coding	58.4357	54.902	52.0105	28.1682	28.8127	22.5223
ENSG00000260793	1.135	0.00490486	0.0220683	up	AC003102.1	antisense_RNA	1.73904	1.2279	1.52831	0.609128	0.854689	0.59999
ENSG00000259755	1.86555	0.00259486	0.013039	up	AC090907.2	antisense_RNA	2.44009	1.43574	1.90614	0.719732	0.426395	0.448992
ENSG00000137331	1.11603	1.56e-26	2.35e-24	up	IER3	protein_coding	211.691	272.344	228.737	113.494	105.973	111.829
ENSG00000260852	1.65026	1.07e-15	6.13e-14	up	FBXL19-AS1	antisense_RNA	3.45849	3.19199	3.33768	1.04927	0.916894	1.22731
ENSG00000186352	1.38776	8.01e-09	1.73e-07	up	ANKRD37	protein_coding	6.53393	8.25651	8.01666	3.46907	2.08355	3.20887
ENSG00000270344	1.37411	0.00147054	0.00816341	up	POC1B-AS1	antisense_RNA	0.33987	0.377103	0.371039	0.221979	0.11454	0.0871071
ENSG00000172159	1.31805	4.2e-07	6.52e-06	up	FRMD3	protein_coding	1.59694	1.14491	1.41938	0.619592	0.49844	0.559439
ENSG00000006016	1.17402	0.00225443	0.0115909	up	CRLF1	protein_coding	1.85185	2.11516	1.46512	0.931796	0.548222	0.93206
ENSG00000280048	1.53546	0.00564524	0.024798	up	AC012409.5	TEC	0.513102	0.462926	0.487959	0.235427	0.197257	0.0786786
ENSG00000123358	1.1171	2e-39	6.9e-37	up	NR4A1	protein_coding	99.063	112.513	106.783	47.1509	48.8338	51.7627
ENSG00000162975	1.20733	1.15e-19	1.01e-17	up	KCNF1	protein_coding	18.051	22.6708	21.4282	8.50221	9.01297	9.58007
ENSG00000279198	1.08798	0.00970346	0.0384351	up	AC008894.3	TEC	0.922667	0.932793	0.653817	0.538118	0.336389	0.312544
ENSG00000196365	1.25455	5.54e-34	1.46e-31	up	LONP1	protein_coding	77.7771	87.3584	83.6603	35.9421	30.283	38.7443
ENSG00000196352	1.35387	6.9e-08	1.26e-06	up	CD55	protein_coding	2.80551	2.77161	2.8538	1.27257	0.889867	1.15176
ENSG00000280287	1.39604	3.69e-05	0.00035644	up	AC131212.3	TEC	1.00248	1.01274	0.862739	0.395776	0.305622	0.395888
ENSG00000123407	1.10491	0.000982517	0.00587322	up	HOXC12	protein_coding	1.20968	1.4465	1.1451	0.569743	0.441865	0.759316
ENSG00000196498	1.05033	5.84e-28	9.97e-26	up	NCOR2	protein_coding	21.1228	21.6447	22.4682	10.4995	9.48392	11.7065
ENSG00000074071	1.03752	1.42e-26	2.16e-24	up	MRPS34	protein_coding	156.04	186.669	182.683	85.7035	85.3708	86.6728
ENSG00000280351	1.0018	0.0028007	0.0139335	up	AC127496.7	TEC	2.13519	1.76314	2.28991	0.992734	1.19523	0.92895
ENSG00000088727	1.37032	5.54e-05	0.000510195	up	KIF9	protein_coding	1.27928	1.80655	1.75972	0.548858	0.914519	0.433344
ENSG00000270919	1.40956	6.42e-07	9.67e-06	up	AC108451.2	antisense_RNA	10.4014	12.1691	10.8693	4.06689	3.76622	4.80706
ENSG00000245937	1.18679	1.84e-09	4.43e-08	up	LINC01184	lincRNA	4.48073	5.1623	4.63012	2.43698	2.14501	1.73745
ENSG00000221990	1.3025	0.00407046	0.0188775	up	EXOC3-AS1	antisense_RNA	1.1347	1.61618	1.39937	0.380857	0.664591	0.647975
ENSG00000088826	1.67303	9.66e-47	4.54e-44	up	SMOX	protein_coding	37.7467	41.848	38.0585	13.2168	10.5772	13.3189
ENSG00000182165	1.10293	0.000219538	0.00166038	up	TP53TG1	lincRNA	5.40339	7.25428	5.93215	3.43451	2.36986	2.89876
ENSG00000088992	1.49444	2.72e-58	2.22e-55	up	TESC	protein_coding	316.172	349.403	325.901	120.223	106.13	127.842
ENSG00000147883	1.1485	0.00539678	0.0238631	up	CDKN2B	protein_coding	0.815234	0.475766	0.717083	0.323889	0.298291	0.289302
ENSG00000280649	1.27376	0.000465308	0.00315633	up	AC245100.8	TEC	2.76758	3.58257	3.27116	1.25171	1.21873	1.52776
ENSG00000172927	1.25613	1.69e-08	3.44e-07	up	MYEOV	protein_coding	4.32387	5.69643	4.25527	1.77308	1.94054	2.29226
ENSG00000182583	1.94346	2.04e-05	0.000210575	up	VCX	protein_coding	2.15327	3.56337	3.14704	0.535892	0.952443	0.835767
ENSG00000108639	1.0139	8.6e-34	2.19e-31	up	SYNGR2	protein_coding	168.288	187.066	172.761	85.0972	84.6587	93.4898
ENSG00000107338	1.04035	4.65e-16	2.85e-14	up	SHB	protein_coding	14.4026	17.7056	17.1314	8.25507	7.69992	8.15059
ENSG00000132470	1.31973	1.37e-19	1.18e-17	up	ITGB4	protein_coding	13.7635	15.6134	14.7185	5.34054	4.90667	7.51886
ENSG00000278834	1.39333	1.42e-08	2.93e-07	up	AC073508.3	antisense_RNA	5.96122	6.55645	6.30766	2.39404	2.94239	1.89849
ENSG00000240225	1.23356	1.91e-10	5.54e-09	up	ZNF542P	transcribed_unprocessed_pseudogene	5.05041	3.76632	4.52732	1.85791	1.67781	2.16143
ENSG00000278817	1.6878	4.28e-12	1.59e-10	up	AC007325.4	protein_coding	8.4756	8.23806	6.4934	2.3734	2.32847	2.53183
ENSG00000073756	3.25835	3.81e-40	1.41e-37	up	PTGS2	protein_coding	4.19474	3.16029	3.51625	0.446445	0.285649	0.405824
ENSG00000215498	1.18836	0.00188776	0.0100398	up	FAM230B	processed_transcript	0.638647	1.14022	1.45578	0.484396	0.464897	0.483492
ENSG00000239467	1.11017	0.00377651	0.0177104	up	AC007405.3	lincRNA	3.45063	5.9518	5.33417	2.70445	2.13973	2.04087
ENSG00000166197	1.45915	1.41e-55	1.04e-52	up	NOLC1	protein_coding	47.9611	43.1526	51.5479	16.6335	17.9698	17.5885
ENSG00000107859	1.27466	8.09e-13	3.26e-11	up	PITX3	protein_coding	12.0689	13.9218	16.0008	5.33978	6.17981	5.96505
ENSG00000142235	1.47638	2.85e-29	5.53e-27	up	LMTK3	protein_coding	7.03758	7.91188	7.64407	2.60134	2.70197	2.86625
ENSG00000166578	1.48603	1.06e-05	0.000118951	up	IQCD	protein_coding	1.94651	2.6506	2.70939	0.984249	0.688791	0.949792
ENSG00000259032	1.33539	6.36e-07	9.59e-06	up	ENSAP2	processed_pseudogene	22.5523	25.0602	17.9689	10.796	7.84954	7.50021
ENSG00000249641	1.58231	2.39e-06	3.14e-05	up	HOXC13-AS	antisense_RNA	3.00389	5.2372	3.39037	1.51307	1.13382	1.26279
ENSG00000117862	1.09892	5.34e-22	5.53e-20	up	TXNDC12	protein_coding	63.9555	48.3215	59.4214	25.5932	29.5472	25.4329
ENSG00000259120	1.11734	0.00357196	0.0169143	up	SMIM6	protein_coding	3.26365	3.24055	2.55641	1.20331	1.41151	1.5764
ENSG00000235123	1.51748	1.58e-28	2.95e-26	up	DSCAM-AS1	antisense_RNA	29.3604	37.1052	29.4714	11.4455	10.4831	11.7943
ENSG00000117983	1.79012	0.00749118	0.0313296	up	MUC5B	protein_coding	0.0653923	0.0884964	0.0533039	0.0128588	0.0137124	0.0330897
ENSG00000260267	1.29137	2.51e-06	3.28e-05	up	AC026471.1	antisense_RNA	2.10732	2.20913	3.03676	1.19876	0.811643	1.01491
ENSG00000235257	1.01495	0.00589431	0.0256369	up	ITGA9-AS1	processed_transcript	0.891356	1.00991	0.893441	0.49526	0.449895	0.446275
ENSG00000225873	2.1363	0.00181701	0.00972276	up	LINC00694	protein_coding	1.35176	1.43167	1.29596	0.0543707	0.5798	0.305264
ENSG00000176533	1.60419	0.0125599	0.0470377	up	GNG7	protein_coding	0.262874	0.294791	0.269424	0.0547325	0.116732	0.102432
ENSG00000103653	1.04382	2.49e-23	2.8e-21	up	CSK	protein_coding	59.4251	66.3503	64.6951	29.3407	28.3815	35.2444
ENSG00000054277	2.10656	2.89e-45	1.32e-42	up	OPN3	protein_coding	11.8217	11.1265	11.638	2.79102	2.48416	2.79678
ENSG00000137166	1.37969	1.14e-26	1.75e-24	up	FOXP4	protein_coding	11.6507	11.679	12.5801	4.68528	3.79884	5.38972
ENSG00000127774	1.71443	1.67e-48	9.26e-46	up	EMC6	protein_coding	79.2441	84.2905	85.7469	25.0112	23.3678	28.0002
ENSG00000175467	1.13481	3.16e-28	5.63e-26	up	SART1	protein_coding	38.6699	44.5974	43.6883	20.7374	17.5271	19.9449
ENSG00000175482	1.01591	0.00181916	0.00972659	up	POLD4	protein_coding	2.93954	3.88203	2.89533	2.28002	0.958853	1.59263
ENSG00000234498	2.20043	1.52e-05	0.000162494	up	RPL13AP20	processed_pseudogene	3.20537	4.41332	3.91924	0.945461	0.504112	1.06166
ENSG00000185022	1.06421	1.9e-16	1.2e-14	up	MAFF	protein_coding	16.0097	19.3274	16.9345	7.90741	7.74054	9.49939
ENSG00000136155	1.59746	0.00225292	0.011587	up	SCEL	protein_coding	0.714582	0.48971	0.539655	0.204575	0.237988	0.139222
ENSG00000258655	1.43556	0.00275994	0.0137675	up	ARHGAP5-AS1	antisense_RNA	1.0211	1.4171	1.1947	0.436201	0.265804	0.641418
ENSG00000112378	1.55558	1.28e-117	6.62e-114	up	PERP	protein_coding	145.427	136.996	138.897	47.7406	47.8898	48.5414
ENSG00000185453	1.54163	9.12e-17	5.95e-15	up	ZSWIM9	protein_coding	4.51566	4.99388	4.7896	1.6529	1.40325	1.87706
ENSG00000185551	1.20517	2.39e-59	2.32e-56	up	NR2F2	protein_coding	51.2781	47.9731	49.8177	21.3068	21.5689	22.1543
ENSG00000244468	2.22118	0.00568412	0.0249314	up	AC093001.1	antisense_RNA	1.6533	1.37581	1.84101	0.208997	0.557176	0.293353
ENSG00000136819	1.02782	1.08e-13	4.8e-12	up	C9orf78	protein_coding	11.7886	11.8512	13.482	6.2156	6.42268	5.70352
ENSG00000185963	1.56951	5.52e-32	1.26e-29	up	BICD2	protein_coding	8.64617	7.08779	9.2472	2.59807	3.01893	2.8503
ENSG00000171346	1.56846	2.06e-07	3.43e-06	up	KRT15	protein_coding	1.23006	1.36857	1.07104	0.307848	0.386906	0.545272
ENSG00000161920	1.25709	3.33e-10	9.35e-09	up	MED11	protein_coding	16.3258	23.6613	19.5559	8.29464	7.51847	9.24935
ENSG00000230513	1.77685	5.74e-06	6.92e-05	up	THAP7-AS1	antisense_RNA	1.55735	1.19958	1.7657	0.476063	0.480946	0.375137
ENSG00000146674	1.39579	1.51e-35	4.33e-33	up	IGFBP3	protein_coding	128.492	134.803	130.919	55.2392	40.5266	55.0407
ENSG00000181027	1.12936	1.19e-19	1.03e-17	up	FKRP	protein_coding	12.4397	12.72	13.1089	5.5816	5.473	6.53276
ENSG00000132003	1.14471	4.09e-10	1.13e-08	up	ZSWIM4	protein_coding	3.35917	3.51011	3.8781	1.65875	1.41509	1.81294
ENSG00000205642	1.4629	0.0119976	0.0454803	up	VCX3B	protein_coding	1.50031	0.823927	1.42679	0.639216	0.314607	0.414101
ENSG00000107159	1.04828	3.53e-11	1.16e-09	up	CA9	protein_coding	48.7012	52.4321	45.2138	25.0172	17.001	29.1706
ENSG00000171700	1.34263	6.08e-10	1.62e-08	up	RGS19	protein_coding	7.43412	7.96012	7.71633	3.0723	2.35119	3.72046
ENSG00000205755	1.11767	0.00957693	0.0380602	up	CRLF2	protein_coding	1.38212	1.61792	1.46758	0.997729	0.377534	0.692688
ENSG00000181274	1.12266	5.22e-30	1.03e-27	up	FRAT2	protein_coding	74.7426	82.6801	85.4746	34.1881	38.1223	39.9528
ENSG00000254614	1.0276	0.00345756	0.0165237	up	AP003068.2	antisense_RNA	2.03585	2.81965	2.90813	1.59363	0.775823	1.45882
ENSG00000131016	1.13264	2.03e-22	2.12e-20	up	AKAP12	protein_coding	22.5874	24.1842	21.8244	12.3939	8.78195	10.326
ENSG00000253428	1.4173	0.00835028	0.0340928	up	LINC01942	lincRNA	3.04416	2.68677	3.83845	0.897912	1.67566	1.05027
ENSG00000179010	1.13754	1.16e-49	7.52e-47	up	MRFAP1	protein_coding	202.632	189.518	215.345	95.1192	89.9208	92.7578
ENSG00000179195	1.37647	6.16e-27	9.76e-25	up	ZNF664	protein_coding	35.5153	23.7049	33.5734	11.8809	11.8162	12.204
ENSG00000179262	1.72068	4.4e-60	4.56e-57	up	RAD23A	protein_coding	79.1561	94.3741	84.9945	27.3713	24.1594	27.4333
ENSG00000169908	1.30104	7.6e-66	1.07e-62	up	TM4SF1	protein_coding	609.079	641.369	617.986	265.416	261.629	236.22
ENSG00000131409	1.6561	0.00129192	0.00735323	up	LRRC4B	protein_coding	0.538829	0.707646	0.612714	0.209793	0.244058	0.142773
ENSG00000277738	1.57486	0.00087064	0.00529511	up	AC126175.1	lincRNA	2.31776	2.90937	3.54244	0.835573	1.21506	0.924048
ENSG00000253981	2.3506	0.000400124	0.0027723	up	ALG1L13P	transcribed_unprocessed_pseudogene	2.04138	1.98189	1.32601	0.301065	0.401313	0.352151
ENSG00000277879	1.48712	0.00436239	0.0199749	up	AL391988.1	antisense_RNA	1.17317	0.84314	1.46006	0.407833	0.316295	0.520403
ENSG00000106635	1.03304	1.68e-25	2.23e-23	up	BCL7B	protein_coding	40.8205	41.9775	40.5155	19.3581	19.5861	21.6608
ENSG00000180525	1.07149	3.66e-05	0.000353726	up	PRR26	protein_coding	1.05008	0.998088	0.839501	0.412978	0.414985	0.549938
ENSG00000072858	1.30311	0.00119511	0.006906	up	SIDT1	protein_coding	0.486736	0.773266	0.516831	0.204019	0.265909	0.254547
ENSG00000180616	2.24456	1.24e-35	3.78e-33	up	SSTR2	protein_coding	3.62482	3.8122	3.43282	0.62952	0.974997	0.70829
ENSG00000180818	1.21463	8.03e-20	7.17e-18	up	HOXC10	protein_coding	16.9394	18.724	17.9998	8.08955	7.0408	8.12639
ENSG00000263843	1.52422	0.000318145	0.00227958	up	AC022211.2	antisense_RNA	1.21023	1.11814	1.20427	0.569634	0.437362	0.234535
ENSG00000179967	1.48367	2.58e-13	1.1e-11	up	PPP1R14BP3	processed_pseudogene	29.0983	35.929	34.4614	13.9741	10.2105	11.6234
ENSG00000179981	1.06833	1.2e-06	1.7e-05	up	TSHZ1	protein_coding	1.61753	1.3238	1.91316	0.683136	0.754502	0.890375
ENSG00000189334	1.12156	1.4e-17	9.6e-16	up	S100A14	protein_coding	37.4494	45.2648	36.4489	19.051	16.9886	19.0656
ENSG00000141524	1.02788	9.13e-20	8.1e-18	up	TMC6	protein_coding	13.7351	15.162	14.8723	6.96233	6.55035	8.07982
ENSG00000141506	2.51459	9.23e-15	4.67e-13	up	PIK3R5	protein_coding	1.2594	1.7478	1.50006	0.307427	0.273196	0.215756
ENSG00000273230	1.4127	1.85e-22	1.95e-20	up	AC102953.2	lincRNA	15.5684	17.0353	14.2373	5.82255	4.93073	6.92629
ENSG00000141682	1.07028	8.36e-19	6.66e-17	up	PMAIP1	protein_coding	24.8852	20.802	24.2909	10.9364	11.7254	10.8699
ENSG00000141639	1.34991	0.000106923	0.000892575	up	MAPK4	protein_coding	0.818478	0.736834	0.738062	0.325917	0.308935	0.27109
ENSG00000248771	1.85277	0.00192506	0.0102119	up	SMIM31	protein_coding	0.687568	0.507544	0.343922	0.147496	0.196608	0.0862618
ENSG00000102385	1.2421	1.01e-05	0.000114346	up	DRP2	protein_coding	0.706397	0.880741	0.910185	0.403533	0.303756	0.355393
ENSG00000224846	1.39161	0.00887473	0.0358362	up	AL133351.1	antisense_RNA	3.27686	4.62743	3.86355	1.65694	1.03071	1.80889
ENSG00000175390	1.02338	2.55e-25	3.3e-23	up	EIF3F	protein_coding	14.3859	13.9294	14.6802	7.29278	6.32738	7.65312
ENSG00000257086	1.11668	4.02e-05	0.000385158	up	AP001453.3	lincRNA	8.39108	8.16	7.97471	4.65759	2.59136	4.10568
ENSG00000164877	1.02711	4.26e-11	1.38e-09	up	MICALL2	protein_coding	7.97244	8.19423	8.23197	4.21307	3.00686	4.81503
ENSG00000198113	1.28332	6.16e-16	3.68e-14	up	TOR4A	protein_coding	8.29833	9.91866	8.94769	3.6646	3.03452	4.52023
ENSG00000272779	1.0347	1.27e-12	5.03e-11	up	AC245060.4	unprocessed_pseudogene	20.9544	19.4267	20.4934	9.75908	9.64009	10.4778
ENSG00000233175	1.62915	2.12e-09	5.02e-08	up	AC008105.1	antisense_RNA	3.80083	3.64706	3.51528	1.26483	0.888979	1.39876
ENSG00000257242	1.509	0.00539904	0.0238631	up	LINC01619	processed_transcript	0.560685	0.875119	0.784781	0.28724	0.306308	0.19548
ENSG00000247809	1.23919	5.97e-11	1.89e-09	up	NR2F2-AS1	antisense_RNA	11.9686	8.35557	12.3669	4.29602	5.34474	4.29916
ENSG00000184029	1.09949	4.15e-08	7.81e-07	up	DSCR4	protein_coding	12.3264	12.4902	10.8689	6.71226	5.08878	4.95609
ENSG00000233483	1.85666	0.000534484	0.00355415	up	AC008105.2	antisense_RNA	2.92192	3.68978	3.09173	0.596669	1.27256	0.837499
ENSG00000257453	1.1198	0.00327439	0.0158434	up	AC011611.3	antisense_RNA	5.94655	10.5372	6.71161	5.26202	2.26611	3.21949
ENSG00000198574	2.08156	1.02e-09	2.6e-08	up	SH2D1B	protein_coding	2.01165	1.93936	1.79744	0.524894	0.413719	0.427103
ENSG00000233426	1.07827	3.86e-07	6.06e-06	up	EIF3FP3	processed_pseudogene	11.444	14.5954	13.1319	7.74077	6.10616	4.86202
ENSG00000150687	1.05857	2.08e-31	4.56e-29	up	PRSS23	protein_coding	30.0102	33.4933	33.0693	14.83	15.9183	15.9218
ENSG00000125740	1.49726	1.34e-07	2.32e-06	up	FOSB	protein_coding	1.86158	2.46453	1.81777	0.808388	0.504219	0.870629
ENSG00000174791	1.22133	2.27e-09	5.32e-08	up	RIN1	protein_coding	2.60806	2.653	3.1754	1.06917	1.29309	1.28109
ENSG00000198788	2.24078	3.78e-31	7.93e-29	up	MUC2	processed_transcript	1.57703	2.07285	1.62048	0.354554	0.353853	0.41259
ENSG00000160182	1.08763	5.86e-12	2.13e-10	up	TFF1	protein_coding	47.7094	58.2843	45.917	26.8561	23.5128	21.6103
ENSG00000160188	2.05683	0.000997504	0.00594786	up	RSPH1	protein_coding	0.587428	0.50251	0.393659	0.159941	0.0852789	0.112248
ENSG00000184208	1.33038	2.2e-12	8.45e-11	up	C22orf46	protein_coding	3.5837	3.10293	3.0345	1.42355	1.04906	1.4079
ENSG00000198890	1.7015	1.49e-53	1.05e-50	up	PRMT6	protein_coding	25.1719	27.424	27.1893	7.92366	8.6609	8.11482
ENSG00000257636	1.19144	0.00487396	0.0219598	up	G2E3-AS1	antisense_RNA	3.63275	5.31861	3.52732	1.79638	2.11727	1.59249
ENSG00000174939	1.10494	9.72e-09	2.07e-07	up	ASPHD1	protein_coding	9.80543	14.4038	10.7834	5.31904	4.85676	6.1905
ENSG00000111321	1.05449	9.6e-24	1.15e-21	up	LTBR	protein_coding	41.7761	43.6535	40.9	20.4383	18.1801	22.5519
ENSG00000267121	1.19593	0.0122228	0.0460417	up	AC008105.3	antisense_RNA	0.726865	0.985389	0.799872	0.437371	0.329227	0.337045
ENSG00000150990	1.48336	1.28e-49	7.63e-47	up	DHX37	protein_coding	33.3067	38.5322	36.6285	13.3506	11.9158	13.7836
ENSG00000267278	1.95615	2.52e-09	5.83e-08	up	MAP3K14-AS1	antisense_RNA	2.18211	2.6174	2.04929	0.558338	0.446551	0.761927
ENSG00000169059	1.63175	4.21e-06	5.23e-05	up	VCX3A	protein_coding	8.95925	4.08645	7.79614	1.33096	2.6535	2.76164
ENSG00000169105	1.2681	2.52e-18	1.94e-16	up	CHST14	protein_coding	7.06401	7.82869	7.12906	2.98043	3.16109	3.06028
ENSG00000243517	2.21596	0.00284827	0.0141521	up	AC024940.2	processed_pseudogene	1.18112	2.50189	1.96932	0.665099	0.202643	0.355638
ENSG00000160888	1.05893	1.46e-25	1.95e-23	up	IER2	protein_coding	38.722	43.0546	44.1122	19.134	19.6926	21.9813
ENSG00000169221	1.19874	1.82e-25	2.39e-23	up	TBC1D10B	protein_coding	16.9935	19.9398	18.8943	8.29861	7.27921	8.89811
ENSG00000204019	1.28178	0.000617677	0.00398449	up	CT83	protein_coding	7.12434	5.78489	4.89994	2.62676	2.57704	2.16303
ENSG00000184979	1.37048	2.44e-40	9.23e-38	up	USP18	protein_coding	34.8726	35.4451	36.772	13.3061	13.4972	14.8553
ENSG00000013588	1.7982	1e-24	1.25e-22	up	GPRC5A	protein_coding	4.08338	5.03621	4.5227	1.30612	1.01751	1.6174
ENSG00000086506	1.09787	0.00293292	0.0144892	up	HBQ1	protein_coding	5.46288	6.55727	5.56627	3.33011	2.63474	2.31198
ENSG00000277142	1.62149	0.00695306	0.0294893	up	LINC00235	lincRNA	0.462097	0.825886	0.741577	0.102226	0.299782	0.263058
ENSG00000184956	3.15248	1.06e-05	0.000118951	up	MUC6	protein_coding	0.268208	0.241024	0.134158	0.0287677	0.0383468	0.00672984
ENSG00000145391	1.42554	1.28e-19	1.1e-17	up	SETD7	protein_coding	14.9575	8.78639	12.2177	4.42491	4.94375	4.07477
ENSG00000096006	1.07413	0.00326073	0.0157871	up	CRISP3	protein_coding	2.36078	1.25017	2.05667	0.705044	1.22523	0.781919
ENSG00000204439	1.26859	1.02e-19	8.96e-18	up	C6orf47	protein_coding	19.2446	23.6123	19.8178	10.1664	7.91388	8.11996
ENSG00000204366	1.17696	2.31e-10	6.63e-09	up	ZBTB12	protein_coding	8.36353	9.11524	7.0968	3.74645	3.47119	3.70688
