# Supplementary material for: PRMT3-mediated arginine methylation of IGF2BP1 promotes oxaliplatin resistance in liver cancer
Source: Nat Commun. 2023 Apr 6;14:1932. doi: 10.1038/s41467-023-37542-5 (PMC10079833; doi:10.1038/s41467-023-37542-5)
Supplement: Supplementary file 15 — Source Data [file 41467_2023_37542_MOESM15_ESM.xlsx]

## Sheet: Fig. 1d-i
Fig. 1d	PRMT3	Control	OXA			Fig. 1h	parental	Huh7-R
	gRNA1	28.544	334.98				33.41	13.37
	gRNA2	1.0978	17.485				34.01	15.01
	gRNA3	27.446	65.34				33.57	14.52
Fig. 1e	Responser	Non-responser
	0.0697658	0.715888				Fig. 1i	PLC-8024		Huh7
	0.0187592	0.242382					Parental	OXA-R	Parental	OXA-R
	0	0.896507					0.688994	1.97597	1.05064	1.92467
							1.12706	1.85647	1.02191	1.87204
Fig. 1f	control	OXA(25)	OXA(50)				1.18309	1.83091	0.927405	1.89817
	0.990307	1.59764	3.59489
	1.03954	1.51147	3.37748
	0.969926	1.55396	3.40097
Fig. 1g	OXA(μM)	parental					Huh7-R
	0.1	103.02	101.779	97.3659	99.5035	98.3313	100.45	100.18	100.18	100.27	98.9199
	0.78125	85.2296	80.4717	76.3343	72.7486	87.6431	95.8596	97.2097	97.4797	97.2097	93.5194
	1.5625	79.92	80.1269	76.4032	79.989	78.8857	100	100.18	98.8299	96.3096	99.64
	3.125	58.6126	62.1294	62.2673	61.4398	61.7156	98.9199	100.18	96.1296	96.0396	95.4995
	6.25	48.8898	47.6486	48.8898	48.4071	47.8555	83.7984	83.8884	85.2385	84.2484	84.6985
	12.5	42.27	42.5459	43.3044	43.3044	42.1321	74.6175	75.0675	75.5175	75.0675	75.5175
	25	35.8571	36.7535	36.4088	36.6156	36.8225	63.3663	64.9865	64.6265	63.5463	61.3861
	50	30.5475	30.1338	30.9612	29.0994	31.7887	51.7552	51.9352	53.1953	53.2853	53.9154
	100	23.583	23.9967	22.8934	23.445	26.4791	43.9244	42.3042	40.234	40.414	40.414
	200	20.7558	20.8937	21.3074	20.5489	20.8247	31.6832	30.513	31.7732	33.2133	33.8434

## Sheet: Fig. S1c-h
	Fig. S1c	OXA(μM)	PLC-8024			Huh7			HepG2
		0.1	100.643	98.7017	97.7309	106.425	114.856	113.706	101.388	102.057	99.6764
		1.0625	80.9278	87.6948	76.0082	71.2784	75.1106	75.7128	59.2964	60.048	64.0986
		3.125	69.8999	63.856	66.0065	64.7637	63.4498	62.1864	50.6525	51.8927	52.281
		6.25	61.225	58.8969	59.2153	46.8577	57.8658	55.0147	46.3932	46.531	46.9778
		12.5	53.9646	52.2134	53.7091	44.8575	43.5436	44.6932	40.7976	41.2402	40.9521
		25	48.8334	49.0591	45.5257	29.0698	29.1245	31.3143	35.8952	34.3668	34.9765
		50	42.7359	46.2643	35.626	19.5441	19.5441	20.2558	23.2175	19.7474	18.5823
		100	27.5511	31.4369	29.5478	22.6098	22.4456	22.5551	12.3604	13.4043	11.567
	Fig. S1d
		%	concentration
		Days	0.5	1	2	4
		1	-2	-1	12.33	14.33
		3	-0.17	10.83	33.17	60.83
		5	0.33	33.5	74.67	96.65
		7	16.83	79.17	95.33	100
	Fig. S1h	PRMT3
		sgRNA1	sgRNA2	sgRNA3
		47.6769	23.6738	44.1768
		46.6957	24.1712	47.3476
		40.9337	19.2291	44.4841
		sgRNA1			sgRNA2			sgRNA3
	IL1B	280.41	288.293	288.293	780.391	764.331	980.963	165.581	183.724	172.613
	ZFP42	74.9405	74.4228	63.4555	57.8539	56.2719	54.3551	27.6844	32.245	31.1466
	ASCL1	23.6539	26.2457	21.3181	69.2628	62.8573	59.8803	82.9407	92.0285	74.7504
	IL1R2	29.9937	30.4124	23.5326	33.7446	31.2674	31.4848	20.6288	22.1094	20.4863
	MYOD1	53.3784	55.6452	49.8038	55.6452	58.4117	78.6942	41.8799	49.1182	38.8054
	LIN28A	19.3827	22.5757	20.4879	14.3871	15.6349	15.1023	25.399	23.6981	26.1131
	POU5F1	42.4303	57.5611	51.1628	35.9276	35.1883	49.7637	42.4303	57.5611	51.1628
	KLF4	142.975	137.15	242.126	52.3318	60.5315	56.0878	121.063	122.753	106.125
	NANOG	59.1937	54.4693	54.4693	27.4241	28.9878	29.1894	44.2428	43.3323	45.8031
	Fig. S1i	control	OXA(10)	OXA(20)
		1.05158	1.76854	3.32316
		0.96765	1.83091	3.25477
		0.981158	1.75632	3.03681
	Fig. S1j	OXA(μM)	Parental					PLC-8024-R
		0.1	103.406	101.351	94.6991	97.2416	103.302	95.4106	99.3823	100.712	104.495
		1.5625	99.7841	91.5645	96.1967	99.0178	95.4305	82.5287	88.3019	76.8027	84.6311
		3.125	92.2959	88.2906	89.4748	91.5297	88.5344	73.8866	67.7449	70.2629	64.7905
		6.25	90.6241	80.4193	86.1661	85.4347	83.6584	65.8106	62.9329	63.4047	53.7336
		12.5	78.3993	72.1301	74.9861	76.9365	77.041	58.0738	56.8472	57.0831	51.6578
		25	73.4536	66.5227	69.3787	69.0304	72.3739	50.8558	49.7708	47.3176	43.8266
		50	70.1101	62.2388	65.2689	69.6225	69.1349	43.0225	46.1648	39.8265	43.6556
		100	46.5659	50.0488	51.0936	48.7949	52.9047	27.144	30.1249	26.342	29.9834
	Fig. S1k	Parental	PLC-8024-R
		22.32	6.93
		20.87	5.53
		21.01	5.89

## Sheet: Fig. 2a, b, e, g, i, j, k
	Fig. 2a	vertor	PRMT3
		1.03264	14.3503
		0.983734	14.8564
		0.983734	14.7538
	Fig. 2b	OXA(μM)	Vector				PRMT3
		0.1	97.6787	98.3159	99.6359	104.37	96.5634	97.808	103.239	102.39
		3.125	45.1525	39.6905	37.2781	42.6035	69.3282	62.5965	65.8775	69.498
		6.25	36.4133	29.8589	29.9955	38.416	54.5764	46.8265	54.8466	49.2589
		12.5	31.1789	26.9003	29.5403	28.2203	44.9031	39.2462	41.3393	41.7353
		25	19.9363	20.528	18.7073	20.3914	33.5893	32.2882	31.9488	31.9488
		50	15.6577	15.3391	15.2936	14.6108	17.9324	16.6879	17.197	16.0656
	fig. 2e	Vector	PRMT3	PRMT3+SGC707
		43.44	25.81	32.43
		41.26	25.55	34.82
		40.24	26.46	37.96
	fig. 2g	OXA(μM)	sgNC			sgPRMT3-1				OXA(μM)	siNC						siPRMT3-1						siPRMT3-2
		0.1	100.605	100.34	99.3953	105.882	94.1176	99.675		0.1	98.789	101.704	99.2375	101.48	98.789	98.6768	106.534	100.465	93.2797			99.7213	107.807	94.2595			91.6188	106.315
		6.25	83.4618	78.3749	80.2645	64.4245	56.3939	57.11		0.78125	114.151	97.3312	86.6786	83.3146	86.5665	98.1162	88.8201	84.2366	78.1666	76.0607	74.4503	81.6352	95.5224	87.0264	78.3008	79.6785	82.8932	82.434
		12.5	53.4618	58.3749	60.2645	45.8056	41.6112	39.532		1.5625	109.778	102.265	88.697	93.6309	86.3422	103.05	87.4574	81.1397	74.698	69.2475	72.4683	85.4754	87.1412	79.2193	72.4455	70.9529	72.7899	87.6005
		25	41.8972	43.1822	47.6417	28.3888	22.8133	23.1202		3.125	102.602	92.3974	86.6786	85.1088	88.8092	90.2669	79.5293	74.9458	68.2564	68.1325	67.0177	70.3623	78.7601	74.0528	69.5752	66.3605	71.8714	79.5637
		50	34.8677	29.1701	28.1935	17.7494	17.0844	17.1355		6.25	95.6492	89.3698	85.6694	79.2779	82.754	86.9029	73.8309	67.637	61.3193	59.585	58.2224	60.3283	72.4455	70.2641	64.4087	60.5052	63.8347	65.2124
		100	18.4429	18.5941	20.1814	12.532	12.0716	11.6113		12.5	76.2503	71.765	72.1014	69.1859	66.3826	69.7466	65.7789	61.1954	60.6999	60.6999	53.3911	58.0985	66.1309	58.5534	55.2239	50.287	54.1906	57.9793
										25	62.3458	62.6822	62.5701	60.3274	61.5609	57.2998	44.7197	44.9675	42.3661	41.1273	41.0034	42.9854	45.2354	44.5465	42.8243	43.5132	39.9541	44.7761
										50	56.9634	56.8513	53.7116	45.4138	54.6087	53.7116	32.9514	33.0753	32.0842	31.2171	31.5887	31.341	33.1803	32.6062	31.2285	29.8508	30.31	31.5729
										100	43.956	42.8347	42.6105	42.9468	41.377	43.7318	30.4738	30.9693	30.8455	30.5977	30.1022	29.7306	27.4397	27.2101	27.4397	26.8657	26.4064	26.5212
										200	29.9395	30.9486	29.9395	29.3788	30.2758	29.8273	29.4828	29.8544	29.2351	29.1112	29.1112	29.8544	26.2916	25.7176	25.7176	25.0287	25.8324	25.9472
		PLC-8024				Huh7-R
	fig.2i	sgNC	sgPRMT3-1	sgPRMT3-2		siNC	siPRMT3-1	siPRMT3-2
		21.52	31.98	33.57		14.5	29.58	36.26
		20.92	32.99	34.8		13.51	30.44	39.15
		21.39	33.35	36.03		13.46	31.19	37.62
			PLC-8024																		Huh7-R
	Fig. 2j	Days	DMSO					Oxaliplatin					Oxaliplatin+SGC707							Days	DMSO					Oxaliplatin					Oxaliplatin+SGC707
		0	0.293	0.302	0.303	0.289	0.3	0.280261	0.329455	0.289826	0.315273	0.286957	0.319636	0.28887	0.330545	0.276435	0.327273			0	0.268	0.264	0.267	0.261	0.249	0.266	0.254	0.251	0.262	0.243	0.27	0.233	0.298	0.231	0.229
		1	0.298	0.3	0.313	0.305	0.306	0.295	0.297	0.292	0.294	0.29	0.26	0.264	0.276	0.26	0.253			1	0.298	0.3	0.299	0.296	0.302	0.295	0.297	0.3	0.3	0.302	0.305	0.264	0.276	0.3	0.293
		2	0.498	0.461	0.49	0.434	0.453	0.39	0.361	0.347	0.361	0.351	0.277	0.274	0.27	0.262	0.267			2	0.499	0.471	0.489	0.43	0.443	0.441	0.461	0.481	0.471	0.481	0.297	0.314	0.327	0.334	0.321
		3	0.707	0.665	0.691	0.687	0.701	0.536	0.499	0.483	0.476	0.499	0.336	0.331	0.329	0.31	0.324			3	0.605	0.6	0.607	0.599	0.658	0.597	0.519	0.493	0.516	0.539	0.391	0.382	0.382	0.359	0.366
		4	0.923	0.953	0.891	0.901	0.931	0.54	0.498	0.516	0.497	0.496	0.353	0.306	0.291	0.288				4	0.86	0.892	0.891	0.884	0.901	0.791	0.775	0.693	0.697	0.662	0.49	0.426	0.391	0.402	0.458
		5	1.712	1.674	1.637	1.668	1.762	0.969	0.915	0.833	0.848	0.87	0.386	0.389	0.371	0.383	0.484			5	1.399	1.352	1.344	1.337	1.298	1.282	0.935	1.196	0.973	1.208	0.621	0.589	0.609	0.633	0.595
		PLC-8024			Huh7-R
	Fig. 2k	DMSO	SGC707		DMSO	SGC707
		21.39	40.58		13.38	31.5
		25.98	45.25		12.58	32.36
		21.36	42.34		14.13	30.43

## Sheet: Fig. 2m, n, p, q
		Days	sgNC+GS						sgNC+OXA						sg1+GS						sg1+OXA						sg2+GS						sg2+OXA
	Fig. 2m	0	0	0	0	0	0	0	0	0	0	0	0	0	0	0	0	0	0	0	0	0	0	0	0	0	0	0	0	0	0	0	0	0	0	0	0	0
		6	98.7471	101.64	80.0515	95.7007	129.674	73.2021	85.7021	64.1377	81.3459	94.7535	102.95	59.798	49.0667	57.0558	27.7757	33.2587	41.2776	40.1313	29.5935	37.9598	56.9892	50.7573	12.4388	29.3175	37.4113	48.4548	52.2372	31.3632	37.2588	26.0641	62.1456	44.6123	67.2315	45.8309	65.5483	43.6136
		12	82.6557	94.2304	103.874	73.9677	119.608	82.7737	66.403	108.541	65.9624	92.5423	111.695	89.0287	32.4435	59.6093	35.7065	61.9624	45.1196	55.3298	37.8013	30.3492	52.6884	21.0627	16.1448	33.2578	31.2858	63.0669	48.9861	73.5056	87.808	60.9305	33.3647	59.4598	17.9139	17.8368	30.9919	45.0659
		16	77.8476	170.293	174.325	143.096	118.62	120.749	70.7104	99.825	64.3031	78.9449	96.5503	82.0667	43.8788	69.7398	74.5805	57.3002	48.3411	58.7681	18.553	39.0184	41.9015	45.0508	38.9555	36.6959	60.7527	42.1323	31.5063	44.8558	38.9272	43.6349	13.2194	31.1128	39.8386	31.1626	28.8333	28.8333
		18	153.678	134.392	144.048	182.428	134.924	144.664	85.0157	110.983	54.4035	126.425	84.8359	92.3326	63.8401	63.9219	37.4399	71.2674	125.62	72.4178	43.56	11.9439	44.9409	21.6531	22.7529	28.9702	61.8168	91.0803	66.079	38.3828	65.1619	64.5042	35.6267	10.976	28.9803	26.3672	25.9656	25.5831
		21	154.98	226.748	842.441	171.008	616.162	453.984	150.265	224.325	141.626	177.281	157.827	170.265	86.4043	78.25	65.6653	158.776	110.581	99.9354	35.2225	30.3252	29.8622	43.3632	34.6933	34.6933	86.0796	192.914	106.091	102.479	83.4813	154.209	27.0051	39.2014	50.9238	32.9591	25.7447	35.1668
		24	865.622	743.21	652.99	536.664	738.945	594.092	351.353	314.318	441.224	367.281	457.865	386.408	283.256	378.234	257.665	318.773	310.556	359.697	35.6545	20.3357	39.2355	33.34	32.1414	32.1414	430.724	392.915	406.011	302.466	282.48	362.919	23.0032	33.2123	46.6577	32.9616	25.1186	32.1907
	Fig. 2n	1	2	3	4	5	6
	weight(g)	0.459	0.118	0.116	0.11	0.009	0.019
		0.225	0.098	0.054	0.042	0.01	0.013
		0.124	0.053	0.064	0.049	0.01	0.016
		0.151	0.09	0.072	0.055	0.013	0.02
		0.185	0.099	0.077	0.062	0.009	0.018
		0.252	0.102	0.072	0.053	0.011	0.017
	Fig. 2p	Days	1						2						3						4
		4	5.94103	5.42225	7.35293	7.14396	5.71536	6.4151	5.23908	8.46528	7.05052	8.0928	4.83172	6.75588	3.53852	7.65725	3.43035	4.57777	5.92209	4.0252	11.1203	5.9719	6.93475	3.46156	9.14458	7.52661
		8	34.8938	15.8428	41.2728	64.5201	44.2619	41.1583	56.69	51.9423	32.4824	15.7216	57.9664	42.8605	28.5977	53.024	30.6441	14.0017	47.5255	33.7586	48.9468	26.8504	27.4837	30.9841	27.9709	32.5472
		12	58.0967	80.0304	91.4834	45.7328	51.168	64.3023	16.0911	43.8869	54.8229	33.361	41.9588	37.0242	53.8707	21.7825	47.9815	37.6789	48.3513	42.933	17.9544	13.1	32.6909	21.0112	17.3426	21.4198
		16	105.415	98.2275	129.572	112.283	111.853	110.47	71.4847	69.9669	69.694	62.4532	65.1094	67.7416	39.6981	97.9113	57.8758	111.853	31.359	68.7395	7.30708	10.9986	15.822	19.3228	16.0638	12.9029
		20	185.504	155.702	647.658	195.923	338.437	517.645	95.4154	98.2275	129.572	112.283	198.2	158.74	76.1367	74.2267	79.61	105.125	113.2	88.6597	26.577	20.1744	18.7611	54.224	30.236	28.9945
		25	684.2	773.03	405.002	302.965	683.23	685.685	323.15	214.3	429.562	221.55	231.318	373.976	115.2	104.399	245.21	105.734	113.58	202.825	13.2	33.276	18.2541	23.231	12.3965	21.0715
	Fig. 2q	1	2	3	4
	weight(g)	1.962	0.542	0.219	0.013
		1.084	0.21	0.17	0.075
		1.665	0.284	0.112	0.013
		0.577	0.317	0.046	0.013
		0.998	0.216	0.144	0.09
		1.198	0.338	0.187	0.043

## Sheet: Fig. S2b, c,  e-l
Fig. S2b	OXA	Vector			Vector+SGC707			OE			OE+SGC707
	(-)	188	192	195	135	129	132	302	332	319	200	211	203
	(+)	112	118	114	74	82	75	259	256	262	103	89	94
Fig. S2c	sgNC	sgPRMT3-1	sgPRMT3-2	sgNC	sgPRMT3-1	sgPRMT3-2
	1.13033	0.060648	0.054292	0.989774	0.112299	0.107723
	0.899203	0.06366	0.052436	1.0608	0.114634	0.073543
	0.970467	0.053531	0.062352	0.94943	0.144098	0.106229
Fig. s2f	OXA(μM)	sgNC			sg1				OXA(μM)	siNC				siPRMT3-1				siPRMT3-2
	0.1	94.7599	102.267	101.243	98.6501	101.313	99.7782		0.1	109.591	92.6324	95.195	102.582	101.415	100.645	98.8875	99.0523	103.775	102.711	96.5444	96.9697
	1.0625	68.9042	66.8779	67.4141	62.0214	65.3842	66.4387		1.5625	104.541	100.773	92.3309	91.2003	102.898	100.041	94.7672	96.0857	68.6869	66.3477	66.773	67.1983
	3.125	63.1036	61.9337	64.0507	51.5696	51.8138	54.5692		3.125	99.1144	87.5824	87.3563	94.4413	97.4042	96.4153	92.7895	92.1302	67.8363	65.4971	65.9224	61.4567
	6.25	50.4021	52.611	57.6651	38.4875	40.2554	39.858		6.25	92.7831	81.9295	81.4773	81.0251	88.8889	82.9007	82.2415	80.7032	64.4338	64.4338	66.3477	62.0946
	12.5	46.0276	41.0508	43.1621	34.6278	32.4226	34.4837		12.5	82.6079	69.3424	69.0409	70.473	75.8138	66.9688	68.6719	71.7484	56.5657	55.9277	59.1175	53.8012
	25	36.7604	34.6338	33.3205	22.3523	21.8742	24.848		25	72.3573	63.8402	59.0164	59.6947	62.409	55.8715	58.4535	59.3325	47.8469	48.4849	48.6975	48.0595
	50	23.3842	21.7527	21.2987	17.1501	16.624	16.7224		50	67.0058	54.2679	54.7955	50.6501	38.9507	39.555	36.3686	34.8853	45.933	45.7204	44.6571	45.7204
	100	20.1316	20.3846	20.0829	14.5791	14.435	14.5311		100	66.1014	63.5387	62.4835	63.1619	30.1058	27.4688	28.2928	27.7434	48.6975	44.6571	44.4444	46.3583
									200	43.1129	37.6861	37.6107	38.3644	14.6683	14.3936	14.2837	15.4374	45.933	44.4444	51.2493	47.4216
Fig. s2g	OXA	sgNC			KO1			KO2					siNC			siPRMT3-1			siPRMT3-2
	(-)	336	342	338	238	256	254	229	237	242		OXA-	200	189	186	142	155	152	138	151	133
	(+)	268	285	271	61	80	69	52	49	56		OXA+	148	152	145	66	48	62	64	62	59
Fig. s2h	OXA	sgNC			KO1			KO2
	(-)	352	359	363	240	225	242	256	258	260
	(+)	272	289	277	120	113	102	138	129	121
Fig. s2i	Days	NC					siPRMT3-1					siPRMT3-2						Days	NC					siPRMT3-1					siPRMT3-2
	1	0.455	0.448	0.452	0.45	0.447	0.445	0.434	0.448	0.441	0.434	0.425	0.438	0.448	0.449	0.438		1	0.18	0.171	0.196	0.177	0.194	0.194	0.205	0.169	0.191	0.155	0.185	0.176	0.179	0.201	0.183
	2	0.466	0.46	0.457	0.48	0.462	0.433	0.428	0.433	0.42	0.441	0.411	0.419	0.421	0.432	0.429		2	0.415	0.426	0.446	0.477	0.454	0.316	0.397	0.426	0.401	0.377	0.365	0.381	0.368	0.477	0.404
	3	0.56	0.542	0.491	0.553	0.508	0.459	0.438	0.446	0.441	0.45	0.453	0.426	0.436	0.467	0.45		3	0.75	0.771	0.746	0.771	0.751	0.413	0.462	0.497	0.455	0.463	0.395	0.409	0.488	0.421	0.444
	4	0.603	0.577	0.654	0.614	0.772	0.464	0.483	0.494	0.478	0.485	0.459	0.459	0.436	0.464	0.401		4	1.32	1.271	1.29	1.26	1.273	0.563	0.637	0.493	0.456	0.613	0.595	0.616	0.499	0.546	0.585
	5	0.821	0.75	0.775	0.801	0.725	0.542	0.534	0.577	0.539	0.509	0.48	0.505	0.516	0.5	0.506		5	1.77	1.775	1.938	1.81	1.773	0.763	0.837	0.543	0.606	0.763	0.795	0.866	0.849	0.796	0.885
Fig. s2j	sgNC	sgPRMT3-1	sgPRMT3-2
	21.52	32.99	34.8
	22.34	31.57	34.68
	21.28	33.23	32.33
Fig. s2k	Days	DMSO					Oxaliplatin					Oxaliplatin+SGC707
	0	0.272	0.257	0.27	0.258	0.266	0.262	0.266	0.26	0.267	0.257	0.273	0.264	0.279	0.276	0.253
	1	0.254	0.249	0.252	0.25	0.249	0.243	0.248	0.249	0.24	0.238	0.225	0.233	0.228	0.227	0.223
	2	0.284	0.275	0.274	0.282	0.283	0.238	0.241	0.243	0.245	0.242	0.215	0.215	0.215	0.214	0.209
	3	0.353	0.343	0.337	0.332	0.348	0.259	0.26	0.257	0.264	0.261	0.225	0.225	0.223	0.223	0.224
	4	0.442	0.397	0.412	0.382	0.445	0.269	0.258	0.251	0.259	0.259	0.223	0.223	0.217	0.216	0.216
	5	0.861	0.732	0.695	0.724	0.663	0.377	0.286	0.289	0.286	0.334	0.27	0.234	0.224	0.23	0.242
Fig. s2l	Days	sgNC						sgPRMT3-1						sgPRMT3-2
	1	0.277	0.242	0.273	0.281	0.243	0.272	0.27	0.273	0.289	0.277	0.273	0.272	0.262	0.267	0.27	0.272	0.283	0.268
PLC-8024	2	0.573	0.686	0.702	0.675	0.684	0.651	0.565	0.535	0.503	0.512	0.526	0.573	0.507	0.448	0.444	0.447	0.459	0.48
	3	1.422	1.276	1.236	1.187	1.423	1.535	1.081	0.803	0.781	0.804	0.777	1.105	1.056	0.763	0.771	0.772	0.761	1.022
	4	2.718	2.363	2.325	2.285	2.37	2.566	1.74	1.443	1.306	1.241	1.367	1.761	1.885	1.34	1.242	1.163	1.267	1.806
	5	3.146	2.861	2.71	2.895	3.007	3.156	2.184	1.775	1.679	1.666	1.697	2.176	2.222	2.095	1.663	1.733	1.886	2.292

## Sheet: Fig. S3b, c
Fig. s3b	OXA	sgNC			sgPRMT3-1			sgPRMT3-2
left	(-)	98	105	111	68	66	70	55	62	53
ki67	(+)	100	92	90	38	32	40	40	33	41
Fig. s3b	OXA	sgNC			sgPRMT3-1			sgPRMT3-2
right	(-)	2	1	1	13	15	12	18	15	15
caspase3	(+)	6	6	5	28	26	30	32	29	31
Fig. s3c	1	2	3	4
left	100	80	60	36
ki67	108	78	59	33
	112	73	68	29
Fig. s3c	1	2	3	4
right	3	9	13	25
caspase3	2	10	12	25
	1	10	15	26

## Sheet: Fig.4a-j, 4l, m
Fig. 4a	Days	Vector			PRMT3			PRMT3+siIGF2BP1
	1	0.232	0.231	0.239	0.254	0.25	0.246	0.254	0.242	0.239
	2	0.302	0.292	0.287	0.349	0.363	0.355	0.342	0.343	0.327
	3	0.482	0.449	0.431	0.584	0.56	0.578	0.512	0.522	0.512
	4	0.507	0.517	0.513	0.718	0.7	0.715	0.679	0.668	0.614
	5	0.746	0.727	0.737	1.14	1.204	1.096	0.931	0.931	0.919
Fig. 4b	Vector	PRMT3	PRMT3+siIGF2BP1
	12.49	4.02	12.67
	12.01	4.89	12.6
	12.44	5.01	13.34
											siNC	siIGF2BP1
Fig. 4c		siNC			siIGF2BP1						10.36	27.57
	PLC-8024	28.33	25.72	28.16	40.2	39.92	42.72				12.16	30.67
	Huh7	20.8	21.33	21.55	30.71	32.61	31.72				11.24	27.25
Fig. 4d	Days	sgNC			sgPRMT3-1			sgPRMT3-1+IGF2BP1-WT
	1	0.29875	0.31	0.3025	0.3075	0.29875	0.30625	0.29	0.28875	0.29875
	2	0.411	0.413	0.393	0.389	0.397	0.391	0.358	0.363	0.361
	3	0.576	0.578	0.551	0.467	0.476	0.469	0.429	0.435	0.433
	4	0.921	0.925	0.881	0.514	0.524	0.516	0.494	0.5	0.498
	5	1.704	1.71	1.63	0.693	0.707	0.696	0.632	0.64	0.638
Fig. 4e	sgNC	sgPRMT3-1	sgPRMT3-1+IGF2BP1-WT
	8.29	37.18	42.18
	7.55	35.14	41.44
	8.42	34.7	42.44
Fig. 4f	Days	shNC					shIGF2BP1					shIGF2BP1+IGF2BP1-WT					shIGF2BP1+IGF2BP1-Mut
	1	0.298	0.27	0.272	0.243	0.231	0.312	0.273	0.267	0.267	0.232	0.303	0.289	0.27	0.273	0.23	0.301	0.277	0.272	0.27	0.233
	2	0.573	0.565	0.507	0.565	0.573	0.535	0.505	0.448	0.507	0.448	0.602	0.593	0.632	0.598	0.602	0.675	0.512	0.447	0.512	0.675
	3	1.535	1.405	1.322	1.535	1.405	0.877	0.777	0.761	0.723	0.777	1.436	1.236	1.236	1.375	1.436	1.187	0.804	0.772	1.087	1.087
	4	2.54	1.885	1.985	1.94	1.863	1.443	1.223	1.34	1.378	1.443	2.566	1.901	2.566	1.961	1.906	1.61	1.643	1.64	1.53	1.49
	5	3.102	2.861	2.822	3.046	3.146	1.967	1.775	1.886	1.997	1.886	3.535	2.95	3.228	3.407	3.556	2.895	2.176	2.292	2.076	2.292
Fig. 4g	shNC	shIGF2BP1	shIGF2BP1+IGF2BP1-WT	shIGF2BP1+IGF2BP1-Mut
	1.01169	0.644722	1.11409	0.744924
	0.949723	0.604289	0.988837	0.692625
	0.932583	0.609124	1.06706	0.699657
	1.07498	0.613958	1.05784	0.590665
	1.03103	0.609124	1.12332	0.699657
Fig. 4h	shNC	shIGF2BP1	shIGF2BP1+IGF2BP1-WT	shIGF2BP1+IGF2BP1-Mut		shNC	shIGF2BP1	shIGF2BP1+IGF2BP1-WT	shIGF2BP1+IGF2BP1-R452K
	14.55	32.15	12.7	23.37		14.18	26.09	10.83	25.04
	16.95	39.66	13.39	22.67		13.36	27.25	11.37	25.38
	17.89	33.09	13.26	22.54		13.52	27.72	11.13	25.05
Fig. 4i	Days	PRMT3+IGF2BP1-WT			PRMT3+IGF2BP1-R452K			Vector+IGF2BP1-WT			Vector+IGF2BP1-R452K			Vector
	1	0.185	0.182	0.177	0.194	0.168	0.182	0.195	0.195	0.191	0.186	0.188	0.181	0.181	0.188	0.186
	2	0.485	0.482	0.477	0.403	0.392	0.401	0.197	0.196	0.201	0.199	0.191	0.191	0.191	0.19	0.19
	3	0.758	0.762	0.713	0.582	0.575	0.573	0.286	0.283	0.283	0.258	0.276	0.264	0.234	0.233	0.238
	4	0.949	0.929	0.92	0.725	0.729	0.733	0.287	0.282	0.277	0.265	0.268	0.274	0.25	0.251	0.25
	5	1.454	1.391	1.479	1.05	0.931	1.056	0.405	0.354	0.351	0.324	0.33	0.335	0.275	0.281	0.279
Fig. 4j	PRMT3+IGF2BP1-WT	PRMT3+IGF2BP1-R452K	Vector+IGF2BP1-WT	Vector+IGF2BP1-R452K	Vector
	7.66	19.75	33.62	35.95	40.46
	5.28	19.71	39.55	37.24	42.98
	5.17	19.47	34.44	35.41	41.52
Fig. 4l	Days	PRMT3+IGF2BP1-WT						PRMT3+IGF2BP1-R452K						Vector+IGF2BP1-WT						Vector+IGF2BP1-R452K
Left	4	0	0	0	0	0	0	0	0	0	0	0	0	0	0	0	0	0	0	0	0	0	0	0	0
	12	586.365	513.682	237.075	189.924	292.707	363.951	139.222	90.5986	138.353	91.7313	191.647	199.31	83.1867	32.4824	77.4561	42.56	40.6848	65.274	49.7244	30.5815	54.703	61.8349	101.477	59.6642
	20	645.242	908.882	540.995	1470.55	1094.35	902.003	602.124	499.834	391.639	629.912	384.22	691.546	115.512	204.108	150.217	223.816	244.61	207.653	230.614	229.202	173	110.585	295.984	217.877
	25	783.711	1335.14	795.909	1108.56	1117.19	1098.1	652.709	510.423	580.027	711.112	501	731.054	183.202	211.722	246.519	236.489	274.604	250.507	264.375	260.898	216.432	128.576	185.319	221.12
Fig. 4l	Days	PRMT3+IGF2BP1-WT						PRMT3+IGF2BP1-R452K						Vector+IGF2BP1-WT						Vector+IGF2BP1-R452K
Right	4	0	0	0	0	0	0	0	0	0	0	0	0	0	0	0	0	0	0	0	0	0	0	0	0
	12	586.365	313.682	237.075	189.924	292.707	543.951	139.222	90.5986	138.353	91.7313	191.647	130.31	29.8439	54.1126	12.8678	20.4128	28.7948	29.2064	38.4475	34.8293	65.8093	9.62442	16.8118	33.1045
	20	586.365	533.682	546.605	558.634	676.904	738.638	241.829	267.567	212.757	205.556	255.256	236.593	27.527	63.253	10.7425	0	46.4798	59.6005	49.7244	12.7061	46.6228	0	5.92618	22.9959
	25	874.593	973.636	698.474	663.062	604.109	918.775	296.447	288.4	178.45	316.894	288.82	297.802	61.9783	81.934	45.5625	6.624	40.5914	47.338	27.436	41.1564	101.302	113.481	61.9775	69.0705
Fig. 4m	PRMT3+IGF2BP1-WT	PRMT3+IGF2BP1-R452K	Vector+IGF2BP1-WT	Vector+IGF2BP1-R452K
Left	0.304	0.234	0.038	0.087
	0.375	0.128	0.102	0.049
	0.209	0.11	0.056	0.069
	0.873	0.115	0.043	0.054
	0.785	0.103	0.074	0.025
	0.527	0.114	0.068	0.062
Fig. 4m	PRMT3+IGF2BP1-WT	PRMT3+IGF2BP1-R452K	Vector+IGF2BP1-WT	Vector+IGF2BP1-R452K
Right	0.152	0.13	0.037	0.01
	0.271	0.085	0.037	0.011
	0.269	0.092	0.011	0.005
	0.144	0.085	0.02	0.01
	0.193	0.121	0.028	0.01
	0.217	0.106	0.03	0.012

## Sheet: Fig. S5a, d, e, h
Fig. S5a	Vector	PRMT3	PRMT3+siIGF2BP1
	1.04677	0.841447	0.183238
	0.97667	0.919127	0.183238
	0.97667	0.959127	0.187088
Fig. S5d	OXA(μM)	Vector			PRMT3			PRMT3+siIGF2BP1
	0.1	102.057	99.6764	96.8786	100.694	101.097	98.9922	101.942	104.699	95.802
	0.78125	70.1535	74.204	65.5183	71.6237	70.3695	72.9227	62.3434	59.4612	69.6742
	1.5625	58.4612	57.3338	56.3733	66.7861	64.3225	59.9776	54.6992	54.3233	53.8221
	3.125	55.1206	52.0305	52.7404	62.486	59.7536	60.2016	52.8195	52.8822	50
	6.25	48.314	45.725	45.1579	55.14	53.9754	54.1993	45.005	45.7394	46.9925
	12.5	42.6349	42.0503	40.5888	48.2867	47.2564	48.9272	35.7268	35.7268	35.589
	25	30.3581	28.6878	29.2306	36.4166	33.729	32.0717	25.1253	23.6215	25.0627
	50	18.457	16.6197	16.6614	19.037	18.4994	18.2755	16.2406	16.9273	17.1754
Fig. S5e		PLC-8024			Huh7
		siNC	siIGF2BP1		siNC	siIGF2BP1
		0.987002	0.066115		0.987002	0.188303
		0.940256	0.064755		0.940256	0.175693
		1.07261	0.064755		1.07261	0.169708
Fig. S5h	Days	siNC			siIGF2BP1
Left	1	0.238	0.247	0.234	0.243	0.247	0.235
PLC-8024	2	0.379	0.366	0.353	0.371	0.362	0.375
	3	0.683	0.635	0.698	0.588	0.606	0.629
	4	0.878	0.785	0.92	0.728	0.72	0.742
	5	1.375	1.35	1.48	1.16	1.146	1.034
Fig. S5h	Days	siNC			siIGF2BP1
Right	1	0.228	0.225	0.243	0.23	0.228	0.237
Huh7	2	0.286	0.281	0.291	0.274	0.272	0.283
	3	0.481	0.479	0.486	0.444	0.443	0.432
	4	0.576	0.538	0.558	0.485	0.526	0.436
	5	0.926	0.891	0.974	0.787	0.794	0.743

## Sheet: Fig. 5d, e, h, j, l-q
Fig. 5d									Huh7-R
		sgNC			sgPRMT3-1				siNC	siPRMT3-1
	PLC-8024	1.02603	0.918919	1.05506	0.722723	0.768769	0.784785		0.99078	0.695748
	Huh7	0.988473	0.922295	1.08923	0.566231	0.668918	0.644684		1.00461	0.545873
									1.00461	0.68143
Fig. 5e									Huh7-R
		siNC			siIGF2BP1				siNC	siIGF2BP1
	PLC-8024	1.0583	0.984366	0.95746	0.651921	0.604533	0.621622		1.138	0.212643
	Huh7	1.02256	1.02974	0.947692	0.562051	0.543077	0.539231		0.911621	0.170342
									0.950334	0.16004
Fig. 5h	vector	PRMT3
	1.02274	1.31565
	0.947663	1.29754
	1.02986	1.30656
Fig. 5j	PRMT3+IGF2BP1-WT	PRMT3+IGF2BP1-R452K	Vector+IGF2BP1-WT	Vector+IGF2BP1-R452K
	1.02934	0.787336	0.619493	0.560603
	0.98059	0.730711	0.638017	0.572383
	0.98741	0.792813	0.685416	0.596689
Fig. 5l	Time(h)	siNC			siIGF2BP1
	0	0.973518	0.953484	1.07272	1.05348	1.01057	0.93638
	2	0.912534	0.788919	0.964565	0.556775	0.515901	0.57641
	4	0.801781	0.790743	0.987108	0.56716	0.616352	0.571105
	6	0.719277	0.630523	0.609045	0.314652	0.334906	0.358943
Fig. 5m	Time(h)	sgNC			sgPRMT3-1			sgPRMT3-2
	0	1.02687	1.04121	0.931909	1.054	1.04672	0.898676	1.03238	0.983488	0.983488
	2	0.9559	0.832159	0.982773	1.01106	0.809932	1.06871	0.919754	0.932593	0.882287
	4	1.1823	1.08794	1.19881	0.821238	0.735029	0.705087	0.711689	0.687447	0.741912
	6	1.01743	1.0104	1.09804	0.904926	0.856112	0.904926	0.740196	0.719955	0.714982
Fig. 5n	Time(h)	Vector			PRMT3			PRMT3+SGC707
	0	0.985899	1.01362	0.907212	0.9516	0.952	1.04857	0.986051	1.01377	0.926417
	2	0.766406	0.810105	0.771737	0.888609	0.853674	0.908625	0.84269	0.866381	0.84269
	4	0.711784	0.678073	0.697136	0.722	0.721178	0.71986	0.752484	0.752484	0.716845
	6	0.516264	0.597157	0.516264	0.726194	0.726194	0.728143	0.566337	0.578237	0.590387
	8	0.550766	0.503307	0.499831	0.617746	0.635114	0.617746	0.499908	0.460009	0.460212
Fig. 5o	Time(h)	Vector			PRMT3			PRMT3+siIGF2BP1
	0	0.985899	1.01362	0.907212	0.9516	0.9516	1.04857	0.94766	0.994775	1.05881
	2	0.766406	0.810105	0.771737	0.888609	0.853674	0.908625	0.715327	0.833166	0.821695
	4	0.711784	0.678073	0.697136	0.7298	0.721178	0.721178	0.636888	0.650271	0.677885
	6	0.516264	0.597157	0.516264	0.726194	0.726194	0.7224	0.314652	0.334906	0.358943
Fig. 5p	Time(h)	PRMT3+IGF2BP1-WT			PRMT3+IGF2BP1-R452K			Vector+IGF2BP1-WT			Vector+IGF2BP1-R452K
	0	1.03091	0.99856	0.96856	1.02055	0.978975	0.982302	1.06555	1.03115	0.937507	1.09711	1.03698	0.925668
	3	1.06973	1.04651	1.07874	0.921155	0.942909	0.948816	0.883697	0.894577	0.892576	0.935453	0.915697	0.915676
	6	0.96856	0.982081	0.98548	0.711701	0.73171	0.74835	0.719177	0.716048	0.750589	0.709177	0.753446	0.753358
	9	0.79244	0.805	0.878987	0.615292	0.619572	0.654899	0.535292	0.512545	0.559986	0.495376	0.502555	0.499785
	12	0.83542	0.783455	0.82055	0.695883	0.653882	0.642885	0.435824	0.453876	0.442555	0.595113	0.455456	0.472562
Fig. 5q	IGF2BP1-WT	IGF2BP1-Mut
	10.2	2.23
	9.88	3.45
	10.2	2.85

## Sheet: Fig. S6f, g, i
Fig. s6f	Time(h)	siNC			siIGF2BP1
	0	1.05134	0.780372	1.16654	1.01456	0.973229	1.01456
	2	0.928029	0.966011	0.913666	0.824077	0.785047	0.674014
	4	1.17465	1.01553	1.05865	0.783232	0.73821	0.70193
	6	0.626581	0.834728	0.79836	0.581363	0.50221	0.437491
Fig. s6g	Time(h)	siNC			siPRMT3-1			siPRMT3-2
	0	1.03091	0.99856	0.96856	1.02055	0.978975	0.982302	1.06749	1.01693	0.916507
	2	1.06973	1.14651	1.17874	0.825125	0.842909	0.848816	0.993697	1.01458	1.10258
	4	0.96856	0.982081	0.98621	0.711701	0.73171	0.72231	0.69171	0.701721	0.71331
	6	0.792188	0.856324	0.878987	0.615292	0.619572	0.654899	0.619177	0.616048	0.620688
	8	0.83542	0.763433	0.926957	0.645883	0.623882	0.641421	0.58324	0.554874	0.520952
Fig. S6i		DMSO			DAA
	PLC-8024	0.993108	0.993108	1.01398	0.481862	0.502325	0.45904
	Huh7	0.88709	0.93767	1.17866	0.482016	0.437439	0.437439

[truncated: 10 more sheets: Fig. 6b, c, e-f, h-m, Fig. S7b-e, Fig. 7c-f, h-k, m, o, p, uncropped blots Fig. 1&S1, uncropped blots Fig. 2&S2, uncropped blots Fig. 3&S4, uncropped blots Fig.S5, uncropped blots Fig. 5&S6, uncropped blots Fig. 6&S7, uncropped blots Fig. 7]
